# Supplementary material for: Fluctuations of the transcription factor ATML1 generate the pattern of giant cells in the Arabidopsis sepal
Source: eLife. 2017 Feb 1;6:e19131. doi: 10.7554/eLife.19131 (PMC5333958; doi:10.7554/eLife.19131)
Supplement: Supplementary file 1. — See readme files within the different folders for further information. All raw image confocal tif files and example image processing files may be downloaded from: http://dx.doi.org/10.7946/P29G6M DOI: http://dx.doi.org/10.7554/eLife.19131.046 [file elife-19131-supp1.zip]

Archive with 48 entries (45 files):
- lineage files/
- lineage files/ATML1_SampleSizes.xls
- __MACOSX/
- __MACOSX/lineage files/
- __MACOSX/lineage files/._ATML1_SampleSizes.xls
- lineage files/lgo#1 raw data ATML1_ manuscript.xlsx
- __MACOSX/lineage files/._lgo#1 raw data ATML1_ manuscript.xlsx
- lineage files/lgo#1 selected lineages_ATML1_Manuscript_Final.xlsx
- __MACOSX/lineage files/._lgo#1 selected lineages_ATML1_Manuscript_Final.xlsx
- lineage files/lgo#2 raw data ATML_manuscript.xlsx
- __MACOSX/lineage files/._lgo#2 raw data ATML_manuscript.xlsx
- lineage files/LGO#2 selected lineages ATML1_Manuscript_Final.xlsx
- __MACOSX/lineage files/._LGO#2 selected lineages ATML1_Manuscript_Final.xlsx
- lineage files/lgo#3 raw data manuscript .xlsx
- __MACOSX/lineage files/._lgo#3 raw data manuscript .xlsx
- lineage files/LGO#3 selected lineages ATML1_Manuscript_Final.xlsx
- __MACOSX/lineage files/._LGO#3 selected lineages ATML1_Manuscript_Final.xlsx
- lineage files/mCitrine-ATML1#1 raw data ATML1 manuscript.xlsx
- __MACOSX/lineage files/._mCitrine-ATML1#1 raw data ATML1 manuscript.xlsx
- lineage files/mCitrine-ATML1#1 selected lineages ATML1_manuscript_Final.xlsx
- __MACOSX/lineage files/._mCitrine-ATML1#1 selected lineages ATML1_manuscript_Final.xlsx
- lineage files/mCitrine-ATML1#2 raw data ATML1_manuscript.xlsx
- __MACOSX/lineage files/._mCitrine-ATML1#2 raw data ATML1_manuscript.xlsx
- lineage files/mCitrine-ATML1#2 selected lineages ATML1_Manuscript_Final.xlsx
- __MACOSX/lineage files/._mCitrine-ATML1#2 selected lineages ATML1_Manuscript_Final.xlsx
- lineage files/mCitrine-ATML1#3 raw data ATML1_manuscript.xlsx
- __MACOSX/lineage files/._mCitrine-ATML1#3 raw data ATML1_manuscript.xlsx
- lineage files/mCitrine-ATML1#3 selected lineages ATML1_Manuscript_Final.xlsx
- __MACOSX/lineage files/._mCitrine-ATML1#3 selected lineages ATML1_Manuscript_Final.xlsx
- lineage files/mCitrine-ATML1#4 raw data ATML1 manuscript.xlsx
- __MACOSX/lineage files/._mCitrine-ATML1#4 raw data ATML1 manuscript.xlsx
- lineage files/mCitrine-ATML1selected lineages ATML1_Manuscript_Final.xlsx
- __MACOSX/lineage files/._mCitrine-ATML1selected lineages ATML1_Manuscript_Final.xlsx
- lineage files/PDF1#1 raw data ATML1_Manuscript_ Final.xls
- __MACOSX/lineage files/._PDF1#1 raw data ATML1_Manuscript_ Final.xls
- lineage files/PDF1#1 selected lineages ATML1_Manuscript_Final.xlsx
- __MACOSX/lineage files/._PDF1#1 selected lineages ATML1_Manuscript_Final.xlsx
- lineage files/PDF1#2 raw data ATML1_Manuscript_Final.xls
- __MACOSX/lineage files/._PDF1#2 raw data ATML1_Manuscript_Final.xls
- lineage files/PDF1#2 selected lineages ATML1_Manuscript_Final.xlsx
- __MACOSX/lineage files/._PDF1#2 selected lineages ATML1_Manuscript_Final.xlsx
- lineage files/PDF1#3 raw data ATML1_Manuscript_Final.xls
- __MACOSX/lineage files/._PDF1#3 raw data ATML1_Manuscript_Final.xls
- lineage files/PDF1#3 selected lineages ATML1_Manuscript_Final.xlsx
- __MACOSX/lineage files/._PDF1#3 selected lineages ATML1_Manuscript_Final.xlsx
- lineage files/Read_me.pdf
- __MACOSX/lineage files/._Read_me.pdf
- __MACOSX/._lineage files
