# Supplementary material for: Fluctuations of the transcription factor ATML1 generate the pattern of giant cells in the Arabidopsis sepal
Source: eLife. 2017 Feb 1;6:e19131. doi: 10.7554/eLife.19131 (PMC5333958; doi:10.7554/eLife.19131)
Supplement: Supplementary file 1. — See readme files within the different folders for further information. All raw image confocal tif files and example image processing files may be downloaded from: http://dx.doi.org/10.7946/P29G6M DOI: http://dx.doi.org/10.7554/eLife.19131.046 [file elife-19131-supp1.zip › lineage files/ATML1_SampleSizes.xls]

## Sheet: Sheet1
	nr selected lineages	nr time points	total nr cells in selected lineages	Nr 2C small peaks	Nr 2C giant peaks	Nr 4C small peaks	Nr 4C giant peaks
translational#1	110	9	646	16	22	18	31
translational#2	80	6	413	8	8	11	12
translational#3	50	9	195	8	8	12	10
Translational#4	80	9	436	16	16	20	17
PDF1#1	23	7	129
PDF1#2	28	8	198
PDF1#3	33	8	257
LGO#1	149	9	495
LGO#2	196	9	756
LGO#3	151	11	619
