# Supplementary material for: Fluctuations of the transcription factor ATML1 generate the pattern of giant cells in the Arabidopsis sepal
Source: eLife. 2017 Feb 1;6:e19131. doi: 10.7554/eLife.19131 (PMC5333958; doi:10.7554/eLife.19131)
Supplement: Supplementary file 1. — See readme files within the different folders for further information. All raw image confocal tif files and example image processing files may be downloaded from: http://dx.doi.org/10.7946/P29G6M DOI: http://dx.doi.org/10.7554/eLife.19131.046 [file elife-19131-supp1.zip › lineage files/lgo#1 raw data ATML1_ manuscript.xlsx]

## Sheet: lineages
2	1	1	1	1	1	1	1	1
3	1	1	1	1	1	1	1	1
4	1	1	1	1	1	1	1	1
5	1	1	1	1	1	1	1	1
6	1	1	1	1	1	1	1	1
7	1	1	1	1	1	1	1	1
8	1	1	1	1	1	1	1	1
9	1	1	1	1	1	1	1	1
10	1	1	1	1	1	1	1	1
11	1	1	1	1	1	1	1	1
12	1	1	1	1	1	1	1	1
13	1	1	1	1	1	1	1	1
14	1	1	1	1	1	1	1	1
15	1	1	1	1	1	1	1	1
16	1	1	1	1	1	1	1	1
17	1	1	1	1	1	1	1	1
18	1	1	1	1	1	1	1	1
19	1	1	1	1	1	1	1	1
20	1	1	1	1	1	1	1	1
21	1	1	1	1	1	1	1	1
22	1	1	1	1	1	1	1	1
23	1	1	1	1	1	1	1	1
24	1	1	1	1	1	1	1	1
25	1	1	1	1	1	1	1	1
26	1	1	1	1	1	1	1	1
27	1	1	1	1	1	1	1	1
28	1	1	1	1	1	1	1	1
29	1	1	1	1	1	1	1	1
30	1	1	1	1	1	1	1	1
31	1	1	1	1	1	1	1	1
32	1	1	1	1	1	1	1	1
33	1	1	1	1	1	1	1	1
34	1	1	1	1	1	1	1	1
35	1	1	1	1	1	1	1	1
36	1	1	1	1	1	1	1	1
37	46	1	1	1	1	1	1	1
38	1	1	1	1	1	1	1	1
39	1	1	1	1	1	1	1	1
40	1	1	1	1	1	1	1	1
41	5	8	24	55	1	1	1	1
42	1	1	1	1	1	1	1	1
43	1	1	1	1	1	1	1	1
44	1	1	1	1	1	1	1	1
45	55	55	14	1	1	1	1	1
46	1	1	1	1	1	1	1	1
47	1	1	1	1	1	1	1	1
48	1	1	1	1	1	1	1	1
49	1	1	1	1	1	1	1	1
50	71	99	37	19	8	1	1	1
51	63	65	20	13	1	1	1	1
52	1	1	1	1	1	1	1	1
53	1	1	1	1	1	1	1	1
54	1	1	1	1	1	1	1	1
55	1	1	1	1	1	1	1	1
56	1	1	1	1	1	1	1	1
57	1	1	1	1	1	1	1	1
58	1	1	1	1	1	1	1	1
59	1	1	1	1	1	1	1	1
60	1	1	1	1	1	1	1	1
61	1	1	1	1	1	1	1	1
62	1	1	1	1	1	1	1	1
63	9	3	29	1	1	1	1	1
64	31	1	1	1	1	1	1	1
65	1	1	1	1	1	1	1	1
66	81	116	46	29	15	1	1	1
67	2	1	1	1	1	1	1	1
68	1	1	1	1	1	1	1	1
69	28	41	54	1	1	1	1	1
70	1	1	1	1	1	1	1	1
71	1	1	1	1	1	1	1	1
72	18	25	57	104	98	1	1	1
73	19	27	44	73	1	1	1	1
74	1	1	1	1	1	1	1	1
75	90	94	47	28	1	1	1	1
75	90	94	52	32	18	1	1	1
76	83	79	23	17	1	1	1	1
77	4	1	1	1	1	1	1	1
78	13	1	1	1	1	1	1	1
79	3	1	1	1	1	1	1	1
79	11	1	1	1	1	1	1	1
80	1	1	1	1	1	1	1	1
81	16	16	48	117	126	177	1	1
82	1	1	1	1	1	1	1	1
83	101	1	1	1	1	1	1	1
83	116	122	73	48	1	1	1	1
84	7	6	40	140	181	214	248	394
84	7	6	40	140	207	1	1	1
85	1	1	1	1	1	1	1	1
86	1	1	1	1	1	1	1	1
87	102	1	1	1	1	1	1	1
88	6	1	1	1	1	1	1	1
89	1	1	1	1	1	1	1	1
90	8	2	1	1	1	1	1	1
91	1	1	1	1	1	1	1	1
92	1	1	1	1	1	1	1	1
93	35	48	62	77	1	1	1	1
94	96	1	1	1	1	1	1	1
95	1	1	1	1	1	1	1	1
96	10	1	1	1	1	1	1	1
97	1	1	1	1	1	1	1	1
98	53	1	1	1	1	1	1	1
99	1	1	1	1	1	1	1	1
100	12	9	1	1	1	1	1	1
100	22	10	70	196	1	1	1	1
101	1	1	1	1	1	1	1	1
102	106	1	1	1	1	1	1	1
103	119	103	55	37	25	1	1	1
104	1	1	1	1	1	1	1	1
105	41	61	1	1	1	1	1	1
106	61	1	1	1	1	1	1	1
107	77	1	1	1	1	1	1	1
108	111	88	38	30	1	1	1	1
109	1	1	1	1	1	1	1	1
110	27	39	1	1	1	1	1	1
111	34	42	90	152	1	1	1	1
111	34	42	105	1	1	1	1	1
112	52	75	84	94	1	1	1	1
113	118	121	82	56	1	1	1	1
114	17	4	1	1	1	1	1	1
115	23	1	1	1	1	1	1	1
116	26	30	86	172	183	235	1	1
117	1	1	1	1	1	1	1	1
118	115	1	1	1	1	1	1	1
119	15	1	1	1	1	1	1	1
120	40	50	110	169	157	189	1	1
121	129	1	1	1	1	1	1	1
122	124	1	1	1	1	1	1	1
123	125	115	77	1	1	1	1	1
124	14	7	1	1	1	1	1	1
125	25	23	1	1	1	1	1	1
126	21	1	1	1	1	1	1	1
127	43	1	1	1	1	1	1	1
128	59	74	122	1	1	1	1	1
129	66	82	112	136	110	1	1	1
130	20	11	69	182	229	267	330	454
131	24	1	1	1	1	1	1	1
132	76	97	1	1	1	1	1	1
133	80	101	127	132	91	1	1	1
134	88	113	113	1	1	1	1	1
135	144	140	144	1	1	1	1	1
136	1	1	1	1	1	1	1	1
137	142	127	88	1	1	1	1	1
138	149	1	1	1	1	1	1	1
139	58	67	126	205	203	224	1	1
140	86	105	133	141	1	1	1	1
140	99	126	165	1	1	1	1	1
141	29	15	53	1	1	1	1	1
142	38	17	42	131	150	130	220	299
142	51	1	1	1	1	1	1	1
142	38	17	42	131	168	145	231	300
142	38	17	42	131	168	145	236	333
143	36	40	92	217	238	280	289	401
144	67	1	1	1	1	1	1	1
145	30	24	98	208	237	288	1	1
145	30	24	98	208	237	296	1	1
146	49	20	1	1	1	1	1	1
147	39	45	109	230	1	1	1	1
147	56	63	151	250	270	312	303	410
148	139	153	123	66	39	1	1	1
148	139	153	148	99	57	1	1	1
149	141	106	72	1	1	1	1	1
150	87	1	1	1	1	1	1	1
151	37	1	1	1	1	1	1	1
152	44	37	104	226	245	290	322	435
152	68	56	130	249	279	326	378	1
152	68	56	130	270	304	344	367	483
153	45	57	116	229	266	311	306	417
154	140	154	124	76	41	1	1	1
154	165	172	129	93	1	1	1	1
154	140	179	145	106	1	1	1	1
154	140	154	124	80	1	1	1	1
154	165	172	129	112	1	1	1	1
154	140	154	124	76	42	14	1	1
155	146	144	1	1	1	1	1	1
156	60	36	43	86	76	1	1	1
157	79	92	155	201	197	238	1	1
158	105	125	167	202	1	1	1	1
158	105	125	176	224	189	239	1	1
159	153	1	1	1	1	1	1	1
159	170	186	183	130	80	1	1	1
160	47	38	108	241	277	306	383	495
161	64	77	152	242	252	297	280	373
162	72	86	163	246	254	292	268	350
163	109	119	168	187	180	190	1	1
164	145	114	85	78	1	1	1	1
165	175	162	138	97	55	17	1	1
165	179	158	141	91	51	1	1	1
165	175	162	138	97	69	20	1	1
166	57	28	67	163	188	170	250	334
166	57	28	67	184	214	203	265	359
166	57	28	67	184	214	212	292	1
167	94	95	164	1	1	1	1	1
168	136	146	189	189	171	154	1	1
168	136	146	219	221	186	168	1	1
169	127	136	169	166	137	1	1	1
170	143	160	194	178	153	142	1	1
171	172	176	195	179	141	135	1	1
171	172	176	195	180	147	129	1	1
172	155	161	180	134	94	95	1	1
173	161	183	182	138	88	1	1	1
173	161	183	182	156	121	99	1	1
174	156	177	196	144	107	80	1	1
175	194	180	146	98	60	1	1	1
175	194	197	149	92	58	21	1	1
175	194	197	200	1	1	1	1	1
175	194	180	146	111	49	18	1	1
175	194	180	146	98	67	23	1	1
176	48	31	1	1	1	1	1	1
177	65	1	1	1	1	1	1	1
178	98	43	58	108	82	1	1	1
179	173	135	107	110	62	1	1	1
180	75	64	131	258	285	325	374	482	need to check segmentation
180	75	64	131	258	320	357	401	499
181	104	108	192	278	283	303	269	1
182	123	134	178	203	190	183	1	1
183	114	58	34	1	1	1	1	1
183	114	84	71	87	1	1	1	1
184	69	66	132	260	280	332	343	446
185	112	72	59	74	1	1	1	1
186	193	210	207	148	105	59	1	1
187	91	90	173	277	310	1	1	1
187	92	85	162	269	298	337	338	1
187	92	85	162	292	305	342	359	1
187	91	90	173	277	329	351	368	1
187	92	85	162	292	305	342	364	1
187	91	90	173	277	329	351	380	1
188	148	157	217	1	1	1	1	1
188	148	157	218	220	199	191	1	1
189	120	71	1	1	1	1	1	1
190	84	60	117	236	250	259	336	441
190	84	60	117	236	250	272	362	474
191	85	59	125	254	303	319	398	496
191	85	68	1	1	1	1	1	1
191	85	59	125	254	309	330	399	504
191	85	59	125	254	309	330	399	507
192	192	208	209	167	122	1	1	1
192	192	208	209	173	129	77	1	1
192	192	208	209	167	134	89	1	1
193	183	143	114	75	78	1	1	1
193	183	143	160	118	75	1	1	1
194	93	51	99	204	243	234	300	392
194	93	51	99	204	243	234	321	422
194	93	51	99	204	243	234	321	425
195	107	117	197	294	312	1	1	1
195	107	117	211	307	323	353	339	1
196	103	91	172	285	318	350	384	487
197	134	145	224	302	306	320	284	344
198	135	151	212	248	1	1	1	1
198	135	151	212	280	251	266	1	1
199	168	196	245	251	231	209	152	1
200	186	207	222	192	142	110	1	1
200	186	207	227	198	166	114	1	1
201	187	173	161	133	79	22	1	1
201	187	173	161	142	100	35	1	1
202	204	202	199	143	83	39	1	1
202	204	202	199	161	113	56	1	1
203	147	150	229	286	299	314	1	1
203	147	150	229	312	308	321	281	306
204	154	170	225	263	256	263	210	230
205	178	142	137	96	50	1	1	1
206	95	80	150	267	297	329	400	497
206	95	80	150	290	330	333	392	488
207	108	69	120	233	269	260	314	396
207	108	69	120	233	269	269	337	423
208	1	1	1	1	1	1	1	1
209	133	132	210	301	332	352	344	418
210	131	70	93	165	145	85	1	1
211	126	76	94	120	109	1	1	1
212	167	175	230	264	247	252	206	204
213	190	215	231	214	176	1	1	1
213	190	215	252	244	211	164	1	1
213	190	215	231	232	193	175	1	1
214	203	209	223	191	138	74	1	1
214	203	209	223	193	139	79	1	1
214	203	209	223	193	139	109	1	1
215	169	110	96	95	1	1	1	1
216	182	141	136	122	71	1	1	1
217	191	216	238	181	159	117	1	1
217	191	216	238	227	195	136	1	1
218	216	187	181	1	1	1	1	1
219	121	100	191	310	336	358	402	498
219	121	100	201	315	352	374	403	505
219	121	100	201	315	352	379	410	506
220	130	124	202	306	331	370	387	473
221	164	102	106	1	1	1	1	1
221	164	102	147	175	136	1	1	1
222	177	195	251	265	244	227	185	1
223	184	206	246	238	219	180	142	1
224	215	220	243	207	160	113	1	1
224	215	220	247	213	177	133	1	1
224	215	220	243	207	201	1	1	1
225	122	87	153	261	-1	-1	-1	-1
225	122	87	166	268	293	275	332	406
225	122	87	166	268	293	284	354	429
226	174	181	258	299	300	281	1	1
226	174	181	262	309	313	310	259	295
226	174	181	258	299	301	294	245	278
226	174	181	258	299	300	318	1	1
227	224	213	206	171	112	53	1	1
227	224	213	206	190	131	66	1	1
227	224	213	206	190	131	93	1	1
228	137	104	175	271	311	309	376	468
228	137	104	186	291	321	313	393	451
228	137	104	175	271	315	316	386	472
228	137	104	175	271	311	309	376	471
228	137	104	186	291	321	313	393	477
229	159	156	249	331	344	365	350	404
229	159	167	250	324	333	347	316	379
229	159	167	250	325	346	362	323	365
230	185	131	134	1	1	1	1	1
231	223	230	260	239	212	150	1	1
231	223	230	267	240	222	1	1	1
231	223	230	267	240	227	158	1	1
232	210	178	190	137	92	34	1	1
232	210	178	205	170	128	55	1	1
233	151	118	203	311	339	359	404	478
233	151	118	213	329	353	369	413	1
233	151	118	213	340	361	375	414	501
233	151	118	203	311	339	367	409	500
233	151	118	213	329	353	369	416	1
234	157	138	233	330	357	382	396	466
234	157	138	233	330	371	381	406	475
235	158	148	232	342	364	376	388	459
235	158	148	232	344	358	373	381	439
236	163	93	139	153	103	47	1	1
237	189	204	282	304	286	278	1	1
237	207	221	283	317	314	271	238	236
237	189	204	296	305	287	264	1	1
237	189	204	282	304	286	282	1	1
238	202	214	263	274	259	228	1	1
238	212	218	274	295	268	241	214	1
238	202	214	263	296	275	245	1	1
239	208	224	275	275	248	204	1	1
239	208	224	284	266	242	201	1	1
239	208	224	275	275	261	1	1	1
240	234	226	244	206	165	98	1	1
240	238	227	226	212	164	92	1	1
240	234	226	253	223	194	1	1	1
240	238	227	226	222	158	88	1	1
240	234	226	253	223	200	1	1	1
241	152	96	154	210	225	161	195	1
241	152	96	154	255	282	230	267	301
241	152	96	154	255	282	262	307	368
241	152	96	154	210	225	161	237	1
242	180	190	261	327	325	336	1	1
242	180	192	270	318	326	322	299	327
242	180	190	261	338	338	343	1	1
242	180	190	261	327	325	340	1	1
243	209	129	118	105	1	1	1	1
243	209	184	179	177	133	1	1	1
244	160	109	142	200	1	1	1	1
245	176	168	254	334	345	355	351	387
246	200	164	188	185	170	86	1	1
246	200	164	188	185	170	118	1	1
247	214	166	174	147	104	1	1	1
247	214	166	174	188	146	64	1	1
248	181	128	193	293	322	302	346	427
248	198	149	198	262	255	182	216	1
248	181	128	193	293	324	261	315	1
248	198	149	198	262	255	225	276	1
248	181	128	193	293	324	261	347	1
249	206	211	288	319	328	300	263	260
249	206	211	295	316	316	283	270	263
250	213	165	158	154	111	38	1	1
250	213	165	208	219	198	107	1	1
251	232	231	278	253	233	165	1	1
251	232	231	278	253	241	162	1	1
251	232	231	278	253	233	185	1	1
252	237	225	242	231	192	121	1	1
252	237	225	242	237	210	137	1	1
252	237	225	242	231	192	141	1	1
253	233	201	221	197	154	87	1	1
253	233	201	221	211	169	97	1	1
254	228	228	277	276	262	200	1	1
254	228	228	290	284	276	208	1	1
254	228	228	290	284	284	1	1	1
254	228	228	290	284	276	222	1	1
255	171	147	239	341	363	372	408	490
255	171	155	248	348	370	368	405	469
255	171	155	248	348	370	380	411	492
256	197	191	280	346	351	348	345	1
256	197	191	285	352	354	361	353	1
256	197	191	285	352	354	361	360	1
257	199	137	177	218	209	111	1	1
258	166	133	214	323	342	338	394	463
258	166	133	228	320	343	317	377	416
258	166	133	214	323	362	363	417	1
258	166	133	228	320	343	345	395	457
258	166	133	214	323	362	363	418	1
258	166	133	228	320	343	345	395	458
259	227	222	297	300	290	254	1	1
259	235	223	273	288	274	226	1	1
259	227	222	299	314	296	253	1	1
259	235	223	273	288	274	240	1	1
260	239	217	237	225	187	108	1	1
260	239	217	237	225	218	132	1	1
261	188	163	257	349	365	371	390	452
261	188	185	268	350	367	346	382	424
261	188	185	268	350	367	364	397	437
262	201	188	279	353	368	360	371	1
262	201	188	286	337	348	335	341	381
262	201	188	279	353	372	366	365	411
263	205	198	287	332	341	324	293	307
263	218	203	294	328	334	299	286	1
263	205	198	293	347	356	341	302	326
263	218	203	298	339	349	323	311	1
263	205	198	293	347	360	349	334	363
263	218	203	294	328	334	299	294	1
263	218	203	298	339	349	323	325	348
264	230	219	264	282	258	179	1	1
264	230	219	265	256	240	157	1	1
264	230	219	264	282	273	218	1	1
264	230	219	265	256	240	194	1	1
264	230	219	264	282	273	219	1	1
265	236	229	266	257	232	163	1	1
265	236	229	276	283	263	196	1	1
265	236	229	276	289	260	195	1	1
265	236	229	266	257	232	174	1	1
266	211	159	204	247	204	116	1	1
266	211	159	204	279	246	171	203	1
267	231	200	220	235	191	112	1	1
267	231	200	220	235	221	140	1	1
268	195	169	234	343	359	327	369	430
268	195	174	256	354	375	377	407	465
268	195	169	234	345	366	334	355	399
268	195	174	256	355	374	378	412	485
268	195	169	234	345	366	354	389	436
268	195	174	256	355	374	378	415	484
268	195	169	234	345	366	354	389	444
269	196	152	215	308	307	250	283	1
269	196	152	215	321	337	285	328	1
269	196	152	215	321	337	285	348	1
270	226	212	272	287	272	231	1	1
270	226	212	289	313	317	277	253	1
270	226	212	289	313	317	277	262	1
271	229	199	236	243	226	147	1	1
271	229	199	255	273	257	193	1	1
271	229	199	255	273	257	213	1	1
272	217	193	291	351	369	339	370	402
272	217	193	292	336	355	328	340	364
272	217	193	291	351	373	356	366	403
272	217	193	292	336	355	328	352	383
273	222	171	216	234	217	124	1	1
273	222	171	241	272	271	167	1	1
274	220	194	259	326	319	256	272	1
274	220	194	259	335	347	286	310	1
274	220	194	259	335	347	286	333	1
275	225	205	271	303	302	244	252	1
275	225	205	281	322	335	279	285	1
275	225	205	281	322	340	287	298	1
276	221	189	235	281	267	178	1	1
276	221	189	235	298	295	217	1	1
277	219	182	240	297	294	221	242	1
277	219	182	269	333	350	304	329	1
277	219	182	240	297	294	276	1	1
277	219	182	269	333	350	331	349	386

## Sheet: area
1.1489	NaN	NaN	NaN	NaN	NaN	NaN	NaN	NaN
1.68506	NaN	NaN	NaN	NaN	NaN	NaN	NaN	NaN
5.8977	NaN	NaN	NaN	NaN	NaN	NaN	NaN	NaN
2.75737	NaN	NaN	NaN	NaN	NaN	NaN	NaN	NaN
7.35298	NaN	NaN	NaN	NaN	NaN	NaN	NaN	NaN
2.3744	NaN	NaN	NaN	NaN	NaN	NaN	NaN	NaN
6.58704	NaN	NaN	NaN	NaN	NaN	NaN	NaN	NaN
4.05946	NaN	NaN	NaN	NaN	NaN	NaN	NaN	NaN
3.59989	NaN	NaN	NaN	NaN	NaN	NaN	NaN	NaN
3.21693	NaN	NaN	NaN	NaN	NaN	NaN	NaN	NaN
1.2255	NaN	NaN	NaN	NaN	NaN	NaN	NaN	NaN
2.14462	NaN	NaN	NaN	NaN	NaN	NaN	NaN	NaN
4.36583	NaN	NaN	NaN	NaN	NaN	NaN	NaN	NaN
5.20836	NaN	NaN	NaN	NaN	NaN	NaN	NaN	NaN
1.30209	NaN	NaN	NaN	NaN	NaN	NaN	NaN	NaN
1.99143	NaN	NaN	NaN	NaN	NaN	NaN	NaN	NaN
0.995715	NaN	NaN	NaN	NaN	NaN	NaN	NaN	NaN
3.82967	NaN	NaN	NaN	NaN	NaN	NaN	NaN	NaN
10.7997	NaN	NaN	NaN	NaN	NaN	NaN	NaN	NaN
2.22121	NaN	NaN	NaN	NaN	NaN	NaN	NaN	NaN
2.91055	NaN	NaN	NaN	NaN	NaN	NaN	NaN	NaN
7.42957	NaN	NaN	NaN	NaN	NaN	NaN	NaN	NaN
1.30209	NaN	NaN	NaN	NaN	NaN	NaN	NaN	NaN
2.91055	NaN	NaN	NaN	NaN	NaN	NaN	NaN	NaN
1.1489	NaN	NaN	NaN	NaN	NaN	NaN	NaN	NaN
8.96144	NaN	NaN	NaN	NaN	NaN	NaN	NaN	NaN
12.4081	NaN	NaN	NaN	NaN	NaN	NaN	NaN	NaN
3.59989	NaN	NaN	NaN	NaN	NaN	NaN	NaN	NaN
13.7868	NaN	NaN	NaN	NaN	NaN	NaN	NaN	NaN
2.45099	NaN	NaN	NaN	NaN	NaN	NaN	NaN	NaN
6.28067	NaN	NaN	NaN	NaN	NaN	NaN	NaN	NaN
2.14462	NaN	NaN	NaN	NaN	NaN	NaN	NaN	NaN
7.1232	NaN	NaN	NaN	NaN	NaN	NaN	NaN	NaN
3.75308	NaN	NaN	NaN	NaN	NaN	NaN	NaN	NaN
11.5656	NaN	NaN	NaN	NaN	NaN	NaN	NaN	NaN
8.88485	7.81254	NaN	NaN	NaN	NaN	NaN	NaN	NaN
8.50188	NaN	NaN	NaN	NaN	NaN	NaN	NaN	NaN
1.53187	NaN	NaN	NaN	NaN	NaN	NaN	NaN	NaN
6.74023	NaN	NaN	NaN	NaN	NaN	NaN	NaN	NaN
0.765935	1.76165	3.14033	2.06802	1.45528	NaN	NaN	NaN	NaN
8.34869	NaN	NaN	NaN	NaN	NaN	NaN	NaN	NaN
1.45528	NaN	NaN	NaN	NaN	NaN	NaN	NaN	NaN
11.872	NaN	NaN	NaN	NaN	NaN	NaN	NaN	NaN
3.75308	18.5356	12.255	10.1869	NaN	NaN	NaN	NaN	NaN
4.28924	NaN	NaN	NaN	NaN	NaN	NaN	NaN	NaN
6.81682	NaN	NaN	NaN	NaN	NaN	NaN	NaN	NaN
5.51473	NaN	NaN	NaN	NaN	NaN	NaN	NaN	NaN
4.36583	NaN	NaN	NaN	NaN	NaN	NaN	NaN	NaN
11.4124	9.49759	2.3744	4.6722	8.96144	8.34869	NaN	NaN	NaN
4.36583	9.19122	2.68077	13.0975	10.1103	NaN	NaN	NaN	NaN
15.8549	NaN	NaN	NaN	NaN	NaN	NaN	NaN	NaN
6.58704	NaN	NaN	NaN	NaN	NaN	NaN	NaN	NaN
2.3744	NaN	NaN	NaN	NaN	NaN	NaN	NaN	NaN
3.90627	NaN	NaN	NaN	NaN	NaN	NaN	NaN	NaN
3.98286	NaN	NaN	NaN	NaN	NaN	NaN	NaN	NaN
4.6722	NaN	NaN	NaN	NaN	NaN	NaN	NaN	NaN
6.97001	NaN	NaN	NaN	NaN	NaN	NaN	NaN	NaN
11.3358	NaN	NaN	NaN	NaN	NaN	NaN	NaN	NaN
8.04232	NaN	NaN	NaN	NaN	NaN	NaN	NaN	NaN
11.7954	NaN	NaN	NaN	NaN	NaN	NaN	NaN	NaN
4.82539	NaN	NaN	NaN	NaN	NaN	NaN	NaN	NaN
7.42957	1.68506	7.81254	5.05517	NaN	NaN	NaN	NaN	NaN
6.51045	3.98286	NaN	NaN	NaN	NaN	NaN	NaN	NaN
4.21264	NaN	NaN	NaN	NaN	NaN	NaN	NaN	NaN
7.35298	7.96572	2.60418	15.5485	8.88485	11.4124	NaN	NaN	NaN
9.26781	2.75737	NaN	NaN	NaN	NaN	NaN	NaN	NaN
15.5485	NaN	NaN	NaN	NaN	NaN	NaN	NaN	NaN
4.90198	0.995715	5.05517	8.04232	NaN	NaN	NaN	NaN	NaN
4.13605	NaN	NaN	NaN	NaN	NaN	NaN	NaN	NaN
10.1869	NaN	NaN	NaN	NaN	NaN	NaN	NaN	NaN
3.5233	5.74451	6.58704	2.60418	4.36583	1.83824	NaN	NaN	NaN
2.60418	3.29352	4.59561	3.5233	1.60846	NaN	NaN	NaN	NaN
10.2635	NaN	NaN	NaN	NaN	NaN	NaN	NaN	NaN
5.97429	9.34441	11.3358	9.80397	2.52759	NaN	NaN	NaN	NaN
5.97429	9.34441	11.3358	8.04232	2.91055	7.81254	NaN	NaN	NaN
4.51902	13.1741	11.7188	20.2207	12.1018	NaN	NaN	NaN	NaN
7.0466	7.0466	NaN	NaN	NaN	NaN	NaN	NaN	NaN
10.1103	1.2255	NaN	NaN	NaN	NaN	NaN	NaN	NaN
16.8506	2.2978	NaN	NaN	NaN	NaN	NaN	NaN	NaN
16.8506	2.75737	NaN	NaN	NaN	NaN	NaN	NaN	NaN
5.43814	NaN	NaN	NaN	NaN	NaN	NaN	NaN	NaN
6.66363	0.842528	2.68077	2.3744	8.57847	6.05089	5.74451	NaN	NaN
1.37868	NaN	NaN	NaN	NaN	NaN	NaN	NaN	NaN
10.7231	4.28924	NaN	NaN	NaN	NaN	NaN	NaN	NaN
10.7231	5.59133	5.05517	9.421	2.45099	NaN	NaN	NaN	NaN
10.5699	5.36154	2.3744	2.98715	10.8763	1.76165	9.65078	8.79262	6.3429
10.5699	5.36154	2.3744	2.98715	10.8763	1.37868	NaN	NaN	NaN
5.36154	NaN	NaN	NaN	NaN	NaN	NaN	NaN	NaN
12.9443	NaN	NaN	NaN	NaN	NaN	NaN	NaN	NaN
14.9357	20.4505	NaN	NaN	NaN	NaN	NaN	NaN	NaN
10.7231	3.98286	NaN	NaN	NaN	NaN	NaN	NaN	NaN
5.43814	NaN	NaN	NaN	NaN	NaN	NaN	NaN	NaN
12.4081	3.98286	2.2978	NaN	NaN	NaN	NaN	NaN	NaN
3.98286	NaN	NaN	NaN	NaN	NaN	NaN	NaN	NaN
9.49759	NaN	NaN	NaN	NaN	NaN	NaN	NaN	NaN
4.6722	2.68077	4.82539	4.90198	4.59561	NaN	NaN	NaN	NaN
7.88913	2.06802	NaN	NaN	NaN	NaN	NaN	NaN	NaN
3.75308	NaN	NaN	NaN	NaN	NaN	NaN	NaN	NaN
9.34441	2.60418	NaN	NaN	NaN	NaN	NaN	NaN	NaN
12.9443	NaN	NaN	NaN	NaN	NaN	NaN	NaN	NaN
5.13176	3.37011	NaN	NaN	NaN	NaN	NaN	NaN	NaN
0.842528	NaN	NaN	NaN	NaN	NaN	NaN	NaN	NaN
16.774	10.0337	5.51473	NaN	NaN	NaN	NaN	NaN	NaN
16.774	5.20836	10.4167	7.81254	4.97858	NaN	NaN	NaN	NaN
3.59989	NaN	NaN	NaN	NaN	NaN	NaN	NaN	NaN
11.5656	13.0209	NaN	NaN	NaN	NaN	NaN	NaN	NaN
8.65507	10.1869	13.4805	14.7825	10.8763	11.7188	NaN	NaN	NaN
2.75737	NaN	NaN	NaN	NaN	NaN	NaN	NaN	NaN
4.90198	3.44671	3.29352	NaN	NaN	NaN	NaN	NaN	NaN
3.98286	4.44242	NaN	NaN	NaN	NaN	NaN	NaN	NaN
5.51473	3.67649	NaN	NaN	NaN	NaN	NaN	NaN	NaN
4.51902	12.6379	13.3273	12.0252	1.83824	NaN	NaN	NaN	NaN
7.96572	NaN	NaN	NaN	NaN	NaN	NaN	NaN	NaN
3.98286	5.05517	3.75308	NaN	NaN	NaN	NaN	NaN	NaN
9.88056	5.05517	10.1103	2.75737	2.3744	NaN	NaN	NaN	NaN
9.88056	5.05517	10.1103	2.14462	NaN	NaN	NaN	NaN	NaN
3.59989	2.75737	5.05517	5.8977	6.51045	NaN	NaN	NaN	NaN
6.05089	8.65507	11.6422	15.3953	2.52759	NaN	NaN	NaN	NaN
14.6294	7.65935	4.90198	NaN	NaN	NaN	NaN	NaN	NaN
12.5613	2.45099	NaN	NaN	NaN	NaN	NaN	NaN	NaN
10.4167	10.5699	5.20836	2.14462	11.1061	12.4847	13.7868	NaN	NaN
8.50188	NaN	NaN	NaN	NaN	NaN	NaN	NaN	NaN
10.3401	7.19979	NaN	NaN	NaN	NaN	NaN	NaN	NaN
8.42528	5.28495	NaN	NaN	NaN	NaN	NaN	NaN	NaN
8.11891	8.88485	11.9486	7.96572	11.7188	11.2592	8.42528	NaN	NaN
13.557	3.5233	NaN	NaN	NaN	NaN	NaN	NaN	NaN
5.59133	6.20407	NaN	NaN	NaN	NaN	NaN	NaN	NaN
5.66792	12.5613	14.6294	18.459	NaN	NaN	NaN	NaN	NaN
9.95715	7.35298	5.28495	NaN	NaN	NaN	NaN	NaN	NaN
8.2721	3.59989	2.98715	NaN	NaN	NaN	NaN	NaN	NaN
12.7911	4.90198	NaN	NaN	NaN	NaN	NaN	NaN	NaN
16.6208	11.1061	NaN	NaN	NaN	NaN	NaN	NaN	NaN
9.421	7.58276	11.9486	1.30209	NaN	NaN	NaN	NaN	NaN
5.13176	4.44242	6.97001	6.97001	6.35726	4.28924	NaN	NaN	NaN
13.8634	10.5699	9.88056	3.37011	8.96144	7.35298	10.7997	9.58396	19.8664
10.4933	9.65078	NaN	NaN	NaN	NaN	NaN	NaN	NaN
5.20836	4.05946	5.8977	NaN	NaN	NaN	NaN	NaN	NaN
4.6722	6.97001	6.12748	3.14033	2.3744	2.06802	NaN	NaN	NaN
7.58276	7.58276	5.66792	6.51045	NaN	NaN	NaN	NaN	NaN
9.65078	10.7231	2.22121	10.6465	NaN	NaN	NaN	NaN	NaN
5.28495	NaN	NaN	NaN	NaN	NaN	NaN	NaN	NaN
8.73166	7.65935	10.7231	7.35298	NaN	NaN	NaN	NaN	NaN
10.0337	1.68506	NaN	NaN	NaN	NaN	NaN	NaN	NaN
7.50616	5.74451	9.19122	5.36154	6.12748	8.04232	8.50188	NaN	NaN
11.1061	6.43385	9.34441	8.65507	9.03803	NaN	NaN	NaN	NaN
11.1061	6.20407	7.88913	4.59561	NaN	NaN	NaN	NaN	NaN
10.6465	7.42957	4.05946	10.1103	NaN	NaN	NaN	NaN	NaN
18.842	5.51473	1.37868	3.98286	7.42957	8.04232	9.57419	13.5406	22.0206
18.842	2.14462	NaN	NaN	NaN	NaN	NaN	NaN	NaN
18.842	5.51473	1.37868	3.98286	7.42957	9.65078	10.1103	2.63779	12.6858
18.842	5.51473	1.37868	3.98286	7.42957	9.65078	10.1103	5.09972	5.74451
9.19122	9.57419	11.0295	7.58276	13.2507	14.706	14.5528	14.332	19.1484
14.323	10.4167	NaN	NaN	NaN	NaN	NaN	NaN	NaN
10.7997	6.97001	8.42528	1.30209	9.49759	15.6251	9.34441	NaN	NaN
10.7997	6.97001	8.42528	1.30209	9.49759	15.6251	8.42528	NaN	NaN
13.3273	6.74023	2.22121	NaN	NaN	NaN	NaN	NaN	NaN
15.0889	7.88913	10.8763	13.0209	2.3744	NaN	NaN	NaN	NaN
15.0889	6.58704	6.89341	1.2255	7.81254	6.43385	13.7868	10.3753	4.54774
9.421	12.9443	9.95715	9.03803	10.1103	10.1103	NaN	NaN	NaN
9.421	12.9443	9.95715	4.82539	8.2721	3.37011	NaN	NaN	NaN
4.28924	10.7997	9.65078	4.90198	NaN	NaN	NaN	NaN	NaN
6.05089	4.05946	NaN	NaN	NaN	NaN	NaN	NaN	NaN
15.2421	12.3316	NaN	NaN	NaN	NaN	NaN	NaN	NaN
11.7954	9.03803	6.51045	8.1955	9.65078	8.42528	16.3144	19.8713	24.4142
11.7954	7.88913	10.0337	9.421	7.1232	13.7868	17.6931	5.09972	NaN
11.7954	7.88913	10.0337	9.421	3.14033	2.3744	6.05089	8.61677	14.7203
9.34441	11.7188	11.7954	12.255	11.7954	11.4124	17.2335	17.4094	14.3613
12.7145	11.7188	4.6722	15.7783	6.58704	6.74023	NaN	NaN	NaN
12.7145	12.1784	9.72737	17.2335	4.90198	NaN	NaN	NaN	NaN
12.7145	11.7188	6.12748	10.7231	7.0466	NaN	NaN	NaN	NaN
12.7145	11.7188	4.6722	15.7783	4.51902	NaN	NaN	NaN	NaN
12.7145	12.1784	9.72737	17.2335	2.52759	NaN	NaN	NaN	NaN
12.7145	11.7188	4.6722	15.7783	6.58704	6.66363	4.7488	NaN	NaN
6.81682	9.80397	4.05946	NaN	NaN	NaN	NaN	NaN	NaN
14.3996	11.872	1.37868	10.0337	4.59561	4.6722	NaN	NaN	NaN
7.27638	8.73166	10.4167	6.05089	8.34869	10.1869	8.96144	NaN	NaN
9.65078	10.3401	13.1741	6.05089	4.36583	NaN	NaN	NaN	NaN
9.65078	10.3401	13.1741	9.34441	12.5613	16.2378	4.51902	NaN	NaN
14.323	11.9486	NaN	NaN	NaN	NaN	NaN	NaN	NaN
14.323	13.0975	13.3273	16.6208	6.89341	1.53187	NaN	NaN	NaN
11.9486	10.7997	9.11463	1.99143	9.80397	10.7997	18.1527	17.2335	26.4487
11.489	10.2635	13.1741	11.5656	10.5699	16.8506	22.0589	17.5852	19.3877
10.8763	10.5699	11.0295	10.9529	11.2592	17.6931	19.8377	15.8267	14.481
6.28067	6.20407	8.88485	4.82539	6.58704	7.42957	5.43814	NaN	NaN
2.75737	10.3401	10.4933	3.14033	2.68077	NaN	NaN	NaN	NaN
18.1527	9.95715	14.6294	14.706	15.3953	4.97858	3.37011	NaN	NaN
18.1527	10.2635	10.8763	7.65935	5.97429	9.11463	NaN	NaN	NaN
18.1527	9.95715	14.6294	14.706	15.3953	9.65078	4.13605	NaN	NaN
13.7102	8.50188	5.59133	13.2507	7.58276	12.1018	16.5442	22.9488	15.0794
13.7102	8.50188	5.59133	13.2507	9.80397	14.3996	7.42957	9.67189	13.7629
13.7102	8.50188	5.59133	13.2507	9.80397	14.3996	4.82539	10.0236	NaN
9.95715	8.80825	16.5442	17.3867	NaN	NaN	NaN	NaN	NaN
8.50188	8.34869	12.4847	10.4933	7.81254	6.97001	8.1955	NaN	NaN
8.50188	8.34869	12.4847	10.7997	8.11891	7.73594	8.88485	NaN	NaN
5.51473	5.20836	9.11463	9.421	7.81254	3.21693	NaN	NaN	NaN
10.8763	11.2592	12.4081	11.7188	13.0975	11.7954	7.1232	NaN	NaN
12.3316	6.28067	10.5699	14.7825	5.13176	4.6722	1.83824	NaN	NaN
12.3316	6.28067	10.5699	14.7825	3.06374	4.13605	0.995715	NaN	NaN
10.0337	10.2635	10.5699	15.0889	17.0038	19.3016	9.49759	NaN	NaN
12.1018	12.9443	10.7231	14.0166	6.89341	2.98715	NaN	NaN	NaN
12.1018	12.9443	10.7231	14.0166	6.89341	3.90627	5.05517	NaN	NaN
9.65078	12.0252	11.6422	8.57847	8.80825	5.51473	1.60846	NaN	NaN
15.0889	18.2293	20.1441	18.6122	14.0166	2.75737	NaN	NaN	NaN
15.0889	18.2293	20.2207	8.50188	7.88913	10.0337	7.96572	NaN	NaN
15.0889	18.2293	20.2207	8.80825	NaN	NaN	NaN	NaN	NaN
15.0889	18.2293	20.1441	18.6122	19.9143	10.3401	1.91484	NaN	NaN
15.0889	18.2293	20.1441	18.6122	14.0166	11.872	6.43385	NaN	NaN
13.8634	14.0166	16.6208	NaN	NaN	NaN	NaN	NaN	NaN
18.1527	17.6165	NaN	NaN	NaN	NaN	NaN	NaN	NaN
10.9529	5.8977	3.59989	2.83396	1.68506	8.57847	NaN	NaN	NaN
6.66363	11.3358	14.323	11.2592	7.0466	6.89341	NaN	NaN	NaN
20.2207	7.35298	8.34869	11.6422	17.9995	9.11463	9.421	8.17714	15.9171
20.2207	7.35298	8.34869	11.6422	17.9995	7.58276	9.19122	12.7493	20.1058
10.2635	9.65078	11.5656	8.34869	4.59561	3.14033	11.872	7.29788	NaN
5.74451	5.8977	8.34869	8.34869	4.51902	8.50188	7.50616	NaN	NaN
9.34441	19.1484	5.74451	1.53187	NaN	NaN	NaN	NaN	NaN
9.34441	19.1484	7.81254	3.75308	0.919122	NaN	NaN	NaN	NaN
10.8763	9.26781	7.81254	11.489	11.6422	12.255	17.7697	18.9921	21.1829
10.1103	10.4167	8.96144	8.11891	3.5233	NaN	NaN	NaN	NaN
9.26781	10.8763	14.323	16.0846	17.3867	11.9486	7.50616	NaN	NaN
14.5528	5.43814	7.27638	4.97858	8.73166	0.689341	NaN	NaN	NaN
14.5528	6.35726	10.6465	10.3401	4.82539	1.1489	3.59989	4.57216	NaN
14.5528	6.35726	10.6465	10.3401	4.7488	8.50188	11.872	3.51705	NaN
14.5528	5.43814	7.27638	4.97858	8.73166	2.14462	3.75308	2.0223	NaN
14.5528	6.35726	10.6465	10.3401	4.7488	8.50188	11.872	2.90157	NaN
14.5528	5.43814	7.27638	4.97858	8.73166	2.14462	3.75308	1.05511	NaN
8.57847	9.80397	12.7145	2.75737	NaN	NaN	NaN	NaN	NaN
8.57847	9.80397	12.7145	2.75737	9.72737	13.0975	11.5656	NaN	NaN
7.1232	7.50616	1.37868	NaN	NaN	NaN	NaN	NaN	NaN
11.7188	12.1784	9.421	10.5699	23.8972	21.7526	8.1955	9.0564	13.5235
11.7188	12.1784	9.421	10.5699	23.8972	21.7526	9.65078	8.88055	16.9942
15.8549	12.8677	5.59133	7.50616	14.4762	7.73594	9.03803	9.14433	10.8906
15.8549	12.8677	3.82967	NaN	NaN	NaN	NaN	NaN	NaN
15.8549	12.8677	5.59133	7.50616	14.4762	7.73594	11.7954	14.2441	10.4119
15.8549	12.8677	5.59133	7.50616	14.4762	7.73594	11.7954	14.2441	9.69387
8.34869	10.1869	15.2421	18.7654	7.42957	5.13176	NaN	NaN	NaN
8.34869	10.1869	15.2421	18.7654	5.51473	9.26781	10.9529	NaN	NaN
8.34869	10.1869	15.2421	18.7654	7.42957	6.66363	8.1955	NaN	NaN
11.6422	13.7102	20.4505	8.50188	3.14033	5.66792	NaN	NaN	NaN
11.6422	13.7102	20.4505	7.27638	4.97858	5.43814	NaN	NaN	NaN
10.7231	8.65507	6.66363	15.9314	22.0589	11.489	11.7954	9.84774	18.0713
10.7231	8.65507	6.66363	15.9314	22.0589	11.489	11.7954	7.20995	7.30032
10.7231	8.65507	6.66363	15.9314	22.0589	11.489	11.7954	7.20995	7.65935
13.0975	12.5613	14.7825	5.43814	11.3358	14.706	NaN	NaN	NaN
13.0975	12.5613	14.7825	4.6722	2.83396	2.45099	6.89341	7.47373	NaN
9.26781	10.1103	9.88056	10.2635	14.8591	17.9229	20.5271	20.311	25.97
13.7868	13.557	12.7145	14.706	16.6974	20.2207	24.2801	21.3661	22.4993
9.03803	11.489	14.1698	17.2335	5.51473	NaN	NaN	NaN	NaN
9.03803	11.489	14.1698	17.2335	7.27638	7.73594	9.19122	NaN	NaN
11.7954	11.0295	16.1612	9.421	10.4933	11.489	11.489	4.83594	NaN
10.8763	11.872	16.8506	8.96144	8.42528	12.6379	11.872	NaN	NaN
10.8763	11.872	16.8506	9.65078	10.5699	12.5613	8.80825	NaN	NaN
12.4081	12.8677	17.6931	17.6931	8.50188	10.7997	5.59133	NaN	NaN
12.4081	12.8677	17.6931	17.6931	11.0295	14.2464	9.88056	NaN	NaN
13.4039	14.1698	17.0803	18.459	9.80397	20.1441	6.20407	NaN	NaN
13.4039	14.1698	17.0803	18.459	10.8763	16.391	5.36154	NaN	NaN
11.4124	11.7954	17.3101	18.6122	7.73594	3.06374	1.45528	NaN	NaN
11.4124	11.7954	17.3101	18.6122	6.35726	13.7102	11.872	10.9029	16.3958
7.19979	13.0209	15.0889	17.3101	16.391	16.9272	20.0675	12.6614	3.94935
9.72737	12.6379	14.4762	10.1869	12.6379	0.765935	NaN	NaN	NaN
11.0295	11.489	7.50616	17.3101	11.1061	12.0252	14.8591	14.8595	27.8848
11.0295	11.489	7.50616	17.3101	10.3401	8.11891	16.6974	16.5301	28.9619
11.872	11.1827	9.03803	16.6974	19.9909	13.0209	4.05946	13.1889	17.9516
11.872	11.1827	9.03803	16.6974	19.9909	13.0209	3.82967	8.61677	14.1219
20.91	NaN	NaN	NaN	NaN	NaN	NaN	NaN	NaN
11.489	11.3358	11.489	11.9486	14.0932	16.0846	23.5142	23.7401	23.6961
10.6465	10.7231	9.80397	12.7145	2.06802	4.82539	2.83396	NaN	NaN
9.95715	12.0252	8.2721	5.20836	12.6379	7.42957	NaN	NaN	NaN
8.96144	8.96144	13.557	13.7868	13.0975	11.0295	12.4847	7.20995	5.14613
13.4805	14.9357	21.9057	12.9443	7.58276	6.81682	NaN	NaN	NaN
13.4805	14.9357	21.9057	10.6465	10.5699	12.7145	11.0295	NaN	NaN
13.4805	14.9357	21.9057	12.9443	7.1232	11.1061	1.60846	NaN	NaN
11.4124	12.4847	16.774	16.8506	7.65935	12.3316	14.4762	NaN	NaN
11.4124	12.4847	16.774	16.8506	5.28495	10.4933	5.28495	NaN	NaN
11.4124	12.4847	16.774	16.8506	5.28495	10.4933	2.2978	NaN	NaN
1.91484	8.65507	9.26781	2.75737	1.60846	NaN	NaN	NaN	NaN
8.88485	9.421	8.88485	4.59561	2.75737	6.43385	NaN	NaN	NaN
9.34441	15.0123	20.7568	23.361	10.5699	12.0252	8.57847	NaN	NaN
9.34441	15.0123	20.7568	23.361	10.7997	13.2507	14.9357	NaN	NaN
13.6336	12.9443	16.4676	19.3016	NaN	NaN	NaN	NaN	NaN
9.88056	10.1869	14.0166	3.90627	5.05517	8.80825	11.2592	10.5511	13.6432
9.88056	10.1869	14.0166	5.59133	12.3316	5.66792	5.66792	8.35299	15.6777
9.88056	10.1869	14.0166	5.59133	12.3316	5.66792	1.99143	3.42912	5.38548
10.7997	12.255	14.5528	16.008	21.0632	19.9143	24.0504	27.1692	33.39
14.6294	12.7145	16.3144	1.53187	NaN	NaN	NaN	NaN	NaN
14.6294	12.7145	16.3144	2.91055	6.20407	6.74023	NaN	NaN	NaN
12.1018	12.8677	14.0932	14.7825	16.8506	17.6931	12.4847	3.51705	NaN
7.65935	9.19122	15.1655	13.0209	12.5613	15.7783	13.2507	5.09972	NaN
15.1655	17.8463	23.361	11.3358	16.008	8.50188	9.57419	NaN	NaN
15.1655	17.8463	23.361	8.88485	15.5485	17.8463	1.1489	NaN	NaN
15.1655	17.8463	23.361	11.3358	16.008	6.43385	NaN	NaN	NaN
11.9486	9.421	13.6336	7.73594	14.0932	NaN	NaN	NaN	NaN
11.9486	9.421	13.6336	7.35298	10.0337	14.2464	7.65935	11.87	14.84
11.9486	9.421	13.6336	7.35298	10.0337	14.2464	8.42528	8.61677	14.481
13.2507	16.8506	19.8377	6.74023	10.5699	3.75308	1.45528	NaN	NaN
13.2507	16.8506	19.8377	6.74023	7.96572	10.2635	9.88056	7.47373	6.10355
13.2507	16.8506	19.8377	6.74023	10.5699	4.90198	9.49759	7.82544	2.75258
13.2507	16.8506	19.8377	6.74023	10.5699	3.75308	1.83824	NaN	NaN
11.6422	9.95715	15.8549	19.6845	11.489	10.3401	7.73594	NaN	NaN
11.6422	9.95715	15.8549	19.6845	10.9529	14.4762	4.97858	NaN	NaN
11.6422	9.95715	15.8549	19.6845	10.9529	14.4762	1.53187	NaN	NaN
10.0337	8.57847	10.4933	2.06802	14.323	7.73594	14.3996	16.3543	8.25774
10.0337	8.57847	10.4933	4.51902	11.2592	11.2592	15.7783	15.9147	6.70193
10.0337	8.57847	10.4933	2.06802	14.323	6.81682	6.66363	4.04461	3.47064
10.0337	8.57847	10.4933	2.06802	14.323	7.73594	14.3996	16.3543	8.13806
10.0337	8.57847	10.4933	4.51902	11.2592	11.2592	15.7783	15.9147	10.4119
14.4762	15.5485	7.73594	9.34441	10.4933	10.4167	11.872	11.87	11.8481
14.4762	15.5485	9.72737	12.3316	5.8977	10.6465	8.73166	8.35299	7.42
14.4762	15.5485	9.72737	12.3316	4.82539	6.43385	4.13605	6.94617	8.01839
13.4805	11.6422	12.255	13.8634	NaN	NaN	NaN	NaN	NaN
12.7145	14.6294	19.6079	12.4081	15.1655	15.0889	5.66792	NaN	NaN
12.7145	14.6294	19.6079	8.1955	9.65078	4.13605	NaN	NaN	NaN
12.7145	14.6294	19.6079	8.1955	9.65078	3.29352	7.42957	NaN	NaN
12.8677	14.323	21.7526	10.3401	7.81254	5.74451	3.82967	NaN	NaN
12.8677	14.323	21.7526	11.872	10.4167	12.255	9.19122	NaN	NaN
14.3996	13.4805	19.4547	8.1955	15.3953	18.3824	9.72737	10.0236	20.8239
14.3996	13.4805	19.4547	9.26781	4.21264	10.9529	17.2335	7.82544	NaN
14.3996	13.4805	19.4547	9.26781	6.66363	8.2721	8.11891	5.18765	10.8906
14.3996	13.4805	19.4547	8.1955	15.3953	18.3824	9.26781	12.2217	19.9861
14.3996	13.4805	19.4547	9.26781	4.21264	10.9529	17.2335	8.61677	NaN
11.7188	12.0252	14.1698	13.0209	14.0932	7.0466	7.81254	7.0341	11.7284
11.7188	12.0252	14.1698	13.0209	14.0932	7.0466	10.7997	5.0118	8.9758
10.2635	10.1103	10.1869	13.7868	2.68077	5.13176	6.51045	8.52885	1.31645
10.2635	10.1103	10.1869	13.7868	8.04232	11.1827	10.4167	8.61677	12.8055
14.5528	13.6336	12.8677	12.4847	14.8591	4.13605	2.14462	NaN	NaN
17.5399	9.49759	14.0166	6.05089	11.1827	17.6931	7.0466	NaN	NaN
17.5399	7.73594	9.49759	13.4805	11.9486	11.9486	13.7102	7.91336	11.6087
17.5399	9.49759	14.0166	2.2978	3.82967	2.52759	2.22121	NaN	NaN
17.5399	9.49759	14.0166	6.05089	11.1827	17.6931	7.88913	NaN	NaN
20.7568	10.9529	14.7825	15.1655	8.80825	9.57419	10.0337	NaN	NaN
20.7568	11.7954	14.3996	13.0975	15.1655	19.3016	16.774	7.20995	NaN
20.7568	10.9529	14.7825	15.1655	5.59133	7.88913	10.1103	NaN	NaN
14.5528	16.0846	17.7697	7.42957	11.9486	4.05946	5.66792	NaN	NaN
14.5528	16.0846	17.7697	6.81682	8.50188	8.96144	7.50616	NaN	NaN
14.5528	16.0846	17.7697	7.42957	11.9486	5.97429	NaN	NaN	NaN
20.6802	10.5699	17.6165	8.73166	8.04232	10.6465	6.81682	NaN	NaN
20.6802	9.49759	13.8634	16.0846	4.97858	10.2635	7.1232	NaN	NaN
20.6802	10.5699	17.6165	6.28067	11.0295	4.59561	NaN	NaN	NaN
20.6802	9.49759	13.8634	16.0846	4.51902	11.0295	7.27638	NaN	NaN
20.6802	10.5699	17.6165	6.28067	11.0295	4.28924	NaN	NaN	NaN
13.94	14.3996	20.3739	21.4462	13.6336	15.2421	19.0718	10.4632	NaN
13.94	14.3996	20.3739	21.4462	13.94	15.5485	10.9529	12.2217	21.3026
13.94	14.3996	20.3739	21.4462	13.94	15.5485	11.3358	12.4855	20.8239
13.94	14.3996	20.3739	21.4462	13.6336	15.2421	19.0718	9.0564	NaN
17.9229	19.6845	10.4933	11.7954	4.82539	12.5613	6.35726	NaN	NaN
17.9229	19.6845	11.3358	14.323	16.9272	18.459	19.5313	16.4422	22.7387
17.9229	19.6845	10.4933	11.7954	2.45099	4.7488	3.90627	NaN	NaN
17.9229	19.6845	10.4933	11.7954	4.82539	12.5613	1.83824	NaN	NaN
17.4633	19.3782	9.57419	7.27638	2.06802	NaN	NaN	NaN	NaN
17.4633	19.3782	9.421	11.9486	13.4805	18.9952	NaN	NaN	NaN
12.1784	12.9443	11.1827	10.5699	14.0932	NaN	NaN	NaN	NaN
9.34441	10.4933	10.6465	10.8763	11.9486	17.7697	15.3187	13.2769	24.1748
19.6079	14.0166	4.05946	7.35298	14.706	13.8634	6.58704	NaN	NaN
19.6079	14.0166	4.05946	7.35298	14.706	13.8634	7.42957	NaN	NaN
12.7911	14.3996	18.2293	24.4333	9.34441	7.58276	NaN	NaN	NaN
12.7911	14.3996	18.2293	24.4333	11.2592	14.0166	10.1869	NaN	NaN
21.5994	1.60846	12.1018	15.4719	23.361	10.8763	13.3273	19.1679	21.901
21.5994	9.88056	8.65507	11.5656	13.1741	18.3824	7.88913	9.49603	NaN
21.5994	1.60846	12.1018	15.4719	23.361	9.34441	18.5356	3.25327	NaN
21.5994	9.88056	8.65507	11.5656	13.1741	18.3824	8.2721	3.51705	NaN
21.5994	1.60846	12.1018	15.4719	23.361	9.34441	18.5356	2.46193	NaN
16.008	13.6336	18.459	10.3401	13.4039	4.59561	11.4124	2.37401	3.59032
16.008	13.6336	18.459	11.7954	11.2592	18.1527	20.6802	10.1994	14.3613
15.8549	17.2335	19.8377	6.97001	7.58276	7.65935	3.29352	NaN	NaN
15.8549	17.2335	19.8377	10.6465	12.4847	13.1741	13.8634	NaN	NaN
10.1869	13.1741	15.7017	16.9272	21.293	12.3316	7.50616	NaN	NaN
10.1869	13.1741	15.7017	16.9272	21.293	9.49759	11.872	NaN	NaN
10.1869	13.1741	15.7017	16.9272	21.293	12.3316	7.27638	NaN	NaN
16.8506	17.0038	23.8206	28.7226	12.4081	16.6208	5.51473	NaN	NaN
16.8506	17.0038	23.8206	28.7226	16.1612	20.0675	20.9866	NaN	NaN
16.8506	17.0038	23.8206	28.7226	12.4081	16.6208	5.20836	NaN	NaN
13.7102	13.3273	17.3867	19.1484	8.11891	9.26781	4.51902	NaN	NaN
13.7102	13.3273	17.3867	19.1484	10.9529	15.0123	11.7188	NaN	NaN
12.255	13.4039	20.4505	9.88056	10.3401	10.6465	12.4081	NaN	NaN
12.255	13.4039	20.4505	9.34441	13.6336	6.66363	9.49759	NaN	NaN
12.255	13.4039	20.4505	9.34441	13.6336	6.66363	NaN	NaN	NaN
12.255	13.4039	20.4505	9.34441	13.6336	6.66363	7.27638	NaN	NaN
15.3953	18.459	9.34441	13.6336	15.1655	17.8463	23.8972	20.1351	27.1668
15.3953	18.459	10.3401	12.7911	16.1612	21.1398	9.19122	12.1338	19.0287
15.3953	18.459	10.3401	12.7911	16.1612	21.1398	8.42528	11.4304	21.3026
10.4167	7.81254	10.8763	7.73594	8.57847	7.35298	6.74023	4.57216	NaN
10.4167	7.81254	10.8763	6.58704	10.2635	14.6294	16.6208	7.73751	NaN
10.4167	7.81254	10.8763	6.58704	10.2635	14.6294	16.6208	7.0341	NaN
19.8377	8.50188	6.20407	4.36583	11.7188	13.4805	4.51902	NaN	NaN
14.0166	16.2378	18.2293	8.1955	13.2507	8.73166	10.8763	11.5183	15.0794
14.0166	16.2378	18.2293	7.1232	9.03803	16.4676	7.19979	9.40811	14.3613
14.0166	16.2378	18.2293	8.1955	13.2507	8.11891	9.421	1.23097	NaN
14.0166	16.2378	18.2293	7.1232	9.03803	16.4676	6.51045	9.75981	7.42
14.0166	16.2378	18.2293	8.1955	13.2507	8.11891	9.421	1.40682	NaN
14.0166	16.2378	18.2293	7.1232	9.03803	16.4676	6.51045	9.75981	5.38548
18.842	8.1955	12.3316	7.65935	9.421	7.42957	8.42528	NaN	NaN
18.842	8.1955	12.4081	15.3187	17.0803	20.7568	6.89341	NaN	NaN
18.842	8.1955	12.3316	4.6722	8.11891	10.6465	15.5485	NaN	NaN
18.842	8.1955	12.4081	15.3187	17.0803	20.7568	7.50616	NaN	NaN
15.6251	14.2464	15.7783	15.0123	23.5142	12.1018	11.872	NaN	NaN
15.6251	14.2464	15.7783	15.0123	23.5142	10.7997	10.7997	NaN	NaN
16.1612	19.6079	11.3358	11.7188	15.6251	18.9952	24.3567	21.0144	26.329
16.1612	19.6079	11.9486	11.2592	13.2507	19.7611	10.1103	8.08921	11.7284
16.1612	19.6079	11.9486	11.2592	13.2507	19.7611	10.1103	4.30839	9.45451
10.7231	12.4081	17.8463	9.65078	13.2507	8.73166	9.95715	12.3976	NaN
10.7231	12.4081	17.8463	7.96572	12.4081	15.7017	16.774	11.958	8.9758
10.7231	12.4081	17.8463	9.65078	13.2507	2.75737	8.50188	8.35299	11.3694
20.6037	9.11463	14.6294	6.28067	9.26781	8.65507	10.3401	10.1115	10.1726
20.6037	12.7145	18.0761	8.1955	12.4847	16.774	19.9909	2.63779	NaN
20.6037	9.11463	14.6294	6.81682	11.872	8.88485	8.96144	12.5735	18.191
20.6037	12.7145	18.0761	9.72737	14.3996	15.1655	22.4419	7.0341	NaN
20.6037	9.11463	14.6294	6.81682	11.872	5.66792	2.98715	2.98949	5.26581
20.6037	12.7145	18.0761	8.1955	12.4847	16.774	19.9909	3.51705	NaN
20.6037	12.7145	18.0761	9.72737	14.3996	15.1655	22.4419	2.54986	5.62484
15.6251	16.6974	20.2207	10.1869	12.4847	5.05517	7.1232	NaN	NaN
15.6251	16.6974	20.2207	8.11891	12.7911	16.0846	7.73594	NaN	NaN
15.6251	16.6974	20.2207	10.1869	12.4847	7.73594	1.91484	NaN	NaN
15.6251	16.6974	20.2207	8.11891	12.7911	16.0846	7.73594	NaN	NaN
15.6251	16.6974	20.2207	10.1869	12.4847	7.73594	2.06802	NaN	NaN
18.6888	17.8463	23.1312	11.9486	10.8763	17.8463	3.59989	NaN	NaN
18.6888	17.8463	23.1312	13.0209	7.42957	9.57419	4.44242	NaN	NaN
18.6888	17.8463	23.1312	13.0209	5.36154	6.97001	12.1018	NaN	NaN
18.6888	17.8463	23.1312	11.9486	10.8763	17.8463	8.11891	NaN	NaN
10.9529	10.7231	12.7145	17.0038	9.26781	11.7188	7.73594	NaN	NaN
10.9529	10.7231	12.7145	17.0038	6.58704	10.5699	5.97429	6.59447	NaN
12.3316	13.7102	17.9995	19.9909	21.4462	9.72737	5.13176	NaN	NaN
12.3316	13.7102	17.9995	19.9909	21.4462	12.9443	11.7954	NaN	NaN
15.3187	18.7654	14.3996	18.9186	9.72737	9.72737	13.6336	11.7821	17.8319
15.3187	18.7654	11.6422	17.2335	9.95715	12.1784	12.7145	10.1994	14.6006
15.3187	18.7654	14.3996	18.9186	7.88913	10.1869	4.7488	9.67189	13.2842
15.3187	18.7654	11.6422	17.2335	8.34869	14.3996	10.6465	4.04461	5.74451
15.3187	18.7654	14.3996	18.9186	7.88913	10.1869	3.37011	8.44092	6.22322
15.3187	18.7654	11.6422	17.2335	8.34869	14.3996	10.6465	5.45143	11.13
15.3187	18.7654	14.3996	18.9186	7.88913	10.1869	3.37011	8.44092	2.27387
11.9486	12.8677	15.4719	19.4547	5.36154	10.2635	13.8634	9.93567	NaN
11.9486	12.8677	15.4719	19.4547	7.35298	12.255	18.5356	9.14433	NaN
11.9486	12.8677	15.4719	19.4547	7.35298	12.255	18.5356	7.47373	NaN
14.4762	15.3187	23.8206	13.0209	15.8549	19.225	20.6802	NaN	NaN
14.4762	15.3187	23.8206	12.6379	15.9314	15.7783	8.65507	1.93438	NaN
14.4762	15.3187	23.8206	12.6379	15.9314	15.7783	8.65507	5.71521	NaN
12.5613	16.391	20.2207	9.72737	13.4805	14.3996	13.6336	NaN	NaN
12.5613	16.391	20.2207	11.6422	9.88056	18.842	3.82967	NaN	NaN
12.5613	16.391	20.2207	11.6422	9.88056	18.842	7.50616	NaN	NaN
10.6465	14.0166	14.5528	7.81254	11.872	7.96572	8.04232	1.84645	2.75258
10.6465	14.0166	14.5528	7.27638	13.2507	15.6251	19.9143	3.3412	8.37742
10.6465	14.0166	14.5528	7.81254	11.872	7.81254	9.95715	7.12203	6.3429
10.6465	14.0166	14.5528	7.27638	13.2507	15.6251	19.9143	5.53935	8.61677
17.3101	15.0123	19.1484	8.50188	14.1698	16.2378	16.1612	NaN	NaN
17.3101	15.0123	19.1484	8.42528	10.4933	16.2378	17.9229	NaN	NaN
14.5528	17.3101	18.3824	19.3782	12.0252	15.7783	17.2335	19.3438	NaN
14.5528	17.3101	18.3824	19.3782	12.4847	11.1827	18.459	2.54986	NaN
14.5528	17.3101	18.3824	19.3782	12.4847	11.1827	18.459	3.16534	NaN
13.2507	13.0209	19.9143	9.95715	14.1698	17.2335	20.2973	18.2007	NaN
13.2507	13.0209	19.9143	9.95715	15.0889	8.34869	11.872	5.27557	NaN
13.2507	13.0209	19.9143	9.95715	15.0889	2.45099	9.421	9.0564	NaN
10.7231	13.7868	16.2378	19.7611	8.11891	9.421	15.9314	NaN	NaN
10.7231	13.7868	16.2378	19.7611	7.19979	5.8977	4.44242	NaN	NaN
14.323	13.4805	20.2973	10.5699	12.5613	22.1355	6.35726	16.0905	NaN
14.323	13.4805	20.2973	8.96144	12.1784	19.6845	10.2635	5.09972	NaN
14.323	13.4805	20.2973	10.5699	12.5613	22.1355	9.72737	NaN	NaN
14.323	13.4805	20.2973	8.96144	12.1784	19.6845	7.50616	9.32018	8.73645

## Sheet: concentration
14.1333	NaN	NaN	NaN	NaN	NaN	NaN	NaN	NaN
16.9545	NaN	NaN	NaN	NaN	NaN	NaN	NaN	NaN
19.026	NaN	NaN	NaN	NaN	NaN	NaN	NaN	NaN
20.1111	NaN	NaN	NaN	NaN	NaN	NaN	NaN	NaN
16.0521	NaN	NaN	NaN	NaN	NaN	NaN	NaN	NaN
17.2903	NaN	NaN	NaN	NaN	NaN	NaN	NaN	NaN
13.5349	NaN	NaN	NaN	NaN	NaN	NaN	NaN	NaN
13.9623	NaN	NaN	NaN	NaN	NaN	NaN	NaN	NaN
18.2553	NaN	NaN	NaN	NaN	NaN	NaN	NaN	NaN
14.8571	NaN	NaN	NaN	NaN	NaN	NaN	NaN	NaN
19.375	NaN	NaN	NaN	NaN	NaN	NaN	NaN	NaN
16.9286	NaN	NaN	NaN	NaN	NaN	NaN	NaN	NaN
17.3684	NaN	NaN	NaN	NaN	NaN	NaN	NaN	NaN
17.7647	NaN	NaN	NaN	NaN	NaN	NaN	NaN	NaN
16.1176	NaN	NaN	NaN	NaN	NaN	NaN	NaN	NaN
21.5385	NaN	NaN	NaN	NaN	NaN	NaN	NaN	NaN
20.9231	NaN	NaN	NaN	NaN	NaN	NaN	NaN	NaN
20.5	NaN	NaN	NaN	NaN	NaN	NaN	NaN	NaN
21.7092	NaN	NaN	NaN	NaN	NaN	NaN	NaN	NaN
15.3103	NaN	NaN	NaN	NaN	NaN	NaN	NaN	NaN
15.2895	NaN	NaN	NaN	NaN	NaN	NaN	NaN	NaN
15.4845	NaN	NaN	NaN	NaN	NaN	NaN	NaN	NaN
19.0588	NaN	NaN	NaN	NaN	NaN	NaN	NaN	NaN
17.9211	NaN	NaN	NaN	NaN	NaN	NaN	NaN	NaN
21	NaN	NaN	NaN	NaN	NaN	NaN	NaN	NaN
16.1453	NaN	NaN	NaN	NaN	NaN	NaN	NaN	NaN
18.3519	NaN	NaN	NaN	NaN	NaN	NaN	NaN	NaN
17.1915	NaN	NaN	NaN	NaN	NaN	NaN	NaN	NaN
22.7444	NaN	NaN	NaN	NaN	NaN	NaN	NaN	NaN
14.5625	NaN	NaN	NaN	NaN	NaN	NaN	NaN	NaN
15.6341	NaN	NaN	NaN	NaN	NaN	NaN	NaN	NaN
14.7857	NaN	NaN	NaN	NaN	NaN	NaN	NaN	NaN
13.9032	NaN	NaN	NaN	NaN	NaN	NaN	NaN	NaN
16.5918	NaN	NaN	NaN	NaN	NaN	NaN	NaN	NaN
17.649	NaN	NaN	NaN	NaN	NaN	NaN	NaN	NaN
17.3707	13.8235	NaN	NaN	NaN	NaN	NaN	NaN	NaN
16.5315	NaN	NaN	NaN	NaN	NaN	NaN	NaN	NaN
15.1	NaN	NaN	NaN	NaN	NaN	NaN	NaN	NaN
15.4205	NaN	NaN	NaN	NaN	NaN	NaN	NaN	NaN
14.6	13.7391	17.3659	16.0741	15.5789	NaN	NaN	NaN	NaN
15.2018	NaN	NaN	NaN	NaN	NaN	NaN	NaN	NaN
19.6842	NaN	NaN	NaN	NaN	NaN	NaN	NaN	NaN
21.729	NaN	NaN	NaN	NaN	NaN	NaN	NaN	NaN
14.2245	23.5372	15.1375	19.7594	NaN	NaN	NaN	NaN	NaN
18.4464	NaN	NaN	NaN	NaN	NaN	NaN	NaN	NaN
16.6854	NaN	NaN	NaN	NaN	NaN	NaN	NaN	NaN
13.0972	NaN	NaN	NaN	NaN	NaN	NaN	NaN	NaN
19.4561	NaN	NaN	NaN	NaN	NaN	NaN	NaN	NaN
21.3624	17.1694	19.1935	17.3443	19.0513	17.4587	NaN	NaN	NaN
15.6316	17.7333	15.4857	17.7953	15.4697	NaN	NaN	NaN	NaN
19.3285	NaN	NaN	NaN	NaN	NaN	NaN	NaN	NaN
17.0814	NaN	NaN	NaN	NaN	NaN	NaN	NaN	NaN
18.8065	NaN	NaN	NaN	NaN	NaN	NaN	NaN	NaN
18.3333	NaN	NaN	NaN	NaN	NaN	NaN	NaN	NaN
16.8846	NaN	NaN	NaN	NaN	NaN	NaN	NaN	NaN
17.6393	NaN	NaN	NaN	NaN	NaN	NaN	NaN	NaN
17.1209	NaN	NaN	NaN	NaN	NaN	NaN	NaN	NaN
20.8311	NaN	NaN	NaN	NaN	NaN	NaN	NaN	NaN
16.1143	NaN	NaN	NaN	NaN	NaN	NaN	NaN	NaN
17.6494	NaN	NaN	NaN	NaN	NaN	NaN	NaN	NaN
13.3651	NaN	NaN	NaN	NaN	NaN	NaN	NaN	NaN
17.4845	15.0455	18.1765	15.8333	NaN	NaN	NaN	NaN	NaN
20.9176	20.9231	NaN	NaN	NaN	NaN	NaN	NaN	NaN
16.0364	NaN	NaN	NaN	NaN	NaN	NaN	NaN	NaN
20.2708	18.2596	15.2941	23.5714	19.1379	19.0336	NaN	NaN	NaN
18.3719	13.8333	NaN	NaN	NaN	NaN	NaN	NaN	NaN
20.8916	NaN	NaN	NaN	NaN	NaN	NaN	NaN	NaN
18.875	14.3846	17.5	17.0381	NaN	NaN	NaN	NaN	NaN
17.7778	NaN	NaN	NaN	NaN	NaN	NaN	NaN	NaN
17.0376	NaN	NaN	NaN	NaN	NaN	NaN	NaN	NaN
16.9783	15.2	19.0581	12.5588	13.5088	16.75	NaN	NaN	NaN
14.7353	17.5349	18.4667	16.8696	17.7143	NaN	NaN	NaN	NaN
19.9925	NaN	NaN	NaN	NaN	NaN	NaN	NaN	NaN
20.3077	17.8115	18.2568	21.1562	18.303	NaN	NaN	NaN	NaN
20.3077	17.8115	18.2568	19.2	16.1842	17.8725	NaN	NaN	NaN
15.7797	20.9709	19.9739	25.9432	17.5127	NaN	NaN	NaN	NaN
15.4022	15.5543	NaN	NaN	NaN	NaN	NaN	NaN	NaN
18.4091	15.5	NaN	NaN	NaN	NaN	NaN	NaN	NaN
24.9227	17.0667	NaN	NaN	NaN	NaN	NaN	NaN	NaN
24.9227	15.3333	NaN	NaN	NaN	NaN	NaN	NaN	NaN
17.4366	NaN	NaN	NaN	NaN	NaN	NaN	NaN	NaN
19.4598	15.5455	14.9143	14.7419	17.3125	14.9747	16.6933	NaN	NaN
21.1111	NaN	NaN	NaN	NaN	NaN	NaN	NaN	NaN
21.15	15.4821	NaN	NaN	NaN	NaN	NaN	NaN	NaN
21.15	17.7671	17.6515	22.6911	12.5625	NaN	NaN	NaN	NaN
18.7174	17.7429	19.3548	15.9231	20.5282	18.087	15.8413	18.37	8.49057
18.7174	17.7429	19.3548	15.9231	20.5282	21.5556	NaN	NaN	NaN
17.1286	NaN	NaN	NaN	NaN	NaN	NaN	NaN	NaN
21.5858	NaN	NaN	NaN	NaN	NaN	NaN	NaN	NaN
20.441	22.3933	NaN	NaN	NaN	NaN	NaN	NaN	NaN
18.7714	14	NaN	NaN	NaN	NaN	NaN	NaN	NaN
15.2113	NaN	NaN	NaN	NaN	NaN	NaN	NaN	NaN
17.8272	15.5577	16.2	NaN	NaN	NaN	NaN	NaN	NaN
18.8462	NaN	NaN	NaN	NaN	NaN	NaN	NaN	NaN
20.0726	NaN	NaN	NaN	NaN	NaN	NaN	NaN	NaN
13.9836	12.4	16.6984	12.8125	13.3167	NaN	NaN	NaN	NaN
16.1068	18.3704	NaN	NaN	NaN	NaN	NaN	NaN	NaN
13.6735	NaN	NaN	NaN	NaN	NaN	NaN	NaN	NaN
20.8279	17.4412	NaN	NaN	NaN	NaN	NaN	NaN	NaN
16.2367	NaN	NaN	NaN	NaN	NaN	NaN	NaN	NaN
16.1791	12.6136	NaN	NaN	NaN	NaN	NaN	NaN	NaN
9.54545	NaN	NaN	NaN	NaN	NaN	NaN	NaN	NaN
17.4886	16.6107	14.5556	NaN	NaN	NaN	NaN	NaN	NaN
17.4886	15.0294	15.0074	19.7647	14.6462	NaN	NaN	NaN	NaN
16.9149	NaN	NaN	NaN	NaN	NaN	NaN	NaN	NaN
15.894	18.7588	NaN	NaN	NaN	NaN	NaN	NaN	NaN
18.4779	19.2105	22.4489	22.228	17.662	16.7255	NaN	NaN	NaN
13.75	NaN	NaN	NaN	NaN	NaN	NaN	NaN	NaN
17.5938	15.7333	15.9767	NaN	NaN	NaN	NaN	NaN	NaN
16.5	16.1724	NaN	NaN	NaN	NaN	NaN	NaN	NaN
18.4306	17.1458	NaN	NaN	NaN	NaN	NaN	NaN	NaN
16.7458	19.4121	20.7414	20.6433	13.625	NaN	NaN	NaN	NaN
16.7115	NaN	NaN	NaN	NaN	NaN	NaN	NaN	NaN
18.6346	17.697	16.0204	NaN	NaN	NaN	NaN	NaN	NaN
21.1938	13.0455	15.9242	15.8611	17.0323	NaN	NaN	NaN	NaN
21.1938	13.0455	15.9242	16.4643	NaN	NaN	NaN	NaN	NaN
17.4894	17.1389	15.7879	18.2078	19.4118	NaN	NaN	NaN	NaN
18.481	18.9027	18.5263	21.3682	16.3939	NaN	NaN	NaN	NaN
20.7801	14.17	15.3594	NaN	NaN	NaN	NaN	NaN	NaN
18.878	13.1875	NaN	NaN	NaN	NaN	NaN	NaN	NaN
18.6324	18.8406	16.0441	15.8571	19.2276	19.1902	18.5778	NaN	NaN
15.8108	NaN	NaN	NaN	NaN	NaN	NaN	NaN	NaN
21.7111	18.8298	NaN	NaN	NaN	NaN	NaN	NaN	NaN
20.3364	15.0725	NaN	NaN	NaN	NaN	NaN	NaN	NaN
18.1698	17.8879	19.8718	15.1923	19.2614	18.4694	15.5636	NaN	NaN
19.5254	17.6304	NaN	NaN	NaN	NaN	NaN	NaN	NaN
18.6164	17.9012	NaN	NaN	NaN	NaN	NaN	NaN	NaN
16.7838	19.9329	21.8063	24.9004	NaN	NaN	NaN	NaN	NaN
17.2077	17.8542	15.1594	NaN	NaN	NaN	NaN	NaN	NaN
20.8981	13.766	15	NaN	NaN	NaN	NaN	NaN	NaN
18.3174	14.2656	NaN	NaN	NaN	NaN	NaN	NaN	NaN
21.0829	14.6759	NaN	NaN	NaN	NaN	NaN	NaN	NaN
22.0081	19.1818	22.4808	16.4118	NaN	NaN	NaN	NaN	NaN
20.1194	13.5517	17.8571	20.1319	15.7108	17.3393	NaN	NaN	NaN
23.9834	18.9275	15.8217	20.1136	17.7949	15.6354	17.5035	17.1743	12.0241
16.7372	15.881	NaN	NaN	NaN	NaN	NaN	NaN	NaN
20.4853	17.9057	17.6234	NaN	NaN	NaN	NaN	NaN	NaN
17.2131	20.0659	16.1125	14.4878	15.6452	16.8889	NaN	NaN	NaN
19.7677	20.798	18.2432	19.1176	NaN	NaN	NaN	NaN	NaN
17.3254	14.8786	17.5862	16.8561	NaN	NaN	NaN	NaN	NaN
14.2464	NaN	NaN	NaN	NaN	NaN	NaN	NaN	NaN
18.6404	17.12	20.6143	17.9167	NaN	NaN	NaN	NaN	NaN
17.6031	13.1364	NaN	NaN	NaN	NaN	NaN	NaN	NaN
16.9388	14.4	18.25	16.5143	15.5375	16.419	17.0541	NaN	NaN
22.1379	17.3333	20.1967	20.2389	18.4915	NaN	NaN	NaN	NaN
22.1379	16.7901	15.3398	19.85	NaN	NaN	NaN	NaN	NaN
22.1223	15.6289	17.8113	19.5833	NaN	NaN	NaN	NaN	NaN
25.5081	16.8611	15	14.3846	15.4845	18.7143	18.096	19.0065	11.5652
25.5081	13.6071	NaN	NaN	NaN	NaN	NaN	NaN	NaN
25.5081	16.8611	15	14.3846	15.4845	15.5476	18.447	14.2333	8.45283
25.5081	16.8611	15	14.3846	15.4845	15.5476	18.447	15.6724	9.27083
19.7083	19.472	17.7639	15.5152	17.8208	17.5938	19.9684	17.6933	10.725
18.5455	17.9191	NaN	NaN	NaN	NaN	NaN	NaN	NaN
23.5532	16.7473	14.8545	16.4118	19.5161	27.549	23.4508	NaN	NaN
23.5532	16.7473	14.8545	16.4118	19.5161	27.549	17.9727	NaN	NaN
21.0977	11.3409	15.6207	NaN	NaN	NaN	NaN	NaN	NaN
23.3503	17.0583	19.3169	23.5882	19.0323	NaN	NaN	NaN	NaN
23.3503	16.8488	16.9444	17.8125	13.4412	16.1667	20.7333	19.7119	7.76316
17.3902	19.7751	17.4769	18.2627	20.5909	16.9848	NaN	NaN	NaN
17.3902	19.7751	17.4769	19.7302	15.6481	16.9318	NaN	NaN	NaN
18.875	18.7163	17.7143	15.625	NaN	NaN	NaN	NaN	NaN
14.2405	16.8868	NaN	NaN	NaN	NaN	NaN	NaN	NaN
25.1658	19.559	NaN	NaN	NaN	NaN	NaN	NaN	NaN
21.8571	19.1017	15.7529	14.3551	20.0397	16.4364	19.5915	19.3097	10.902
21.8571	14.7767	18.4046	16.439	20.4624	20.55	24.1688	15.569	NaN
21.8571	14.7767	18.4046	16.439	14.878	17.7097	16.0759	20.7959	12.3821
18.4016	17.9804	20.5065	19.3875	16.2662	17.7383	21.2444	19.2172	10.625
20.1506	20.0261	16.0328	26.2864	20.0233	20.2159	NaN	NaN	NaN
20.1506	17.0063	17.1811	21.9644	20.1719	NaN	NaN	NaN	NaN
20.1506	20.0261	16.075	17.0286	15.3804	NaN	NaN	NaN	NaN
20.1506	20.0261	16.0328	26.2864	15.8644	NaN	NaN	NaN	NaN
20.1506	17.0063	17.1811	21.9644	12.7879	NaN	NaN	NaN	NaN
20.1506	20.0261	16.0328	26.2864	20.0233	15.2299	17.5161	NaN	NaN
14.618	18.4531	13.7547	NaN	NaN	NaN	NaN	NaN	NaN
21.2713	14.8516	13.4444	17.9237	15.8333	16.8689	NaN	NaN	NaN
17.9684	17.8158	17.7353	14.3038	15.9908	19.2857	17.4444	NaN	NaN
18.3333	21.1111	23.1512	14.962	16.1404	NaN	NaN	NaN	NaN
18.3333	21.1111	23.1512	18.4344	17.3902	21.0755	14.9492	NaN	NaN
21.7433	18.7885	NaN	NaN	NaN	NaN	NaN	NaN	NaN
21.7433	20.2632	20.023	21.4839	16.9444	16.4	NaN	NaN	NaN
19.0321	21.6028	17.2689	12.8462	16.9609	21.844	21.308	18.4796	13.1719
16.9533	20.9627	18.7616	17.6623	16.1014	19.3136	22.0729	16.81	9.7037
19.0634	22.2971	17.7292	18.6713	17.3673	20.342	22.7336	20.0333	9.71074
17.5	17.321	18.6983	16.2381	14.9767	16.7216	15.5634	NaN	NaN
13.1944	20.9481	19.8394	15.2927	15.8571	NaN	NaN	NaN	NaN
21.8608	17.7692	25.0366	20.0938	18.8607	14.9538	17.3636	NaN	NaN
21.8608	15.0373	20.0211	18.55	18.4487	14.9244	NaN	NaN	NaN
21.8608	17.7692	25.0366	20.0938	18.8607	17.3651	14.2963	NaN	NaN
23.8827	16.3333	15.5753	19.8382	14.5455	18.538	20.0231	22.9962	10.3889
23.8827	16.3333	15.5753	19.8382	19.0703	18.9468	15.2887	18.4364	11.087
23.8827	16.3333	15.5753	19.8382	19.0703	18.9468	16.0159	19.2544	NaN
20.5769	18.9043	26.9444	22.4317	NaN	NaN	NaN	NaN	NaN
20.2432	19.6514	25.1472	18.6423	16.3529	16.7473	19.8411	NaN	NaN
20.2432	19.6514	25.1472	20.7305	16.0472	16.2871	17.6121	NaN	NaN
18.9722	16.7059	20.0672	21.3821	17.1176	15.619	NaN	NaN	NaN
24.1831	20.8027	22.1728	23.1373	17.7368	17.9805	15.8817	NaN	NaN
20.7702	18.3659	19.7609	22.8394	17.4776	14.5082	19.9583	NaN	NaN
20.7702	18.3659	19.7609	22.8394	20.175	14.7593	16.6154	NaN	NaN
17.0763	20.1791	18.7246	22.0152	23.4144	20.3214	16.3629	NaN	NaN
21.2152	21.3609	17.9	22.0929	17.6778	11.2308	NaN	NaN	NaN
21.2152	21.3609	17.9	22.0929	17.5889	14.6863	17.1667	NaN	NaN
17.373	20.1338	20.8026	18.8839	13.4609	16.8194	15.381	NaN	NaN
21.1168	20.8361	25.5209	21.2757	19.5027	14.0833	NaN	NaN	NaN
21.1168	20.8361	27.8182	18.3964	15.0777	19.8702	16.75	NaN	NaN
21.1168	20.8361	27.8182	16.1043	NaN	NaN	NaN	NaN	NaN
21.1168	20.8361	25.5209	21.2757	22.5846	17.1185	15.76	NaN	NaN
21.1168	20.8361	25.5209	21.2757	19.5027	15.4065	12.3571	NaN	NaN
20.1492	21.2022	19.5207	NaN	NaN	NaN	NaN	NaN	NaN
21.0591	17.4696	NaN	NaN	NaN	NaN	NaN	NaN	NaN
22.8322	15.1558	15.8298	16.5135	10.3182	17.8929	NaN	NaN	NaN
18.0805	21.473	23.2674	20.0408	17.4239	14.4556	NaN	NaN	NaN
28.6061	16.8229	17.4771	18.8487	20.3064	18.6891	18.2276	17.9462	12.2782
28.6061	16.8229	17.4771	18.8487	20.3064	17.2323	20.4083	19.2069	12.7202
20.291	17.6429	22.1523	17.8899	15.2667	15.2195	19.3742	18.4337	NaN
15.6933	18.5714	18.2294	15.7339	15.6949	16.3694	17.8061	NaN	NaN
14.1803	23.416	17.6667	14.85	NaN	NaN	NaN	NaN	NaN
14.1803	23.416	16.951	13.3878	7.41667	NaN	NaN	NaN	NaN
20.0211	19.5124	15.451	16.66	18.7237	16.45	21.7198	21.8657	13.1356
16.5758	17.9706	20.0427	16.0283	12.587	NaN	NaN	NaN	NaN
16.3223	20.8521	22.6684	21.9762	25.0132	21.2179	15.2959	NaN	NaN
22.8	17.6901	18.0316	17.6308	17.9825	15.2222	NaN	NaN	NaN
22.8	18.8193	19.5324	20.563	19.5714	12.5333	14.9149	15.25	NaN
22.8	18.8193	19.5324	20.563	16.7097	22.009	22.2194	19	NaN
22.8	17.6901	18.0316	17.6308	17.9825	13.6429	16.5102	14.4783	NaN
22.8	18.8193	19.5324	20.563	16.7097	22.009	22.2194	17.5455	NaN
22.8	17.6901	18.0316	17.6308	17.9825	13.6429	16.5102	23.3333	NaN
20.2232	23.125	25.9036	17.6944	NaN	NaN	NaN	NaN	NaN
20.2232	23.125	25.9036	13.5556	19.9764	22.9064	17.6755	NaN	NaN
16.3978	15.898	18	NaN	NaN	NaN	NaN	NaN	NaN
18.6013	21.3019	19.6179	15.3623	24.8942	23.1092	16.271	18.6699	9.63717
18.6013	21.3019	19.6179	15.3623	24.8942	23.1092	17.6587	15.8218	11.4718
25.6618	21.1369	18.4521	17.9796	22.7302	18.6337	18.2203	17.0577	9.42857
25.6618	21.1369	17.16	NaN	NaN	NaN	NaN	NaN	NaN
25.6618	21.1369	18.4521	17.9796	22.7302	20.1287	22.1039	23.4815	11.7471
25.6618	21.1369	18.4521	17.9796	22.7302	20.1287	22.1039	23.4815	12.8765
19.2844	20.4286	23.9698	25.8041	15.701	16.9104	NaN	NaN	NaN
19.2844	20.4286	23.9698	25.8041	17.6806	18.719	17.6224	NaN	NaN
19.2844	20.4286	23.9698	25.8041	15.701	16.5632	17.2804	NaN	NaN
19.5855	19.5698	23.7266	18.9369	13.6829	16.6757	NaN	NaN	NaN
19.5855	19.5698	23.7266	15.8421	14.8462	14.6761	NaN	NaN	NaN
20.3	16.2478	14.6437	18.7404	21.4861	20.3	19.4156	19.4732	11.6159
20.3	16.2478	14.6437	18.7404	21.4861	20.3	19.4156	17.5976	11.2951
20.3	16.2478	14.6437	18.7404	21.4861	20.3	19.4156	17.5976	11.7969
25.6433	24.7561	23.2953	17.6761	21.9459	25.8594	NaN	NaN	NaN
25.6433	24.7561	23.2953	17.082	16.4865	13.6875	19.7111	17.5412	NaN
19	19.7348	18.5736	19.5149	17.4227	21.3248	20.8396	20.7532	12.8479
22.9389	19.8588	18.2711	19.1927	18.8486	19.2311	21.9369	20.2222	10.9521
18.3051	17.7267	21.3892	24.3156	14.2778	NaN	NaN	NaN	NaN
18.3051	17.7267	21.3892	24.3156	17.5263	18.3267	19.3083	NaN	NaN
22.5584	20.5903	22.7109	20.5203	21.1752	20.2333	18.8667	15.4182	NaN
23.0563	22.4	29.2409	21.0769	19.8091	22.7758	18.7484	NaN	NaN
23.0563	22.4	29.2409	20.7778	18.9638	21.1829	17.6	NaN	NaN
20.037	22.3869	23.1558	24.2121	16.3784	18.0496	17.6712	NaN	NaN
20.037	22.3869	23.1558	24.2121	19.3611	21.8495	14.2481	NaN	NaN
20.0914	23.7405	24.0852	25.0249	16.8672	23.2586	17.1852	NaN	NaN
20.0914	23.7405	24.0852	25.0249	19.838	19.3131	15.3429	NaN	NaN
21.6242	20.3052	19.5354	20.4609	14.604	13.35	16.6316	NaN	NaN
21.6242	20.3052	19.5354	20.4609	15.012	17.9553	17.2194	18.3548	9.9708
18.0319	21.5235	20.7005	22.0752	19.8224	17.8371	17.9962	17.4375	7.57576
17.2913	20.0121	21.1323	18.6391	18.0182	11.7	NaN	NaN	NaN
21.8889	19.08	14.5612	21.5177	17.8414	18.9873	20.3196	16.7396	12.6009
21.8889	19.08	14.5612	21.5177	18.6148	14.6792	20.211	18.8511	10.8802
20.1419	18.1507	15.6864	20.9128	20.0575	19.2588	15.2453	22.3333	15.3333
20.1419	18.1507	15.6864	20.9128	20.0575	19.2588	15.66	18.8776	11.2542
26.304	NaN	NaN	NaN	NaN	NaN	NaN	NaN	NaN
23.2133	19.9392	17.6667	19.4679	19.3859	19.2048	20.3844	21.363	11.1768
19.0719	17.6	18.9219	17.9337	13.7037	16.2222	18.1081	NaN	NaN
15.4077	18.9108	17.5926	16.3088	17.6727	15.6392	NaN	NaN	NaN
18.9487	15.4188	21.4972	21.1667	17.5322	15.6875	14.6871	14.9512	7.55814
24.1648	21.8872	22.7413	21.6213	17.0707	12.7753	NaN	NaN	NaN
24.1648	21.8872	22.7413	20.554	16.5072	18.7048	16.7361	NaN	NaN
24.1648	21.8872	22.7413	21.6213	18.1075	21.1793	14.8571	NaN	NaN
23.5302	20.9387	23.0502	21.3364	18.8	20.3292	19.3545	NaN	NaN
23.5302	20.9387	23.0502	21.3364	16.7246	15.8759	19.1159	NaN	NaN
23.5302	20.9387	23.0502	21.3364	16.7246	15.8759	14.5	NaN	NaN
16.24	19.0619	20.0661	14.9722	13.8571	NaN	NaN	NaN	NaN
18.8621	16.935	20.2414	14.45	19.25	17.0833	NaN	NaN	NaN
19.2377	23.4643	23.5978	26.3902	23	19.7197	16.2232	NaN	NaN
19.2377	23.4643	23.5978	26.3902	19.5248	20.8266	18.7385	NaN	NaN
22.4213	22.4852	26.1767	25.0437	NaN	NaN	NaN	NaN	NaN
22.6899	19.9774	21.9672	18.2549	19.697	18.4174	19.5578	16.15	10.0526
22.6899	19.9774	21.9672	14.9315	19.4286	19.3919	19.4054	19.6737	11.5496
22.6899	19.9774	21.9672	14.9315	19.4286	19.3919	17.6923	14.2308	9.24444
19.3121	21.9625	18.9	19.0574	20.7382	16.25	21.2484	20.7055	12.6165
21.911	20.1566	21.0141	16.1	NaN	NaN	NaN	NaN	NaN
21.911	20.1566	21.0141	16.1316	17.3457	17.8409	NaN	NaN	NaN
25.2658	25.6488	23.5761	19.886	22.4818	22.4805	17.6564	15.825	NaN
20.48	21.5083	25.9646	24.5706	20.189	20.8398	15.2775	15.4483	NaN
21.6061	25.4163	28.1967	19.2838	20.2249	16.973	19.36	NaN	NaN
21.6061	25.4163	28.1967	16.3966	23.8276	22.5794	19.2	NaN	NaN
21.6061	25.4163	28.1967	19.2838	20.2249	17.75	NaN	NaN	NaN
21.0897	16.4553	17.7191	19.297	19.5815	NaN	NaN	NaN	NaN
21.0897	16.4553	17.7191	18.4479	22.1527	21.0108	14.91	19.2074	8.15323
21.0897	16.4553	17.7191	18.4479	22.1527	21.0108	17.2818	18.9694	11.876
23.0116	24.9455	24.9151	14.9773	15.9928	18.8776	16.7895	NaN	NaN
23.0116	24.9455	24.9151	16.6705	18.625	19.097	17.4651	15.1176	8.09804
23.0116	24.9455	24.9151	14.9773	15.9928	18.4688	19.2258	17.8876	4.69565
23.0116	24.9455	24.9151	14.9773	15.9928	18.8776	15.5833	NaN	NaN
23.3289	18.8692	24.0531	27.8833	20.64	20.437	16.6931	NaN	NaN
23.3289	18.8692	24.0531	27.8833	22.6853	23.2487	13.5538	NaN	NaN
23.3289	18.8692	24.0531	27.8833	22.6853	23.2487	19.5	NaN	NaN
19	15.9107	18.0584	16.7037	20.1016	23.198	27.1862	23.1505	10.6232
19	15.9107	18.0584	13.2034	21.5782	19.3197	20.5	16.1547	9.76786
19	15.9107	18.0584	16.7037	20.1016	17.8539	17.977	15.3913	7.68966
19	15.9107	18.0584	16.7037	20.1016	23.198	27.1862	23.1505	11.9412
19	15.9107	18.0584	13.2034	21.5782	19.3197	20.5	16.1547	10.9425
23.8201	23.0246	15.5446	22.0574	17.7737	16.7721	17.1613	21.4593	11.3939
23.8201	23.0246	16.937	20.8758	18.5195	20.1079	18.3246	19.3263	7.3871
23.8201	23.0246	16.937	20.8758	16.9683	19.3452	19.4074	19.8734	10.4478
21.017	16.0132	19.075	19.4254	NaN	NaN	NaN	NaN	NaN
22.8434	21.7592	25.4258	18.537	18.5606	19.7005	17.0135	NaN	NaN
22.8434	21.7592	25.4258	19.8692	17.746	16.3333	NaN	NaN	NaN
22.8434	21.7592	25.4258	19.8692	17.746	12.6977	20.1237	NaN	NaN
20.881	20.139	26.8592	18.8667	15.5784	14.28	17.78	NaN	NaN
20.881	20.139	26.8592	22.9806	18.5882	20.975	16.3083	NaN	NaN
23.734	21.1534	21.8425	19.1776	20.2587	21.425	17.0945	15.9035	11.8851
23.734	21.1534	21.8425	18.4711	16.2364	18.2657	27.0889	17.0449	NaN
23.734	21.1534	21.8425	18.4711	18.2989	17.0926	16.8679	15.4237	9.12088
23.734	21.1534	21.8425	19.1776	20.2587	21.425	17.5702	16.4964	9.67665
23.734	21.1534	21.8425	18.4711	16.2364	18.2657	27.0889	19.5204	NaN
26.4118	21.1529	25.2054	23.1235	21.4293	18.837	16.6863	15.15	11.9694
26.4118	21.1529	25.2054	23.1235	21.4293	18.8587	20.8014	17.1053	9.05333
20.709	18.8939	19.3459	23.0278	17	18.1343	16.2471	14.7423	13.5455
20.709	18.8939	19.3459	23.0278	19.219	20.1644	18.7353	17.7959	9.73832
22.5158	21.4494	19.8155	21.0429	21.799	18.0556	15.9286	NaN	NaN
26.7729	21.9113	26.2077	18.5823	19.8288	27.2165	18.3261	NaN	NaN
26.7729	19.9604	20.2661	23.9886	18.9744	19	20.7039	15.3333	10.2784
26.7729	21.9113	26.2077	14.2	16.46	17.697	12.8621	NaN	NaN
26.7729	21.9113	26.2077	18.5823	19.8288	27.2165	20.2913	NaN	NaN
31.3579	22.1888	23.5959	24.8939	19.8261	19.664	16.9008	NaN	NaN
31.3579	22.5519	24.5319	20.2339	21.904	21.627	18.5023	14.6951	NaN
31.3579	22.1888	23.5959	24.8939	16.3699	18.9709	21.6288	NaN	NaN
27.3368	25.9762	25.6336	20.6804	22.9231	18	19.2973	NaN	NaN
27.3368	25.9762	25.6336	19.4382	19.2432	19.8718	18.1122	NaN	NaN
27.3368	25.9762	25.6336	20.6804	22.9231	17.2051	NaN	NaN	NaN
30.2519	22.3406	27.1478	18.0702	19.3238	17.8777	15.4719	NaN	NaN
30.2519	17.371	23.1878	24.5048	15.7846	18.6791	17.3763	NaN	NaN
30.2519	22.3406	27.1478	19.4878	20.1667	17.6667	NaN	NaN	NaN
30.2519	17.371	23.1878	24.5048	18.4746	20.2569	16.3368	NaN	NaN
30.2519	22.3406	27.1478	19.4878	20.1667	15.5536	NaN	NaN	NaN
17.9396	19	20.485	18.825	21.0056	23.3015	21.0964	15.958	NaN
17.9396	19	20.485	18.825	21.6044	21.3399	21.3497	18.3741	12.4045
17.9396	19	20.485	18.825	21.6044	21.3399	20.5135	18.4014	12.9195
17.9396	19	20.485	18.825	21.0056	23.3015	21.0964	17.7864	NaN
21.9786	22.4591	21.0584	18.9935	16.6349	20.8049	17.0843	NaN	NaN
21.9786	22.4591	18.8784	24.2139	19.3032	20.332	22.8196	17.8984	11.8
21.9786	22.4591	21.0584	18.9935	14.3125	17.6774	15.2941	NaN	NaN
21.9786	22.4591	21.0584	18.9935	16.6349	20.8049	21.0417	NaN	NaN
21.5263	21.4822	19.576	18.4737	15.037	NaN	NaN	NaN	NaN
21.5263	21.4822	18.935	21.2756	21.0398	26.371	NaN	NaN	NaN
21.2642	19.9882	18.8493	18.1304	18.8967	NaN	NaN	NaN	NaN
20.877	18.8029	20.3741	16.8944	18.25	20.944	17.75	17.7616	11.0743
25.8828	17.2732	16.0566	17.6458	25.7708	21.8343	19.2093	NaN	NaN
25.8828	17.2732	16.0566	17.6458	25.7708	21.8343	18.9485	NaN	NaN
20.3114	19.266	24.521	27.1442	19.9098	18.404	NaN	NaN	NaN
20.3114	19.266	24.521	27.1442	18.1088	20.0765	18.3985	NaN	NaN
24.5248	16	18.2785	21.6188	23.3443	21.2183	20.8218	21.8119	10.2295
24.5248	19.9767	16.4071	20.5762	19.1337	21.8333	17.8932	18.5648	NaN
24.5248	16	18.2785	21.6188	23.3443	16.1311	21.1653	14.2162	NaN
24.5248	19.9767	16.4071	20.5762	19.1337	21.8333	18.5833	14.875	NaN
24.5248	16	18.2785	21.6188	23.3443	16.1311	21.1653	15.2143	NaN
23.1244	19.4382	24.0249	19.0296	22.3886	13.65	16.0067	15.4444	12.9
23.1244	19.4382	24.0249	23.8052	17.7415	23.2574	22.1852	14.8276	8.83333
23.1159	20.5289	19.2394	18.0549	16.9798	16.26	18.3023	NaN	NaN
23.1159	20.5289	19.2394	20.6691	21.0061	20.1686	21.9613	NaN	NaN
22	22.7849	23.5561	23.8462	25.1835	19.2857	17.8776	NaN	NaN
22	22.7849	23.5561	23.8462	25.1835	20.3871	19.6516	NaN	NaN
22	22.7849	23.5561	23.8462	25.1835	19.2857	21.4421	NaN	NaN
25.8091	21.1126	25.9646	30.928	20.9136	25.6912	19.0278	NaN	NaN
25.8091	21.1126	25.9646	30.928	21.5024	23.6336	20.3504	NaN	NaN
25.8091	21.1126	25.9646	30.928	20.9136	25.6912	14.5294	NaN	NaN
23.648	22.0057	25.9207	24.62	17.4151	17.1818	13.6441	NaN	NaN
23.648	22.0057	25.9207	24.62	20.5944	24.8724	19.549	NaN	NaN
21.875	21.76	25.9888	16.5349	18.363	18.0935	17.7407	NaN	NaN
21.875	21.76	25.9888	21.3361	23.5562	19.092	17.5484	NaN	NaN
21.875	21.76	25.9888	21.3361	23.5562	16.4713	NaN	NaN	NaN
21.875	21.76	25.9888	21.3361	23.5562	19.092	16.8316	NaN	NaN
21.8209	21.7718	19.8934	21.882	21.9242	20.9614	23.5673	20.0437	11.467
21.8209	21.7718	17.9926	18.0359	17.0853	23.4457	17.875	16.2754	10.478
21.8209	21.7718	17.9926	18.0359	17.0853	23.4457	16.1182	17.9615	11.7022
20.0515	18.6176	22.6761	18.2475	18.8214	17.8854	17.7273	16.9423	NaN
20.0515	18.6176	22.6761	18.2093	20.8881	24.3455	27.8203	18.3977	NaN
20.0515	18.6176	22.6761	18.2093	20.8881	24.3455	27.8203	20.3875	NaN
26.6873	17.7387	17.642	17.0526	18.3464	20.4545	15.678	NaN	NaN
24.6011	26.6179	24.1639	16.2897	21.763	20.4649	22.1549	18.4656	11.4683
24.6011	26.6179	24.1639	17.9355	19.7881	24.7209	18.383	17.0093	11.4083
24.6011	26.6179	24.1639	16.2897	21.763	20.3868	19.2439	18.2857	NaN
24.6011	26.6179	24.1639	17.9355	19.7881	24.7209	18.0824	20.4775	10.7903
24.6011	26.6179	24.1639	16.2897	21.763	20.3868	19.2439	19.4375	NaN
24.6011	26.6179	24.1639	17.9355	19.7881	24.7209	18.0824	20.4775	10.7333
26.0732	20.7383	22.9193	16.97	17.5122	17.5052	16.9273	NaN	NaN
26.0732	19.2991	22.2963	24.975	23.9552	25.1993	18.5444	NaN	NaN
26.0732	20.7383	22.9193	14.5738	21.3962	20.5971	24.8325	NaN	NaN
26.0732	19.2991	22.2963	24.975	23.9552	25.1993	18.9286	NaN	NaN
23.4657	22.5376	22.5825	20.0459	26.1075	20.6266	18.5226	NaN	NaN
23.4657	22.5376	22.5825	20.0459	26.1075	18.3121	17.7589	NaN	NaN
22.3175	21.3398	21.3041	19.5229	18.8578	19.4274	22.4025	18.6485	11.9818
22.3175	21.3398	20.8269	18.1973	22.1329	21.8295	15.5985	17.3696	9.41837
22.3175	21.3398	20.8269	18.1973	22.1329	21.8295	17.3712	16.8163	8.48101
21.9071	21.8148	25.8283	19.8889	20.4104	19.6667	22.9231	19.6241	NaN
21.9071	21.8148	25.8283	18.8365	21.7531	20.2878	23.2466	21.5956	11.64
21.9071	21.8148	25.8283	19.8889	20.4104	13.8333	17.3964	16.2	10.0316
27.8439	19.8655	26.5393	17.3537	18.6446	16.3186	18.0074	16.4957	8.61176
27.8439	19.0783	23.2797	18.2991	17.135	20.4932	20.977	14.6667	NaN
27.8439	19.8655	26.5393	19.0562	18.9226	19.6379	19.8718	18.3636	10.4013
27.8439	19.0783	23.2797	20.1024	21.3085	19.6717	21.5017	15.7	NaN
27.8439	19.8655	26.5393	19.0562	18.9226	21.9189	15.3333	13.8529	9.47727
27.8439	19.0783	23.2797	18.2991	17.135	20.4932	20.977	16.025	NaN
27.8439	19.0783	23.2797	20.1024	21.3085	19.6717	21.5017	17.1034	10.1489
21.1814	21.578	22.5341	19.4737	17.362	16.7727	14.3011	NaN	NaN
21.1814	21.578	22.5341	15.1321	19.2934	21.1381	16.0693	NaN	NaN
21.1814	21.578	22.5341	19.4737	17.362	20.9208	16.92	NaN	NaN
21.1814	21.578	22.5341	15.1321	19.2934	21.1381	19.0693	NaN	NaN
21.1814	21.578	22.5341	19.4737	17.362	20.9208	16.5185	NaN	NaN
26.7459	24.5665	27.1093	20.9936	20.2746	23.1545	16.8936	NaN	NaN
26.7459	24.5665	27.1093	20.9471	18.7423	18.976	17.7414	NaN	NaN
26.7459	24.5665	27.1093	20.9471	15.6857	16.022	21.3481	NaN	NaN
26.7459	24.5665	27.1093	20.9936	20.2746	23.1545	16.4434	NaN	NaN
17.0839	17.9857	17.006	20.7072	20.686	19.817	18.2673	NaN	NaN
17.0839	17.9857	17.006	20.7072	16.4419	21.1159	16.9744	16.16	NaN
22.2609	19.6816	25.5234	26.3065	21.7393	18.8504	13.1045	NaN	NaN
22.2609	19.6816	25.5234	26.3065	21.7393	20.2367	17.987	NaN	NaN
21.42	22.7224	22.8883	26.8583	21.252	18.7559	20.5112	16.5448	11.5436
21.42	22.7224	23.7829	26.56	21.1308	23.6352	21.2289	17.2845	11.2295
21.42	22.7224	22.8883	26.8583	16.5631	16.3534	16.629	17.8909	10.6306
21.42	22.7224	23.7829	26.56	20.8716	23.5691	17.2662	17.5435	8.77083
21.42	22.7224	22.8883	26.8583	16.5631	16.3534	16.3864	18.3333	10.9423
21.42	22.7224	23.7829	26.56	20.8716	23.5691	17.2662	16.7742	8.65591
21.42	22.7224	22.8883	26.8583	16.5631	16.3534	16.3864	18.3333	13.8421
20.2885	22.2679	22.7772	23.437	14.3143	17.1791	21.2818	17.5398	NaN
20.2885	22.2679	22.7772	23.437	18.2083	17.9688	24.2645	20.1923	NaN
20.2885	22.2679	22.7772	23.437	18.2083	17.9688	24.2645	16.3294	NaN
22.4974	21.935	30.3151	22.2235	23.1159	25.4661	22.6444	NaN	NaN
22.4974	21.935	30.3151	19.8485	21.2788	20.233	18.0796	20.5909	NaN
22.4974	21.935	30.3151	19.8485	21.2788	20.233	18.0796	14.1846	NaN
19.8598	21.6449	24.1894	18.8425	23.0398	22.4043	19.236	NaN	NaN
19.8598	21.6449	24.1894	20.5592	19.4031	23.6748	14.54	NaN	NaN
19.8598	21.6449	24.1894	20.5592	19.4031	23.6748	16.1327	NaN	NaN
20.1871	20.3169	19.1842	19.1078	18.8903	16.9423	14.9429	18.381	9.52174
20.1871	20.3169	19.1842	15.1579	21.6301	22.2206	22.5577	18.6053	11.5143
20.1871	20.3169	19.1842	19.1078	18.8903	17.2549	18.0923	16.6173	8.84906
20.1871	20.3169	19.1842	15.1579	21.6301	22.2206	22.5577	15.1905	9.56944
21.8319	18.3673	19.316	19.1892	21.3405	22.717	20.8531	NaN	NaN
21.8319	18.3673	19.316	19.8091	20.3577	22.7925	22.8376	NaN	NaN
24.3158	21.0752	21.1625	21.3597	22.6051	19.5097	20.9422	19.85	NaN
24.3158	21.0752	21.1625	21.3597	20.9632	18.1918	20.8548	17.2069	NaN
24.3158	21.0752	21.1625	21.3597	20.9632	18.1918	20.8548	16.25	NaN
19.0173	20.7	24.0923	18.9462	19.4432	23.0622	21.5396	16.7343	NaN
19.0173	20.7	24.0923	21.2692	18.8325	18.2294	17.8903	17.1833	NaN
19.0173	20.7	24.0923	21.2692	18.8325	18.9375	16.0488	18.3883	NaN
17.4214	22.4722	22.5189	25.0698	17.2642	17.9106	21.1202	NaN	NaN
17.4214	22.4722	22.5189	25.0698	16.1383	13.5065	15.6724	NaN	NaN
24.2888	18.8523	21.1849	18.8478	15.9146	23.2111	16.012	20.4098	NaN
24.2888	18.8523	21.1849	18.3675	16.805	21.1284	19.4701	16.1034	NaN
24.2888	18.8523	21.1849	18.8478	15.9146	23.2111	19.5433	NaN	NaN
24.2888	18.8523	21.1849	18.3675	16.805	21.1284	17.3469	19.1792	8.94521

## Sheet: eccentricity
0.537216	NaN	NaN	NaN	NaN	NaN	NaN	NaN	NaN
0.621245	NaN	NaN	NaN	NaN	NaN	NaN	NaN	NaN
0.391299	NaN	NaN	NaN	NaN	NaN	NaN	NaN	NaN
0.727546	NaN	NaN	NaN	NaN	NaN	NaN	NaN	NaN
0.852372	NaN	NaN	NaN	NaN	NaN	NaN	NaN	NaN
0.684921	NaN	NaN	NaN	NaN	NaN	NaN	NaN	NaN
0.859264	NaN	NaN	NaN	NaN	NaN	NaN	NaN	NaN
0.762993	NaN	NaN	NaN	NaN	NaN	NaN	NaN	NaN
0.549064	NaN	NaN	NaN	NaN	NaN	NaN	NaN	NaN
0.493514	NaN	NaN	NaN	NaN	NaN	NaN	NaN	NaN
0.770265	NaN	NaN	NaN	NaN	NaN	NaN	NaN	NaN
0.187044	NaN	NaN	NaN	NaN	NaN	NaN	NaN	NaN
0.463639	NaN	NaN	NaN	NaN	NaN	NaN	NaN	NaN
0.536522	NaN	NaN	NaN	NaN	NaN	NaN	NaN	NaN
0.610959	NaN	NaN	NaN	NaN	NaN	NaN	NaN	NaN
0.534867	NaN	NaN	NaN	NaN	NaN	NaN	NaN	NaN
0.50579	NaN	NaN	NaN	NaN	NaN	NaN	NaN	NaN
0.504239	NaN	NaN	NaN	NaN	NaN	NaN	NaN	NaN
0.587226	NaN	NaN	NaN	NaN	NaN	NaN	NaN	NaN
0.685325	NaN	NaN	NaN	NaN	NaN	NaN	NaN	NaN
0.473272	NaN	NaN	NaN	NaN	NaN	NaN	NaN	NaN
0.612502	NaN	NaN	NaN	NaN	NaN	NaN	NaN	NaN
0.767457	NaN	NaN	NaN	NaN	NaN	NaN	NaN	NaN
0.475392	NaN	NaN	NaN	NaN	NaN	NaN	NaN	NaN
0.46188	NaN	NaN	NaN	NaN	NaN	NaN	NaN	NaN
0.576724	NaN	NaN	NaN	NaN	NaN	NaN	NaN	NaN
0.413179	NaN	NaN	NaN	NaN	NaN	NaN	NaN	NaN
0.275474	NaN	NaN	NaN	NaN	NaN	NaN	NaN	NaN
0.265716	NaN	NaN	NaN	NaN	NaN	NaN	NaN	NaN
0.390179	NaN	NaN	NaN	NaN	NaN	NaN	NaN	NaN
0.771141	NaN	NaN	NaN	NaN	NaN	NaN	NaN	NaN
0.706572	NaN	NaN	NaN	NaN	NaN	NaN	NaN	NaN
0.796046	NaN	NaN	NaN	NaN	NaN	NaN	NaN	NaN
0.587004	NaN	NaN	NaN	NaN	NaN	NaN	NaN	NaN
0.773275	NaN	NaN	NaN	NaN	NaN	NaN	NaN	NaN
0.627876	0.60952	NaN	NaN	NaN	NaN	NaN	NaN	NaN
0.6455	NaN	NaN	NaN	NaN	NaN	NaN	NaN	NaN
0.72926	NaN	NaN	NaN	NaN	NaN	NaN	NaN	NaN
0.795712	NaN	NaN	NaN	NaN	NaN	NaN	NaN	NaN
0.587408	0.492929	0.599795	0.674215	0.667712	NaN	NaN	NaN	NaN
0.649356	NaN	NaN	NaN	NaN	NaN	NaN	NaN	NaN
0.508644	NaN	NaN	NaN	NaN	NaN	NaN	NaN	NaN
0.24793	NaN	NaN	NaN	NaN	NaN	NaN	NaN	NaN
0.66342	0.507369	0.582864	0.497249	NaN	NaN	NaN	NaN	NaN
0.519216	NaN	NaN	NaN	NaN	NaN	NaN	NaN	NaN
0.364134	NaN	NaN	NaN	NaN	NaN	NaN	NaN	NaN
0.467335	NaN	NaN	NaN	NaN	NaN	NaN	NaN	NaN
0.655291	NaN	NaN	NaN	NaN	NaN	NaN	NaN	NaN
0.599048	0.68822	0.793119	0.713288	0.651849	0.388145	NaN	NaN	NaN
0.440389	0.638413	0.611041	0.467295	0.467675	NaN	NaN	NaN	NaN
0.769607	NaN	NaN	NaN	NaN	NaN	NaN	NaN	NaN
0.416733	NaN	NaN	NaN	NaN	NaN	NaN	NaN	NaN
0.614318	NaN	NaN	NaN	NaN	NaN	NaN	NaN	NaN
0.850038	NaN	NaN	NaN	NaN	NaN	NaN	NaN	NaN
0.547224	NaN	NaN	NaN	NaN	NaN	NaN	NaN	NaN
0.517042	NaN	NaN	NaN	NaN	NaN	NaN	NaN	NaN
0.475822	NaN	NaN	NaN	NaN	NaN	NaN	NaN	NaN
0.504971	NaN	NaN	NaN	NaN	NaN	NaN	NaN	NaN
0.533875	NaN	NaN	NaN	NaN	NaN	NaN	NaN	NaN
0.506735	NaN	NaN	NaN	NaN	NaN	NaN	NaN	NaN
0.648138	NaN	NaN	NaN	NaN	NaN	NaN	NaN	NaN
0.457457	0.588465	0.391847	0.478038	NaN	NaN	NaN	NaN	NaN
0.583391	0.708037	NaN	NaN	NaN	NaN	NaN	NaN	NaN
0.718016	NaN	NaN	NaN	NaN	NaN	NaN	NaN	NaN
0.386449	0.495056	0.461558	0.719684	0.354942	0.510053	NaN	NaN	NaN
0.514735	0.644839	NaN	NaN	NaN	NaN	NaN	NaN	NaN
0.541126	NaN	NaN	NaN	NaN	NaN	NaN	NaN	NaN
0.572592	0.50579	0.311642	0.361716	NaN	NaN	NaN	NaN	NaN
0.574326	NaN	NaN	NaN	NaN	NaN	NaN	NaN	NaN
0.466639	NaN	NaN	NaN	NaN	NaN	NaN	NaN	NaN
0.574796	0.429177	0.422705	0.677173	0.530388	0.369526	NaN	NaN	NaN
0.620223	0.383892	0.78399	0.498237	0.532962	NaN	NaN	NaN	NaN
0.51752	NaN	NaN	NaN	NaN	NaN	NaN	NaN	NaN
0.614353	0.361851	0.522777	0.469288	0.624918	NaN	NaN	NaN	NaN
0.614353	0.361851	0.522777	0.401994	0.505213	0.641998	NaN	NaN	NaN
0.354394	0.574036	0.610375	0.556741	0.498218	NaN	NaN	NaN	NaN
0.650171	0.78919	NaN	NaN	NaN	NaN	NaN	NaN	NaN
0.630608	0.632983	NaN	NaN	NaN	NaN	NaN	NaN	NaN
0.215463	0.573167	NaN	NaN	NaN	NaN	NaN	NaN	NaN
0.215463	0.692142	NaN	NaN	NaN	NaN	NaN	NaN	NaN
0.465838	NaN	NaN	NaN	NaN	NaN	NaN	NaN	NaN
0.489525	0.68469	0.467963	0.325955	0.474373	0.706936	0.725054	NaN	NaN
0.573185	NaN	NaN	NaN	NaN	NaN	NaN	NaN	NaN
0.317917	0.460872	NaN	NaN	NaN	NaN	NaN	NaN	NaN
0.317917	0.513107	0.563246	0.569189	0.255958	NaN	NaN	NaN	NaN
0.462877	0.634791	0.714409	0.41027	0.349579	0.653891	0.626535	0.589563	0.740563
0.462877	0.634791	0.714409	0.41027	0.349579	0.678907	NaN	NaN	NaN
0.386354	NaN	NaN	NaN	NaN	NaN	NaN	NaN	NaN
0.519813	NaN	NaN	NaN	NaN	NaN	NaN	NaN	NaN
0.226373	0.695005	NaN	NaN	NaN	NaN	NaN	NaN	NaN
0.300961	0.555508	NaN	NaN	NaN	NaN	NaN	NaN	NaN
0.711845	NaN	NaN	NaN	NaN	NaN	NaN	NaN	NaN
0.623875	0.800013	0.658063	NaN	NaN	NaN	NaN	NaN	NaN
0.748532	NaN	NaN	NaN	NaN	NaN	NaN	NaN	NaN
0.577889	NaN	NaN	NaN	NaN	NaN	NaN	NaN	NaN
0.482189	0.464927	0.376912	0.477824	0.513285	NaN	NaN	NaN	NaN
0.537998	0.616049	NaN	NaN	NaN	NaN	NaN	NaN	NaN
0.52411	NaN	NaN	NaN	NaN	NaN	NaN	NaN	NaN
0.472654	0.600842	NaN	NaN	NaN	NaN	NaN	NaN	NaN
0.806727	NaN	NaN	NaN	NaN	NaN	NaN	NaN	NaN
0.510707	0.544356	NaN	NaN	NaN	NaN	NaN	NaN	NaN
0.848965	NaN	NaN	NaN	NaN	NaN	NaN	NaN	NaN
0.835107	0.787414	0.694189	NaN	NaN	NaN	NaN	NaN	NaN
0.835107	0.547484	0.201643	0.360534	0.690349	NaN	NaN	NaN	NaN
0.410498	NaN	NaN	NaN	NaN	NaN	NaN	NaN	NaN
0.706459	0.444856	NaN	NaN	NaN	NaN	NaN	NaN	NaN
0.511733	0.203067	0.454183	0.586734	0.732163	0.755843	NaN	NaN	NaN
0.715871	NaN	NaN	NaN	NaN	NaN	NaN	NaN	NaN
0.518143	0.383337	0.671223	NaN	NaN	NaN	NaN	NaN	NaN
0.394521	0.720989	NaN	NaN	NaN	NaN	NaN	NaN	NaN
0.476354	0.446752	NaN	NaN	NaN	NaN	NaN	NaN	NaN
0.646079	0.608863	0.632107	0.66648	0.89726	NaN	NaN	NaN	NaN
0.400466	NaN	NaN	NaN	NaN	NaN	NaN	NaN	NaN
0.767677	0.260783	0.519793	NaN	NaN	NaN	NaN	NaN	NaN
0.536729	0.525272	0.570861	0.443929	0.325955	NaN	NaN	NaN	NaN
0.536729	0.525272	0.570861	0.68639	NaN	NaN	NaN	NaN	NaN
0.453658	0.321384	0.577668	0.0408393	0.467853	NaN	NaN	NaN	NaN
0.506798	0.348755	0.359208	0.637002	0.514863	NaN	NaN	NaN	NaN
0.472708	0.721974	0.500222	NaN	NaN	NaN	NaN	NaN	NaN
0.303585	0.697982	NaN	NaN	NaN	NaN	NaN	NaN	NaN
0.456691	0.647253	0.767175	0.717568	0.556858	0.529107	0.593409	NaN	NaN
0.643142	NaN	NaN	NaN	NaN	NaN	NaN	NaN	NaN
0.46353	0.692668	NaN	NaN	NaN	NaN	NaN	NaN	NaN
0.461885	0.728192	NaN	NaN	NaN	NaN	NaN	NaN	NaN
0.524831	0.660574	0.658385	0.61436	0.580209	0.688358	0.678133	NaN	NaN
0.620563	0.368038	NaN	NaN	NaN	NaN	NaN	NaN	NaN
0.502102	0.65999	NaN	NaN	NaN	NaN	NaN	NaN	NaN
0.591068	0.615632	0.536819	0.490607	NaN	NaN	NaN	NaN	NaN
0.504405	0.550656	0.652146	NaN	NaN	NaN	NaN	NaN	NaN
0.589306	0.493317	0.715017	NaN	NaN	NaN	NaN	NaN	NaN
0.668457	0.56447	NaN	NaN	NaN	NaN	NaN	NaN	NaN
0.446162	0.65025	NaN	NaN	NaN	NaN	NaN	NaN	NaN
0.352575	0.312812	0.321909	0.589493	NaN	NaN	NaN	NaN	NaN
0.662113	0.697876	0.523275	0.425919	0.527849	0.355714	NaN	NaN	NaN
0.643468	0.531481	0.681283	0.71567	0.524578	0.364037	0.577239	0.660189	0.344039
0.530924	0.635924	NaN	NaN	NaN	NaN	NaN	NaN	NaN
0.60872	0.625523	0.631421	NaN	NaN	NaN	NaN	NaN	NaN
0.615058	0.596048	0.433969	0.641438	0.443362	0.563377	NaN	NaN	NaN
0.234792	0.38092	0.387574	0.32814	NaN	NaN	NaN	NaN	NaN
0.534508	0.400527	0.568483	0.698339	NaN	NaN	NaN	NaN	NaN
0.424157	NaN	NaN	NaN	NaN	NaN	NaN	NaN	NaN
0.427293	0.744944	0.554232	0.583642	NaN	NaN	NaN	NaN	NaN
0.409209	0.630167	NaN	NaN	NaN	NaN	NaN	NaN	NaN
0.767019	0.581141	0.726936	0.533273	0.428908	0.496624	0.471076	NaN	NaN
0.298695	0.441933	0.406619	0.532541	0.401066	NaN	NaN	NaN	NaN
0.298695	0.632342	0.658136	0.53868	NaN	NaN	NaN	NaN	NaN
0.503621	0.472309	0.67346	0.718206	NaN	NaN	NaN	NaN	NaN
0.415738	0.412	0.570424	0.482605	0.76515	0.380309	0.542779	0.533035	0.435541
0.415738	0.707832	NaN	NaN	NaN	NaN	NaN	NaN	NaN
0.415738	0.412	0.570424	0.482605	0.76515	0.634544	0.196837	0.283108	0.457827
0.415738	0.412	0.570424	0.482605	0.76515	0.634544	0.196837	0.352663	0.547128
0.336197	0.664516	0.532052	0.574841	0.547703	0.580005	0.554529	0.545098	0.200859
0.376947	0.632357	NaN	NaN	NaN	NaN	NaN	NaN	NaN
0.506098	0.634769	0.520719	0.784774	0.506156	0.270405	0.474591	NaN	NaN
0.506098	0.634769	0.520719	0.784774	0.506156	0.270405	0.43263	NaN	NaN
0.590135	0.706076	0.84451	NaN	NaN	NaN	NaN	NaN	NaN
0.514202	0.625621	0.599498	0.674205	0.971035	NaN	NaN	NaN	NaN
0.514202	0.515071	0.615095	0.632983	0.435752	0.551412	0.491044	0.495736	0.433745
0.220297	0.206314	0.683849	0.426509	0.663798	0.589291	NaN	NaN	NaN
0.220297	0.206314	0.683849	0.41513	0.411331	0.67619	NaN	NaN	NaN
0.794047	0.544676	0.606575	0.648372	NaN	NaN	NaN	NaN	NaN
0.562868	0.796968	NaN	NaN	NaN	NaN	NaN	NaN	NaN
0.441841	0.663035	NaN	NaN	NaN	NaN	NaN	NaN	NaN
0.599064	0.620534	0.733494	0.453373	0.527548	0.39901	0.26434	0.384301	0.407539
0.599064	0.494243	0.611836	0.565989	0.601455	0.420816	0.536107	0.91807	NaN
0.599064	0.494243	0.611836	0.565989	0.545314	0.809953	0.527002	0.502584	0.395401
0.536771	0.7843	0.58369	0.494995	0.540045	0.652731	0.505365	0.569011	0.247163
0.501773	0.614855	0.581157	0.571839	0.391929	0.363728	NaN	NaN	NaN
0.501773	0.712642	0.45019	0.448934	0.730841	NaN	NaN	NaN	NaN
0.501773	0.614855	0.514296	0.691254	0.404532	NaN	NaN	NaN	NaN
0.501773	0.614855	0.581157	0.571839	0.436027	NaN	NaN	NaN	NaN
0.501773	0.712642	0.45019	0.448934	0.430479	NaN	NaN	NaN	NaN
0.501773	0.614855	0.581157	0.571839	0.391929	0.472641	0.780192	NaN	NaN
0.343221	0.176694	0.272934	NaN	NaN	NaN	NaN	NaN	NaN
0.488246	0.590372	0.773728	0.664056	0.540606	0.668765	NaN	NaN	NaN
0.468752	0.519161	0.446468	0.755227	0.479211	0.483224	0.568838	NaN	NaN
0.421063	0.562981	0.619045	0.781352	0.563376	NaN	NaN	NaN	NaN
0.421063	0.562981	0.619045	0.510425	0.62226	0.420147	0.922293	NaN	NaN
0.549392	0.535698	NaN	NaN	NaN	NaN	NaN	NaN	NaN
0.549392	0.471238	0.449238	0.606236	0.720159	0.762517	NaN	NaN	NaN
0.351693	0.439095	0.65968	0.534867	0.304261	0.605391	0.658002	0.667146	0.624042
0.631656	0.44151	0.691492	0.535814	0.482733	0.346659	0.489114	0.729003	0.603768
0.387697	0.542158	0.458186	0.345856	0.528182	0.52141	0.507147	0.55699	0.644725
0.404864	0.58263	0.657573	0.452027	0.690807	0.396326	0.447752	NaN	NaN
0.67124	0.631265	0.496627	0.860703	0.585971	NaN	NaN	NaN	NaN
0.610699	0.511824	0.427599	0.540184	0.528223	0.687728	0.709588	NaN	NaN
0.610699	0.353048	0.470331	0.426941	0.470291	0.607741	NaN	NaN	NaN
0.610699	0.511824	0.427599	0.540184	0.528223	0.396208	0.328546	NaN	NaN
0.498259	0.33351	0.439296	0.481154	0.548602	0.680187	0.588814	0.678575	0.638024
0.498259	0.33351	0.439296	0.481154	0.307848	0.652292	0.410486	0.472094	0.54893
0.498259	0.33351	0.439296	0.481154	0.307848	0.652292	0.426042	0.3913	NaN
0.423985	0.454076	0.421467	0.467304	NaN	NaN	NaN	NaN	NaN
0.245744	0.58898	0.438607	0.311153	0.440945	0.428827	0.38147	NaN	NaN
0.245744	0.58898	0.438607	0.328566	0.501251	0.680535	0.65374	NaN	NaN
0.235124	0.439245	0.289816	0.357995	0.32379	0.76264	NaN	NaN	NaN
0.279736	0.397281	0.498651	0.571593	0.74365	0.784824	0.789123	NaN	NaN
0.481687	0.529127	0.274261	0.521276	0.684798	0.367545	0.712711	NaN	NaN
0.481687	0.529127	0.274261	0.521276	0.30675	0.490094	0.818281	NaN	NaN
0.260056	0.452357	0.512685	0.233438	0.602201	0.704985	0.623721	NaN	NaN
0.412077	0.443767	0.243094	0.517304	0.604001	0.667636	NaN	NaN	NaN
0.412077	0.443767	0.243094	0.517304	0.388591	0.791287	0.832761	NaN	NaN
0.522678	0.514212	0.661621	0.56772	0.672592	0.743637	NaN	NaN	NaN
0.577644	0.395975	0.429306	0.629101	0.632043	0.590912	NaN	NaN	NaN
0.577644	0.395975	0.651953	0.812209	0.728533	0.622604	0.584625	NaN	NaN
0.577644	0.395975	0.651953	0.677656	NaN	NaN	NaN	NaN	NaN
0.577644	0.395975	0.429306	0.629101	0.679753	0.66609	0.633963	NaN	NaN
0.577644	0.395975	0.429306	0.629101	0.632043	0.766433	0.805569	NaN	NaN
0.26071	0.247505	0.767541	NaN	NaN	NaN	NaN	NaN	NaN
0.542278	0.681566	NaN	NaN	NaN	NaN	NaN	NaN	NaN
0.229747	0.765384	0.524584	0.770399	0.678048	0.673704	NaN	NaN	NaN
0.469969	0.5045	0.434971	0.497566	0.063658	0.407894	NaN	NaN	NaN
0.302022	0.564075	0.753503	0.569393	0.622508	0.257548	0.360772	0.601366	0.454835
0.302022	0.564075	0.753503	0.569393	0.622508	0.667231	0.307208	0.677396	0.524858
0.337802	0.487617	0.219541	0.532105	0.525104	0.661571	0.445265	0.544343	NaN
0.358759	0.478446	0.6957	0.619715	0.770308	0.666395	0.69584	NaN	NaN
0.530535	0.513369	0.731098	0.383662	NaN	NaN	NaN	NaN	NaN
0.530535	0.513369	0.70702	0.642735	0.863737	NaN	NaN	NaN	NaN
0.4641	0.489565	0.550363	0.5838	0.440377	0.586882	0.621016	0.589264	0.314764
0.513983	0.574689	0.757461	0.666387	0.573095	NaN	NaN	NaN	NaN
0.232399	0.373796	0.545912	0.549232	0.579419	0.409001	0.659807	NaN	NaN
0.218121	0.458283	0.522983	0.625225	0.563513	0.665812	NaN	NaN	NaN
0.218121	0.552972	0.556827	0.432138	0.370473	0.475271	0.473823	0.703009	NaN
0.218121	0.552972	0.556827	0.432138	0.416515	0.460287	0.498728	0.682241	NaN
0.218121	0.458283	0.522983	0.625225	0.563513	0.546283	0.635734	0.574757	NaN
0.218121	0.552972	0.556827	0.432138	0.416515	0.460287	0.498728	0.677687	NaN
0.218121	0.458283	0.522983	0.625225	0.563513	0.546283	0.635734	0.773769	NaN
0.313225	0.352322	0.410045	0.603023	NaN	NaN	NaN	NaN	NaN
0.313225	0.352322	0.410045	0.537306	0.362521	0.51376	0.481127	NaN	NaN
0.548196	0.703187	0.836507	NaN	NaN	NaN	NaN	NaN	NaN
0.509439	0.27859	0.692366	0.55739	0.575594	0.555866	0.486456	0.5989	0.436038
0.509439	0.27859	0.692366	0.55739	0.575594	0.555866	0.370543	0.76667	0.440833
0.363552	0.440785	0.48847	0.487628	0.405755	0.568016	0.391411	0.48936	0.439753
0.363552	0.440785	0.378655	NaN	NaN	NaN	NaN	NaN	NaN
0.363552	0.440785	0.48847	0.487628	0.405755	0.475417	0.272806	0.371657	0.570655
0.363552	0.440785	0.48847	0.487628	0.405755	0.475417	0.272806	0.371657	0.487251
0.590013	0.478767	0.417882	0.399849	0.320717	0.577859	NaN	NaN	NaN
0.590013	0.478767	0.417882	0.399849	0.494231	0.483987	0.536936	NaN	NaN
0.590013	0.478767	0.417882	0.399849	0.320717	0.72745	0.626832	NaN	NaN
0.410002	0.315125	0.478213	0.603726	0.621857	0.531531	NaN	NaN	NaN
0.410002	0.315125	0.478213	0.421921	0.647533	0.716806	NaN	NaN	NaN
0.448411	0.347381	0.698548	0.529848	0.372677	0.522108	0.608936	0.565713	0.395235
0.448411	0.347381	0.698548	0.529848	0.372677	0.522108	0.608936	0.545095	0.438218
0.448411	0.347381	0.698548	0.529848	0.372677	0.522108	0.608936	0.545095	0.371582
0.338261	0.445705	0.520826	0.439445	0.367033	0.459983	NaN	NaN	NaN
0.338261	0.445705	0.520826	0.582383	0.553299	0.568898	0.538195	0.208726	NaN
0.486414	0.507746	0.524045	0.625921	0.641306	0.491209	0.567539	0.557809	0.448672
0.406308	0.547866	0.645538	0.631605	0.442604	0.49805	0.335289	0.577528	0.464042
0.401869	0.516175	0.435117	0.414671	0.462577	NaN	NaN	NaN	NaN
0.401869	0.516175	0.435117	0.414671	0.37208	0.390555	0.305503	NaN	NaN
0.559517	0.501265	0.528405	0.460752	0.365008	0.483415	0.480797	0.755606	NaN
0.518582	0.40481	0.446724	0.493394	0.661982	0.400657	0.444008	NaN	NaN
0.518582	0.40481	0.446724	0.463595	0.207706	0.330789	0.463351	NaN	NaN
0.426559	0.462727	0.463724	0.464098	0.607035	0.522626	0.802136	NaN	NaN
0.426559	0.462727	0.463724	0.464098	0.560757	0.425154	0.556516	NaN	NaN
0.235315	0.522902	0.656583	0.61362	0.488089	0.557656	0.37813	NaN	NaN
0.235315	0.522902	0.656583	0.61362	0.391391	0.601948	0.460091	NaN	NaN
0.34042	0.4653	0.62081	0.558877	0.613663	0.492479	0.752574	NaN	NaN
0.34042	0.4653	0.62081	0.558877	0.175566	0.574635	0.539253	0.564403	0.459241
0.479558	0.491819	0.665039	0.523518	0.333007	0.341927	0.590895	0.463004	0.431927
0.39199	0.409338	0.460223	0.39312	0.369344	0.764471	NaN	NaN	NaN
0.544944	0.448643	0.66649	0.658074	0.381946	0.658328	0.423721	0.689091	0.487014
0.544944	0.448643	0.66649	0.658074	0.423497	0.441552	0.49132	0.717302	0.626809
0.541949	0.499814	0.474599	0.426736	0.510969	0.302639	0.433402	0.42978	0.403523
0.541949	0.499814	0.474599	0.426736	0.510969	0.302639	0.512371	0.656642	0.251748
0.577081	NaN	NaN	NaN	NaN	NaN	NaN	NaN	NaN
0.39624	0.437036	0.527593	0.374097	0.567259	0.683747	0.60725	0.61962	0.551876
0.515167	0.761927	0.705899	0.606997	0.328094	0.647214	0.686184	NaN	NaN
0.439731	0.576925	0.729476	0.639708	0.444494	0.752113	NaN	NaN	NaN
0.472955	0.425993	0.457596	0.354463	0.580938	0.720636	0.769119	0.82402	0.7497
0.517554	0.368415	0.551587	0.577732	0.307673	0.33137	NaN	NaN	NaN
0.517554	0.368415	0.551587	0.255588	0.495901	0.624489	0.80812	NaN	NaN
0.517554	0.368415	0.551587	0.577732	0.484125	0.472611	0.710552	NaN	NaN
0.476048	0.388301	0.480594	0.531571	0.589604	0.409783	0.543144	NaN	NaN
0.476048	0.388301	0.480594	0.531571	0.481653	0.46077	0.559074	NaN	NaN
0.476048	0.388301	0.480594	0.531571	0.481653	0.46077	0.742248	NaN	NaN
0.590419	0.415445	0.631248	0.355957	0.532962	NaN	NaN	NaN	NaN
0.483257	0.51785	0.527392	0.370159	0.30429	0.552779	NaN	NaN	NaN
0.499792	0.724296	0.72164	0.645086	0.42352	0.487818	0.627199	NaN	NaN
0.499792	0.724296	0.72164	0.645086	0.622759	0.763426	0.691306	NaN	NaN
0.161332	0.278439	0.344521	0.430826	NaN	NaN	NaN	NaN	NaN
0.238893	0.530168	0.448963	0.617366	0.639918	0.358677	0.538586	0.255535	0.570444
0.238893	0.530168	0.448963	0.680583	0.469003	0.378602	0.557517	0.529731	0.329981
0.238893	0.530168	0.448963	0.680583	0.469003	0.378602	0.534867	0.606929	0.518222
0.473403	0.595803	0.71279	0.657853	0.635225	0.669454	0.615215	0.691797	0.624977
0.478846	0.552302	0.451322	0.762517	NaN	NaN	NaN	NaN	NaN
0.478846	0.552302	0.451322	0.473272	0.535136	0.522873	NaN	NaN	NaN
0.314261	0.543346	0.220616	0.655636	0.688234	0.673854	0.646031	0.705112	NaN
0.292931	0.315258	0.373172	0.453972	0.30171	0.681578	0.624389	0.630845	NaN
0.346941	0.384773	0.403438	0.311605	0.225119	0.477531	0.35999	NaN	NaN
0.346941	0.384773	0.403438	0.656215	0.479162	0.562715	0.68313	NaN	NaN
0.346941	0.384773	0.403438	0.311605	0.225119	0.323308	NaN	NaN	NaN
0.476371	0.578092	0.655098	0.425981	0.440219	NaN	NaN	NaN	NaN
0.476371	0.578092	0.655098	0.33577	0.629278	0.492332	0.453841	0.678936	0.58101
0.476371	0.578092	0.655098	0.33577	0.629278	0.492332	0.681181	0.700438	0.506471
0.424608	0.549731	0.548241	0.347426	0.546464	0.497288	0.594757	NaN	NaN
0.424608	0.549731	0.548241	0.564408	0.602935	0.545931	0.414023	0.660064	0.605366
0.424608	0.549731	0.548241	0.347426	0.546464	0.441412	0.518596	0.494609	0.905706
0.424608	0.549731	0.548241	0.347426	0.546464	0.497288	0.514749	NaN	NaN
0.592834	0.474066	0.420073	0.418895	0.16515	0.641662	0.497977	NaN	NaN
0.592834	0.474066	0.420073	0.418895	0.36184	0.377463	0.56467	NaN	NaN
0.592834	0.474066	0.420073	0.418895	0.36184	0.377463	0.857543	NaN	NaN
0.421028	0.527426	0.535047	0.816412	0.470214	0.414363	0.182029	0.471161	0.600208
0.421028	0.527426	0.535047	0.609342	0.654729	0.610752	0.504111	0.307994	0.475187
0.421028	0.527426	0.535047	0.816412	0.470214	0.465191	0.554478	0.789964	0.38697
0.421028	0.527426	0.535047	0.816412	0.470214	0.414363	0.182029	0.471161	0.631933
0.421028	0.527426	0.535047	0.609342	0.654729	0.610752	0.504111	0.307994	0.67778
0.472855	0.480929	0.284646	0.563245	0.453985	0.459933	0.460673	0.56868	0.611275
0.472855	0.480929	0.383779	0.423927	0.55639	0.607848	0.546965	0.48663	0.629137
0.472855	0.480929	0.383779	0.423927	0.570398	0.485613	0.441356	0.655229	0.564285
0.678426	0.741393	0.663589	0.6595	NaN	NaN	NaN	NaN	NaN
0.532305	0.345125	0.479016	0.474371	0.423471	0.609327	0.454213	NaN	NaN
0.532305	0.345125	0.479016	0.412444	0.383717	0.733148	NaN	NaN	NaN
0.532305	0.345125	0.479016	0.412444	0.383717	0.640982	0.590545	NaN	NaN
0.675773	0.70928	0.618159	0.442959	0.546078	0.531436	0.80457	NaN	NaN
0.675773	0.70928	0.618159	0.414342	0.652115	0.705994	0.548459	NaN	NaN
0.428097	0.600003	0.592916	0.383723	0.451698	0.574071	0.310514	0.549059	0.250181
0.428097	0.600003	0.592916	0.275022	0.531535	0.469827	0.462893	0.516805	NaN
0.428097	0.600003	0.592916	0.275022	0.448591	0.650015	0.678093	0.634147	0.45591
0.428097	0.600003	0.592916	0.383723	0.451698	0.574071	0.648847	0.727677	0.553512
0.428097	0.600003	0.592916	0.275022	0.531535	0.469827	0.462893	0.628226	NaN
0.175995	0.43938	0.359151	0.398507	0.387244	0.600154	0.534578	0.608581	0.413915
0.175995	0.43938	0.359151	0.398507	0.387244	0.47884	0.478987	0.485524	0.36438
0.523541	0.612962	0.609293	0.674274	0.809321	0.672509	0.504893	0.483963	0.723974
0.523541	0.612962	0.609293	0.674274	0.522757	0.27005	0.358612	0.373678	0.598274
0.37778	0.616588	0.684555	0.433082	0.499246	0.36539	0.704772	NaN	NaN
0.173736	0.666551	0.227808	0.384926	0.507351	0.359009	0.63117	NaN	NaN
0.173736	0.422793	0.466073	0.349906	0.19836	0.444073	0.574837	0.67649	0.554286
0.173736	0.666551	0.227808	0.614773	0.590453	0.30768	0.718818	NaN	NaN
0.173736	0.666551	0.227808	0.384926	0.507351	0.359009	0.523356	NaN	NaN
0.394866	0.473837	0.464015	0.441289	0.314335	0.470711	0.435143	NaN	NaN
0.394866	0.568649	0.224801	0.334121	0.578199	0.61243	0.712312	0.859179	NaN
0.394866	0.473837	0.464015	0.441289	0.447175	0.256605	0.584817	NaN	NaN
0.401236	0.568027	0.26408	0.464369	0.533289	0.457974	0.590728	NaN	NaN
0.401236	0.568027	0.26408	0.465191	0.473393	0.706402	0.22459	NaN	NaN
0.401236	0.568027	0.26408	0.464369	0.533289	0.543973	NaN	NaN	NaN
0.404943	0.285204	0.218439	0.368297	0.558142	0.515446	0.473647	NaN	NaN
0.404943	0.33451	0.31354	0.570922	0.591467	0.523144	0.607314	NaN	NaN
0.404943	0.285204	0.218439	0.36026	0.439341	0.536123	NaN	NaN	NaN
0.404943	0.33451	0.31354	0.570922	0.472285	0.376051	0.294973	NaN	NaN
0.404943	0.285204	0.218439	0.36026	0.439341	0.522185	NaN	NaN	NaN
0.53269	0.768125	0.611152	0.720643	0.495141	0.595147	0.550157	0.648336	NaN
0.53269	0.768125	0.611152	0.720643	0.404283	0.532197	0.565238	0.646975	0.467968
0.53269	0.768125	0.611152	0.720643	0.404283	0.532197	0.540663	0.551865	0.329336
0.53269	0.768125	0.611152	0.720643	0.495141	0.595147	0.550157	0.573304	NaN
0.476773	0.534757	0.440157	0.282886	0.609658	0.335425	0.353666	NaN	NaN
0.476773	0.534757	0.571069	0.494596	0.349076	0.3939	0.437987	0.657512	0.603873
0.476773	0.534757	0.440157	0.282886	0.463216	0.341719	0.625396	NaN	NaN
0.476773	0.534757	0.440157	0.282886	0.609658	0.335425	0.421299	NaN	NaN
0.549111	0.594912	0.528466	0.409015	0.563377	NaN	NaN	NaN	NaN
0.549111	0.594912	0.582407	0.657006	0.380361	0.544748	NaN	NaN	NaN
0.264416	0.621605	0.751227	0.715656	0.472248	NaN	NaN	NaN	NaN
0.423062	0.637407	0.487335	0.298221	0.537562	0.306876	0.455971	0.719409	0.391922
0.312117	0.508674	0.615078	0.583087	0.397154	0.261087	0.38824	NaN	NaN
0.312117	0.508674	0.615078	0.583087	0.397154	0.261087	0.441476	NaN	NaN
0.519219	0.595217	0.375409	0.648208	0.647475	0.529668	NaN	NaN	NaN
0.519219	0.595217	0.375409	0.648208	0.404792	0.596681	0.542023	NaN	NaN
0.506768	0.515353	0.640928	0.678039	0.570616	0.375121	0.632501	0.509216	0.373788
0.506768	0.320773	0.783182	0.612793	0.437563	0.172956	0.480476	0.514367	NaN
0.506768	0.515353	0.640928	0.678039	0.570616	0.49228	0.392117	0.779433	NaN
0.506768	0.320773	0.783182	0.612793	0.437563	0.172956	0.331727	0.684801	NaN
0.506768	0.515353	0.640928	0.678039	0.570616	0.49228	0.392117	0.917286	NaN
0.450266	0.63916	0.590676	0.461726	0.580228	0.581963	0.419629	0.40094	0.480555
0.450266	0.63916	0.590676	0.283482	0.698833	0.532051	0.444319	0.645409	0.596193
0.538849	0.732327	0.604351	0.550881	0.59121	0.665306	0.759915	NaN	NaN
0.538849	0.732327	0.604351	0.565766	0.585538	0.514818	0.525395	NaN	NaN
0.204144	0.521167	0.487101	0.540065	0.56027	0.502527	0.585516	NaN	NaN
0.204144	0.521167	0.487101	0.540065	0.56027	0.608558	0.599418	NaN	NaN
0.204144	0.521167	0.487101	0.540065	0.56027	0.502527	0.549068	NaN	NaN
0.247792	0.27794	0.496226	0.459545	0.392667	0.483569	0.502533	NaN	NaN
0.247792	0.27794	0.496226	0.459545	0.436409	0.44734	0.474014	NaN	NaN
0.247792	0.27794	0.496226	0.459545	0.392667	0.483569	0.488429	NaN	NaN
0.530882	0.386534	0.51912	0.379347	0.192424	0.562944	0.683398	NaN	NaN
0.530882	0.386534	0.51912	0.379347	0.410565	0.361396	0.186649	NaN	NaN
0.281052	0.410047	0.476203	0.669594	0.582268	0.585259	0.486937	NaN	NaN
0.281052	0.410047	0.476203	0.533557	0.50864	0.641581	0.519008	NaN	NaN
0.281052	0.410047	0.476203	0.533557	0.50864	0.305195	NaN	NaN	NaN
0.281052	0.410047	0.476203	0.533557	0.50864	0.641581	0.628386	NaN	NaN
0.435421	0.504066	0.544514	0.588329	0.5331	0.55983	0.599949	0.71868	0.657665
0.435421	0.504066	0.627877	0.559231	0.625623	0.60516	0.662027	0.527472	0.326488
0.435421	0.504066	0.627877	0.559231	0.625623	0.60516	0.31616	0.508614	0.389242
0.453863	0.59016	0.297933	0.347237	0.480223	0.470388	0.362084	0.708198	NaN
0.453863	0.59016	0.297933	0.471272	0.400856	0.383597	0.283936	0.558526	NaN
0.453863	0.59016	0.297933	0.471272	0.400856	0.383597	0.283936	0.409534	NaN
0.626485	0.374137	0.586862	0.263079	0.191209	0.407055	0.595687	NaN	NaN
0.280199	0.253796	0.587911	0.494129	0.529267	0.495008	0.516376	0.432241	0.474632
0.280199	0.253796	0.587911	0.458757	0.63256	0.384156	0.530899	0.216563	0.476311
0.280199	0.253796	0.587911	0.494129	0.529267	0.415685	0.424288	0.196396	NaN
0.280199	0.253796	0.587911	0.458757	0.63256	0.384156	0.444584	0.400436	0.210205
0.280199	0.253796	0.587911	0.494129	0.529267	0.415685	0.424288	0.798828	NaN
0.280199	0.253796	0.587911	0.458757	0.63256	0.384156	0.444584	0.400436	0.485248
0.443329	0.595475	0.199602	0.592101	0.453166	0.425096	0.531778	NaN	NaN
0.443329	0.520814	0.450917	0.551003	0.351159	0.343731	0.494262	NaN	NaN
0.443329	0.595475	0.199602	0.463139	0.492062	0.350928	0.478134	NaN	NaN
0.443329	0.520814	0.450917	0.551003	0.351159	0.343731	0.541386	NaN	NaN
0.191182	0.563923	0.486127	0.647579	0.58041	0.553162	0.389253	NaN	NaN
0.191182	0.563923	0.486127	0.647579	0.58041	0.536228	0.323748	NaN	NaN
0.465444	0.666356	0.499195	0.565528	0.581788	0.625535	0.478669	0.571157	0.539961
0.465444	0.666356	0.431143	0.689341	0.609086	0.46979	0.408941	0.727967	0.645326
0.465444	0.666356	0.431143	0.689341	0.609086	0.46979	0.570852	0.551606	0.509072
0.511546	0.421802	0.319501	0.544027	0.552152	0.379158	0.286325	0.406138	NaN
0.511546	0.421802	0.319501	0.608521	0.286875	0.506595	0.33645	0.698692	0.55852
0.511546	0.421802	0.319501	0.544027	0.552152	0.30429	0.423308	0.702906	0.432917
0.458779	0.284692	0.408274	0.406221	0.455198	0.295821	0.582314	0.778617	0.618636
0.458779	0.490823	0.576719	0.58346	0.694717	0.613446	0.467819	0.856149	NaN
0.458779	0.284692	0.408274	0.487228	0.201979	0.555409	0.515852	0.435633	0.560195
0.458779	0.490823	0.576719	0.515435	0.572398	0.404393	0.3705	0.369972	NaN
0.458779	0.284692	0.408274	0.487228	0.201979	0.679822	0.306872	0.396738	0.675952
0.458779	0.490823	0.576719	0.58346	0.694717	0.613446	0.467819	0.446535	NaN
0.458779	0.490823	0.576719	0.515435	0.572398	0.404393	0.3705	0.720823	0.685398
0.426455	0.601519	0.479584	0.448546	0.594321	0.546002	0.579608	NaN	NaN
0.426455	0.601519	0.479584	0.716913	0.472471	0.707291	0.214177	NaN	NaN
0.426455	0.601519	0.479584	0.448546	0.594321	0.37692	0.634698	NaN	NaN
0.426455	0.601519	0.479584	0.716913	0.472471	0.707291	0.300976	NaN	NaN
0.426455	0.601519	0.479584	0.448546	0.594321	0.37692	0.40094	NaN	NaN
0.230859	0.255653	0.352638	0.443606	0.452345	0.306071	0.708228	NaN	NaN
0.230859	0.255653	0.352638	0.474806	0.212867	0.467166	0.355897	NaN	NaN
0.230859	0.255653	0.352638	0.474806	0.562285	0.560936	0.533338	NaN	NaN
0.230859	0.255653	0.352638	0.443606	0.452345	0.306071	0.480792	NaN	NaN
0.46052	0.735258	0.7445	0.628115	0.490494	0.365595	0.596002	NaN	NaN
0.46052	0.735258	0.7445	0.628115	0.544134	0.563607	0.591496	0.745976	NaN
0.392857	0.363003	0.597244	0.639479	0.558995	0.695908	0.748249	NaN	NaN
0.392857	0.363003	0.597244	0.639479	0.558995	0.368478	0.254884	NaN	NaN
0.261047	0.541535	0.665114	0.528164	0.535475	0.59721	0.480978	0.420962	0.503552
0.261047	0.541535	0.390184	0.407339	0.431245	0.523883	0.569622	0.700479	0.742476
0.261047	0.541535	0.665114	0.528164	0.445319	0.59288	0.471856	0.585676	0.296702
0.261047	0.541535	0.390184	0.407339	0.338803	0.400908	0.895097	0.718116	0.539945
0.261047	0.541535	0.665114	0.528164	0.445319	0.59288	0.652279	0.582988	0.523544
0.261047	0.541535	0.390184	0.407339	0.338803	0.400908	0.895097	0.609367	0.129963
0.261047	0.541535	0.665114	0.528164	0.445319	0.59288	0.652279	0.582988	0.773175
0.363679	0.561141	0.628781	0.522254	0.574826	0.576466	0.413715	0.634027	NaN
0.363679	0.561141	0.628781	0.522254	0.316221	0.590814	0.230604	0.459463	NaN
0.363679	0.561141	0.628781	0.522254	0.316221	0.590814	0.230604	0.397551	NaN
0.398251	0.696186	0.388691	0.321818	0.501106	0.510868	0.686976	NaN	NaN
0.398251	0.696186	0.388691	0.39628	0.488018	0.562637	0.639293	0.943662	NaN
0.398251	0.696186	0.388691	0.39628	0.488018	0.562637	0.639293	0.677904	NaN
0.600269	0.60206	0.739918	0.529274	0.668361	0.619139	0.626537	NaN	NaN
0.600269	0.60206	0.739918	0.561668	0.470556	0.39806	0.728922	NaN	NaN
0.600269	0.60206	0.739918	0.561668	0.470556	0.39806	0.569321	NaN	NaN
0.409097	0.626228	0.659258	0.608236	0.575835	0.561817	0.371474	0.913272	0.58724
0.409097	0.626228	0.659258	0.30116	0.501928	0.453463	0.535864	0.728035	0.55819
0.409097	0.626228	0.659258	0.608236	0.575835	0.437394	0.520951	0.646913	0.762139
0.409097	0.626228	0.659258	0.30116	0.501928	0.453463	0.535864	0.410331	0.580249
0.44282	0.560515	0.702749	0.596151	0.601265	0.372266	0.342543	NaN	NaN
0.44282	0.560515	0.702749	0.419198	0.457234	0.653969	0.555131	NaN	NaN
0.370256	0.490438	0.592499	0.641871	0.526504	0.485725	0.500052	0.622698	NaN
0.370256	0.490438	0.592499	0.641871	0.403051	0.666543	0.543345	0.714739	NaN
0.370256	0.490438	0.592499	0.641871	0.403051	0.666543	0.543345	0.269414	NaN
0.453806	0.597006	0.458038	0.513113	0.285859	0.271652	0.607076	0.44019	NaN
0.453806	0.597006	0.458038	0.432631	0.518581	0.66862	0.876931	0.863372	NaN
0.453806	0.597006	0.458038	0.432631	0.518581	0.702805	0.331181	0.666771	NaN
0.462619	0.509267	0.585927	0.327171	0.604143	0.716525	0.297907	NaN	NaN
0.462619	0.509267	0.585927	0.327171	0.366294	0.585775	0.69667	NaN	NaN
0.367467	0.665938	0.623231	0.582478	0.342322	0.405536	0.721701	0.522437	NaN
0.367467	0.665938	0.623231	0.346696	0.47501	0.404302	0.454406	0.699416	NaN
0.367467	0.665938	0.623231	0.582478	0.342322	0.405536	0.651977	NaN	NaN
0.367467	0.665938	0.623231	0.346696	0.47501	0.404302	0.654342	0.593861	0.497465
