# Supplementary material for: Fluctuations of the transcription factor ATML1 generate the pattern of giant cells in the Arabidopsis sepal
Source: eLife. 2017 Feb 1;6:e19131. doi: 10.7554/eLife.19131 (PMC5333958; doi:10.7554/eLife.19131)
Supplement: Supplementary file 1. — See readme files within the different folders for further information. All raw image confocal tif files and example image processing files may be downloaded from: http://dx.doi.org/10.7946/P29G6M DOI: http://dx.doi.org/10.7554/eLife.19131.046 [file elife-19131-supp1.zip › lineage files/lgo#1 selected lineages_ATML1_Manuscript_Final.xlsx]

## Sheet: all info
lineages	160	47	38	108	241	277	306	383	495	area	11.9486	10.7997	9.11463	1.99143	9.80397	10.7997	18.1527	17.2335	26.4487			concentration	19.0321	21.6028	17.2689	12.8462	16.9609	21.844	21.308	18.4796	13.1719				ploidy	1	1	1	1	1	1	1	1	3
	161	64	77	152	242	252	297	280	373		11.489	10.2635	13.1741	11.5656	10.5699	16.8506	22.0589	17.5852	19.3877				16.9533	20.9627	18.7616	17.6623	16.1014	19.3136	22.0729	16.81	9.7037					1	1	1	1	1	1	3	1	3
	162	72	86	163	246	254	292	268	350		10.8763	10.5699	11.0295	10.9529	11.2592	17.6931	19.8377	15.8267	14.481				19.0634	22.2971	17.7292	18.6713	17.3673	20.342	22.7336	20.0333	9.71074					1	1	1	1	1	1	3	1	1
	175	194	180	146	98	60	1	1	1		15.0889	18.2293	20.1441	18.6122	14.0166	2.75737	NaN	NaN	NaN				21.1168	20.8361	25.5209	21.2757	19.5027	14.0833	NaN	NaN	NaN					1	3	3	1	1	1	NaN	NaN	NaN
	175	194	197	149	92	58	21	1	1		15.0889	18.2293	20.2207	8.50188	7.88913	10.0337	7.96572	NaN	NaN				21.1168	20.8361	27.8182	18.3964	15.0777	19.8702	16.75	NaN	NaN					1	3	3	1	1	1	1	NaN	NaN
	175	194	197	200	1	1	1	1	1		15.0889	18.2293	20.2207	8.80825	NaN	NaN	NaN	NaN	NaN				21.1168	20.8361	27.8182	16.1043	NaN	NaN	NaN	NaN	NaN					1	3	3	1	NaN	NaN	NaN	NaN	NaN
	175	194	180	146	111	49	18	1	1		15.0889	18.2293	20.1441	18.6122	19.9143	10.3401	1.91484	NaN	NaN				21.1168	20.8361	25.5209	21.2757	22.5846	17.1185	15.76	NaN	NaN					1	3	3	1	3	1	1	NaN	NaN
	175	194	180	146	98	67	23	1	1		15.0889	18.2293	20.1441	18.6122	14.0166	11.872	6.43385	NaN	NaN				21.1168	20.8361	25.5209	21.2757	19.5027	15.4065	12.3571	NaN	NaN					1	3	3	1	1	1	1	NaN	NaN
	183	114	58	34	1	1	1	1	1		9.34441	19.1484	5.74451	1.53187	NaN	NaN	NaN	NaN	NaN				14.1803	23.416	17.6667	14.85	NaN	NaN	NaN	NaN	NaN					1	3	1	1	NaN	NaN	NaN	NaN	NaN
	183	114	84	71	87	1	1	1	1		9.34441	19.1484	7.81254	3.75308	0.919122	NaN	NaN	NaN	NaN				14.1803	23.416	16.951	13.3878	7.41667	NaN	NaN	NaN	NaN					1	3	1	1	1	NaN	NaN	NaN	NaN
	190	84	60	117	236	250	259	336	441		11.7188	12.1784	9.421	10.5699	23.8972	21.7526	8.1955	9.0564	13.5235				18.6013	21.3019	19.6179	15.3623	24.8942	23.1092	16.271	18.6699	9.63717					1	1	1	1	3	3	1	1	1
	190	84	60	117	236	250	272	362	474		11.7188	12.1784	9.421	10.5699	23.8972	21.7526	9.65078	8.88055	16.9942				18.6013	21.3019	19.6179	15.3623	24.8942	23.1092	17.6587	15.8218	11.4718					1	1	1	1	3	3	1	1	1
	193	183	143	114	75	78	1	1	1		11.6422	13.7102	20.4505	8.50188	3.14033	5.66792	NaN	NaN	NaN				19.5855	19.5698	23.7266	18.9369	13.6829	16.6757	NaN	NaN	NaN					1	1	3	1	1	1	NaN	NaN	NaN
	193	183	143	160	118	75	1	1	1		11.6422	13.7102	20.4505	7.27638	4.97858	5.43814	NaN	NaN	NaN				19.5855	19.5698	23.7266	15.8421	14.8462	14.6761	NaN	NaN	NaN					1	1	3	1	1	1	NaN	NaN	NaN
	194	93	51	99	204	243	234	300	392		10.7231	8.65507	6.66363	15.9314	22.0589	11.489	11.7954	9.84774	18.0713				20.3	16.2478	14.6437	18.7404	21.4861	20.3	19.4156	19.4732	11.6159					1	1	1	1	3	3	3	1	1
	194	93	51	99	204	243	234	321	422		10.7231	8.65507	6.66363	15.9314	22.0589	11.489	11.7954	7.20995	7.30032				20.3	16.2478	14.6437	18.7404	21.4861	20.3	19.4156	17.5976	11.2951					1	1	1	1	3	3	3	1	1
	194	93	51	99	204	243	234	321	425		10.7231	8.65507	6.66363	15.9314	22.0589	11.489	11.7954	7.20995	7.65935				20.3	16.2478	14.6437	18.7404	21.4861	20.3	19.4156	17.5976	11.7969					1	1	1	1	3	3	3	1	1
	196	103	91	172	285	318	350	384	487		9.26781	10.1103	9.88056	10.2635	14.8591	17.9229	20.5271	20.311	25.97				19	19.7348	18.5736	19.5149	17.4227	21.3248	20.8396	20.7532	12.8479					1	1	1	1	1	1	3	3	3
	197	134	145	224	302	306	320	284	344		13.7868	13.557	12.7145	14.706	16.6974	20.2207	24.2801	21.3661	22.4993				22.9389	19.8588	18.2711	19.1927	18.8486	19.2311	21.9369	20.2222	10.9521					1	1	1	1	1	3	3	3	3
	207	108	69	120	233	269	260	314	396		11.872	11.1827	9.03803	16.6974	19.9909	13.0209	4.05946	13.1889	17.9516				20.1419	18.1507	15.6864	20.9128	20.0575	19.2588	15.2453	22.3333	15.3333					1	1	1	1	3	3	1	1	1
	207	108	69	120	233	269	269	337	423		11.872	11.1827	9.03803	16.6974	19.9909	13.0209	3.82967	8.61677	14.1219				20.1419	18.1507	15.6864	20.9128	20.0575	19.2588	15.66	18.8776	11.2542					1	1	1	1	3	3	1	1	1
	213	190	215	231	214	176	1	1	1		13.4805	14.9357	21.9057	12.9443	7.58276	6.81682	NaN	NaN	NaN				24.1648	21.8872	22.7413	21.6213	17.0707	12.7753	NaN	NaN	NaN					1	1	3	1	1	1	NaN	NaN	NaN
	213	190	215	252	244	211	164	1	1		13.4805	14.9357	21.9057	10.6465	10.5699	12.7145	11.0295	NaN	NaN				24.1648	21.8872	22.7413	20.554	16.5072	18.7048	16.7361	NaN	NaN					1	1	3	1	1	1	1	NaN	NaN
	213	190	215	231	232	193	175	1	1		13.4805	14.9357	21.9057	12.9443	7.1232	11.1061	1.60846	NaN	NaN				24.1648	21.8872	22.7413	21.6213	18.1075	21.1793	14.8571	NaN	NaN					1	1	3	1	1	1	1	NaN	NaN
	217	191	216	238	181	159	117	1	1		9.34441	15.0123	20.7568	23.361	10.5699	12.0252	8.57847	NaN	NaN				19.2377	23.4643	23.5978	26.3902	23	19.7197	16.2232	NaN	NaN					1	1	3	3	1	1	1	NaN	NaN
	217	191	216	238	227	195	136	1	1		9.34441	15.0123	20.7568	23.361	10.7997	13.2507	14.9357	NaN	NaN				19.2377	23.4643	23.5978	26.3902	19.5248	20.8266	18.7385	NaN	NaN					1	1	3	3	1	1	1	NaN	NaN
	224	215	220	243	207	160	113	1	1		15.1655	17.8463	23.361	11.3358	16.008	8.50188	9.57419	NaN	NaN				21.6061	25.4163	28.1967	19.2838	20.2249	16.973	19.36	NaN	NaN					1	1	3	1	1	1	1	NaN	NaN
	224	215	220	247	213	177	133	1	1		15.1655	17.8463	23.361	8.88485	15.5485	17.8463	1.1489	NaN	NaN				21.6061	25.4163	28.1967	16.3966	23.8276	22.5794	19.2	NaN	NaN					1	1	3	1	1	1	1	NaN	NaN
	224	215	220	243	207	201	1	1	1		15.1655	17.8463	23.361	11.3358	16.008	6.43385	NaN	NaN	NaN				21.6061	25.4163	28.1967	19.2838	20.2249	17.75	NaN	NaN	NaN					1	1	3	1	1	1	NaN	NaN	NaN
	226	174	181	258	299	300	281	1	1		13.2507	16.8506	19.8377	6.74023	10.5699	3.75308	1.45528	NaN	NaN				23.0116	24.9455	24.9151	14.9773	15.9928	18.8776	16.7895	NaN	NaN					1	1	3	1	1	1	1	NaN	NaN
	226	174	181	262	309	313	310	259	295		13.2507	16.8506	19.8377	6.74023	7.96572	10.2635	9.88056	7.47373	6.10355				23.0116	24.9455	24.9151	16.6705	18.625	19.097	17.4651	15.1176	8.09804					1	1	3	1	1	1	1	1	1
	226	174	181	258	299	301	294	245	278		13.2507	16.8506	19.8377	6.74023	10.5699	4.90198	9.49759	7.82544	2.75258				23.0116	24.9455	24.9151	14.9773	15.9928	18.4688	19.2258	17.8876	4.69565					1	1	3	1	1	1	1	1	1
	226	174	181	258	299	300	318	1	1		13.2507	16.8506	19.8377	6.74023	10.5699	3.75308	1.83824	NaN	NaN				23.0116	24.9455	24.9151	14.9773	15.9928	18.8776	15.5833	NaN	NaN					1	1	3	1	1	1	1	NaN	NaN
	227	224	213	206	171	112	53	1	1		11.6422	9.95715	15.8549	19.6845	11.489	10.3401	7.73594	NaN	NaN				23.3289	18.8692	24.0531	27.8833	20.64	20.437	16.6931	NaN	NaN					1	1	1	3	1	1	1	NaN	NaN
	227	224	213	206	190	131	66	1	1		11.6422	9.95715	15.8549	19.6845	10.9529	14.4762	4.97858	NaN	NaN				23.3289	18.8692	24.0531	27.8833	22.6853	23.2487	13.5538	NaN	NaN					1	1	1	3	1	1	1	NaN	NaN
	227	224	213	206	190	131	93	1	1		11.6422	9.95715	15.8549	19.6845	10.9529	14.4762	1.53187	NaN	NaN				23.3289	18.8692	24.0531	27.8833	22.6853	23.2487	19.5	NaN	NaN					1	1	1	3	1	1	1	NaN	NaN
	231	223	230	260	239	212	150	1	1		12.7145	14.6294	19.6079	12.4081	15.1655	15.0889	5.66792	NaN	NaN				22.8434	21.7592	25.4258	18.537	18.5606	19.7005	17.0135	NaN	NaN					1	1	3	1	1	1	1	NaN	NaN
	231	223	230	267	240	222	1	1	1		12.7145	14.6294	19.6079	8.1955	9.65078	4.13605	NaN	NaN	NaN				22.8434	21.7592	25.4258	19.8692	17.746	16.3333	NaN	NaN	NaN					1	1	3	1	1	1	NaN	NaN	NaN
	231	223	230	267	240	227	158	1	1		12.7145	14.6294	19.6079	8.1955	9.65078	3.29352	7.42957	NaN	NaN				22.8434	21.7592	25.4258	19.8692	17.746	12.6977	20.1237	NaN	NaN					1	1	3	1	1	1	1	NaN	NaN
	232	210	178	190	137	92	34	1	1		12.8677	14.323	21.7526	10.3401	7.81254	5.74451	3.82967	NaN	NaN				20.881	20.139	26.8592	18.8667	15.5784	14.28	17.78	NaN	NaN					1	1	3	1	1	1	1	NaN	NaN
	232	210	178	205	170	128	55	1	1		12.8677	14.323	21.7526	11.872	10.4167	12.255	9.19122	NaN	NaN				20.881	20.139	26.8592	22.9806	18.5882	20.975	16.3083	NaN	NaN					1	1	3	1	1	1	1	NaN	NaN
	233	151	118	203	311	339	359	404	478		14.3996	13.4805	19.4547	8.1955	15.3953	18.3824	9.72737	10.0236	20.8239				23.734	21.1534	21.8425	19.1776	20.2587	21.425	17.0945	15.9035	11.8851					1	1	3	1	1	1	1	1	3
	233	151	118	213	329	353	369	413	1		14.3996	13.4805	19.4547	9.26781	4.21264	10.9529	17.2335	7.82544	NaN				23.734	21.1534	21.8425	18.4711	16.2364	18.2657	27.0889	17.0449	NaN					1	1	3	1	1	1	1	1	NaN
	233	151	118	213	340	361	375	414	501		14.3996	13.4805	19.4547	9.26781	6.66363	8.2721	8.11891	5.18765	10.8906				23.734	21.1534	21.8425	18.4711	18.2989	17.0926	16.8679	15.4237	9.12088					1	1	3	1	1	1	1	1	1
	233	151	118	203	311	339	367	409	500		14.3996	13.4805	19.4547	8.1955	15.3953	18.3824	9.26781	12.2217	19.9861				23.734	21.1534	21.8425	19.1776	20.2587	21.425	17.5702	16.4964	9.67665					1	1	3	1	1	1	1	1	1
	233	151	118	213	329	353	369	416	1		14.3996	13.4805	19.4547	9.26781	4.21264	10.9529	17.2335	8.61677	NaN				23.734	21.1534	21.8425	18.4711	16.2364	18.2657	27.0889	19.5204	NaN					1	1	3	1	1	1	1	1	NaN
	241	152	96	154	210	225	161	195	1		13.94	14.3996	20.3739	21.4462	13.6336	15.2421	19.0718	10.4632	NaN				17.9396	19	20.485	18.825	21.0056	23.3015	21.0964	15.958	NaN					1	1	3	3	1	1	3	1	NaN
	241	152	96	154	255	282	230	267	301		13.94	14.3996	20.3739	21.4462	13.94	15.5485	10.9529	12.2217	21.3026				17.9396	19	20.485	18.825	21.6044	21.3399	21.3497	18.3741	12.4045					1	1	3	3	1	1	1	1	3
	241	152	96	154	255	282	262	307	368		13.94	14.3996	20.3739	21.4462	13.94	15.5485	11.3358	12.4855	20.8239				17.9396	19	20.485	18.825	21.6044	21.3399	20.5135	18.4014	12.9195					1	1	3	3	1	1	1	1	3
	241	152	96	154	210	225	161	237	1		13.94	14.3996	20.3739	21.4462	13.6336	15.2421	19.0718	9.0564	NaN				17.9396	19	20.485	18.825	21.0056	23.3015	21.0964	17.7864	NaN					1	1	3	3	1	1	3	1	NaN
	242	180	190	261	327	325	336	1	1		17.9229	19.6845	10.4933	11.7954	4.82539	12.5613	6.35726	NaN	NaN				21.9786	22.4591	21.0584	18.9935	16.6349	20.8049	17.0843	NaN	NaN					1	3	1	1	1	1	1	NaN	NaN
	242	180	192	270	318	326	322	299	327		17.9229	19.6845	11.3358	14.323	16.9272	18.459	19.5313	16.4422	22.7387				21.9786	22.4591	18.8784	24.2139	19.3032	20.332	22.8196	17.8984	11.8					1	3	1	1	1	1	3	3	3
	242	180	190	261	338	338	343	1	1		17.9229	19.6845	10.4933	11.7954	2.45099	4.7488	3.90627	NaN	NaN				21.9786	22.4591	21.0584	18.9935	14.3125	17.6774	15.2941	NaN	NaN					1	3	1	1	1	1	1	NaN	NaN
	242	180	190	261	327	325	340	1	1		17.9229	19.6845	10.4933	11.7954	4.82539	12.5613	1.83824	NaN	NaN				21.9786	22.4591	21.0584	18.9935	16.6349	20.8049	21.0417	NaN	NaN					1	3	1	1	1	1	1	NaN	NaN
	243	209	129	118	105	1	1	1	1		17.4633	19.3782	9.57419	7.27638	2.06802	NaN	NaN	NaN	NaN				21.5263	21.4822	19.576	18.4737	15.037	NaN	NaN	NaN	NaN					1	3	1	1	1	NaN	NaN	NaN	NaN
	243	209	184	179	177	133	1	1	1		17.4633	19.3782	9.421	11.9486	13.4805	18.9952	NaN	NaN	NaN				21.5263	21.4822	18.935	21.2756	21.0398	26.371	NaN	NaN	NaN					1	3	1	1	1	1	NaN	NaN	NaN
	247	214	166	174	147	104	1	1	1		12.7911	14.3996	18.2293	24.4333	9.34441	7.58276	NaN	NaN	NaN				20.3114	19.266	24.521	27.1442	19.9098	18.404	NaN	NaN	NaN					1	1	3	1	1	1	NaN	NaN	NaN
	247	214	166	174	188	146	64	1	1		12.7911	14.3996	18.2293	24.4333	11.2592	14.0166	10.1869	NaN	NaN				20.3114	19.266	24.521	27.1442	18.1088	20.0765	18.3985	NaN	NaN					1	1	3	1	1	1	1	NaN	NaN
	248	181	128	193	293	322	302	346	427		21.5994	1.60846	12.1018	15.4719	23.361	10.8763	13.3273	19.1679	21.901				24.5248	16	18.2785	21.6188	23.3443	21.2183	20.8218	21.8119	10.2295					3	1	1	1	3	1	1	3	3
	248	198	149	198	262	255	182	216	1		21.5994	9.88056	8.65507	11.5656	13.1741	18.3824	7.88913	9.49603	NaN				24.5248	19.9767	16.4071	20.5762	19.1337	21.8333	17.8932	18.5648	NaN					3	1	1	1	1	1	1	1	NaN
	248	181	128	193	293	324	261	315	1		21.5994	1.60846	12.1018	15.4719	23.361	9.34441	18.5356	3.25327	NaN				24.5248	16	18.2785	21.6188	23.3443	16.1311	21.1653	14.2162	NaN					3	1	1	1	3	1	1	1	NaN
	248	198	149	198	262	255	225	276	1		21.5994	9.88056	8.65507	11.5656	13.1741	18.3824	8.2721	3.51705	NaN				24.5248	19.9767	16.4071	20.5762	19.1337	21.8333	18.5833	14.875	NaN					3	1	1	1	1	1	1	1	NaN
	248	181	128	193	293	324	261	347	1		21.5994	1.60846	12.1018	15.4719	23.361	9.34441	18.5356	2.46193	NaN				24.5248	16	18.2785	21.6188	23.3443	16.1311	21.1653	15.2143	NaN					3	1	1	1	3	1	1	1	NaN
	249	206	211	288	319	328	300	263	260		16.008	13.6336	18.459	10.3401	13.4039	4.59561	11.4124	2.37401	3.59032				23.1244	19.4382	24.0249	19.0296	22.3886	13.65	16.0067	15.4444	12.9					1	1	3	1	1	1	1	1	1
	249	206	211	295	316	316	283	270	263		16.008	13.6336	18.459	11.7954	11.2592	18.1527	20.6802	10.1994	14.3613				23.1244	19.4382	24.0249	23.8052	17.7415	23.2574	22.1852	14.8276	8.83333					1	1	3	1	1	1	3	1	1
	250	213	165	158	154	111	38	1	1		15.8549	17.2335	19.8377	6.97001	7.58276	7.65935	3.29352	NaN	NaN				23.1159	20.5289	19.2394	18.0549	16.9798	16.26	18.3023	NaN	NaN					1	1	3	1	1	1	1	NaN	NaN
	250	213	165	208	219	198	107	1	1		15.8549	17.2335	19.8377	10.6465	12.4847	13.1741	13.8634	NaN	NaN				23.1159	20.5289	19.2394	20.6691	21.0061	20.1686	21.9613	NaN	NaN					1	1	3	1	1	1	1	NaN	NaN
	251	232	231	278	253	233	165	1	1		10.1869	13.1741	15.7017	16.9272	21.293	12.3316	7.50616	NaN	NaN				22	22.7849	23.5561	23.8462	25.1835	19.2857	17.8776	NaN	NaN					1	1	1	1	3	1	1	NaN	NaN
	251	232	231	278	253	241	162	1	1		10.1869	13.1741	15.7017	16.9272	21.293	9.49759	11.872	NaN	NaN				22	22.7849	23.5561	23.8462	25.1835	20.3871	19.6516	NaN	NaN					1	1	1	1	3	1	1	NaN	NaN
	251	232	231	278	253	233	185	1	1		10.1869	13.1741	15.7017	16.9272	21.293	12.3316	7.27638	NaN	NaN				22	22.7849	23.5561	23.8462	25.1835	19.2857	21.4421	NaN	NaN					1	1	1	1	3	1	1	NaN	NaN
	252	237	225	242	231	192	121	1	1		16.8506	17.0038	23.8206	28.7226	12.4081	16.6208	5.51473	NaN	NaN				25.8091	21.1126	25.9646	30.928	20.9136	25.6912	19.0278	NaN	NaN					1	1	3	1	1	1	1	NaN	NaN
	252	237	225	242	237	210	137	1	1		16.8506	17.0038	23.8206	28.7226	16.1612	20.0675	20.9866	NaN	NaN				25.8091	21.1126	25.9646	30.928	21.5024	23.6336	20.3504	NaN	NaN					1	1	3	1	1	3	3	NaN	NaN
	252	237	225	242	231	192	141	1	1		16.8506	17.0038	23.8206	28.7226	12.4081	16.6208	5.20836	NaN	NaN				25.8091	21.1126	25.9646	30.928	20.9136	25.6912	14.5294	NaN	NaN					1	1	3	1	1	1	1	NaN	NaN
	253	233	201	221	197	154	87	1	1		13.7102	13.3273	17.3867	19.1484	8.11891	9.26781	4.51902	NaN	NaN				23.648	22.0057	25.9207	24.62	17.4151	17.1818	13.6441	NaN	NaN					1	1	1	3	1	1	1	NaN	NaN
	253	233	201	221	211	169	97	1	1		13.7102	13.3273	17.3867	19.1484	10.9529	15.0123	11.7188	NaN	NaN				23.648	22.0057	25.9207	24.62	20.5944	24.8724	19.549	NaN	NaN					1	1	1	3	1	1	1	NaN	NaN
	254	228	228	277	276	262	200	1	1		12.255	13.4039	20.4505	9.88056	10.3401	10.6465	12.4081	NaN	NaN				21.875	21.76	25.9888	16.5349	18.363	18.0935	17.7407	NaN	NaN					1	1	3	1	1	1	1	NaN	NaN
	254	228	228	290	284	276	208	1	1		12.255	13.4039	20.4505	9.34441	13.6336	6.66363	9.49759	NaN	NaN				21.875	21.76	25.9888	21.3361	23.5562	19.092	17.5484	NaN	NaN					1	1	3	1	1	1	1	NaN	NaN
	254	228	228	290	284	284	1	1	1		12.255	13.4039	20.4505	9.34441	13.6336	6.66363	NaN	NaN	NaN				21.875	21.76	25.9888	21.3361	23.5562	16.4713	NaN	NaN	NaN					1	1	3	1	1	1	NaN	NaN	NaN
	254	228	228	290	284	276	222	1	1		12.255	13.4039	20.4505	9.34441	13.6336	6.66363	7.27638	NaN	NaN				21.875	21.76	25.9888	21.3361	23.5562	19.092	16.8316	NaN	NaN					1	1	3	1	1	1	1	NaN	NaN
	255	171	147	239	341	363	372	408	490		15.3953	18.459	9.34441	13.6336	15.1655	17.8463	23.8972	20.1351	27.1668				21.8209	21.7718	19.8934	21.882	21.9242	20.9614	23.5673	20.0437	11.467					1	3	1	1	1	1	3	3	3
	255	171	155	248	348	370	368	405	469		15.3953	18.459	10.3401	12.7911	16.1612	21.1398	9.19122	12.1338	19.0287				21.8209	21.7718	17.9926	18.0359	17.0853	23.4457	17.875	16.2754	10.478					1	3	1	1	1	3	1	1	3
	255	171	155	248	348	370	380	411	492		15.3953	18.459	10.3401	12.7911	16.1612	21.1398	8.42528	11.4304	21.3026				21.8209	21.7718	17.9926	18.0359	17.0853	23.4457	16.1182	17.9615	11.7022					1	3	1	1	1	3	1	1	3
	258	166	133	214	323	342	338	394	463		14.0166	16.2378	18.2293	8.1955	13.2507	8.73166	10.8763	11.5183	15.0794				24.6011	26.6179	24.1639	16.2897	21.763	20.4649	22.1549	18.4656	11.4683					1	1	3	1	1	1	1	1	1
	258	166	133	228	320	343	317	377	416		14.0166	16.2378	18.2293	7.1232	9.03803	16.4676	7.19979	9.40811	14.3613				24.6011	26.6179	24.1639	17.9355	19.7881	24.7209	18.383	17.0093	11.4083					1	1	3	1	1	1	1	1	1
	258	166	133	214	323	362	363	417	1		14.0166	16.2378	18.2293	8.1955	13.2507	8.11891	9.421	1.23097	NaN				24.6011	26.6179	24.1639	16.2897	21.763	20.3868	19.2439	18.2857	NaN					1	1	3	1	1	1	1	1	NaN
	258	166	133	228	320	343	345	395	457		14.0166	16.2378	18.2293	7.1232	9.03803	16.4676	6.51045	9.75981	7.42				24.6011	26.6179	24.1639	17.9355	19.7881	24.7209	18.0824	20.4775	10.7903					1	1	3	1	1	1	1	1	1
	258	166	133	214	323	362	363	418	1		14.0166	16.2378	18.2293	8.1955	13.2507	8.11891	9.421	1.40682	NaN				24.6011	26.6179	24.1639	16.2897	21.763	20.3868	19.2439	19.4375	NaN					1	1	3	1	1	1	1	1	NaN
	258	166	133	228	320	343	345	395	458		14.0166	16.2378	18.2293	7.1232	9.03803	16.4676	6.51045	9.75981	5.38548				24.6011	26.6179	24.1639	17.9355	19.7881	24.7209	18.0824	20.4775	10.7333					1	1	3	1	1	1	1	1	1
	259	227	222	297	300	290	254	1	1		18.842	8.1955	12.3316	7.65935	9.421	7.42957	8.42528	NaN	NaN				26.0732	20.7383	22.9193	16.97	17.5122	17.5052	16.9273	NaN	NaN					3	1	1	1	1	1	1	NaN	NaN
	259	235	223	273	288	274	226	1	1		18.842	8.1955	12.4081	15.3187	17.0803	20.7568	6.89341	NaN	NaN				26.0732	19.2991	22.2963	24.975	23.9552	25.1993	18.5444	NaN	NaN					3	1	1	1	1	3	1	NaN	NaN
	259	227	222	299	314	296	253	1	1		18.842	8.1955	12.3316	4.6722	8.11891	10.6465	15.5485	NaN	NaN				26.0732	20.7383	22.9193	14.5738	21.3962	20.5971	24.8325	NaN	NaN					3	1	1	1	1	1	1	NaN	NaN
	259	235	223	273	288	274	240	1	1		18.842	8.1955	12.4081	15.3187	17.0803	20.7568	7.50616	NaN	NaN				26.0732	19.2991	22.2963	24.975	23.9552	25.1993	18.9286	NaN	NaN					3	1	1	1	1	3	1	NaN	NaN
	260	239	217	237	225	187	108	1	1		15.6251	14.2464	15.7783	15.0123	23.5142	12.1018	11.872	NaN	NaN				23.4657	22.5376	22.5825	20.0459	26.1075	20.6266	18.5226	NaN	NaN					1	1	1	1	3	1	1	NaN	NaN
	260	239	217	237	225	218	132	1	1		15.6251	14.2464	15.7783	15.0123	23.5142	10.7997	10.7997	NaN	NaN				23.4657	22.5376	22.5825	20.0459	26.1075	18.3121	17.7589	NaN	NaN					1	1	1	1	3	1	1	NaN	NaN
	261	188	163	257	349	365	371	390	452		16.1612	19.6079	11.3358	11.7188	15.6251	18.9952	24.3567	21.0144	26.329				22.3175	21.3398	21.3041	19.5229	18.8578	19.4274	22.4025	18.6485	11.9818					1	3	1	1	1	1	3	3	3
	261	188	185	268	350	367	346	382	424		16.1612	19.6079	11.9486	11.2592	13.2507	19.7611	10.1103	8.08921	11.7284				22.3175	21.3398	20.8269	18.1973	22.1329	21.8295	15.5985	17.3696	9.41837					1	3	1	1	1	3	1	1	1
	261	188	185	268	350	367	364	397	437		16.1612	19.6079	11.9486	11.2592	13.2507	19.7611	10.1103	4.30839	9.45451				22.3175	21.3398	20.8269	18.1973	22.1329	21.8295	17.3712	16.8163	8.48101					1	3	1	1	1	3	1	1	1
	263	205	198	287	332	341	324	293	307		20.6037	9.11463	14.6294	6.28067	9.26781	8.65507	10.3401	10.1115	10.1726				27.8439	19.8655	26.5393	17.3537	18.6446	16.3186	18.0074	16.4957	8.61176					3	1	1	1	1	1	1	1	1
	263	218	203	294	328	334	299	286	1		20.6037	12.7145	18.0761	8.1955	12.4847	16.774	19.9909	2.63779	NaN				27.8439	19.0783	23.2797	18.2991	17.135	20.4932	20.977	14.6667	NaN					3	1	3	1	1	1	3	1	NaN
	263	205	198	293	347	356	341	302	326		20.6037	9.11463	14.6294	6.81682	11.872	8.88485	8.96144	12.5735	18.191				27.8439	19.8655	26.5393	19.0562	18.9226	19.6379	19.8718	18.3636	10.4013					3	1	1	1	1	1	1	1	1
	263	218	203	298	339	349	323	311	1		20.6037	12.7145	18.0761	9.72737	14.3996	15.1655	22.4419	7.0341	NaN				27.8439	19.0783	23.2797	20.1024	21.3085	19.6717	21.5017	15.7	NaN					3	1	3	1	1	1	3	1	NaN
	263	205	198	293	347	360	349	334	363		20.6037	9.11463	14.6294	6.81682	11.872	5.66792	2.98715	2.98949	5.26581				27.8439	19.8655	26.5393	19.0562	18.9226	21.9189	15.3333	13.8529	9.47727					3	1	1	1	1	1	1	1	1
	263	218	203	294	328	334	299	294	1		20.6037	12.7145	18.0761	8.1955	12.4847	16.774	19.9909	3.51705	NaN				27.8439	19.0783	23.2797	18.2991	17.135	20.4932	20.977	16.025	NaN					3	1	3	1	1	1	3	1	NaN
	263	218	203	298	339	349	323	325	348		20.6037	12.7145	18.0761	9.72737	14.3996	15.1655	22.4419	2.54986	5.62484				27.8439	19.0783	23.2797	20.1024	21.3085	19.6717	21.5017	17.1034	10.1489					3	1	3	1	1	1	3	1	1
	264	230	219	264	282	258	179	1	1		15.6251	16.6974	20.2207	10.1869	12.4847	5.05517	7.1232	NaN	NaN				21.1814	21.578	22.5341	19.4737	17.362	16.7727	14.3011	NaN	NaN					1	1	3	1	1	1	1	NaN	NaN
	264	230	219	265	256	240	157	1	1		15.6251	16.6974	20.2207	8.11891	12.7911	16.0846	7.73594	NaN	NaN				21.1814	21.578	22.5341	15.1321	19.2934	21.1381	16.0693	NaN	NaN					1	1	3	1	1	1	1	NaN	NaN
	264	230	219	264	282	273	218	1	1		15.6251	16.6974	20.2207	10.1869	12.4847	7.73594	1.91484	NaN	NaN				21.1814	21.578	22.5341	19.4737	17.362	20.9208	16.92	NaN	NaN					1	1	3	1	1	1	1	NaN	NaN
	264	230	219	265	256	240	194	1	1		15.6251	16.6974	20.2207	8.11891	12.7911	16.0846	7.73594	NaN	NaN				21.1814	21.578	22.5341	15.1321	19.2934	21.1381	19.0693	NaN	NaN					1	1	3	1	1	1	1	NaN	NaN
	264	230	219	264	282	273	219	1	1		15.6251	16.6974	20.2207	10.1869	12.4847	7.73594	2.06802	NaN	NaN				21.1814	21.578	22.5341	19.4737	17.362	20.9208	16.5185	NaN	NaN					1	1	3	1	1	1	1	NaN	NaN
	265	236	229	266	257	232	163	1	1		18.6888	17.8463	23.1312	11.9486	10.8763	17.8463	3.59989	NaN	NaN				26.7459	24.5665	27.1093	20.9936	20.2746	23.1545	16.8936	NaN	NaN					3	3	3	1	1	1	1	NaN	NaN
	265	236	229	276	283	263	196	1	1		18.6888	17.8463	23.1312	13.0209	7.42957	9.57419	4.44242	NaN	NaN				26.7459	24.5665	27.1093	20.9471	18.7423	18.976	17.7414	NaN	NaN					3	3	3	1	1	1	1	NaN	NaN
	265	236	229	276	289	260	195	1	1		18.6888	17.8463	23.1312	13.0209	5.36154	6.97001	12.1018	NaN	NaN				26.7459	24.5665	27.1093	20.9471	15.6857	16.022	21.3481	NaN	NaN					3	3	3	1	1	1	1	NaN	NaN
	265	236	229	266	257	232	174	1	1		18.6888	17.8463	23.1312	11.9486	10.8763	17.8463	8.11891	NaN	NaN				26.7459	24.5665	27.1093	20.9936	20.2746	23.1545	16.4434	NaN	NaN					3	3	3	1	1	1	1	NaN	NaN
	267	231	200	220	235	191	112	1	1		12.3316	13.7102	17.9995	19.9909	21.4462	9.72737	5.13176	NaN	NaN				22.2609	19.6816	25.5234	26.3065	21.7393	18.8504	13.1045	NaN	NaN					1	1	1	3	3	1	1	NaN	NaN
	267	231	200	220	235	221	140	1	1		12.3316	13.7102	17.9995	19.9909	21.4462	12.9443	11.7954	NaN	NaN				22.2609	19.6816	25.5234	26.3065	21.7393	20.2367	17.987	NaN	NaN					1	1	1	3	3	1	1	NaN	NaN
	268	195	169	234	343	359	327	369	430		15.3187	18.7654	14.3996	18.9186	9.72737	9.72737	13.6336	11.7821	17.8319				21.42	22.7224	22.8883	26.8583	21.252	18.7559	20.5112	16.5448	11.5436					1	3	1	1	1	1	1	1	1
	268	195	174	256	354	375	377	407	465		15.3187	18.7654	11.6422	17.2335	9.95715	12.1784	12.7145	10.1994	14.6006				21.42	22.7224	23.7829	26.56	21.1308	23.6352	21.2289	17.2845	11.2295					1	3	1	1	1	1	1	1	1
	268	195	169	234	345	366	334	355	399		15.3187	18.7654	14.3996	18.9186	7.88913	10.1869	4.7488	9.67189	13.2842				21.42	22.7224	22.8883	26.8583	16.5631	16.3534	16.629	17.8909	10.6306					1	3	1	1	1	1	1	1	1
	268	195	174	256	355	374	378	412	485		15.3187	18.7654	11.6422	17.2335	8.34869	14.3996	10.6465	4.04461	5.74451				21.42	22.7224	23.7829	26.56	20.8716	23.5691	17.2662	17.5435	8.77083					1	3	1	1	1	1	1	1	1
	268	195	169	234	345	366	354	389	436		15.3187	18.7654	14.3996	18.9186	7.88913	10.1869	3.37011	8.44092	6.22322				21.42	22.7224	22.8883	26.8583	16.5631	16.3534	16.3864	18.3333	10.9423					1	3	1	1	1	1	1	1	1
	268	195	174	256	355	374	378	415	484		15.3187	18.7654	11.6422	17.2335	8.34869	14.3996	10.6465	5.45143	11.13				21.42	22.7224	23.7829	26.56	20.8716	23.5691	17.2662	16.7742	8.65591					1	3	1	1	1	1	1	1	1
	268	195	169	234	345	366	354	389	444		15.3187	18.7654	14.3996	18.9186	7.88913	10.1869	3.37011	8.44092	2.27387				21.42	22.7224	22.8883	26.8583	16.5631	16.3534	16.3864	18.3333	13.8421					1	3	1	1	1	1	1	1	1
	269	196	152	215	308	307	250	283	1		11.9486	12.8677	15.4719	19.4547	5.36154	10.2635	13.8634	9.93567	NaN				20.2885	22.2679	22.7772	23.437	14.3143	17.1791	21.2818	17.5398	NaN					1	1	1	3	1	1	1	1	NaN
	269	196	152	215	321	337	285	328	1		11.9486	12.8677	15.4719	19.4547	7.35298	12.255	18.5356	9.14433	NaN				20.2885	22.2679	22.7772	23.437	18.2083	17.9688	24.2645	20.1923	NaN					1	1	1	3	1	1	1	1	NaN
	269	196	152	215	321	337	285	348	1		11.9486	12.8677	15.4719	19.4547	7.35298	12.255	18.5356	7.47373	NaN				20.2885	22.2679	22.7772	23.437	18.2083	17.9688	24.2645	16.3294	NaN					1	1	1	3	1	1	1	1	NaN
	270	226	212	272	287	272	231	1	1		14.4762	15.3187	23.8206	13.0209	15.8549	19.225	20.6802	NaN	NaN				22.4974	21.935	30.3151	22.2235	23.1159	25.4661	22.6444	NaN	NaN					1	1	3	1	1	3	3	NaN	NaN
	270	226	212	289	313	317	277	253	1		14.4762	15.3187	23.8206	12.6379	15.9314	15.7783	8.65507	1.93438	NaN				22.4974	21.935	30.3151	19.8485	21.2788	20.233	18.0796	20.5909	NaN					1	1	3	1	1	1	1	1	NaN
	270	226	212	289	313	317	277	262	1		14.4762	15.3187	23.8206	12.6379	15.9314	15.7783	8.65507	5.71521	NaN				22.4974	21.935	30.3151	19.8485	21.2788	20.233	18.0796	14.1846	NaN					1	1	3	1	1	1	1	1	NaN
	271	229	199	236	243	226	147	1	1		12.5613	16.391	20.2207	9.72737	13.4805	14.3996	13.6336	NaN	NaN				19.8598	21.6449	24.1894	18.8425	23.0398	22.4043	19.236	NaN	NaN					1	1	3	1	1	1	1	NaN	NaN
	271	229	199	255	273	257	193	1	1		12.5613	16.391	20.2207	11.6422	9.88056	18.842	3.82967	NaN	NaN				19.8598	21.6449	24.1894	20.5592	19.4031	23.6748	14.54	NaN	NaN					1	1	3	1	1	1	1	NaN	NaN
	271	229	199	255	273	257	213	1	1		12.5613	16.391	20.2207	11.6422	9.88056	18.842	7.50616	NaN	NaN				19.8598	21.6449	24.1894	20.5592	19.4031	23.6748	16.1327	NaN	NaN					1	1	3	1	1	1	1	NaN	NaN
	272	217	193	291	351	369	339	370	402		10.6465	14.0166	14.5528	7.81254	11.872	7.96572	8.04232	1.84645	2.75258				20.1871	20.3169	19.1842	19.1078	18.8903	16.9423	14.9429	18.381	9.52174					1	1	1	1	1	1	1	1	1
	272	217	193	292	336	355	328	340	364		10.6465	14.0166	14.5528	7.27638	13.2507	15.6251	19.9143	3.3412	8.37742				20.1871	20.3169	19.1842	15.1579	21.6301	22.2206	22.5577	18.6053	11.5143					1	1	1	1	1	1	3	1	1
	272	217	193	291	351	373	356	366	403		10.6465	14.0166	14.5528	7.81254	11.872	7.81254	9.95715	7.12203	6.3429				20.1871	20.3169	19.1842	19.1078	18.8903	17.2549	18.0923	16.6173	8.84906					1	1	1	1	1	1	1	1	1
	272	217	193	292	336	355	328	352	383		10.6465	14.0166	14.5528	7.27638	13.2507	15.6251	19.9143	5.53935	8.61677				20.1871	20.3169	19.1842	15.1579	21.6301	22.2206	22.5577	15.1905	9.56944					1	1	1	1	1	1	3	1	1
	273	222	171	216	234	217	124	1	1		17.3101	15.0123	19.1484	8.50188	14.1698	16.2378	16.1612	NaN	NaN				21.8319	18.3673	19.316	19.1892	21.3405	22.717	20.8531	NaN	NaN					1	1	3	1	1	1	1	NaN	NaN
	273	222	171	241	272	271	167	1	1		17.3101	15.0123	19.1484	8.42528	10.4933	16.2378	17.9229	NaN	NaN				21.8319	18.3673	19.316	19.8091	20.3577	22.7925	22.8376	NaN	NaN					1	1	3	1	1	1	1	NaN	NaN
	274	220	194	259	326	319	256	272	1		14.5528	17.3101	18.3824	19.3782	12.0252	15.7783	17.2335	19.3438	NaN				24.3158	21.0752	21.1625	21.3597	22.6051	19.5097	20.9422	19.85	NaN					1	1	3	3	1	1	1	1	NaN
	274	220	194	259	335	347	286	310	1		14.5528	17.3101	18.3824	19.3782	12.4847	11.1827	18.459	2.54986	NaN				24.3158	21.0752	21.1625	21.3597	20.9632	18.1918	20.8548	17.2069	NaN					1	1	3	3	1	1	1	1	NaN
	274	220	194	259	335	347	286	333	1		14.5528	17.3101	18.3824	19.3782	12.4847	11.1827	18.459	3.16534	NaN				24.3158	21.0752	21.1625	21.3597	20.9632	18.1918	20.8548	16.25	NaN					1	1	3	3	1	1	1	1	NaN
	275	225	205	271	303	302	244	252	1		13.2507	13.0209	19.9143	9.95715	14.1698	17.2335	20.2973	18.2007	NaN				19.0173	20.7	24.0923	18.9462	19.4432	23.0622	21.5396	16.7343	NaN					1	1	3	1	1	1	3	1	NaN
	275	225	205	281	322	335	279	285	1		13.2507	13.0209	19.9143	9.95715	15.0889	8.34869	11.872	5.27557	NaN				19.0173	20.7	24.0923	21.2692	18.8325	18.2294	17.8903	17.1833	NaN					1	1	3	1	1	1	1	1	NaN
	275	225	205	281	322	340	287	298	1		13.2507	13.0209	19.9143	9.95715	15.0889	2.45099	9.421	9.0564	NaN				19.0173	20.7	24.0923	21.2692	18.8325	18.9375	16.0488	18.3883	NaN					1	1	3	1	1	1	1	1	NaN
	276	221	189	235	281	267	178	1	1		10.7231	13.7868	16.2378	19.7611	8.11891	9.421	15.9314	NaN	NaN				17.4214	22.4722	22.5189	25.0698	17.2642	17.9106	21.1202	NaN	NaN					1	1	1	3	1	1	1	NaN	NaN
	276	221	189	235	298	295	217	1	1		10.7231	13.7868	16.2378	19.7611	7.19979	5.8977	4.44242	NaN	NaN				17.4214	22.4722	22.5189	25.0698	16.1383	13.5065	15.6724	NaN	NaN					1	1	1	3	1	1	1	NaN	NaN
	277	219	182	240	297	294	221	242	1		14.323	13.4805	20.2973	10.5699	12.5613	22.1355	6.35726	16.0905	NaN				24.2888	18.8523	21.1849	18.8478	15.9146	23.2111	16.012	20.4098	NaN					1	1	3	1	1	3	1	1	NaN
	277	219	182	269	333	350	304	329	1		14.323	13.4805	20.2973	8.96144	12.1784	19.6845	10.2635	5.09972	NaN				24.2888	18.8523	21.1849	18.3675	16.805	21.1284	19.4701	16.1034	NaN					1	1	3	1	1	3	1	1	NaN
	277	219	182	240	297	294	276	1	1		14.323	13.4805	20.2973	10.5699	12.5613	22.1355	9.72737	NaN	NaN				24.2888	18.8523	21.1849	18.8478	15.9146	23.2111	19.5433	NaN	NaN					1	1	3	1	1	3	1	NaN	NaN
	277	219	182	269	333	350	331	349	386		14.323	13.4805	20.2973	8.96144	12.1784	19.6845	7.50616	9.32018	8.73645				24.2888	18.8523	21.1849	18.3675	16.805	21.1284	17.3469	19.1792	8.94521					1	1	3	1	1	3	1	1	1

## Sheet: normalized
time course	1.17191	1.33021	1.06335	0.791011	1.04438	1.34506	1.31206	0.991232	0.519086
	1.04391	1.29079	1.15526	1.08757	0.991458	1.18925	1.35916	0.901676	0.382408
	1.17384	1.37296	1.09169	1.1497	1.06941	1.25257	1.39984	1.07457	0.382685
	1.30028	1.283	1.57147	1.31007	1.20089	0.867191	NaN	NaN	NaN
	1.30028	1.283	1.71292	1.13277	0.928418	1.22352	1.03139	NaN	NaN
	1.30028	1.283	1.71292	0.991636	NaN	NaN	NaN	NaN	NaN
	1.30028	1.283	1.57147	1.31007	1.39066	1.05408	0.970433	NaN	NaN
	1.30028	1.283	1.57147	1.31007	1.20089	0.948663	0.7609	NaN	NaN
	0.873164	1.44186	1.08784	0.914399	NaN	NaN	NaN	NaN	NaN
	0.873164	1.44186	1.04377	0.82436	0.456686	NaN	NaN	NaN	NaN
	1.14539	1.31168	1.20799	0.945946	1.53288	1.42296	1.0019	1.00144	0.379786
	1.14539	1.31168	1.20799	0.945946	1.53288	1.42296	1.08735	0.848669	0.452087
	1.20599	1.20503	1.46098	1.16606	0.842536	1.02682	NaN	NaN	NaN
	1.20599	1.20503	1.46098	0.975489	0.914162	0.903688	NaN	NaN	NaN
	1.24999	1.00047	0.901695	1.15395	1.32302	1.24999	1.19553	1.04453	0.457764
	1.24999	1.00047	0.901695	1.15395	1.32302	1.24999	1.19553	0.94392	0.445121
	1.24999	1.00047	0.901695	1.15395	1.32302	1.24999	1.19553	0.94392	0.464896
	1.16994	1.21519	1.14369	1.20165	1.07281	1.31309	1.28321	1.11319	0.506317
	1.41248	1.22282	1.12505	1.1818	1.16062	1.18417	1.35078	1.0847	0.431606
	1.24025	1.11764	0.965904	1.28772	1.23505	1.18588	0.938739	1.19794	0.604263
	1.24025	1.11764	0.965904	1.28772	1.23505	1.18588	0.964275	1.01258	0.443512
	1.48796	1.34772	1.40031	1.33135	1.05114	0.786647	NaN	NaN	NaN
	1.48796	1.34772	1.40031	1.26562	1.01645	1.15176	1.03054	NaN	NaN
	1.48796	1.34772	1.40031	1.33135	1.11498	1.30413	0.914839	NaN	NaN
	1.18458	1.44483	1.45305	1.62499	1.41624	1.21426	0.998956	NaN	NaN
	1.18458	1.44483	1.45305	1.62499	1.20225	1.28241	1.15383	NaN	NaN
	1.33041	1.56503	1.73623	1.18741	1.24536	1.04512	1.19211	NaN	NaN
	1.33041	1.56503	1.73623	1.00963	1.4672	1.39034	1.18225	NaN	NaN
	1.33041	1.56503	1.73623	1.18741	1.24536	1.09297	NaN	NaN	NaN
	1.41695	1.53603	1.53416	0.922236	0.984765	1.1624	1.03382	NaN	NaN
	1.41695	1.53603	1.53416	1.02649	1.14685	1.17591	1.07543	0.810899	0.319131
	1.41695	1.53603	1.53416	0.922236	0.984765	1.13723	1.18384	0.95948	0.185048
	1.41695	1.53603	1.53416	0.922236	0.984765	1.1624	0.959555	NaN	NaN
	1.4365	1.16189	1.48109	1.71693	1.27092	1.25842	1.02789	NaN	NaN
	1.4365	1.16189	1.48109	1.71693	1.39686	1.43155	0.834588	NaN	NaN
	1.4365	1.16189	1.48109	1.71693	1.39686	1.43155	1.20073	NaN	NaN
	1.4066	1.33984	1.56561	1.14143	1.14288	1.21307	1.04762	NaN	NaN
	1.4066	1.33984	1.56561	1.22346	1.09272	1.00574	NaN	NaN	NaN
	1.4066	1.33984	1.56561	1.22346	1.09272	0.781868	1.23913	NaN	NaN
	1.28576	1.24008	1.65387	1.16173	0.959253	0.879301	1.09482	NaN	NaN
	1.28576	1.24008	1.65387	1.41505	1.14458	1.29155	1.0042	NaN	NaN
	1.46144	1.30254	1.34497	1.18087	1.24744	1.31926	1.05261	0.853052	0.468371
	1.46144	1.30254	1.34497	1.13737	0.999765	1.12473	1.66802	0.914278	NaN
	1.46144	1.30254	1.34497	1.13737	1.12676	1.05249	1.03865	0.827317	0.35944
	1.46144	1.30254	1.34497	1.18087	1.24744	1.31926	1.0819	0.884855	0.381341
	1.46144	1.30254	1.34497	1.13737	0.999765	1.12473	1.66802	1.04706	NaN
	1.10464	1.16994	1.26138	1.15916	1.29344	1.43481	1.29902	0.855974	NaN
	1.10464	1.16994	1.26138	1.15916	1.33031	1.31402	1.31462	0.985573	0.488842
	1.10464	1.16994	1.26138	1.15916	1.33031	1.31402	1.26313	0.987038	0.509139
	1.10464	1.16994	1.26138	1.15916	1.29344	1.43481	1.29902	0.95405	NaN
	1.35335	1.38294	1.29669	1.16954	1.02431	1.28107	1.05198	NaN	NaN
	1.35335	1.38294	1.16245	1.49099	1.18861	1.25195	1.40513	0.960057	0.465019
	1.35335	1.38294	1.29669	1.16954	0.881302	1.0885	0.941746	NaN	NaN
	1.35335	1.38294	1.29669	1.16954	1.02431	1.28107	1.29566	NaN	NaN
	1.3255	1.32278	1.20541	1.13753	0.925916	NaN	NaN	NaN	NaN
	1.3255	1.32278	1.16593	1.31006	1.29554	1.62381	NaN	NaN	NaN
	1.25069	1.18631	1.5099	1.67142	1.22596	1.13324	NaN	NaN	NaN
	1.25069	1.18631	1.5099	1.67142	1.11506	1.23622	1.1329	NaN	NaN
	1.51013	0.985211	1.12551	1.33119	1.43744	1.30653	1.28212	1.16998	0.403129
	1.51013	1.23008	1.01028	1.26699	1.17817	1.3444	1.10179	0.995803	NaN
	1.51013	0.985211	1.12551	1.33119	1.43744	0.993287	1.30327	0.762547	NaN
	1.51013	1.23008	1.01028	1.26699	1.17817	1.3444	1.14428	0.797884	NaN
	1.51013	0.985211	1.12551	1.33119	1.43744	0.993287	1.30327	0.816083	NaN
	1.4239	1.19692	1.47935	1.17176	1.37859	0.840508	0.985624	0.828428	0.508369
	1.4239	1.19692	1.47935	1.46582	1.09245	1.43209	1.36607	0.795341	0.348108
	1.42338	1.26408	1.18468	1.11175	1.04554	1.00122	1.12698	NaN	NaN
	1.42338	1.26408	1.18468	1.27271	1.29347	1.2419	1.35228	NaN	NaN
	1.35467	1.403	1.45048	1.46834	1.55069	1.18753	1.10082	NaN	NaN
	1.35467	1.403	1.45048	1.46834	1.55069	1.25535	1.21006	NaN	NaN
	1.35467	1.403	1.45048	1.46834	1.55069	1.18753	1.32031	NaN	NaN
	1.58921	1.30002	1.59879	1.90441	1.28777	1.58196	1.17165	NaN	NaN
	1.58921	1.30002	1.59879	1.90441	1.32402	1.45525	1.25309	NaN	NaN
	1.58921	1.30002	1.59879	1.90441	1.28777	1.58196	0.894659	NaN	NaN
	1.45614	1.35502	1.59609	1.51599	1.07235	1.05798	0.840143	NaN	NaN
	1.45614	1.35502	1.59609	1.51599	1.26811	1.53154	1.20374	NaN	NaN
	1.34697	1.33989	1.60028	1.01815	1.13071	1.11412	1.0924	NaN	NaN
	1.34697	1.33989	1.60028	1.31378	1.45049	1.1756	1.08055	NaN	NaN
	1.34697	1.33989	1.60028	1.31378	1.45049	1.01423	NaN	NaN	NaN
	1.34697	1.33989	1.60028	1.31378	1.45049	1.1756	1.03642	NaN	NaN
	1.34364	1.34061	1.22495	1.3474	1.35	1.29071	1.45117	1.07513	0.451895
	1.34364	1.34061	1.10791	1.11057	1.05204	1.44368	1.10067	0.872998	0.412921
	1.34364	1.34061	1.10791	1.11057	1.05204	1.44368	0.992488	0.963444	0.461167
	1.51483	1.63902	1.48791	1.00305	1.34007	1.26014	1.36421	0.990484	0.451946
	1.51483	1.63902	1.48791	1.10439	1.21847	1.52221	1.13194	0.912369	0.449585
	1.51483	1.63902	1.48791	1.00305	1.34007	1.25533	1.18496	0.980832	NaN
	1.51483	1.63902	1.48791	1.10439	1.21847	1.52221	1.11343	1.0984	0.42523
	1.51483	1.63902	1.48791	1.00305	1.34007	1.25533	1.18496	1.04261	NaN
	1.51483	1.63902	1.48791	1.10439	1.21847	1.52221	1.11343	1.0984	0.422984
	1.60547	1.27698	1.41127	1.04494	1.07833	1.07789	1.04231	NaN	NaN
	1.60547	1.18835	1.37291	1.53785	1.47506	1.55166	1.14189	NaN	NaN
	1.60547	1.27698	1.41127	0.89739	1.31749	1.26828	1.52908	NaN	NaN
	1.60547	1.18835	1.37291	1.53785	1.47506	1.55166	1.16554	NaN	NaN
	1.44492	1.38777	1.39053	1.23434	1.60759	1.2701	1.14054	NaN	NaN
	1.44492	1.38777	1.39053	1.23434	1.60759	1.12758	1.09351	NaN	NaN
	1.37422	1.31402	1.31181	1.20213	1.16118	1.19626	1.37945	1.00029	0.472185
	1.37422	1.31402	1.28243	1.12051	1.36285	1.34416	0.960488	0.931691	0.371163
	1.37422	1.31402	1.28243	1.12051	1.36285	1.34416	1.06964	0.902015	0.334223
	1.71451	1.22323	1.63417	1.06856	1.14806	1.00483	1.10882	0.884814	0.339376
	1.71451	1.17476	1.43346	1.12678	1.0551	1.26188	1.29167	0.786709	NaN
	1.71451	1.22323	1.63417	1.1734	1.16517	1.20922	1.22362	0.985012	0.4099
	1.71451	1.17476	1.43346	1.23782	1.31209	1.2113	1.32398	0.842136	NaN
	1.71451	1.22323	1.63417	1.1734	1.16517	1.34967	0.944161	0.743061	0.373484
	1.71451	1.17476	1.43346	1.12678	1.0551	1.26188	1.29167	0.859569	NaN
	1.71451	1.17476	1.43346	1.23782	1.31209	1.2113	1.32398	0.917416	0.399954
	1.30426	1.32868	1.38755	1.19911	1.06908	1.03279	0.880599	NaN	NaN
	1.30426	1.32868	1.38755	0.931768	1.18801	1.30159	0.989479	NaN	NaN
	1.30426	1.32868	1.38755	1.19911	1.06908	1.28821	1.04186	NaN	NaN
	1.30426	1.32868	1.38755	0.931768	1.18801	1.30159	1.17421	NaN	NaN
	1.30426	1.32868	1.38755	1.19911	1.06908	1.28821	1.01714	NaN	NaN
	1.6469	1.5127	1.66927	1.29269	1.24843	1.42575	1.04024	NaN	NaN
	1.6469	1.5127	1.66927	1.28983	1.15407	1.16846	1.09244	NaN	NaN
	1.6469	1.5127	1.66927	1.28983	0.965859	0.986565	1.31452	NaN	NaN
	1.6469	1.5127	1.66927	1.29269	1.24843	1.42575	1.01251	NaN	NaN
	1.37073	1.21191	1.57162	1.61984	1.33861	1.16073	0.806917	NaN	NaN
	1.37073	1.21191	1.57162	1.61984	1.33861	1.24609	1.10756	NaN	NaN
	1.31895	1.39915	1.40936	1.65382	1.3086	1.15491	1.26299	0.887449	0.454916
	1.31895	1.39915	1.46445	1.63545	1.30114	1.45536	1.30719	0.927127	0.442537
	1.31895	1.39915	1.40936	1.65382	1.01988	1.00697	1.02394	0.959655	0.418936
	1.31895	1.39915	1.46445	1.63545	1.28518	1.45129	1.06318	0.941019	0.345645
	1.31895	1.39915	1.40936	1.65382	1.01988	1.00697	1.009	0.983386	0.431219
	1.31895	1.39915	1.46445	1.63545	1.28518	1.45129	1.06318	0.899755	0.341116
	1.31895	1.39915	1.40936	1.65382	1.01988	1.00697	1.009	0.983386	0.545496
	1.24928	1.37116	1.40252	1.44315	0.881412	1.05782	1.31044	0.940823	NaN
	1.24928	1.37116	1.40252	1.44315	1.12119	1.10644	1.4941	1.0831	NaN
	1.24928	1.37116	1.40252	1.44315	1.12119	1.10644	1.4941	0.875897	NaN
	1.38529	1.35066	1.86667	1.36843	1.42338	1.5681	1.39435	NaN	NaN
	1.38529	1.35066	1.86667	1.22218	1.31026	1.24586	1.11327	1.10448	NaN
	1.38529	1.35066	1.86667	1.22218	1.31026	1.24586	1.11327	0.760852	NaN
	1.22288	1.3328	1.48948	1.16024	1.41869	1.37956	1.18447	NaN	NaN
	1.22288	1.3328	1.48948	1.26595	1.19476	1.45779	0.895311	NaN	NaN
	1.22288	1.3328	1.48948	1.26595	1.19476	1.45779	0.993379	NaN	NaN
	1.24303	1.25103	1.18128	1.17658	1.16318	1.04323	0.920117	0.985941	0.375237
	1.24303	1.25103	1.18128	0.933358	1.33189	1.36825	1.38901	0.997972	0.45376
	1.24303	1.25103	1.18128	1.17658	1.16318	1.06248	1.11405	0.891339	0.348727
	1.24303	1.25103	1.18128	0.933358	1.33189	1.36825	1.38901	0.814806	0.377117
	1.34431	1.13098	1.1894	1.18159	1.31406	1.39881	1.28404	NaN	NaN
	1.34431	1.13098	1.1894	1.21976	1.25354	1.40346	1.40624	NaN	NaN
	1.49726	1.29772	1.3031	1.31524	1.39192	1.20132	1.28953	1.06474	NaN
	1.49726	1.29772	1.3031	1.31524	1.29082	1.12017	1.28415	0.922965	NaN
	1.49726	1.29772	1.3031	1.31524	1.29082	1.12017	1.28415	0.871638	NaN
	1.17101	1.27462	1.4835	1.16662	1.19723	1.42007	1.32632	0.897615	NaN
	1.17101	1.27462	1.4835	1.30967	1.15962	1.12249	1.10161	0.921701	NaN
	1.17101	1.27462	1.4835	1.30967	1.15962	1.16609	0.988215	0.986337	NaN
	1.07274	1.38374	1.38662	1.54369	1.06305	1.10286	1.30049	NaN	NaN
	1.07274	1.38374	1.38662	1.54369	0.993727	0.831672	0.96504	NaN	NaN
	1.4956	1.16084	1.30448	1.16057	0.979955	1.42924	0.985953	1.09477	NaN
	1.4956	1.16084	1.30448	1.13099	1.03478	1.301	1.19889	0.863777	NaN
	1.4956	1.16084	1.30448	1.16057	0.979955	1.42924	1.20339	NaN	NaN
	1.4956	1.16084	1.30448	1.13099	1.03478	1.301	1.06815	1.02876	0.352517
