# Supplementary material for: Fluctuations of the transcription factor ATML1 generate the pattern of giant cells in the Arabidopsis sepal
Source: eLife. 2017 Feb 1;6:e19131. doi: 10.7554/eLife.19131 (PMC5333958; doi:10.7554/eLife.19131)
Supplement: Supplementary file 1. — See readme files within the different folders for further information. All raw image confocal tif files and example image processing files may be downloaded from: http://dx.doi.org/10.7946/P29G6M DOI: http://dx.doi.org/10.7554/eLife.19131.046 [file elife-19131-supp1.zip › lineage files/lgo#2 raw data ATML_manuscript.xlsx]

## Sheet: lineages
2	1	1	1	1	1	1	1	1
3	1	1	1	1	1	1	1	1
4	1	1	1	1	1	1	1	1
5	1	1	1	1	1	1	1	1
6	24	1	1	1	1	1	1	1
7	35	31	14	39	54	127	130	1
7	60	63	38	68	105	185	224	133
8	1	1	1	1	1	1	1	1
9	12	1	1	1	1	1	1	1
10	14	1	1	1	1	1	1	1
11	1	1	1	1	1	1	1	1
12	32	1	1	1	1	1	1	1
12	48	44	30	1	1	1	1	1
12	48	44	32	57	111	166	179	1
13	53	1	1	1	1	1	1	1
14	25	1	1	1	1	1	1	1
15	31	1	1	1	1	1	1	1
16	37	57	37	1	1	1	1	1
17	-1	-1	-1	-1	-1	-1	-1	-1
18	64	43	20	65	41	109	157	1
18	64	43	20	81	67	160	233	1
18	64	43	20	81	67	161	1	1
18	64	43	20	65	41	109	217	1
19	54	1	1	1	1	1	1	1
19	71	1	1	1	1	1	1	1
20	1	1	1	1	1	1	1	1
21	19	1	1	1	1	1	1	1
22	79	1	1	1	1	1	1	1
23	46	1	1	1	1	1	1	1
24	59	75	70	1	1	1	1	1
25	74	1	1	1	1	1	1	1
26	70	26	1	1	1	1	1	1
27	40	1	1	1	1	1	1	1
28	51	64	44	60	1	1	1	1
28	63	67	63	56	133	206	178	1
28	51	64	44	73	1	1	1	1
29	58	1	1	1	1	1	1	1
29	67	1	1	1	1	1	1	1
30	1	1	1	1	1	1	1	1
31	65	77	71	93	1	1	1	1
31	65	77	78	106	152	234	260	132
32	1	1	1	1	1	1	1	1
33	39	1	1	1	1	1	1	1
34	84	96	72	120	156	307	1	1
34	93	83	57	125	148	251	314	236
34	84	96	75	139	180	296	338	229
35	85	68	39	127	113	207	299	256
35	85	68	39	141	107	200	285	248
36	1	1	1	1	1	1	1	1
37	1	1	1	1	1	1	1	1
38	1	1	1	1	1	1	1	1
39	87	1	1	1	1	1	1	1
40	36	1	1	1	1	1	1	1
41	1	1	1	1	1	1	1	1
42	73	1	1	1	1	1	1	1
43	1	1	1	1	1	1	1	1
44	1	1	1	1	1	1	1	1
45	66	1	1	1	1	1	1	1
46	102	98	65	159	1	1	1	1
46	104	105	66	168	140	255	340	312
46	102	98	65	172	1	1	1	1
47	96	23	1	1	1	1	1	1
48	1	1	1	1	1	1	1	1
49	88	117	99	97	192	1	1	1
50	1	1	1	1	1	1	1	1
51	89	118	94	121	188	284	295	167
52	110	65	23	1	1	1	1	1
53	82	1	1	1	1	1	1	1
54	108	85	49	148	117	186	287	257
54	108	85	49	164	102	179	264	289
54	108	85	49	148	117	230	308	294
55	91	53	35	142	79	-1	-1	-1
55	114	78	58	185	115	184	265	313
55	114	78	58	196	118	183	251	293
55	114	78	58	185	115	199	301	300
55	114	78	58	196	118	198	286	325
56	94	1	1	1	1	1	1	1
57	111	1	1	1	1	1	1	1
58	1	1	1	1	1	1	1	1
59	1	1	1	1	1	1	1	1
60	52	1	1	1	1	1	1	1
61	77	1	1	1	1	1	1	1
62	101	140	132	138	234	301	293	158
63	113	150	129	176	261	1	1	1
63	113	153	143	171	265	358	366	247
64	103	20	1	1	1	1	1	1
65	1	1	1	1	1	1	1	1
66	62	1	1	1	1	1	1	1
67	125	125	90	191	177	297	385	392
68	1	1	1	1	1	1	1	1
69	1	1	1	1	1	1	1	1
70	72	1	1	1	1	1	1	1
71	118	127	104	177	217	326	378	284
72	1	1	1	1	1	1	1	1
73	140	93	53	173	96	130	184	1
74	56	1	1	1	1	1	1	1
75	115	22	5	2	1	1	1	1
76	126	110	73	178	134	224	316	326
76	148	126	83	218	141	237	315	340
76	148	126	87	210	158	253	-1	-1
76	126	110	73	193	155	254	342	334
76	126	110	73	193	173	285	380	393
76	148	126	83	218	141	237	330	369
76	126	110	73	193	155	254	348	359
77	127	40	1	1	1	1	1	1
78	141	62	1	1	1	1	1	1
78	160	90	40	195	62	78	72	1
79	137	79	26	133	39	41	47	1
80	129	34	8	1	1	1	1	1
81	116	101	115	1	1	1	1	1
81	116	101	124	1	1	1	1	1
82	86	1	1	1	1	1	1	1
83	107	149	152	151	255	332	305	1
83	128	177	185	182	293	382	337	1
84	109	25	1	1	1	1	1	1
85	61	1	1	1	1	1	1	1
86	134	172	163	216	272	394	434	322
86	139	173	149	235	257	410	1	1
86	139	173	178	274	308	444	498	400
86	139	173	149	235	257	419	1	1
87	78	1	1	1	1	1	1	1
88	149	45	1	1	1	1	1	1
89	76	1	1	1	1	1	1	1
90	153	187	212	213	315	414	384	244
91	157	163	120	246	210	311	430	1
91	157	179	140	264	1	1	1	1
91	157	163	120	255	211	306	414	440
91	157	163	120	246	210	311	454	1
92	95	1	1	1	1	1	1	1
93	151	213	227	223	333	434	398	47
93	151	213	227	223	333	434	398	274
94	119	29	9	1	1	1	1	1
95	124	128	95	184	195	318	400	333
95	144	174	133	228	243	366	452	407
95	124	128	95	214	223	346	446	382
96	159	115	68	194	101	125	137	1
96	159	115	84	219	126	197	247	324
96	159	115	68	194	101	165	183	1
96	159	115	84	219	126	218	298	368
96	159	115	84	219	126	218	298	375
97	154	203	187	245	317	443	472	358
98	136	47	13	46	3	1	1	1
99	106	1	1	1	1	1	1	1
100	1	1	1	1	1	1	1	1
101	98	1	1	1	1	1	1	1
102	158	69	1	1	1	1	1	1
103	92	1	1	1	1	1	1	1
104	90	1	1	1	1	1	1	1
105	173	160	121	265	201	290	386	445
105	173	160	121	289	241	345	453	496
106	183	154	109	241	142	205	250	323
106	183	154	114	256	163	252	334	391
106	183	154	114	276	196	279	360	439
106	183	154	109	241	142	242	328	401
106	183	154	114	276	196	304	387	471
107	100	56	1	1	1	1	1	1
108	163	1	1	1	1	1	1	1
109	178	116	50	174	42	37	1	1
109	178	134	79	215	108	129	129	172
110	189	215	183	297	319	468	545	470
110	193	219	220	303	334	479	600	1
110	193	219	232	327	346	517	544	486
110	189	215	183	304	320	460	535	495
110	193	219	220	303	334	496	1	1
111	145	42	1	1	1	1	1	1
112	187	231	254	280	393	526	494	357
113	169	72	21	107	1	1	1	1
113	169	72	21	122	1	1	1	1
114	172	218	201	263	323	459	496	389
114	188	241	242	296	364	515	542	1
114	188	249	245	326	377	516	524	428
114	188	241	270	331	403	527	523	415
114	188	241	242	296	364	543	581	1
115	194	216	190	317	278	401	517	548
115	194	216	195	315	298	436	547	520
116	180	94	46	140	1	1	1	1
117	168	61	25	72	21	1	1	1
117	168	61	25	92	16	1	1	1
117	168	61	25	92	38	1	1	1
118	121	73	1	1	1	1	1	1
118	121	86	76	1	1	1	1	1
119	130	-1	-1	-1	-1	-1	-1	-1
119	164	185	204	123	-1	-1	-1	-1
120	147	39	1	1	1	1	1	1
120	167	66	1	1	1	1	1	1
121	201	206	150	298	216	289	413	449
121	201	206	150	333	251	365	460	547
122	202	170	122	261	1	1	1	1
123	198	131	67	192	59	1	1	1
123	198	131	91	237	1	1	1	1
124	1	1	1	1	1	1	1	1
125	1	1	1	1	1	1	1	1
126	192	240	263	279	399	513	474	348
127	132	102	105	66	164	91	31	1
127	142	142	156	74	1	1	1	1
127	142	142	157	1	1	1	1	1
128	120	1	1	1	1	1	1	1
129	155	55	27	1	1	1	1	1
130	212	271	281	344	425	571	597	510
130	212	271	299	366	447	564	575	460
130	212	271	281	344	437	570	593	476
130	212	271	281	344	437	570	593	492
131	203	106	55	153	73	66	33	1
131	203	106	55	190	1	1	1	1
132	190	82	42	119	1	1	1	1
132	190	82	42	163	47	34	14	1
133	219	260	239	357	357	504	587	623
133	220	243	233	369	341	535	621	1
133	219	260	251	382	370	545	586	621
133	220	243	240	371	321	442	548	624
133	219	260	239	357	380	534	616	622
133	220	243	233	369	358	546	1	1
133	219	260	239	357	380	534	617	605
134	135	36	1	1	1	1	1	1
135	166	222	250	259	1	1	1	1
135	166	268	294	1	1	1	1	1
136	213	264	256	345	378	544	559	494
136	213	264	290	376	426	569	598	517
136	213	264	290	376	438	561	583	534
137	223	198	146	299	178	249	297	438
137	223	198	181	318	240	317	392	487
137	223	198	181	318	244	325	391	545
137	223	198	146	299	178	288	347	463
137	223	198	181	318	240	317	429	519
137	223	198	181	318	244	325	391	546
137	223	198	146	299	178	288	347	464
138	161	74	60	1	1	1	1	1
139	1	1	1	1	1	1	1	1
140	131	1	1	1	1	1	1	1
141	170	176	194	161	304	372	1	1
141	170	229	267	220	375	388	361	304
141	170	176	224	198	342	359	320	259
141	170	229	267	247	405	383	350	335
141	170	229	267	220	375	397	354	331
141	170	229	267	220	375	388	368	315
142	237	250	222	407	290	400	512	625
142	237	251	191	348	273	350	445	563
142	237	250	222	407	325	435	569	1
142	237	251	191	348	311	409	528	656
142	237	250	222	407	325	435	570	1
143	1	1	1	1	1	1	1	1
144	176	199	1	1	1	1	1	1
145	224	180	127	271	1	1	1	1
146	150	107	92	1	1	1	1	1
146	175	152	147	61	144	54	1	1
146	175	152	147	91	166	1	1	1
147	181	81	52	52	1	1	1	1
148	227	262	280	294	398	525	433	339
149	182	84	48	16	1	1	1	1
149	182	84	48	105	37	1	1	1
150	225	141	96	189	82	65	44	1
150	225	141	96	236	121	114	91	1
150	225	141	96	236	121	143	114	1
151	156	143	123	50	1	1	1	1
151	174	175	196	114	212	111	1	1
151	174	175	197	115	220	139	53	1
151	174	175	197	115	246	1	1	1
152	200	228	1	1	1	1	1	1
153	250	277	298	337	422	547	492	426
153	267	287	288	381	416	559	563	516
153	267	287	288	404	439	560	595	576
153	267	287	288	404	448	568	594	589
153	267	287	288	404	448	568	594	604
154	206	119	64	147	1	1	1	1
154	206	119	64	188	78	52	1	1
155	259	257	244	383	310	408	499	591
155	259	257	252	391	340	503	579	670
155	259	257	244	383	310	458	546	654
155	259	257	252	391	340	514	599	668
155	259	257	244	383	310	458	568	667
155	259	257	252	391	340	514	608	669
156	238	208	126	275	154	190	203	1
156	238	208	172	349	219	263	296	417
156	238	208	126	306	181	240	1	1
156	238	208	172	372	227	278	333	427
156	238	208	172	349	219	295	339	462
156	238	208	126	306	181	241	246	350
156	238	208	172	372	227	278	333	518
157	177	108	88	34	1	1	1	1
158	196	97	62	20	1	1	1	1
158	196	97	62	84	51	1	1	1
158	196	97	62	84	72	1	1	1
159	242	276	305	343	423	556	522	436
160	231	169	101	229	106	115	94	1
160	232	151	86	217	89	88	76	1
160	231	169	130	270	149	164	146	209
160	232	151	86	217	128	144	116	1
160	231	169	101	229	106	116	115	1
160	232	151	86	217	128	155	156	1
160	231	169	130	270	149	164	164	226
161	251	288	272	401	372	533	585	620
161	251	288	282	398	440	565	614	590
161	251	288	282	398	453	572	596	560
161	251	288	282	398	440	565	615	619
162	260	226	203	347	250	357	1	1
162	293	280	257	406	339	433	511	652
162	260	226	229	384	286	361	428	562
162	293	280	274	414	371	495	567	683
162	293	280	274	414	404	531	606	650
162	293	280	257	406	339	487	566	665
162	260	226	229	384	286	387	516	618
162	293	280	274	414	404	531	607	666
162	260	226	229	384	286	387	527	653
162	293	280	274	414	371	495	567	688
163	171	76	54	1	1	1	1	1
164	222	130	82	158	77	40	1	1
165	197	210	234	165	302	243	166	1
165	197	210	265	202	326	274	161	1
165	197	210	265	202	326	274	207	1
166	191	201	208	205	305	378	356	286
166	210	221	226	221	332	384	376	318
166	191	201	249	250	363	413	393	363
166	210	221	268	292	415	455	449	433
166	191	201	249	250	388	438	417	387
166	191	201	249	250	363	428	418	397
166	210	221	268	292	415	489	485	525
167	248	168	145	260	157	137	110	1
167	248	168	145	260	172	174	163	1
168	184	123	116	1	1	1	1	1
168	184	123	135	1	1	1	1	1
169	204	181	198	113	174	89	1	1
169	204	181	198	134	229	134	38	1
169	204	181	198	134	248	162	57	1
169	204	181	198	134	229	134	66	1
170	216	92	61	1	1	1	1	1
170	216	145	93	79	44	1	1	1
170	216	145	93	129	80	7	1	1
170	216	145	93	129	80	26	1	1
171	221	129	89	152	81	1	1	1
171	221	129	89	152	116	76	1	1
172	230	146	100	167	92	56	13	1
173	266	294	1	1	1	1	1	1
173	266	305	1	1	1	1	1	1
174	261	274	271	399	385	532	578	617
174	261	274	291	397	417	551	565	575
175	199	227	258	212	366	354	281	231
175	240	275	316	283	428	403	349	352
175	199	227	285	230	373	340	266	267
175	240	275	316	308	458	452	388	408
175	199	227	258	212	374	348	273	250
175	199	227	285	230	387	353	267	258
175	240	275	316	308	462	469	415	431
175	199	227	258	212	366	370	319	279
175	199	227	285	230	387	380	317	295
175	199	227	285	230	387	353	267	268
176	285	223	186	251	191	141	74	1
176	285	224	200	268	214	173	126	1
176	285	224	200	287	238	227	150	1
176	285	223	186	251	233	209	136	1
176	285	224	200	287	249	228	169	1
176	285	224	200	268	214	173	139	1
176	285	223	186	251	233	209	149	281
177	247	159	108	209	112	85	71	1
177	247	159	113	201	104	73	28	1
178	286	252	253	411	330	393	484	640
178	286	252	253	411	365	478	533	679
178	286	252	253	411	330	393	484	682
178	286	252	253	411	365	478	533	681
179	1	1	1	1	1	1	1	1
180	209	247	260	248	412	420	389	342
180	209	247	300	277	429	446	416	410
180	209	247	260	272	413	421	423	1
180	209	247	300	277	429	453	408	405
180	209	247	260	272	413	421	436	1
181	299	297	1	1	1	1	1	1
181	307	278	1	1	1	1	1	1
182	291	1	1	1	1	1	1	1
183	186	121	97	47	1	1	1	1
184	179	87	74	41	46	1	1	1
185	245	282	317	329	463	488	465	472
185	245	282	328	358	470	506	501	488
185	245	282	328	358	470	519	500	550
186	282	191	139	254	139	113	82	1
186	287	225	189	312	203	229	214	320
186	287	225	189	356	262	300	313	459
186	287	225	189	312	203	258	259	406
186	287	225	189	356	262	344	377	544
186	287	225	189	312	203	258	259	414
186	287	225	189	356	262	344	377	559
187	272	207	179	332	199	211	202	299
187	272	207	179	332	218	246	249	367
187	272	207	179	332	218	246	272	380
188	295	239	180	370	209	236	263	349
188	295	239	215	392	285	324	373	533
188	295	239	180	370	266	331	353	493
188	295	239	215	392	309	364	444	616
188	295	239	180	370	209	236	307	416
188	295	239	180	370	266	331	427	561
188	295	239	215	392	309	364	473	651
189	195	113	102	67	56	1	1	1
190	207	209	230	143	252	172	1	1
190	207	209	247	179	288	212	102	1
190	207	209	247	179	288	214	119	1
191	214	157	118	103	84	15	1	1
192	218	144	1	1	1	1	1	1
193	228	232	1	1	1	1	1	1
194	263	196	154	234	136	123	1	1
195	244	184	162	281	215	221	1	1
195	262	220	188	311	226	233	213	399
195	244	184	162	281	256	283	294	425
195	244	184	162	281	215	257	258	378
196	300	281	283	410	379	467	543	1
196	301	298	315	1	1	1	1	1
196	300	281	284	413	347	432	534	664
196	300	281	283	410	386	493	584	696
196	300	281	284	413	347	457	526	687
196	300	281	283	410	379	467	560	1
196	300	281	284	413	347	432	534	680
197	294	244	202	346	235	277	306	444
197	294	244	202	346	284	315	359	509
197	294	244	202	346	284	315	405	574
198	255	178	125	183	125	77	27	1
198	255	178	125	183	125	99	42	1
199	270	190	144	227	147	102	63	1
200	271	197	155	253	153	128	88	1
200	271	197	155	282	194	177	145	306
200	271	197	155	282	194	177	201	1
201	239	245	275	224	331	267	153	1
201	239	245	275	238	348	308	209	202
201	239	245	275	238	348	339	252	285
201	239	245	275	238	348	308	237	218
202	229	122	85	96	1	1	1	1
202	229	122	85	146	85	1	1	1
203	280	205	171	252	170	136	90	1
203	280	205	171	269	198	203	151	1
204	314	296	273	412	329	392	459	649
204	314	296	311	415	427	494	558	615
204	314	296	311	415	427	558	619	689
205	208	165	159	100	130	44	1	1
205	226	192	192	135	183	82	9	1
205	208	165	159	100	167	71	1	1
205	226	192	192	135	230	150	35	1
205	226	192	192	135	183	82	30	1
206	217	139	111	71	65	1	1	1
207	275	283	292	330	420	491	504	526
207	275	283	325	388	464	481	477	627
207	275	283	292	330	420	509	513	500
207	275	283	325	388	464	507	537	628
207	275	283	325	388	464	507	538	684
207	275	283	292	330	420	509	513	553
208	253	158	119	170	100	1	1	1
208	253	158	119	170	132	79	16	1
209	274	292	318	359	471	498	1	1
209	274	292	323	373	468	505	502	578
209	274	292	318	360	476	528	529	592
209	274	292	323	373	468	536	519	579
210	276	284	302	339	442	474	487	644
210	276	284	321	378	430	462	468	642
210	276	284	302	339	443	483	503	595
210	276	284	321	378	431	482	488	673
210	276	284	302	339	443	490	514	596
210	276	284	321	378	431	499	486	657
210	276	284	302	339	442	474	487	658
210	276	284	302	339	443	490	514	672
211	298	255	237	310	270	245	196	364
211	298	272	264	355	344	355	357	501
211	298	255	237	310	301	309	311	453
211	298	272	264	355	368	423	458	660
211	298	255	237	310	301	314	303	434
211	298	272	264	355	368	427	432	630
211	298	272	264	355	344	355	403	539
211	298	255	237	310	301	309	311	597
211	298	272	264	355	368	423	458	676
212	292	266	289	416	396	492	557	701
212	308	299	307	418	384	466	577	703
212	308	299	307	418	384	466	610	690
213	273	290	327	284	441	374	318	327
213	283	289	319	290	382	347	268	290
213	273	290	331	319	457	415	367	394
213	283	289	319	307	406	367	261	1
213	273	290	327	284	454	411	335	384
213	283	289	319	307	406	379	309	370
213	273	290	331	319	457	415	401	429
213	273	290	327	284	454	411	335	403
214	279	194	160	200	146	80	15	1
214	279	194	160	232	168	112	39	1
215	281	189	153	226	151	94	40	1
215	281	189	153	243	169	118	62	1
216	306	286	293	374	361	371	343	499
216	306	286	295	362	383	404	450	643
216	306	286	293	389	397	422	419	593
216	306	286	295	362	409	448	506	675
216	306	286	293	389	397	437	439	629
216	306	286	293	374	361	371	394	552
216	306	286	295	362	383	404	469	659
216	306	286	295	362	409	448	515	674
216	306	286	293	374	361	371	394	566
217	241	200	174	116	137	50	1	1
217	241	200	223	160	205	110	18	1
217	241	200	223	160	221	120	25	1
218	256	258	266	211	297	225	120	1
218	264	246	248	197	275	171	70	1
218	264	246	248	203	267	163	54	1
218	256	258	266	211	359	273	168	1
218	264	246	248	197	275	213	125	1
218	264	246	248	203	267	231	103	1
218	256	258	266	211	359	273	210	212
219	289	1	1	1	1	1	1	1
220	305	301	320	377	408	398	375	489
220	305	301	324	387	419	416	390	523
220	305	301	324	402	450	447	448	671
220	305	301	320	377	408	454	438	580
220	305	301	320	377	408	398	409	551
220	305	301	324	387	419	416	437	512
220	305	301	324	402	450	447	456	524
220	305	301	320	377	408	454	478	641
221	302	303	330	351	466	412	381	430
221	302	303	332	350	472	473	435	477
221	302	303	332	385	474	497	455	535
221	302	303	330	351	473	472	407	478
221	302	303	332	385	474	518	475	565
221	302	303	332	350	472	473	464	522
221	302	303	330	351	466	412	381	465
221	302	303	332	385	474	497	455	536
222	269	188	128	145	103	33	4	1
222	269	193	176	181	145	75	12	1
222	269	188	128	145	103	60	1	1
222	269	193	176	181	145	101	26	1
223	312	234	221	242	197	135	55	1
223	313	254	241	278	225	167	108	196
223	312	234	221	286	259	208	113	170
223	313	254	241	278	276	260	185	270
223	313	254	241	278	276	270	191	296
223	312	234	221	286	259	208	177	238
223	313	254	241	278	225	167	108	261
224	316	285	278	313	300	280	226	362
224	316	285	286	340	328	313	256	396
224	316	285	278	361	337	335	290	395
224	316	285	278	313	300	298	234	316
224	316	285	286	340	328	376	362	490
224	316	285	278	361	337	341	323	420
224	316	285	278	361	337	335	324	432
224	316	285	286	340	328	376	395	567
225	284	217	236	204	185	100	43	1
226	249	161	136	126	93	17	2	1
226	249	161	136	126	159	64	5	1
227	296	291	308	266	335	268	154	1
227	296	291	329	320	411	319	239	276
227	296	291	308	267	313	219	95	1
227	296	291	329	320	449	395	331	385
227	296	291	308	266	335	291	190	230
227	296	291	308	267	313	256	148	1
227	296	291	329	320	411	319	288	303
227	296	291	308	267	313	256	155	1
228	304	304	333	386	475	445	402	479
228	317	300	322	335	414	369	322	386
228	304	304	333	393	467	461	424	511
228	317	300	322	338	407	396	327	409
228	304	304	333	386	477	480	466	537
228	317	300	322	335	418	368	321	360
228	304	304	333	393	467	461	467	626
228	317	300	322	338	407	396	369	451
228	304	304	333	386	477	480	476	564
228	317	300	322	335	414	369	322	404
228	317	300	322	338	407	396	369	498
229	297	212	182	206	179	93	11	1
230	310	293	301	352	367	334	274	411
230	315	269	262	-1	-1	-1	-1	-1
230	310	293	301	353	351	321	275	353
230	310	293	301	352	367	375	355	452
230	310	293	301	353	351	321	275	447
230	310	293	301	352	367	375	355	466
231	311	233	219	225	175	122	32	1
231	319	214	199	180	138	72	6	1
231	319	214	199	180	202	121	36	1
232	288	230	231	186	206	105	20	1
232	288	230	231	186	264	151	50	1
233	303	261	259	231	254	181	73	1
234	309	295	309	291	327	259	176	278
234	309	295	312	328	350	292	195	269
234	309	295	309	291	376	320	240	277
234	309	295	312	328	381	333	255	329
234	309	295	312	328	381	352	289	361
234	309	295	309	291	376	320	254	328
235	318	259	261	249	231	147	58	1
235	318	259	261	249	292	220	112	1
235	318	259	261	249	292	244	135	1
235	318	259	261	249	231	147	87	1
236	1	1	1	1	1	1	1	1

## Sheet: area
13.2507	NaN	NaN	NaN	NaN	NaN	NaN	NaN	NaN
19.225	NaN	NaN	NaN	NaN	NaN	NaN	NaN	NaN
13.3273	NaN	NaN	NaN	NaN	NaN	NaN	NaN	NaN
11.0295	NaN	NaN	NaN	NaN	NaN	NaN	NaN	NaN
15.5485	8.1955	NaN	NaN	NaN	NaN	NaN	NaN	NaN
19.5313	10.4167	9.57419	8.56578	7.30032	13.2456	19.0851	19.9396	NaN
19.5313	14.5528	15.1655	13.6645	18.55	17.2335	23.073	26.6337	16.8063
9.421	NaN	NaN	NaN	NaN	NaN	NaN	NaN	NaN
11.872	9.95715	NaN	NaN	NaN	NaN	NaN	NaN	NaN
16.9272	14.0166	NaN	NaN	NaN	NaN	NaN	NaN	NaN
12.9443	NaN	NaN	NaN	NaN	NaN	NaN	NaN	NaN
17.3101	11.6422	NaN	NaN	NaN	NaN	NaN	NaN	NaN
17.3101	17.6931	15.4719	7.95394	NaN	NaN	NaN	NaN	NaN
17.3101	17.6931	15.4719	11.523	7.65935	4.70006	11.5365	15.382	NaN
19.5313	8.42528	NaN	NaN	NaN	NaN	NaN	NaN	NaN
13.94	9.421	NaN	NaN	NaN	NaN	NaN	NaN	NaN
9.95715	5.66792	NaN	NaN	NaN	NaN	NaN	NaN	NaN
11.2592	4.82539	5.28495	6.62828	NaN	NaN	NaN	NaN	NaN
21.676	NaN	NaN	NaN	NaN	NaN	NaN	NaN	NaN
20.2973	24.0504	27.0375	15.602	10.6513	15.5244	14.9547	23.6427	NaN
20.2973	24.0504	27.0375	15.602	10.4119	15.5244	4.84248	7.97586	NaN
20.2973	24.0504	27.0375	15.602	10.4119	15.5244	4.84248	NaN	NaN
20.2973	24.0504	27.0375	15.602	10.6513	15.5244	14.9547	5.83947	NaN
14.5528	12.7911	NaN	NaN	NaN	NaN	NaN	NaN	NaN
14.5528	12.1018	NaN	NaN	NaN	NaN	NaN	NaN	NaN
17.9995	NaN	NaN	NaN	NaN	NaN	NaN	NaN	NaN
18.3824	15.4719	NaN	NaN	NaN	NaN	NaN	NaN	NaN
22.3653	2.68077	NaN	NaN	NaN	NaN	NaN	NaN	NaN
13.8634	6.66363	NaN	NaN	NaN	NaN	NaN	NaN	NaN
9.26781	12.255	12.4847	0.917762	NaN	NaN	NaN	NaN	NaN
20.8334	11.3358	NaN	NaN	NaN	NaN	NaN	NaN	NaN
12.5613	16.391	9.72737	NaN	NaN	NaN	NaN	NaN	NaN
10.1869	7.42957	NaN	NaN	NaN	NaN	NaN	NaN	NaN
18.2293	11.0295	13.8634	16.4177	4.18871	NaN	NaN	NaN	NaN
18.2293	12.3316	11.3358	6.22039	8.13806	12.5335	11.5365	9.40012	NaN
18.2293	11.0295	13.8634	16.4177	5.14613	NaN	NaN	NaN	NaN
11.6422	2.3744	NaN	NaN	NaN	NaN	NaN	NaN	NaN
11.6422	1.99143	NaN	NaN	NaN	NaN	NaN	NaN	NaN
10.4933	NaN	NaN	NaN	NaN	NaN	NaN	NaN	NaN
12.3316	18.7654	17.6931	2.24342	3.35097	NaN	NaN	NaN	NaN
12.3316	18.7654	17.6931	1.9375	5.86419	10.682	14.6699	18.373	7.97586
11.1827	NaN	NaN	NaN	NaN	NaN	NaN	NaN	NaN
16.5442	14.3996	NaN	NaN	NaN	NaN	NaN	NaN	NaN
21.8291	15.3187	17.3101	7.13815	16.3958	21.9336	1.13941	NaN	NaN
21.8291	16.1612	14.323	17.8454	21.4223	22.5033	31.3337	35.7489	15.9517
21.8291	15.3187	17.3101	9.17762	8.37742	13.2456	18.9427	19.7972	18.373
10.7997	17.8463	18.9952	18.4572	6.70193	12.1062	17.0911	20.5093	18.2305
10.7997	17.8463	18.9952	18.4572	9.33484	14.8123	17.376	21.9336	28.2003
8.04232	NaN	NaN	NaN	NaN	NaN	NaN	NaN	NaN
24.2801	NaN	NaN	NaN	NaN	NaN	NaN	NaN	NaN
1.83824	NaN	NaN	NaN	NaN	NaN	NaN	NaN	NaN
23.9738	18.1527	NaN	NaN	NaN	NaN	NaN	NaN	NaN
18.2293	19.225	NaN	NaN	NaN	NaN	NaN	NaN	NaN
2.06802	NaN	NaN	NaN	NaN	NaN	NaN	NaN	NaN
15.8549	11.7188	NaN	NaN	NaN	NaN	NaN	NaN	NaN
9.72737	NaN	NaN	NaN	NaN	NaN	NaN	NaN	NaN
13.6336	NaN	NaN	NaN	NaN	NaN	NaN	NaN	NaN
10.2635	4.82539	NaN	NaN	NaN	NaN	NaN	NaN	NaN
17.6165	10.7231	14.2464	16.7237	6.94129	NaN	NaN	NaN	NaN
17.6165	12.0252	13.94	13.2566	15.6777	22.3609	26.3488	31.4761	19.9396
17.6165	10.7231	14.2464	16.7237	9.45451	NaN	NaN	NaN	NaN
16.1612	15.3953	12.5613	NaN	NaN	NaN	NaN	NaN	NaN
4.51902	NaN	NaN	NaN	NaN	NaN	NaN	NaN	NaN
10.7231	13.94	13.94	11.1151	9.33484	13.8153	NaN	NaN	NaN
16.6208	NaN	NaN	NaN	NaN	NaN	NaN	NaN	NaN
13.6336	20.91	17.3101	16.7237	17.9516	24.4973	26.9185	26.6337	16.0941
8.1955	10.8763	7.96572	2.03947	NaN	NaN	NaN	NaN	NaN
13.6336	9.80397	NaN	NaN	NaN	NaN	NaN	NaN	NaN
15.2421	15.9314	14.2464	20.2927	13.7629	22.076	14.2426	16.379	18.0881
15.2421	15.9314	14.2464	20.2927	13.1645	17.8033	25.7791	25.2094	23.3579
15.2421	15.9314	14.2464	20.2927	13.7629	22.076	11.2517	18.2305	19.7972
17.7697	18.1527	14.323	15.398	29.68	32.6156	NaN	NaN	NaN
17.7697	16.008	13.8634	10.1974	8.25774	13.8153	12.5335	19.7972	25.7791
17.7697	16.008	13.8634	10.1974	10.0529	8.26071	11.2517	13.2456	21.3639
17.7697	16.008	13.8634	10.1974	8.25774	13.8153	10.5395	12.3911	13.6729
17.7697	16.008	13.8634	10.1974	10.0529	8.26071	12.2486	13.1032	17.0911
11.872	9.26781	NaN	NaN	NaN	NaN	NaN	NaN	NaN
7.96572	11.7188	NaN	NaN	NaN	NaN	NaN	NaN	NaN
22.0589	NaN	NaN	NaN	NaN	NaN	NaN	NaN	NaN
10.7997	NaN	NaN	NaN	NaN	NaN	NaN	NaN	NaN
15.6251	16.008	NaN	NaN	NaN	NaN	NaN	NaN	NaN
15.9314	11.2592	NaN	NaN	NaN	NaN	NaN	NaN	NaN
17.0803	20.4505	19.6845	20.1908	22.0206	26.2064	29.0549	28.0579	11.2517
13.7102	18.459	13.4805	17.4375	21.1829	3.41822	NaN	NaN	NaN
13.7102	18.459	9.03803	8.66775	6.58226	7.54858	13.5305	13.8153	4.70006
12.4847	12.7145	2.45099	NaN	NaN	NaN	NaN	NaN	NaN
13.94	NaN	NaN	NaN	NaN	NaN	NaN	NaN	NaN
16.4676	12.1784	NaN	NaN	NaN	NaN	NaN	NaN	NaN
22.9015	17.9229	15.3953	18.3552	25.611	26.4912	30.1943	39.1672	23.9276
8.57847	NaN	NaN	NaN	NaN	NaN	NaN	NaN	NaN
16.5442	NaN	NaN	NaN	NaN	NaN	NaN	NaN	NaN
12.5613	11.7954	NaN	NaN	NaN	NaN	NaN	NaN	NaN
9.57419	15.0123	17.5399	19.375	22.8584	28.6276	33.4701	36.8883	32.1883
9.19122	NaN	NaN	NaN	NaN	NaN	NaN	NaN	NaN
16.9272	17.8463	18.3058	8.56578	17.9516	24.07	18.9427	23.6427	NaN
14.8591	13.4039	NaN	NaN	NaN	NaN	NaN	NaN	NaN
14.0932	13.7868	3.67649	1.32566	7.89871	NaN	NaN	NaN	NaN
21.293	17.2335	16.391	19.477	11.6087	13.6729	18.5154	20.6518	23.3579
21.293	15.5485	15.5485	7.54604	12.2071	16.379	25.4943	11.6789	21.6488
21.293	15.5485	15.5485	7.95394	12.3268	16.6638	25.2094	NaN	NaN
21.293	17.2335	16.391	19.477	13.4039	9.25769	19.0851	8.40313	11.5365
21.293	17.2335	16.391	19.477	13.4039	4.13035	10.682	14.1002	17.2335
21.293	15.5485	15.5485	7.54604	12.2071	16.379	25.4943	10.1122	15.9517
21.293	17.2335	16.391	19.477	13.4039	9.25769	19.0851	13.2456	18.0881
21.2164	24.4333	14.5528	NaN	NaN	NaN	NaN	NaN	NaN
24.5099	7.35298	9.19122	NaN	NaN	NaN	NaN	NaN	NaN
24.5099	8.96144	5.36154	7.64802	8.9758	16.6638	3.98793	11.2517	NaN
10.7231	15.8549	12.0252	14.9901	22.1403	7.1213	10.1122	9.96982	NaN
13.557	16.2378	8.96144	1.12171	NaN	NaN	NaN	NaN	NaN
19.9909	16.774	22.9015	11.0131	NaN	NaN	NaN	NaN	NaN
19.9909	16.774	22.9015	10.7072	NaN	NaN	NaN	NaN	NaN
16.3144	16.2378	NaN	NaN	NaN	NaN	NaN	NaN	NaN
19.225	17.6165	16.2378	11.8289	14.84	16.6638	13.8153	10.8244	NaN
19.225	15.1655	16.2378	16.6217	16.9942	19.7972	17.9457	13.6729	NaN
13.3273	14.6294	6.51045	NaN	NaN	NaN	NaN	NaN	NaN
12.0252	12.1018	NaN	NaN	NaN	NaN	NaN	NaN	NaN
14.323	13.4039	15.6251	18.3552	21.1829	20.9366	25.7791	28.0579	21.2215
14.323	15.7783	20.2207	13.6645	18.0713	24.9246	10.2547	NaN	NaN
14.323	15.7783	20.2207	11.1151	13.5235	8.54556	13.9577	18.5154	16.9487
14.323	15.7783	20.2207	13.6645	18.0713	24.9246	10.5395	NaN	NaN
17.0803	14.0932	NaN	NaN	NaN	NaN	NaN	NaN	NaN
20.3739	20.3739	16.2378	NaN	NaN	NaN	NaN	NaN	NaN
14.9357	8.57847	NaN	NaN	NaN	NaN	NaN	NaN	NaN
11.7954	14.2464	14.9357	13.7664	17.2335	23.073	19.2275	20.9366	11.3941
15.3953	17.2335	8.73166	8.25986	7.89871	15.5244	21.9336	9.40012	NaN
15.3953	17.2335	6.58704	10.2993	13.5235	NaN	NaN	NaN	NaN
15.3953	17.2335	8.73166	8.25986	4.54774	8.40313	12.3911	12.2486	20.3669
15.3953	17.2335	8.73166	8.25986	7.89871	15.5244	21.9336	13.9577	NaN
18.9186	13.7868	NaN	NaN	NaN	NaN	NaN	NaN	NaN
15.8549	18.3824	15.3187	13.8684	17.2335	22.076	22.2185	19.7972	12.3911
15.8549	18.3824	15.3187	13.8684	17.2335	22.076	22.2185	19.7972	8.26071
21.0632	17.0038	9.72737	10.2993	NaN	NaN	NaN	NaN	NaN
14.8591	13.94	16.9272	16.7237	9.33484	6.12432	7.83343	18.6578	11.6789
14.8591	12.255	13.7868	16.1118	22.9781	26.064	34.1822	42.5854	28.0579
14.8591	13.94	16.9272	16.7237	6.58226	8.68799	12.1062	16.0941	7.40615
13.0209	20.4505	22.5185	3.77302	16.2761	13.388	7.97586	13.2456	NaN
13.0209	20.4505	22.5185	2.85526	15.199	23.9276	17.6608	22.7882	26.6337
13.0209	20.4505	22.5185	3.77302	16.2761	13.388	8.68799	13.1032	NaN
13.0209	20.4505	22.5185	2.85526	15.199	23.9276	15.2396	15.5244	6.83645
13.0209	20.4505	22.5185	2.85526	15.199	23.9276	15.2396	15.5244	8.11828
14.2464	16.2378	19.5313	19.7829	21.4223	26.2064	31.761	29.1973	23.2154
18.3824	20.6802	11.7954	11.1151	17.7123	11.5365	NaN	NaN	NaN
18.3824	5.74451	NaN	NaN	NaN	NaN	NaN	NaN	NaN
14.6294	NaN	NaN	NaN	NaN	NaN	NaN	NaN	NaN
10.5699	0.995715	NaN	NaN	NaN	NaN	NaN	NaN	NaN
20.8334	25.5822	24.3567	NaN	NaN	NaN	NaN	NaN	NaN
13.0209	5.43814	NaN	NaN	NaN	NaN	NaN	NaN	NaN
14.4762	10.8763	NaN	NaN	NaN	NaN	NaN	NaN	NaN
12.5613	14.706	15.0889	18.2533	11.6087	16.0941	26.2064	24.7821	28.9125
12.5613	14.706	15.0889	18.2533	8.73645	15.2396	19.3699	27.0609	32.6156
13.8634	15.7017	18.9952	6.9342	16.3958	25.2094	13.2456	26.2064	33.8974
13.8634	15.7017	18.9952	7.13815	5.02645	10.1122	13.9577	16.379	26.3488
13.8634	15.7017	18.9952	7.13815	9.93322	15.2396	15.382	21.5063	30.4792
13.8634	15.7017	18.9952	6.9342	16.3958	25.2094	16.6638	23.073	25.7791
13.8634	15.7017	18.9952	7.13815	9.93322	15.2396	9.54254	9.68497	11.2517
17.7697	14.706	4.05946	NaN	NaN	NaN	NaN	NaN	NaN
22.2887	10.7231	NaN	NaN	NaN	NaN	NaN	NaN	NaN
21.0632	27.1141	11.6422	12.1349	21.6616	15.2396	24.6397	NaN	NaN
21.0632	27.1141	10.7997	16.0098	14.2416	24.9246	12.6759	14.2426	28.2003
20.6037	13.557	14.6294	19.9868	11.2497	13.5305	12.5335	11.5365	13.8153
20.6037	13.2507	15.2421	8.66775	14.1219	21.9336	14.6699	2.42124	NaN
20.6037	13.2507	15.2421	9.58552	13.6432	13.8153	15.382	19.0851	16.9487
20.6037	13.557	14.6294	19.9868	11.3694	14.6699	17.5184	22.7882	21.6488
20.6037	13.2507	15.2421	8.66775	14.1219	21.9336	11.6789	NaN	NaN
22.6717	21.676	14.5528	NaN	NaN	NaN	NaN	NaN	NaN
14.2464	18.0761	18.7654	17.4375	20.3452	27.0609	29.1973	28.0579	25.2094
14.4762	17.3867	12.0252	13.3585	4.42806	NaN	NaN	NaN	NaN
14.4762	17.3867	12.0252	13.3585	4.54774	NaN	NaN	NaN	NaN
17.9229	15.4719	13.0975	17.2335	19.0287	25.6367	31.6186	33.3277	27.7731
17.9229	25.1227	15.0123	9.78946	13.0448	21.5063	8.83041	3.56065	NaN
17.9229	25.1227	10.3401	9.99341	9.45451	18.0881	23.7851	27.2034	25.3518
17.9229	25.1227	15.0123	10.8092	9.21516	15.2396	19.6548	18.0881	11.1092
17.9229	25.1227	15.0123	9.78946	13.0448	21.5063	10.8244	4.41521	NaN
14.706	19.9909	20.3739	11.0131	14.9597	22.7882	27.7731	31.761	38.5974
14.706	19.9909	20.3739	11.3191	12.8055	15.6669	25.4943	30.1943	33.8974
19.6079	20.9866	16.2378	17.4375	24.5339	NaN	NaN	NaN	NaN
27.1141	30.1778	9.26781	3.26315	17.1139	15.6669	NaN	NaN	NaN
27.1141	30.1778	9.26781	3.26315	17.7123	3.13337	NaN	NaN	NaN
27.1141	30.1778	9.26781	3.26315	17.7123	16.379	NaN	NaN	NaN
16.774	11.3358	1.99143	NaN	NaN	NaN	NaN	NaN	NaN
16.774	11.3358	14.3996	14.6842	NaN	NaN	NaN	NaN	NaN
20.1441	21.7526	NaN	NaN	NaN	NaN	NaN	NaN	NaN
20.1441	25.5056	19.6845	16.9276	21.0632	NaN	NaN	NaN	NaN
26.2716	12.6379	1.37868	NaN	NaN	NaN	NaN	NaN	NaN
26.2716	13.4039	1.91484	NaN	NaN	NaN	NaN	NaN	NaN
14.0932	20.0675	20.6037	24.8815	14.7203	23.7851	30.4792	15.8093	25.4943
14.0932	20.0675	20.6037	24.8815	16.5155	22.5033	27.0609	34.7519	39.1672
13.7102	17.6931	14.0932	18.9671	26.5684	NaN	NaN	NaN	NaN
19.6845	22.5951	25.8886	10.4013	17.9516	6.97887	NaN	NaN	NaN
19.6845	22.5951	25.8886	9.07565	17.7123	NaN	NaN	NaN	NaN
8.73166	NaN	NaN	NaN	NaN	NaN	NaN	NaN	NaN
1.07231	NaN	NaN	NaN	NaN	NaN	NaN	NaN	NaN
17.1569	19.3782	21.8291	21.4144	23.3371	32.1883	34.0398	33.3277	30.1943
14.9357	13.8634	19.9909	18.5592	13.0448	17.376	12.6759	4.70006	NaN
14.9357	25.0461	24.4333	16.7237	17.1139	NaN	NaN	NaN	NaN
14.9357	25.0461	24.4333	14.7862	NaN	NaN	NaN	NaN	NaN
12.4847	5.43814	NaN	NaN	NaN	NaN	NaN	NaN	NaN
17.6931	17.6165	10.4167	4.07894	NaN	NaN	NaN	NaN	NaN
16.0846	17.0038	17.6931	10.1974	19.9861	10.9668	10.8244	12.9608	11.2517
16.0846	17.0038	17.6931	9.58552	10.8906	16.5214	19.6548	19.7972	18.373
16.0846	17.0038	17.6931	10.1974	19.9861	13.5305	15.8093	19.7972	10.3971
16.0846	17.0038	17.6931	10.1974	19.9861	13.5305	15.8093	19.7972	8.83041
32.8586	18.3058	17.0038	16.0098	10.8906	10.5395	15.2396	13.9577	NaN
32.8586	18.3058	17.0038	16.0098	11.3694	NaN	NaN	NaN	NaN
19.0718	23.4376	22.978	15.9079	2.87226	NaN	NaN	NaN	NaN
19.0718	23.4376	22.978	15.9079	2.51323	5.69704	6.26674	5.83947	NaN
26.8077	17.9229	20.6802	11.8289	20.3452	11.6789	16.5214	15.8093	14.8123
26.8077	17.7697	21.293	12.6447	19.3877	11.9638	4.13035	3.2758	NaN
26.8077	17.9229	20.6802	14.4802	18.3106	20.2245	21.7912	27.6306	29.6246
26.8077	17.7697	21.293	10.8092	20.3452	23.5003	28.4852	30.1943	33.1853
26.8077	17.9229	20.6802	11.8289	20.3452	13.5305	15.6669	9.68497	9.68497
26.8077	17.7697	21.293	12.6447	19.3877	16.6638	4.13035	NaN	NaN
26.8077	17.9229	20.6802	11.8289	20.3452	13.5305	15.6669	7.83343	5.69704
15.7783	14.3996	4.28924	NaN	NaN	NaN	NaN	NaN	NaN
25.5822	18.9186	12.5613	15.1941	11.8481	NaN	NaN	NaN	NaN
25.5822	18.9186	7.58276	5.60855	NaN	NaN	NaN	NaN	NaN
15.2421	20.5271	20.6802	14.8881	18.909	21.6488	23.9276	29.1973	29.6246
15.2421	20.5271	20.6802	15.9079	19.7468	12.5335	9.68497	16.5214	15.382
15.2421	20.5271	20.6802	15.9079	19.7468	11.3941	13.8153	20.0821	22.5033
16.1612	16.8506	20.5271	12.5427	20.5845	26.3488	16.0941	15.9517	17.2335
16.1612	16.8506	20.5271	10.8092	21.3026	15.0972	21.5063	16.5214	18.2305
16.1612	16.8506	20.5271	10.8092	21.3026	13.1032	18.2305	19.3699	11.1092
16.1612	16.8506	20.5271	12.5427	20.5845	26.3488	17.6608	23.6427	13.1032
16.1612	16.8506	20.5271	10.8092	21.3026	15.0972	21.5063	15.382	20.2245
16.1612	16.8506	20.5271	10.8092	21.3026	13.1032	18.2305	19.3699	13.9577
16.1612	16.8506	20.5271	12.5427	20.5845	26.3488	17.6608	23.6427	15.9517
23.8972	9.95715	8.65507	3.875	NaN	NaN	NaN	NaN	NaN
20.3739	NaN	NaN	NaN	NaN	NaN	NaN	NaN	NaN
16.6974	7.50616	NaN	NaN	NaN	NaN	NaN	NaN	NaN
22.978	26.5779	16.5442	10.2993	20.2255	25.7791	2.99095	NaN	NaN
22.978	26.5779	20.2207	22.6381	14.6006	24.7821	14.1002	6.40917	6.69402
22.978	26.5779	16.5442	12.8487	13.4039	19.0851	16.6638	23.073	27.4882
22.978	26.5779	20.2207	22.6381	15.6777	22.6457	25.7791	28.3428	28.2003
22.978	26.5779	20.2207	22.6381	14.6006	24.7821	15.2396	17.376	14.6699
22.978	26.5779	20.2207	22.6381	14.6006	24.7821	14.1002	5.26976	9.25769
17.3867	21.9823	12.7911	15.1941	7.06097	15.9517	20.3669	18.373	20.7942
17.3867	21.9823	14.706	19.5789	26.9274	20.9366	24.9246	32.4731	39.8793
17.3867	21.9823	12.7911	15.1941	7.06097	14.6699	22.076	11.8214	NaN
17.3867	21.9823	14.706	19.5789	26.9274	16.379	19.2275	20.2245	20.0821
17.3867	21.9823	12.7911	15.1941	7.06097	14.6699	22.076	12.6759	NaN
11.3358	NaN	NaN	NaN	NaN	NaN	NaN	NaN	NaN
18.9186	17.6165	17.6931	NaN	NaN	NaN	NaN	NaN	NaN
14.3996	16.6208	17.2335	22.6381	14.481	NaN	NaN	NaN	NaN
16.6974	16.6974	15.7017	15.9079	NaN	NaN	NaN	NaN	NaN
16.6974	20.2207	25.429	26.2072	12.6858	18.8002	13.8153	NaN	NaN
16.6974	20.2207	25.429	26.2072	11.2497	23.3579	NaN	NaN	NaN
17.1569	13.94	12.255	9.58552	6.94129	NaN	NaN	NaN	NaN
16.3144	14.8591	11.7188	16.5197	20.3452	28.6276	31.1913	33.755	32.0459
17.7697	17.4633	14.0932	10.7072	10.6513	NaN	NaN	NaN	NaN
17.7697	17.4633	14.0932	10.7072	14.7203	17.5184	NaN	NaN	NaN
19.7611	22.9015	24.3567	25.7993	19.3877	18.5154	23.2154	17.6608	NaN
19.7611	22.9015	24.3567	25.7993	21.7813	23.3579	12.2486	10.8244	NaN
19.7611	22.9015	24.3567	25.7993	21.7813	23.3579	13.5305	15.9517	NaN
17.0803	18.7654	13.6336	16.4177	12.2071	NaN	NaN	NaN	NaN
17.0803	24.8163	26.5779	14.8881	20.3452	23.073	22.2185	NaN	NaN
17.0803	24.8163	26.5779	15.398	20.5845	11.5365	12.8183	11.1092	NaN
17.0803	24.8163	26.5779	15.398	20.5845	13.1032	NaN	NaN	NaN
17.3101	12.1784	9.80397	NaN	NaN	NaN	NaN	NaN	NaN
24.5865	15.9314	21.1398	20.8026	27.2864	31.6186	37.0308	37.458	36.4611
24.5865	13.6336	15.3187	22.4342	14.481	22.6457	24.7821	28.7701	28.0579
24.5865	13.6336	15.3187	22.4342	14.3613	10.9668	14.9547	12.6759	12.9608
24.5865	13.6336	15.3187	22.4342	14.3613	11.2517	15.6669	16.379	9.68497
24.5865	13.6336	15.3187	22.4342	14.3613	11.2517	15.6669	16.379	7.691
24.8163	22.0589	20.4505	17.2335	5.86419	NaN	NaN	NaN	NaN
24.8163	22.0589	20.4505	17.2335	5.74451	11.8214	11.3941	NaN	NaN
22.1355	19.9909	22.5185	15.1941	22.9781	32.4731	18.6578	24.4973	32.9004
22.1355	19.9909	22.5185	12.6447	18.6697	22.5033	13.5305	19.5124	20.2245
22.1355	19.9909	22.5185	15.1941	22.9781	32.4731	19.0851	13.8153	19.2275
22.1355	19.9909	22.5185	12.6447	18.6697	22.5033	14.385	8.40313	15.8093
22.1355	19.9909	22.5185	15.1941	22.9781	32.4731	19.0851	12.1062	18.8002
22.1355	19.9909	22.5185	12.6447	18.6697	22.5033	14.385	9.40012	17.6608
22.1355	28.8757	31.4033	19.171	12.6858	17.9457	20.3669	24.6397	NaN
22.1355	28.8757	31.4033	20.0888	14.1219	22.6457	14.8123	16.6638	20.3669
22.1355	28.8757	31.4033	19.171	12.2071	15.5244	12.3911	NaN	NaN
22.1355	28.8757	31.4033	20.0888	14.2416	16.5214	27.6306	31.761	14.6699
22.1355	28.8757	31.4033	20.0888	14.1219	22.6457	12.3911	19.6548	24.9246
22.1355	28.8757	31.4033	19.171	12.2071	15.5244	8.54556	30.1943	28.3428
22.1355	28.8757	31.4033	20.0888	14.2416	16.5214	27.6306	31.761	15.0972
23.2844	12.4081	17.1569	12.5427	9.69387	NaN	NaN	NaN	NaN
21.293	19.7611	17.3101	11.2171	15.199	NaN	NaN	NaN	NaN
21.293	19.7611	17.3101	11.2171	21.4223	4.41521	NaN	NaN	NaN
21.293	19.7611	17.3101	11.2171	21.4223	7.83343	NaN	NaN	NaN
14.1698	14.5528	15.3187	13.1546	14.0023	18.2305	23.3579	25.4943	23.5003
18.0761	21.2164	26.7311	17.8454	18.4303	25.2094	13.6729	11.2517	NaN
18.0761	14.5528	18.9952	18.9671	32.0735	14.8123	23.6427	23.3579	NaN
18.0761	21.2164	26.7311	17.4375	22.3797	26.2064	34.4671	18.0881	23.5003
18.0761	14.5528	18.9952	18.9671	32.0735	14.1002	8.68799	15.2396	NaN
18.0761	21.2164	26.7311	17.8454	18.4303	25.2094	15.382	16.5214	NaN
18.0761	14.5528	18.9952	18.9671	32.0735	14.1002	7.1213	11.6789	NaN
18.0761	21.2164	26.7311	17.4375	22.3797	26.2064	34.4671	15.8093	25.2094
20.5271	20.2973	22.978	14.9901	19.5074	24.2124	28.6276	34.0398	38.5974
20.5271	20.2973	22.978	16.0098	20.4648	13.388	19.7972	12.3911	14.5275
20.5271	20.2973	22.978	16.0098	20.4648	12.9608	14.9547	21.079	22.7882
20.5271	20.2973	22.978	16.0098	20.4648	13.388	19.7972	9.40012	11.9638
28.8757	19.6845	21.676	16.2138	19.3877	26.2064	15.382	NaN	NaN
28.8757	17.0803	22.0589	18.2533	20.4648	25.6367	21.5063	22.3609	24.3548
28.8757	19.6845	21.676	13.5625	17.7123	27.3458	18.0881	21.079	25.2094
28.8757	17.0803	22.0589	13.5625	18.55	14.385	17.6608	22.9306	11.6789
28.8757	17.0803	22.0589	13.5625	18.55	11.6789	21.6488	10.2547	12.1062
28.8757	17.0803	22.0589	18.2533	20.4648	25.6367	17.2335	21.7912	23.3579
28.8757	19.6845	21.676	13.5625	17.7123	27.3458	18.0881	3.13337	16.0941
28.8757	17.0803	22.0589	13.5625	18.55	11.6789	21.6488	11.6789	17.8033
28.8757	19.6845	21.676	13.5625	17.7123	27.3458	18.0881	3.98793	13.388
28.8757	17.0803	22.0589	13.5625	18.55	14.385	17.6608	22.9306	11.3941
17.8463	13.0975	8.11891	2.95723	NaN	NaN	NaN	NaN	NaN
15.1655	17.9995	12.7911	6.83223	11.9677	9.68497	7.691	NaN	NaN
19.1484	19.7611	26.7311	15.9079	22.4993	13.6729	17.0911	10.3971	NaN
19.1484	19.7611	26.7311	17.9473	17.7123	23.6427	26.6337	12.6759	NaN
19.1484	19.7611	26.7311	17.9473	17.7123	23.6427	26.6337	11.3941	NaN
20.4505	19.6845	23.8206	17.3355	23.2174	31.1913	35.1792	41.1611	34.8944
20.4505	21.676	22.5185	14.8881	17.2335	24.7821	32.3307	32.6156	33.8974
20.4505	19.6845	23.8206	10.8092	15.6777	11.6789	12.1062	14.5275	21.079
20.4505	21.676	22.5185	19.273	20.9435	27.0609	15.2396	22.3609	24.9246
20.4505	19.6845	23.8206	10.8092	15.6777	12.9608	14.8123	21.2215	25.4943
20.4505	19.6845	23.8206	10.8092	15.6777	11.6789	6.97887	9.40012	7.83343
20.4505	21.676	22.5185	19.273	20.9435	27.0609	15.5244	19.9396	21.7912
24.8929	24.127	29.0289	15.9079	25.611	17.376	20.5093	21.5063	NaN
24.8929	24.127	29.0289	15.9079	25.611	18.0881	24.7821	22.6457	NaN
20.3739	20.8334	22.2887	12.6447	NaN	NaN	NaN	NaN	NaN
20.3739	20.8334	22.2887	17.8454	NaN	NaN	NaN	NaN	NaN
20.4505	22.5185	26.2716	31.2039	16.3958	26.3488	23.073	NaN	NaN
20.4505	22.5185	26.2716	31.2039	24.1748	17.6608	16.6638	7.26373	NaN
20.4505	22.5185	26.2716	31.2039	24.1748	14.6699	15.0972	13.2456	NaN
20.4505	22.5185	26.2716	31.2039	24.1748	17.6608	16.6638	7.40615	NaN
26.5013	28.3396	12.5613	7.03618	NaN	NaN	NaN	NaN	NaN
26.5013	28.3396	15.9314	12.4408	9.57419	7.1213	NaN	NaN	NaN
26.5013	28.3396	15.9314	12.4408	16.7548	13.6729	6.26674	NaN	NaN
26.5013	28.3396	15.9314	12.4408	16.7548	13.6729	2.56367	NaN	NaN
19.8377	24.2801	17.0038	15.398	19.6271	7.26373	NaN	NaN	NaN
19.8377	24.2801	17.0038	15.398	19.6271	4.98491	5.83947	NaN	NaN
17.2335	16.5442	17.0038	13.8684	14.9597	15.2396	15.6669	13.9577	NaN
15.7783	11.1827	7.1232	NaN	NaN	NaN	NaN	NaN	NaN
15.7783	11.1827	0.765935	NaN	NaN	NaN	NaN	NaN	NaN
18.6122	23.361	29.1055	18.7631	21.4223	30.3367	33.1853	43.1551	43.2975
18.6122	23.361	29.1055	18.5592	18.4303	29.9095	38.1702	41.1611	42.4429
20.6802	21.293	23.5908	16.7237	22.1403	13.2456	11.1092	17.6608	15.5244
20.6802	18.7654	20.3739	25.1875	18.0713	20.2245	27.9155	29.1973	27.0609
20.6802	21.293	23.5908	16.5197	23.9355	18.0881	19.7972	24.3548	24.2124
20.6802	18.7654	20.3739	25.1875	19.9861	12.2486	18.373	24.7821	14.2426
20.6802	21.293	23.5908	16.7237	22.1403	15.8093	18.8002	20.3669	15.0972
20.6802	21.293	23.5908	16.5197	23.9355	15.0972	13.2456	18.6578	8.11828
20.6802	18.7654	20.3739	25.1875	19.9861	12.9608	14.1002	17.376	17.2335
20.6802	21.293	23.5908	16.7237	22.1403	13.2456	12.1062	12.6759	8.26071
20.6802	21.293	23.5908	16.5197	23.9355	15.0972	13.2456	14.8123	12.3911
20.6802	21.293	23.5908	16.5197	23.9355	15.0972	13.2456	18.6578	5.83947
22.2887	26.5013	18.3824	23.148	28.1242	19.7972	21.3639	24.4973	NaN
22.2887	26.5013	18.9186	24.8815	18.0713	17.8033	19.3699	11.3941	NaN
22.2887	26.5013	18.9186	24.8815	18.6697	12.9608	11.3941	18.9427	NaN
22.2887	26.5013	18.3824	23.148	28.1242	18.9427	26.064	16.0941	NaN
22.2887	26.5013	18.9186	24.8815	18.6697	12.5335	15.2396	17.5184	NaN
22.2887	26.5013	18.9186	24.8815	18.0713	17.8033	19.3699	12.2486	NaN
22.2887	26.5013	18.3824	23.148	28.1242	18.9427	26.064	14.9547	20.0821
22.0589	21.3696	19.225	16.5197	16.0368	18.9427	19.9396	11.5365	NaN
22.0589	21.3696	19.225	17.0296	21.5419	18.9427	11.9638	8.54556	NaN
20.9866	26.8843	31.5565	21.7204	27.7652	20.7942	24.2124	29.3398	17.5184
20.9866	26.8843	31.5565	21.7204	27.7652	16.379	25.2094	28.0579	14.1002
20.9866	26.8843	31.5565	21.7204	27.7652	20.7942	24.2124	29.3398	16.0941
20.9866	26.8843	31.5565	21.7204	27.7652	16.379	25.2094	28.0579	17.9457
22.6717	NaN	NaN	NaN	NaN	NaN	NaN	NaN	NaN
27.7268	18.9952	21.3696	14.9901	12.8055	12.1062	14.9547	17.6608	17.8033
27.7268	18.9952	21.3696	15.7039	20.3452	25.3518	12.8183	15.382	13.8153
27.7268	18.9952	21.3696	14.9901	11.6087	18.6578	26.6337	8.11828	NaN
27.7268	18.9952	21.3696	15.7039	20.3452	25.3518	14.5275	16.0941	14.385
27.7268	18.9952	21.3696	14.9901	11.6087	18.6578	26.6337	6.97887	NaN
14.7825	7.50616	4.05946	NaN	NaN	NaN	NaN	NaN	NaN
14.7825	8.1955	12.7145	NaN	NaN	NaN	NaN	NaN	NaN
16.774	12.4081	NaN	NaN	NaN	NaN	NaN	NaN	NaN
22.2121	23.6674	22.5951	16.7237	20.5845	NaN	NaN	NaN	NaN
17.6165	17.5399	10.6465	8.36183	11.6087	3.70308	NaN	NaN	NaN
19.0718	22.3653	26.8843	16.6217	22.0206	28.9125	35.0368	35.7489	37.1732
19.0718	22.3653	26.8843	17.4375	20.7042	30.764	18.6578	19.7972	27.4882
19.0718	22.3653	26.8843	17.4375	20.7042	30.764	19.9396	20.3669	25.7791
29.4885	18.1527	18.7654	20.8026	24.2945	28.6276	18.8002	22.5033	NaN
29.4885	19.0718	20.9866	28.3487	20.8239	27.2034	17.6608	23.073	29.0549
29.4885	19.0718	20.9866	28.3487	22.3797	27.0609	19.6548	22.7882	27.2034
29.4885	19.0718	20.9866	28.3487	20.8239	27.2034	20.5093	23.2154	16.2366
29.4885	19.0718	20.9866	28.3487	22.3797	27.0609	21.079	20.3669	17.5184
29.4885	19.0718	20.9866	28.3487	20.8239	27.2034	20.5093	23.2154	15.382
29.4885	19.0718	20.9866	28.3487	22.3797	27.0609	21.079	20.3669	18.2305
16.1612	19.5313	22.8249	13.9704	19.5074	9.96982	13.2456	10.8244	19.0851
16.1612	19.5313	22.8249	13.9704	19.5074	18.0881	17.5184	12.1062	17.8033
16.1612	19.5313	22.8249	13.9704	19.5074	18.0881	17.5184	9.54254	11.5365
20.6037	24.8929	28.0332	17.6414	25.7306	15.9517	19.0851	12.9608	21.5063
20.6037	24.8929	28.0332	20.0888	25.7306	18.8002	23.6427	23.2154	29.1973
20.6037	24.8929	28.0332	17.6414	25.7306	18.9427	30.3367	14.6699	19.0851
20.6037	24.8929	28.0332	20.0888	25.7306	16.379	23.9276	14.2426	21.079
20.6037	24.8929	28.0332	17.6414	25.7306	15.9517	19.0851	13.5305	18.9427
20.6037	24.8929	28.0332	17.6414	25.7306	18.9427	30.3367	18.9427	24.3548
20.6037	24.8929	28.0332	20.0888	25.7306	16.379	23.9276	16.5214	21.6488
16.5442	18.5356	15.8549	9.78946	9.57419	6.83645	NaN	NaN	NaN
20.8334	17.8463	24.127	14.1743	19.1484	21.7912	18.8002	NaN	NaN
20.8334	17.8463	24.127	15.398	18.191	24.6397	8.83041	9.82739	NaN
20.8334	17.8463	24.127	15.398	18.191	24.6397	10.5395	12.3911	NaN
20.9866	25.0461	11.3358	8.15789	12.8055	11.9638	9.40012	NaN	NaN
13.0209	8.88485	1.07231	NaN	NaN	NaN	NaN	NaN	NaN
16.2378	21.1398	15.0889	NaN	NaN	NaN	NaN	NaN	NaN
12.9443	11.5656	5.82111	3.77302	7.77903	7.83343	7.97586	NaN	NaN
13.3273	18.3824	20.6037	24.3717	25.7306	19.0851	13.6729	NaN	NaN
13.3273	17.6165	20.2207	26.1052	16.2761	24.7821	16.9487	18.5154	15.382
13.3273	18.3824	20.6037	24.3717	25.7306	16.6638	21.9336	12.9608	21.5063
13.3273	18.3824	20.6037	24.3717	25.7306	19.0851	22.2185	12.6759	18.8002
25.812	16.4676	21.5994	14.1743	19.6271	14.9547	23.073	13.388	NaN
25.812	20.6037	26.6545	34.2631	NaN	NaN	NaN	NaN	NaN
25.812	16.4676	21.5994	13.0526	21.6616	26.2064	19.9396	18.6578	16.6638
25.812	16.4676	21.5994	14.1743	19.6271	13.1032	16.379	18.5154	19.2275
25.812	16.4676	21.5994	13.0526	21.6616	26.2064	17.376	20.6518	22.076
25.812	16.4676	21.5994	14.1743	19.6271	14.9547	23.073	15.0972	NaN
25.812	16.4676	21.5994	13.0526	21.6616	26.2064	19.9396	18.6578	18.5154
18.459	20.6802	23.9738	18.7631	26.8077	22.076	21.9336	22.7882	29.4822
18.459	20.6802	23.9738	18.7631	26.8077	19.0851	26.064	16.2366	20.9366
18.459	20.6802	23.9738	18.7631	26.8077	19.0851	26.064	16.2366	23.2154
22.6717	24.3567	20.0675	17.9473	21.7813	22.076	9.11526	3.70308	NaN
22.6717	24.3567	20.0675	17.9473	21.7813	22.076	9.54254	9.25769	NaN
11.872	11.0295	10.8763	10.0954	12.2071	14.2426	12.1062	8.40313	NaN
14.323	16.008	17.2335	19.9868	15.5581	19.3699	18.2305	18.373	NaN
14.323	16.008	17.2335	19.9868	17.1139	22.2185	26.4912	12.1062	27.9155
14.323	16.008	17.2335	19.9868	17.1139	22.2185	26.4912	16.5214	NaN
20.3739	19.1484	24.5099	26.1052	17.7123	24.4973	13.9577	18.5154	NaN
20.3739	19.1484	24.5099	26.1052	16.3958	25.3518	16.9487	7.97586	11.6789
20.3739	19.1484	24.5099	26.1052	16.3958	25.3518	11.8214	13.2456	12.3911
20.3739	19.1484	24.5099	26.1052	16.3958	25.3518	16.9487	10.1122	14.9547
16.008	21.4462	20.4505	21.8223	9.81355	NaN	NaN	NaN	NaN
16.008	21.4462	20.4505	21.8223	10.2923	6.12432	NaN	NaN	NaN
16.3144	16.9272	18.7654	20.8026	17.7123	21.7912	25.7791	26.4912	NaN
16.3144	16.9272	18.7654	20.8026	16.8745	26.2064	30.6216	30.3367	NaN
17.7697	19.225	25.0461	16.0098	21.901	32.6156	20.2245	23.9276	35.7489
17.7697	19.225	25.0461	16.1118	24.1748	35.4641	23.2154	29.4822	35.6065
17.7697	19.225	25.0461	16.1118	24.1748	35.4641	17.376	18.373	23.7851
30.1778	17.2335	20.5271	20.5987	24.0552	16.8063	12.3911	NaN	NaN
30.1778	18.9952	22.1355	22.8421	27.5258	16.9487	24.4973	4.70006	NaN
30.1778	17.2335	20.5271	20.5987	24.0552	16.6638	15.8093	NaN	NaN
30.1778	18.9952	22.1355	22.8421	27.5258	16.8063	12.6759	14.9547	NaN
30.1778	18.9952	22.1355	22.8421	27.5258	16.9487	24.4973	6.5516	NaN
15.7017	12.1784	10.9529	6.42433	15.4384	1.85154	NaN	NaN	NaN
20.2973	23.5142	30.1778	19.5789	25.97	20.9366	14.2426	18.6578	19.0851
20.2973	23.5142	30.1778	21.1085	25.4913	32.758	26.7761	29.9095	36.4611
20.2973	23.5142	30.1778	19.5789	25.97	20.9366	15.0972	21.5063	13.1032
20.2973	23.5142	30.1778	21.1085	25.4913	32.758	21.3639	13.388	20.9366
20.2973	23.5142	30.1778	21.1085	25.4913	32.758	21.3639	17.2335	11.2517
20.2973	23.5142	30.1778	19.5789	25.97	20.9366	15.0972	21.5063	9.25769
17.6165	21.3696	18.5356	14.5822	21.5419	7.26373	NaN	NaN	NaN
17.6165	21.3696	18.5356	14.5822	21.5419	9.40012	8.54556	6.69402	NaN
17.2335	20.91	26.6545	13.5625	10.2923	19.2275	27.4882	NaN	NaN
17.2335	20.91	26.6545	15.9079	22.7387	33.0428	19.2275	22.3609	30.9064
17.2335	20.91	26.6545	13.5625	9.33484	13.2456	12.9608	17.5184	19.0851
17.2335	20.91	26.6545	15.9079	22.7387	33.0428	18.6578	21.7912	23.9276
14.6294	20.6037	22.8249	13.4605	22.1403	16.8063	23.3579	28.0579	15.6669
14.6294	20.6037	22.8249	13.4605	22.9781	14.8123	24.07	29.4822	36.0338
14.6294	20.6037	22.8249	13.4605	22.1403	15.0972	13.1032	16.379	14.8123
14.6294	20.6037	22.8249	13.4605	22.9781	16.6638	12.6759	17.0911	16.8063
14.6294	20.6037	22.8249	13.4605	22.1403	15.0972	11.2517	17.376	25.4943
14.6294	20.6037	22.8249	13.4605	22.9781	16.6638	10.8244	18.8002	27.9155
14.6294	20.6037	22.8249	13.4605	22.1403	16.8063	23.3579	28.0579	14.9547
14.6294	20.6037	22.8249	13.4605	22.1403	15.0972	11.2517	17.376	12.1062
17.6931	24.0504	18.1527	24.8815	29.0816	19.6548	25.9215	28.4852	20.3669
17.6931	24.0504	17.3101	21.4144	29.7997	23.7851	32.758	18.8002	24.07
17.6931	24.0504	18.1527	24.8815	29.0816	18.373	16.8063	20.2245	15.0972
17.6931	24.0504	17.3101	21.4144	29.7997	20.6518	16.6638	21.3639	11.9638
17.6931	24.0504	18.1527	24.8815	29.0816	18.373	13.5305	15.8093	19.9396
17.6931	24.0504	17.3101	21.4144	29.7997	20.6518	14.9547	18.2305	25.9215
17.6931	24.0504	17.3101	21.4144	29.7997	23.7851	32.758	21.9336	19.7972
17.6931	24.0504	18.1527	24.8815	29.0816	18.373	16.8063	20.2245	27.7731
17.6931	24.0504	17.3101	21.4144	29.7997	20.6518	16.6638	21.3639	14.8123
17.0038	16.6208	20.2973	28.7565	17.5926	24.07	15.8093	26.2064	28.9125
17.0038	20.1441	20.6802	25.7993	12.8055	20.6518	29.1973	19.6548	19.5124
17.0038	20.1441	20.6802	25.7993	12.8055	20.6518	29.1973	18.5154	19.7972
25.8886	18.2293	22.4419	12.4408	22.8584	12.6759	15.8093	15.8093	20.3669
25.8886	17.0038	20.9866	24.3717	13.6432	19.2275	23.2154	21.3639	17.8033
25.8886	18.2293	22.4419	13.7664	18.7894	22.3609	29.767	14.385	22.2185
25.8886	17.0038	20.9866	24.3717	15.3187	24.3548	11.9638	16.9487	NaN
25.8886	18.2293	22.4419	12.4408	22.8584	14.1002	22.3609	26.3488	10.5395
25.8886	17.0038	20.9866	24.3717	15.3187	24.3548	14.5275	18.5154	18.0881
25.8886	18.2293	22.4419	13.7664	18.7894	22.3609	29.767	16.6638	18.373
25.8886	18.2293	22.4419	12.4408	22.8584	14.1002	22.3609	26.3488	10.1122
24.8163	26.3482	27.9566	30.1842	20.8239	21.2215	21.079	17.9457	NaN
24.8163	26.3482	27.9566	30.1842	16.9942	18.9427	22.9306	19.9396	NaN
18.459	20.5271	20.9866	23.9638	16.0368	19.0851	17.376	14.6699	NaN
18.459	20.5271	20.9866	23.9638	16.5155	18.6578	19.6548	19.6548	NaN
21.0632	21.8291	32.0927	23.7598	19.7468	24.07	30.1943	24.9246	31.3337
21.0632	21.8291	32.0927	19.5789	27.4061	17.6608	26.9185	16.6638	26.4912
21.0632	21.8291	32.0927	23.7598	14.2416	24.07	14.6699	19.9396	25.9215
21.0632	21.8291	32.0927	19.5789	27.4061	18.2305	28.3428	17.9457	23.7851
21.0632	21.8291	32.0927	23.7598	14.2416	24.07	17.2335	21.5063	17.2335
21.0632	21.8291	32.0927	23.7598	19.7468	24.07	30.1943	18.8002	12.9608
21.0632	21.8291	32.0927	19.5789	27.4061	17.6608	26.9185	16.5214	23.6427
21.0632	21.8291	32.0927	19.5789	27.4061	18.2305	28.3428	19.0851	20.9366
21.0632	21.8291	32.0927	23.7598	19.7468	24.07	30.1943	18.8002	12.5335
20.3739	23.9738	28.1098	13.0526	20.3452	22.2185	22.6457	NaN	NaN
20.3739	23.9738	28.1098	15.8059	25.8503	17.0911	13.388	9.96982	NaN
20.3739	23.9738	28.1098	15.8059	25.8503	14.5275	10.682	13.388	NaN
31.7863	19.6079	22.2887	21.6184	27.8848	18.6578	20.3669	23.073	NaN
31.7863	20.6037	24.5099	31.2039	17.2335	28.0579	16.5214	12.9608	NaN
31.7863	20.6037	24.5099	31.2039	21.901	30.0519	17.2335	22.3609	NaN
31.7863	19.6079	22.2887	21.6184	27.8848	17.9457	27.9155	14.2426	NaN
31.7863	20.6037	24.5099	31.2039	17.2335	28.0579	15.382	1.42426	NaN
31.7863	20.6037	24.5099	31.2039	21.901	30.0519	18.373	15.6669	NaN
31.7863	19.6079	22.2887	21.6184	27.8848	17.9457	27.9155	14.385	20.9366
12.9443	8.1955	NaN	NaN	NaN	NaN	NaN	NaN	NaN
18.842	26.0418	29.1055	20.4967	26.0897	33.1853	21.3639	18.0881	28.3428
18.842	26.0418	29.1055	18.9671	16.6352	19.7972	23.2154	16.2366	13.9577
18.842	26.0418	29.1055	18.9671	12.8055	15.8093	22.3609	15.2396	1.70911
18.842	26.0418	29.1055	20.4967	26.0897	33.1853	23.5003	16.5214	16.9487
18.842	26.0418	29.1055	20.4967	26.0897	33.1853	21.3639	13.6729	15.2396
18.842	26.0418	29.1055	18.9671	16.6352	19.7972	23.2154	13.2456	13.6729
18.842	26.0418	29.1055	18.9671	12.8055	15.8093	22.3609	13.8153	15.5244
18.842	26.0418	29.1055	20.4967	26.0897	33.1853	23.5003	14.8123	18.6578
22.2121	27.88	32.5522	19.5789	27.2864	20.5093	27.2034	34.1822	19.3699
22.2121	27.88	32.5522	20.3947	15.9171	18.5154	22.9306	14.385	13.5305
22.2121	27.88	32.5522	20.3947	14.0023	22.9306	13.8153	20.7942	13.9577
22.2121	27.88	32.5522	19.5789	27.2864	18.5154	19.7972	23.7851	21.2215
22.2121	27.88	32.5522	20.3947	14.0023	22.9306	13.388	15.382	17.5184
22.2121	27.88	32.5522	20.3947	15.9171	18.5154	22.9306	14.2426	13.5305
22.2121	27.88	32.5522	19.5789	27.2864	20.5093	27.2034	34.1822	21.3639
22.2121	27.88	32.5522	20.3947	14.0023	22.9306	13.8153	20.7942	10.2547
23.4376	28.1864	18.3824	20.9046	24.7732	25.4943	7.40615	1.85154	NaN
23.4376	28.1864	16.1612	19.9868	25.0126	28.6276	11.6789	11.5365	NaN
23.4376	28.1864	18.3824	20.9046	24.7732	25.4943	11.5365	NaN	NaN
23.4376	28.1864	16.1612	19.9868	25.0126	28.6276	9.25769	9.82739	NaN
30.1012	20.2207	22.8249	23.8618	16.8745	23.6427	27.6306	14.1002	NaN
30.1012	19.6845	22.5185	23.4539	34.9458	26.9185	26.7761	26.2064	26.4912
30.1012	20.2207	22.8249	23.8618	15.7974	21.6488	27.3458	15.0972	20.0821
30.1012	19.6845	22.5185	23.4539	34.9458	25.3518	14.5275	16.5214	27.2034
30.1012	19.6845	22.5185	23.4539	34.9458	25.3518	14.5275	20.5093	18.0881
30.1012	20.2207	22.8249	23.8618	15.7974	21.6488	27.3458	18.373	26.3488
30.1012	19.6845	22.5185	23.4539	34.9458	26.9185	26.7761	26.2064	19.3699
18.1527	25.3524	34.3905	22.8421	19.7468	25.7791	15.5244	16.9487	13.6729
18.1527	25.3524	34.3905	20.1908	27.6455	33.0428	19.2275	25.6367	34.0398
18.1527	25.3524	34.3905	22.8421	17.1139	23.5003	17.6608	13.388	17.6608
18.1527	25.3524	34.3905	22.8421	19.7468	25.7791	17.8033	18.0881	25.3518
18.1527	25.3524	34.3905	20.1908	27.6455	33.0428	23.2154	17.0911	17.5184
18.1527	25.3524	34.3905	22.8421	17.1139	23.5003	14.8123	15.5244	22.9306
18.1527	25.3524	34.3905	22.8421	17.1139	23.5003	17.6608	17.2335	22.2185
18.1527	25.3524	34.3905	20.1908	27.6455	33.0428	23.2154	15.382	24.3548
22.0589	21.9823	25.6588	13.3585	17.1139	21.9336	22.6457	6.5516	NaN
18.0761	21.0632	19.7611	19.171	24.4142	13.8153	8.83041	2.84852	NaN
18.0761	21.0632	19.7611	19.171	24.4142	17.0911	14.6699	16.379	NaN
22.3653	27.3439	32.1693	17.0296	24.8929	33.755	18.2305	23.9276	NaN
22.3653	27.3439	32.1693	18.3552	28.2439	23.3579	29.0549	15.9517	25.2094
22.3653	27.3439	32.1693	17.0296	17.1139	24.9246	16.5214	16.6638	NaN
22.3653	27.3439	32.1693	18.3552	28.2439	17.5184	20.6518	23.2154	24.3548
22.3653	27.3439	32.1693	17.0296	24.8929	33.755	18.373	21.2215	29.1973
22.3653	27.3439	32.1693	17.0296	17.1139	24.9246	18.2305	10.5395	NaN
22.3653	27.3439	32.1693	18.3552	28.2439	23.3579	29.0549	15.2396	24.9246
22.3653	27.3439	32.1693	17.0296	17.1139	24.9246	18.2305	9.96982	NaN
23.8972	16.8506	20.3739	25.2894	20.2255	11.3941	16.379	19.0851	21.9336
23.8972	19.225	23.8206	27.3289	18.0713	12.1062	17.6608	21.3639	15.2396
23.8972	16.8506	20.3739	25.2894	16.1564	24.9246	28.0579	14.9547	24.4973
23.8972	19.225	23.8206	27.3289	20.4648	26.7761	32.9004	21.7912	27.7731
23.8972	16.8506	20.3739	25.2894	20.2255	11.3941	15.2396	11.3941	15.0972
23.8972	19.225	23.8206	27.3289	18.0713	13.388	15.382	15.8093	24.2124
23.8972	16.8506	20.3739	25.2894	16.1564	24.9246	28.0579	16.5214	21.2215
23.8972	19.225	23.8206	27.3289	20.4648	26.7761	32.9004	21.2215	15.9517
23.8972	16.8506	20.3739	25.2894	20.2255	11.3941	15.2396	11.3941	16.8063
23.8972	19.225	23.8206	27.3289	18.0713	12.1062	17.6608	21.3639	18.5154
23.8972	19.225	23.8206	27.3289	20.4648	26.7761	32.9004	21.2215	14.8123
13.557	19.7611	19.6079	22.0263	12.9252	21.3639	18.373	17.2335	NaN
32.7054	22.2121	26.0418	31.4079	17.8319	28.9125	18.8002	23.2154	18.5154
32.7054	25.1227	25.9652	31.7138	NaN	NaN	NaN	NaN	NaN
32.7054	22.2121	26.0418	31.4079	19.0287	28.4852	32.3307	35.8914	25.2094
32.7054	22.2121	26.0418	31.4079	17.8319	28.9125	19.3699	11.9638	15.8093
32.7054	22.2121	26.0418	31.4079	19.0287	28.4852	32.3307	35.8914	27.6306
32.7054	22.2121	26.0418	31.4079	17.8319	28.9125	19.3699	11.9638	18.5154
21.5994	25.1993	26.0418	30.898	19.0287	25.4943	22.7882	20.9366	NaN
21.5994	17.9995	22.5185	22.1283	30.6374	20.3669	22.6457	17.9457	NaN
21.5994	17.9995	22.5185	22.1283	30.6374	17.376	16.9487	18.9427	NaN
20.4505	21.5994	23.0546	20.9046	29.5603	20.2245	20.9366	21.6488	NaN
20.4505	21.5994	23.0546	20.9046	29.5603	16.5214	20.3669	17.9457	NaN
18.842	21.7526	25.0461	29.8783	21.3026	26.4912	29.1973	10.682	NaN
25.3524	29.8715	31.3267	21.5164	28.8423	19.2275	27.0609	30.9064	20.3669
25.3524	29.8715	31.3267	20.0888	24.4142	22.2185	26.3488	16.0941	18.9427
25.3524	29.8715	31.3267	21.5164	28.8423	17.8033	25.6367	14.385	25.067
25.3524	29.8715	31.3267	20.0888	24.4142	15.5244	12.5335	17.5184	25.2094
25.3524	29.8715	31.3267	20.0888	24.4142	15.5244	12.1062	13.388	20.2245
25.3524	29.8715	31.3267	21.5164	28.8423	17.8033	25.6367	17.376	22.5033
30.2544	20.8334	26.8843	26.3092	34.8261	26.2064	32.4731	11.9638	NaN
30.2544	20.8334	26.8843	26.3092	34.8261	25.6367	14.6699	12.9608	NaN
30.2544	20.8334	26.8843	26.3092	34.8261	25.6367	15.382	16.8063	NaN
30.2544	20.8334	26.8843	26.3092	34.8261	26.2064	32.4731	13.6729	NaN
2.06802	NaN	NaN	NaN	NaN	NaN	NaN	NaN	NaN

## Sheet: concentration
10.2486	NaN	NaN	NaN	NaN	NaN	NaN	NaN	NaN
13.6135	NaN	NaN	NaN	NaN	NaN	NaN	NaN	NaN
15.2471	NaN	NaN	NaN	NaN	NaN	NaN	NaN	NaN
12.0972	NaN	NaN	NaN	NaN	NaN	NaN	NaN	NaN
12.202	11.4206	NaN	NaN	NaN	NaN	NaN	NaN	NaN
14.7294	12.5882	11.048	10.131	10.0656	11.4516	11.6194	12.55	NaN
14.7294	15.3421	13.2778	10.7313	14.7806	11.8678	15.9506	18.6738	12.678
9.44715	NaN	NaN	NaN	NaN	NaN	NaN	NaN	NaN
14.5032	12.3538	NaN	NaN	NaN	NaN	NaN	NaN	NaN
14.8507	13.1202	NaN	NaN	NaN	NaN	NaN	NaN	NaN
14.4379	NaN	NaN	NaN	NaN	NaN	NaN	NaN	NaN
14.969	12.0987	NaN	NaN	NaN	NaN	NaN	NaN	NaN
14.969	11.3074	13.3317	11.4744	NaN	NaN	NaN	NaN	NaN
14.969	11.3074	13.3317	12.115	9.54688	12.2727	12.2593	13.4074	NaN
14.8431	9.4	NaN	NaN	NaN	NaN	NaN	NaN	NaN
13.6374	10.9593	NaN	NaN	NaN	NaN	NaN	NaN	NaN
11.1462	11.6892	NaN	NaN	NaN	NaN	NaN	NaN	NaN
11.6803	10.6032	10.1014	10.6923	NaN	NaN	NaN	NaN	NaN
14.8763	NaN	NaN	NaN	NaN	NaN	NaN	NaN	NaN
11.3283	13.9363	14.6997	10.281	9.24719	11.3945	12.7143	11.8795	NaN
11.3283	13.9363	14.6997	10.281	10.7126	10.5046	8.17647	9.96429	NaN
11.3283	13.9363	14.6997	10.281	10.7126	10.5046	12.2941	NaN	NaN
11.3283	13.9363	14.6997	10.281	9.24719	11.3945	12.7143	10.3171	NaN
11.7947	10.8204	NaN	NaN	NaN	NaN	NaN	NaN	NaN
11.7947	12.6709	NaN	NaN	NaN	NaN	NaN	NaN	NaN
14.366	NaN	NaN	NaN	NaN	NaN	NaN	NaN	NaN
19.9042	14.3515	NaN	NaN	NaN	NaN	NaN	NaN	NaN
17.8425	12.6571	NaN	NaN	NaN	NaN	NaN	NaN	NaN
11.9558	9.1954	NaN	NaN	NaN	NaN	NaN	NaN	NaN
11.4793	11.1125	11.1288	9.22222	NaN	NaN	NaN	NaN	NaN
14.3971	10.7635	NaN	NaN	NaN	NaN	NaN	NaN	NaN
10.7012	11.8598	8.34646	NaN	NaN	NaN	NaN	NaN	NaN
12.203	11.268	NaN	NaN	NaN	NaN	NaN	NaN	NaN
14.3782	12.4583	13.3591	13.0435	11.1143	NaN	NaN	NaN	NaN
14.3782	13.4845	12.1216	12.6885	9.39706	10.875	12.4198	12.2424	NaN
14.3782	12.4583	13.3591	13.0435	10.3488	NaN	NaN	NaN	NaN
13.0724	12.2581	NaN	NaN	NaN	NaN	NaN	NaN	NaN
13.0724	13.7308	NaN	NaN	NaN	NaN	NaN	NaN	NaN
10.5109	NaN	NaN	NaN	NaN	NaN	NaN	NaN	NaN
14.2609	14.0571	13.7229	9.54545	9.14286	NaN	NaN	NaN	NaN
14.2609	14.0571	13.7229	10.4737	9.93878	11.6	12.7864	14.1163	10.5179
11.2397	NaN	NaN	NaN	NaN	NaN	NaN	NaN	NaN
14.2824	11.8245	NaN	NaN	NaN	NaN	NaN	NaN	NaN
14.9895	16.02	14.9071	12.8429	14.4307	13.5455	12.125	NaN	NaN
14.9895	17.5924	10.6043	13.1714	13.7598	12.4367	18.3591	20	12.1429
14.9895	16.02	14.9071	10.1222	11.2143	13.8387	14.4737	12.6619	12.6434
13.1135	14.8069	14.3548	12.6519	9.66071	10.3647	11.925	12.9028	11.0938
13.1135	14.8069	14.3548	12.6519	13.2564	10.9038	13.2951	13.1364	13.2374
11.7238	NaN	NaN	NaN	NaN	NaN	NaN	NaN	NaN
18.1546	NaN	NaN	NaN	NaN	NaN	NaN	NaN	NaN
10.2917	NaN	NaN	NaN	NaN	NaN	NaN	NaN	NaN
17.2939	13.2869	NaN	NaN	NaN	NaN	NaN	NaN	NaN
17.4454	16.3825	NaN	NaN	NaN	NaN	NaN	NaN	NaN
12.037	NaN	NaN	NaN	NaN	NaN	NaN	NaN	NaN
12.9903	9.69935	NaN	NaN	NaN	NaN	NaN	NaN	NaN
12.189	NaN	NaN	NaN	NaN	NaN	NaN	NaN	NaN
16.3539	NaN	NaN	NaN	NaN	NaN	NaN	NaN	NaN
12.3134	7.87302	NaN	NaN	NaN	NaN	NaN	NaN	NaN
14.2957	11	15	14.5854	9.24138	NaN	NaN	NaN	NaN
14.2957	11.172	15.1429	12.2769	14.9542	15.8662	15.9459	15.8778	13.2786
14.2957	11	15	14.5854	12.9494	NaN	NaN	NaN	NaN
13.6493	11.7811	10.5	NaN	NaN	NaN	NaN	NaN	NaN
9.54237	NaN	NaN	NaN	NaN	NaN	NaN	NaN	NaN
13.8286	14.2143	13.3846	13.9817	11.9231	13.8041	NaN	NaN	NaN
14.1106	NaN	NaN	NaN	NaN	NaN	NaN	NaN	NaN
15.573	16.2894	14.7124	13.439	11.1733	14.2674	15.3651	15.1604	11.4248
10.5701	8.89437	8.89423	7.05	NaN	NaN	NaN	NaN	NaN
14.4888	10.1484	NaN	NaN	NaN	NaN	NaN	NaN	NaN
14.1859	14.6731	14.4624	13.7437	11.0261	13.0903	11.68	13.887	15.0079
14.1859	14.6731	14.4624	13.7437	13.5727	15.352	15.0276	13.7797	13.3963
14.1859	14.6731	14.4624	13.7437	11.0261	13.0903	12.2911	15.7422	15.6906
14.1422	13.2743	10.6791	11.6093	14.2097	15.8297	NaN	NaN	NaN
14.1422	13.8708	11.9613	11.36	10.8261	15.0928	13.5682	15.2734	18.6961
14.1422	13.8708	11.9613	11.36	11.1071	11.7759	13.557	11.2043	16.2867
14.1422	13.8708	11.9613	11.36	10.8261	15.0928	13.1351	16.023	11.5208
14.1422	13.8708	11.9613	11.36	11.1071	11.7759	12.9884	11.25	14.4583
13.7032	11.0579	NaN	NaN	NaN	NaN	NaN	NaN	NaN
10.1346	10.1634	NaN	NaN	NaN	NaN	NaN	NaN	NaN
16.6701	NaN	NaN	NaN	NaN	NaN	NaN	NaN	NaN
12.7872	NaN	NaN	NaN	NaN	NaN	NaN	NaN	NaN
13.7598	19.3206	NaN	NaN	NaN	NaN	NaN	NaN	NaN
14.1683	12.8231	NaN	NaN	NaN	NaN	NaN	NaN	NaN
12.5605	15.5393	15.3268	12.8434	15.788	16.4783	16.5735	14.5635	8.79747
15.7709	14.5021	13.0852	15.193	15.565	10.375	NaN	NaN	NaN
15.7709	14.5021	12.6441	11.9765	11	12.2075	14.3368	11.4124	10.1515
13.2822	11.6566	11.6875	NaN	NaN	NaN	NaN	NaN	NaN
12.9121	NaN	NaN	NaN	NaN	NaN	NaN	NaN	NaN
17.2884	13.6918	NaN	NaN	NaN	NaN	NaN	NaN	NaN
16.6355	16.0513	11.5672	12.7722	16.0421	15.4516	12.9387	18.3236	13.1667
12.5982	NaN	NaN	NaN	NaN	NaN	NaN	NaN	NaN
15.8981	NaN	NaN	NaN	NaN	NaN	NaN	NaN	NaN
13.4695	12.5195	NaN	NaN	NaN	NaN	NaN	NaN	NaN
11.112	10.3571	13.3319	13.0684	13.801	14.597	18.3064	20.6873	18.3451
10.6667	NaN	NaN	NaN	NaN	NaN	NaN	NaN	NaN
14.1267	13.8927	13.0167	9.80952	14.7067	14.6391	12.6316	14.5783	NaN
13.6134	13.1486	NaN	NaN	NaN	NaN	NaN	NaN	NaN
14.1685	14.1833	10.6042	14.7692	12.7879	NaN	NaN	NaN	NaN
11.223	15.1289	13.9393	15.288	13.8247	13.1146	14.7154	14.269	15.0915
11.223	13.8522	11.2167	9.31081	12.049	14.3826	13.8324	10.9268	14.1842
11.223	13.8522	11.2167	12.5385	12.4175	13.0342	14.0791	NaN	NaN
11.223	15.1289	13.9393	15.288	12.9821	12.3538	13.5821	15.322	11.3704
11.223	15.1289	13.9393	15.288	12.9821	9.2069	12.04	12.1717	14
11.223	13.8522	11.2167	9.31081	12.049	14.3826	13.8324	13.6338	12.2946
11.223	15.1289	13.9393	15.288	12.9821	12.3538	13.5821	13.0323	14.315
14.7906	16.9624	10.7789	NaN	NaN	NaN	NaN	NaN	NaN
14.2781	9.29167	9.59167	NaN	NaN	NaN	NaN	NaN	NaN
14.2781	10.8205	10.2857	11.3467	11.72	12.5556	11.75	10.9241	NaN
10.7429	14.9372	10.3121	12.0816	13.0054	9.96	12.0986	10.1	NaN
13.5763	13.5236	10.265	13.0909	NaN	NaN	NaN	NaN	NaN
16.682	16.8265	14.5987	11.9444	NaN	NaN	NaN	NaN	NaN
16.682	16.8265	14.5987	14.0381	NaN	NaN	NaN	NaN	NaN
16.3146	14.9387	NaN	NaN	NaN	NaN	NaN	NaN	NaN
15.5777	17.5391	15.0896	11.1293	14.4032	16.6667	14.8144	11.2763	NaN
15.5777	14.5455	15.8113	17.6626	16.2042	18.9353	15.5952	12.9792	NaN
14.2759	13.6073	10.8471	NaN	NaN	NaN	NaN	NaN	NaN
15.1274	11.9494	NaN	NaN	NaN	NaN	NaN	NaN	NaN
14.5134	13.1143	12.951	13.3389	13.4972	13.7415	17.4862	16.3909	12.1544
14.5134	14.3398	15.4659	14.3731	13.8411	17.8629	12.5972	NaN	NaN
14.5134	14.3398	15.4659	14.1927	13.3982	10.4667	11.4082	12.8846	11.7647
14.5134	14.3398	15.4659	14.3731	13.8411	17.8629	14.0946	NaN	NaN
17.0897	14.9293	NaN	NaN	NaN	NaN	NaN	NaN	NaN
16.4436	14.0451	12.3019	NaN	NaN	NaN	NaN	NaN	NaN
16.3385	11.1518	NaN	NaN	NaN	NaN	NaN	NaN	NaN
14.2468	15.4194	14.3897	13.8	12.3056	14.8765	14.3037	15.6054	9.9875
12.3483	14.2089	12.2193	11.3086	12.6667	13.0367	19.3312	10.1212	NaN
12.3483	14.2089	9.5814	13.1782	13.2389	NaN	NaN	NaN	NaN
12.3483	14.2089	12.2193	11.3086	10.3684	11.2203	12.1494	13.2326	14.1259
12.3483	14.2089	12.2193	11.3086	12.6667	13.0367	19.3312	10.1837	NaN
15.3198	13.5444	NaN	NaN	NaN	NaN	NaN	NaN	NaN
17.0435	13.8417	15.18	11.4926	12.5694	13.1226	17.9423	16.1295	11.2414
17.0435	13.8417	15.18	11.4926	12.5694	13.1226	17.9423	16.1295	11.6207
15.9673	12.7072	11.1417	10.5644	NaN	NaN	NaN	NaN	NaN
13.7526	16.0769	15.4842	14.6524	12.859	10.1163	10.9636	15.9695	11.8171
13.7526	13.2063	13.7389	11.7152	13.5104	12.8907	17.1083	20.4849	12.7868
13.7526	16.0769	15.4842	14.6524	9.76364	11.4426	13.5176	15.9646	11.2692
12.6	13.5581	13.9592	10.2973	12.8235	13.6596	10.7679	11.6989	NaN
12.6	13.5581	13.9592	11.75	11.9528	14.2024	15.6774	14.5563	15.7914
12.6	13.5581	13.9592	10.2973	12.8235	13.6596	12.2951	11.7935	NaN
12.6	13.5581	13.9592	11.75	11.9528	14.2024	13.4393	17.6147	11.0625
12.6	13.5581	13.9592	11.75	11.9528	14.2024	13.4393	17.6147	10.0877
17.9032	15.5613	14.8039	13.6134	16.5084	19.1685	21.5605	21.1951	16.9018
15.3583	16.0111	10.1494	12.9083	13.9122	11.6543	NaN	NaN	NaN
14.4042	8.22667	NaN	NaN	NaN	NaN	NaN	NaN	NaN
14.7487	NaN	NaN	NaN	NaN	NaN	NaN	NaN	NaN
12.8841	8.84615	NaN	NaN	NaN	NaN	NaN	NaN	NaN
16.3346	17.1497	16.8962	NaN	NaN	NaN	NaN	NaN	NaN
14.9529	11.1408	NaN	NaN	NaN	NaN	NaN	NaN	NaN
12.3016	12.5775	NaN	NaN	NaN	NaN	NaN	NaN	NaN
13	12.401	11.7563	14.2346	14.4948	11.6991	16.6141	11.2011	14.6552
13	12.401	11.7563	14.2346	11	13.9813	13.5882	13.5105	14.3406
13.3757	12.7415	14.6734	10	14.6715	13.7514	12.957	18.5054	16.1765
13.3757	12.7415	14.6734	11.0286	13.0238	12	12.9184	12.0087	16.1297
13.3757	12.7415	14.6734	11.0286	14.5301	13.3458	12.3241	15.3974	17.5327
13.3757	12.7415	14.6734	10	14.6715	13.7514	12.8205	14.5802	14.3867
13.3757	12.7415	14.6734	11.0286	14.5301	13.3458	9.74627	14.0441	13.3544
11.2371	11.3542	11.7358	NaN	NaN	NaN	NaN	NaN	NaN
17.9175	12.6143	NaN	NaN	NaN	NaN	NaN	NaN	NaN
16.1745	17.3898	12.8355	9.87395	14.9116	10.9626	15.3642	NaN	NaN
16.1745	17.3898	10.0496	9.7707	11.8824	14.9771	12.5506	11.27	16.0101
14.1115	15.3051	16.3874	13.9286	11.0638	14.0211	11.1136	13.7407	11.866
14.1115	14.3699	13.4171	13.7059	13.0169	18.7143	15.3495	10.2353	NaN
14.1115	14.3699	13.4171	12.4149	14.7193	10.9794	11.8704	12.7313	13.9412
14.1115	15.3051	16.3874	13.9286	12.8316	13.7767	13.6016	17.1	17.2632
14.1115	14.3699	13.4171	13.7059	13.0169	18.7143	16.3293	NaN	NaN
16.9054	15.8728	12.5526	NaN	NaN	NaN	NaN	NaN	NaN
15.6452	15.9576	15.3469	15.0117	13.6588	15.8632	21.1073	17.2284	17.096
13.9471	12.9251	9.49682	11.1908	10.8108	NaN	NaN	NaN	NaN
13.9471	12.9251	9.49682	11.1908	9.84211	NaN	NaN	NaN	NaN
18.9658	14.8119	12.9123	11.5207	14.3836	16.8778	17.3874	19.4615	20.1487
18.9658	17.5732	14.2755	10.3021	13.4312	17.2848	14.4677	11.84	NaN
18.9658	17.5732	13.5926	11.7959	9.82278	12.4331	14.6287	18.6649	16.7022
18.9658	17.5732	14.2755	10.7358	11.8442	14.6449	14.0507	16.5984	12.0385
18.9658	17.5732	14.2755	10.3021	13.4312	17.2848	12.9868	10.1935	NaN
12.6719	14.8889	16.5789	9.83333	11.784	14.0563	12.6205	14.5695	19.0258
12.6719	14.8889	16.5789	11.018	13.3271	13.0182	15.3017	17.6462	18.9412
15.9062	15.0876	13.8585	14.2807	17.5463	NaN	NaN	NaN	NaN
22.2938	18.5914	12.4463	7.4375	17.2168	14.3727	NaN	NaN	NaN
22.2938	18.5914	12.4463	7.4375	15.3514	11.3182	NaN	NaN	NaN
22.2938	18.5914	12.4463	7.4375	15.3514	12.6609	NaN	NaN	NaN
14.5068	10.3243	8.76923	NaN	NaN	NaN	NaN	NaN	NaN
14.5068	10.3243	11.4096	10.4722	NaN	NaN	NaN	NaN	NaN
18.1407	15.0634	NaN	NaN	NaN	NaN	NaN	NaN	NaN
18.1407	18.1171	13.5642	14.4096	14.8295	NaN	NaN	NaN	NaN
21.6589	12.9758	4	NaN	NaN	NaN	NaN	NaN	NaN
21.6589	13.3943	8.92	NaN	NaN	NaN	NaN	NaN	NaN
13.9457	15.2137	13.7323	16.7951	10.0813	15.7605	14.2804	13.5586	14.4693
13.9457	15.2137	13.7323	16.7951	12.7464	15	14.8526	16.5656	18.5855
15.5922	14.9784	12.0272	14.4247	15.4234	NaN	NaN	NaN	NaN
16.8716	14.7966	16.8432	10.9118	11.1467	12.3469	NaN	NaN	NaN
16.8716	14.7966	16.8432	12.1236	11.8919	NaN	NaN	NaN	NaN
10.6053	NaN	NaN	NaN	NaN	NaN	NaN	NaN	NaN
10.5	NaN	NaN	NaN	NaN	NaN	NaN	NaN	NaN
15.1384	18.4743	16.186	17.9762	18.1641	20.5442	21.6695	21.2778	17.316
14.3846	12.3757	17.931	15.044	11.8624	13.959	11.1461	7.30303	NaN
14.3846	16.5352	20.1097	13.2439	11.7483	NaN	NaN	NaN	NaN
14.3846	16.5352	20.1097	13.0276	NaN	NaN	NaN	NaN	NaN
12.7914	9.83099	NaN	NaN	NaN	NaN	NaN	NaN	NaN
16.5195	15.7522	10.7206	10.9	NaN	NaN	NaN	NaN	NaN
20.1619	14.1892	14.7013	11.48	14.1078	14.1039	14.4474	14.8132	13.9747
20.1619	14.1892	14.7013	13.6915	11.6484	16.2414	18.2536	16.1439	16.2093
20.1619	14.1892	14.7013	11.48	14.1078	14.9789	14.6216	16.1727	11.6301
20.1619	14.1892	14.7013	11.48	14.1078	14.9789	14.6216	16.1727	12.371
20.676	18.5356	13.2432	12.2102	12.011	12.7838	14.4112	11.6633	NaN
20.676	18.5356	13.2432	12.2102	11.8842	NaN	NaN	NaN	NaN
15.9076	15.8791	13.8733	12.3333	12.25	NaN	NaN	NaN	NaN
15.9076	15.8791	13.8733	12.3333	10.1429	10.275	9.61364	9.87805	NaN
18.9914	16.5855	16.9963	12.2931	16.5176	10.9878	14.2759	16.2162	14.5769
18.9914	15.4181	16.1331	14.8145	19.2407	16.8214	11	11.4348	NaN
18.9914	16.5855	16.9963	14.9577	16.3791	17.2465	12.9935	17.7629	19.2644
18.9914	15.4181	16.1331	12.7547	15.9824	16.0727	19.895	17.0425	18.5837
18.9914	16.5855	16.9963	12.2931	16.5176	12.5895	16.3	12.5	14.3676
18.9914	15.4181	16.1331	14.8145	19.2407	16.3846	10.4828	NaN	NaN
18.9914	16.5855	16.9963	12.2931	16.5176	12.5895	16.3	12.6	9.325
15.8301	14.4734	10.9643	NaN	NaN	NaN	NaN	NaN	NaN
18.1048	13.9271	16.3415	12.0336	11.0303	NaN	NaN	NaN	NaN
18.1048	13.9271	10.2626	9.56364	NaN	NaN	NaN	NaN	NaN
16.8643	16.2724	16.1296	13.726	12.8987	17.9145	17.0893	24.7512	20.4904
16.8643	16.2724	16.1296	14.0897	17.6788	13.6932	12.9118	16.1983	16.1389
16.8643	16.2724	16.1296	14.0897	17.6788	12.725	13.6392	15.9433	15.0253
16.09	14.9818	15.5373	10.7073	15.1163	18.5189	15.7699	14.3214	11.3471
16.09	14.9818	15.5373	13.2453	18.0955	13.7547	16.7219	11.9397	13.5312
16.09	14.9818	15.5373	13.2453	18.0955	15.2717	16.1016	16.8456	18.1154
16.09	14.9818	15.5373	10.7073	15.1163	18.5189	17.25	16.9578	13.8587
16.09	14.9818	15.5373	13.2453	18.0955	13.7547	16.7219	13.8333	13.5282
16.09	14.9818	15.5373	13.2453	18.0955	15.2717	16.1016	16.8456	12.8571
16.09	14.9818	15.5373	10.7073	15.1163	18.5189	17.25	16.9578	13.2143
19.1282	11.1615	11.5575	9.36842	NaN	NaN	NaN	NaN	NaN
15.7707	NaN	NaN	NaN	NaN	NaN	NaN	NaN	NaN
16.3394	11.4796	NaN	NaN	NaN	NaN	NaN	NaN	NaN
14.49	20.4957	14.4259	12.1584	17.3314	22.674	10.1429	NaN	NaN
14.49	20.4957	14.9508	14.8378	13.1311	18.6149	12.7374	11.5778	14.234
14.49	20.4957	14.4259	13.2222	13.7589	14.291	14.4017	14.9012	16.6736
14.49	20.4957	14.9508	14.8378	17.3588	18.2453	18.0497	21.7839	14.9899
14.49	20.4957	14.9508	14.8378	13.1311	18.6149	12.6075	14.3361	13.5146
14.49	20.4957	14.9508	14.8378	13.1311	18.6149	12.7374	10.2703	12.8923
17.3833	16.5366	13.8503	13.8523	10.8983	12.0804	17.2727	13.5039	15.274
17.3833	16.5366	14.974	13.2812	18.9822	20.2925	15.8343	17.4123	16.425
17.3833	16.5366	13.8503	13.8523	10.8983	12.9029	19.2323	15.3855	NaN
17.3833	16.5366	14.974	13.2812	18.9822	15.5304	17.4889	16.4507	14.227
17.3833	16.5366	13.8503	13.8523	10.8983	12.9029	19.2323	13.3371	NaN
10.9122	NaN	NaN	NaN	NaN	NaN	NaN	NaN	NaN
15.6761	16.9739	14.7056	NaN	NaN	NaN	NaN	NaN	NaN
13.0213	15.1014	14.8622	14.8288	14.124	NaN	NaN	NaN	NaN
14.4817	12.9587	12.9805	14.0064	NaN	NaN	NaN	NaN	NaN
14.4817	15.7311	18.1687	20.5331	12.8396	14.3258	11.0619	NaN	NaN
14.4817	15.7311	18.1687	20.5331	12.0638	15.8171	NaN	NaN	NaN
14.9643	14.5165	11.0188	12.0745	10.9655	NaN	NaN	NaN	NaN
16.9155	13.768	10.3072	12.8951	13.6941	18.3731	17.3425	19.5063	18.2044
17.2026	18.9123	12.8152	12.5143	11.1011	NaN	NaN	NaN	NaN
17.2026	18.9123	12.8152	12.5143	14.2195	14.4715	NaN	NaN	NaN
15.0388	15.6455	21.566	16.6087	18.4074	13.0692	15.8589	10.6774	NaN
15.0388	15.6455	21.566	16.6087	18.1703	14.0671	11.7442	9.07895	NaN
15.0388	15.6455	21.566	16.6087	18.1703	14.0671	12.6316	13.5893	NaN
17.4529	15.498	14.1236	13.7764	12.6667	NaN	NaN	NaN	NaN
17.4529	18.8951	19.9452	14.5685	15.9294	16.5062	13.7244	NaN	NaN
17.4529	18.8951	19.9452	15.2517	15.8488	13.9383	10.7667	10.4487	NaN
17.4529	18.8951	19.9452	15.2517	15.8488	14.0543	NaN	NaN	NaN
14.3363	12.0692	13.2891	NaN	NaN	NaN	NaN	NaN	NaN
24.0903	14.0288	15.5833	12.8039	15.5439	17.3694	21.9	19.5019	18.8984
24.0903	10.6236	13.81	15.8045	14.3636	16.6164	15.1954	16.4505	16.4619
24.0903	10.6236	13.81	15.8045	13.625	13.3117	16.3619	11.7303	10.956
24.0903	10.6236	13.81	15.8045	13.625	13	15.6091	13.8696	14.8235
24.0903	10.6236	13.81	15.8045	13.625	13	15.6091	13.8696	13.7778
18.9969	17.5312	14.8614	12.9822	12.3265	NaN	NaN	NaN	NaN
18.9969	17.5312	14.8614	12.9822	9.22917	11.7229	13.1625	NaN	NaN
17.6747	14.9732	16.932	13.8725	15.7917	15.864	12.4275	14.4012	18.4156
17.6747	14.9732	16.932	11.3065	13.2436	15.0759	13.7158	14.6569	11.2324
17.6747	14.9732	16.932	13.8725	15.7917	15.864	11.8433	14.0103	15.8593
17.6747	14.9732	16.932	11.3065	13.2436	15.0759	14.6931	12.4068	15.2342
17.6747	14.9732	16.932	13.8725	15.7917	15.864	11.8433	13.3294	11.8864
17.6747	14.9732	16.932	11.3065	13.2436	15.0759	14.6931	12.6515	14.8548
15.474	20.3448	17.1366	16.1117	13.0849	15.3254	15.8392	9.77457	NaN
15.474	20.3448	17.1366	16.7411	13.7288	17.1069	13.9712	13.5812	17.1888
15.474	20.3448	17.1366	16.1117	12.902	14.2202	14.4943	NaN	NaN
15.474	20.3448	17.1366	16.7411	13.7143	13.8017	16.2938	18.1076	13.0388
15.474	20.3448	17.1366	16.7411	13.7288	17.1069	12.3563	14.1304	17.9371
15.474	20.3448	17.1366	16.1117	12.902	14.2202	13.2	14.6745	21.8342
15.474	20.3448	17.1366	16.7411	13.7143	13.8017	16.2938	18.1076	11.1226
12.0855	14.2469	13.3304	13.3821	10.5556	NaN	NaN	NaN	NaN
18.1295	18.0233	13.9159	12.5273	13.8976	NaN	NaN	NaN	NaN
18.1295	18.0233	13.9159	12.5273	17.0168	11.9677	NaN	NaN	NaN
18.1295	18.0233	13.9159	12.5273	17.0168	10.3091	NaN	NaN	NaN
17.9784	15.5368	12.8	11.938	12.8803	13.5547	16.372	14.0056	13.2061
16.0169	15.2996	20.4327	11.8114	16.8701	18.0282	13.9583	13.4304	NaN
16.0169	16.2053	15.1411	14.957	19.5933	13.0769	15.3133	14.128	NaN
16.0169	15.2996	20.4327	13.8187	16.2246	15.8424	16.7273	14.2205	14.8727
16.0169	16.2053	15.1411	14.957	19.5933	15.7576	10.9508	14.4673	NaN
16.0169	15.2996	20.4327	11.8114	16.8701	18.0282	14.6759	12.8793	NaN
16.0169	16.2053	15.1411	14.957	19.5933	15.7576	10.86	11.1707	NaN
16.0169	15.2996	20.4327	13.8187	16.2246	15.8424	16.7273	13.6396	14.5989
20.1903	16.6868	16.69	15.0816	11.5644	15.0706	18.0846	19.41	21.417
20.1903	16.6868	16.69	15.828	14.7544	13.4149	15.3885	14.1494	11.8235
20.1903	16.6868	16.69	15.828	14.7544	13.9121	12.181	13.1959	15.7312
20.1903	16.6868	16.69	15.828	14.7544	13.4149	15.3885	11.2121	15.1667
19.1432	15.8911	16.8728	15.6164	12.4383	16.538	9.50926	NaN	NaN
19.1432	14.435	19.3819	14.676	18.3275	19.4778	16.8344	16.1019	14.8129
19.1432	15.8911	16.8728	12.3684	14.3108	19.5938	14.7165	16.6622	14.2881
19.1432	14.435	19.3819	13.5714	15.6968	15.4752	16.129	14.6584	12.6829
19.1432	14.435	19.3819	13.5714	15.6968	16.878	18.7895	10.5556	12.9529
19.1432	14.435	19.3819	14.676	18.3275	19.4778	16.719	19.0392	17.6768
19.1432	15.8911	16.8728	12.3684	14.3108	19.5938	15.4803	10.2727	13.6991
19.1432	14.435	19.3819	13.5714	15.6968	16.878	18.7895	13.0854	14.52
19.1432	15.8911	16.8728	12.3684	14.3108	19.5938	15.4803	13.2143	13.3298
19.1432	14.435	19.3819	13.5714	15.6968	15.4752	16.129	14.6584	13.15
17.4764	12.0819	10.0094	11.931	NaN	NaN	NaN	NaN	NaN
16.4949	18.6255	13.7665	9.40299	10.88	14.1176	11.4074	NaN	NaN
18.284	15.6279	17	12.6667	14	14.8438	14.7917	14.4247	NaN
18.284	15.6279	17	14.5398	13.5	14.7892	14.8449	14.4494	NaN
18.284	15.6279	17	14.5398	13.5	14.7892	14.8449	12.8875	NaN
16.2959	14.1401	14.8553	13.4353	15.6907	16.3744	17.9595	17.3702	16.8857
16.2959	17.4276	17.432	13.8219	19.1458	16.5057	17.3744	16.7118	15.4202
16.2959	14.1401	14.8553	12	11.3053	13.5854	13.6353	13.3627	13.5811
16.2959	17.4276	17.432	14.0688	14.0629	16.0158	12.3832	15.0064	17.7714
16.2959	14.1401	14.8553	12	11.3053	12.7033	14.4231	14.8255	16.3408
16.2959	14.1401	14.8553	12	11.3053	13.5854	12.3878	13.6667	10.4
16.2959	17.4276	17.432	14.0688	14.0629	16.0158	12.8716	16.0071	15.8562
19.5908	23.673	22.0554	14.859	21.7477	14.5738	17.5347	15.8013	NaN
19.5908	23.673	22.0554	14.859	21.7477	13.9213	16.0402	13.1258	NaN
16.0639	16.0037	18.2234	14.9435	NaN	NaN	NaN	NaN	NaN
16.0639	16.0037	18.2234	14.3486	NaN	NaN	NaN	NaN	NaN
17.4719	16.5238	17.8222	18.781	13.9416	17.3784	14.9444	NaN	NaN
17.4719	16.5238	17.8222	18.781	15.3614	11.8548	12.9231	8.78431	NaN
17.4719	16.5238	17.8222	18.781	15.3614	12.165	12.4057	9.31183	NaN
17.4719	16.5238	17.8222	18.781	15.3614	11.8548	12.9231	10.1731	NaN
21.4451	18	13.689	10.3913	NaN	NaN	NaN	NaN	NaN
21.4451	18	14.3413	11.0902	11.35	11.12	NaN	NaN	NaN
21.4451	18	14.3413	11.0902	14.3286	13.25	11.0682	NaN	NaN
21.4451	18	14.3413	11.0902	14.3286	13.25	16.8333	NaN	NaN
21.3282	19.8076	15.4865	11.5099	14.5	9.54902	NaN	NaN	NaN
21.3282	19.8076	15.4865	11.5099	14.5	11.5714	12.6341	NaN	NaN
19.9911	17.0185	16.0495	16.3309	15.6	14.6355	15.2727	15.102	NaN
15.6845	14.7192	10.5484	NaN	NaN	NaN	NaN	NaN	NaN
15.6845	14.7192	20.2	NaN	NaN	NaN	NaN	NaN	NaN
15.2757	17.3344	19.2184	14.837	11.581	15.6479	16.1717	19.1353	17.5197
15.2757	17.3344	19.2184	13.5495	11.1688	21.5095	19.3134	20.1038	19.5503
13.7111	16.6583	17.9968	14.0854	14.9189	14.914	11.8718	16.0806	15.9725
13.7111	15.2408	18.6278	18.6275	10.3974	16.5493	20.6735	16.3756	13.0895
13.7111	16.6583	17.9968	13.6173	15.955	16.6693	15.2158	14.0351	13.6412
13.7111	15.2408	18.6278	18.6275	16.7545	12.9767	14.0853	15.8621	11.33
13.7111	16.6583	17.9968	14.0854	14.9189	14.7297	15.0682	14.0629	10.6415
13.7111	16.6583	17.9968	13.6173	15.955	15.0755	12.2258	17.0687	13.7895
13.7111	15.2408	18.6278	18.6275	16.7545	13.1648	13.1818	15.6721	11.5537
13.7111	16.6583	17.9968	14.0854	14.9189	14.914	12.8235	12.3371	11.2759
13.7111	16.6583	17.9968	13.6173	15.955	15.0755	11.5269	14.1731	12.3218
13.7111	16.6583	17.9968	13.6173	15.955	15.0755	12.2258	17.0687	10.9512
21.3849	20.2717	16.4333	19.1233	24.5915	18.0576	17.48	16.6047	NaN
21.3849	20.2717	18.5182	19.9221	16.4371	20.416	19.6324	15.9	NaN
21.3849	20.2717	18.5182	19.9221	15.7949	14.1978	14.0125	12.6466	NaN
21.3849	20.2717	16.4333	19.1233	24.5915	18.3233	19.3279	15.4779	NaN
21.3849	20.2717	18.5182	19.9221	15.7949	15.3977	12.8879	17.7236	NaN
21.3849	20.2717	18.5182	19.9221	16.4371	20.416	19.6324	14.1395	NaN
21.3849	20.2717	16.4333	19.1233	24.5915	18.3233	19.3279	14.5429	15.8298
22.1007	19.7599	16.2669	14.8148	13.9328	16.6692	14.1786	12.037	NaN
22.1007	19.7599	16.2669	15.8204	18.4	15.6241	12.0119	13.7	NaN
19.7701	17.5299	20.6189	16.1502	18.9138	14.774	19.1941	19.7233	14.4634
19.7701	17.5299	20.6189	16.1502	18.9138	17.5304	18.548	16.4518	13.1515
19.7701	17.5299	20.6189	16.1502	18.9138	14.774	19.1941	19.7233	15.177
19.7701	17.5299	20.6189	16.1502	18.9138	17.5304	18.548	16.4518	16.5397
21.5777	NaN	NaN	NaN	NaN	NaN	NaN	NaN	NaN
22.3508	16.5565	17.638	12.9048	13.0561	13.1882	13.2476	13.6048	14.832
22.3508	16.5565	17.638	14.487	16.9412	17.5449	12.6556	13.5926	11.7113
22.3508	16.5565	17.638	12.9048	12.1959	18.3664	21.5348	14.5263	NaN
22.3508	16.5565	17.638	14.487	16.9412	17.5449	13.402	11.9735	11.4158
22.3508	16.5565	17.638	12.9048	12.1959	18.3664	21.5348	10.8367	NaN
20.7565	18.9286	14.0943	NaN	NaN	NaN	NaN	NaN	NaN
20.7565	12.2804	9.60241	NaN	NaN	NaN	NaN	NaN	NaN
18.3425	14.8272	NaN	NaN	NaN	NaN	NaN	NaN	NaN
13.8276	17.1715	15.7729	16.0976	13.7791	NaN	NaN	NaN	NaN
15.9783	17.8908	13.0935	12	12.6804	9.30769	NaN	NaN	NaN
13.3976	16.4075	22.6752	15.6442	14.1793	14.0788	18.1707	16.3506	14.4559
13.3976	16.4075	22.6752	13.3743	13.0867	19.7315	16.6489	15.0144	16.2902
13.3976	16.4075	22.6752	13.3743	13.0867	19.7315	18.8714	14.8042	17.221
20.787	16.6456	18.0327	18.2157	20.0443	23.5622	14.2045	16.8354	NaN
20.787	17.4378	19.1569	20.8993	18.2414	16.0681	22.7097	17.0309	19.9902
20.787	17.4378	19.1569	20.8993	16.9626	21.1895	13.3623	14.4688	17.0314
20.787	17.4378	19.1569	20.8993	18.2414	16.0681	16.2153	18.227	14.0702
20.787	17.4378	19.1569	20.8993	16.9626	21.1895	17.7905	11.6014	16.626
20.787	17.4378	19.1569	20.8993	18.2414	16.0681	16.2153	18.227	14.3333
20.787	17.4378	19.1569	20.8993	16.9626	21.1895	17.7905	11.6014	15.7188
15.2891	16.1098	19.7215	15.6642	15.6442	16.5714	16.3441	13.6447	16.8657
15.2891	16.1098	19.7215	15.6642	15.6442	13.8976	13.3984	13.5176	13.336
15.2891	16.1098	19.7215	15.6642	15.6442	13.8976	13.3984	15.9104	13.5802
20.7546	20.8369	19.4781	15.711	17.6326	13.6786	16.5075	14.7802	13.6556
20.7546	20.8369	19.4781	11.7259	23.0465	13.0227	21.7651	19.5828	19.9756
20.7546	20.8369	19.4781	15.711	17.6326	15.6842	18.6385	15.6505	15.9328
20.7546	20.8369	19.4781	11.7259	23.0465	16.3739	22.9821	14.76	17.3041
20.7546	20.8369	19.4781	15.711	17.6326	13.6786	16.5075	15.3789	15.3835
20.7546	20.8369	19.4781	15.711	17.6326	15.6842	18.6385	14.5865	18.0877
20.7546	20.8369	19.4781	11.7259	23.0465	16.3739	22.9821	15.3707	17.0855
18	14.686	13.9082	11.4479	11.1875	13.4375	NaN	NaN	NaN
16.136	16.1803	17.7238	12.6403	12.1937	14.0065	13.9848	NaN	NaN
16.136	16.1803	17.7238	13.6954	16.8684	16.8671	13.7097	10.5217	NaN
16.136	16.1803	17.7238	13.6954	16.8684	16.8671	11.5946	11.2184	NaN
13.7883	16.5535	12.5878	10.2625	14.9346	14.7857	11.1364	NaN	NaN
19.2353	15.9655	14.6429	NaN	NaN	NaN	NaN	NaN	NaN
12.5189	17.4094	12.401	NaN	NaN	NaN	NaN	NaN	NaN
15.9112	15.6424	10.7368	11.9459	10.6923	12.4545	12.9107	NaN	NaN
17.2356	14.725	14.5911	14.4979	16.3209	16.5224	9.80208	NaN	NaN
17.2356	17.3913	17.947	19.2266	15.9779	19.3966	14	13.8231	15.5648
17.2356	14.725	14.5911	14.4979	16.3209	13.4359	17.2273	12.6593	13.8079
17.2356	14.725	14.5911	14.4979	16.3209	16.5224	15.9679	10.5955	12.3788
24.457	15.386	19.3652	14.2374	15.1341	12.2571	20.1914	16.4362	NaN
24.457	17.29	16.0172	17.5685	NaN	NaN	NaN	NaN	NaN
24.457	15.386	19.3652	14.625	15.8066	18.6576	14.5857	9.62595	13.2393
24.457	15.386	19.3652	14.2374	15.1341	10.0217	15.4435	17.7692	14.9926
24.457	15.386	19.3652	14.625	15.8066	18.6576	16.0082	16.0069	16.9677
24.457	15.386	19.3652	14.2374	15.1341	12.2571	20.1914	15.9528	NaN
24.457	15.386	19.3652	14.625	15.8066	18.6576	14.5857	9.62595	15.5846
17.5394	16.2815	18.1054	16.875	19.9062	18.1032	19.0195	13.2063	17.372
17.5394	16.2815	18.1054	16.875	19.9062	16.3507	17.9727	12.2719	15.966
17.5394	16.2815	18.1054	16.875	19.9062	16.3507	17.9727	13.4561	16.1963
15.9932	21.2013	16.9275	14.7614	16.8956	15.5226	10.4375	12.5385	NaN
15.9932	21.2013	16.9275	14.7614	16.8956	15.5226	9.16418	12.4154	NaN
14.5226	13.6319	12.8944	11.9798	12.6176	14.04	12.8471	11.322	NaN
16.262	16.1196	14.9511	17.5357	15.4538	17.9779	16.6328	13.7752	NaN
16.262	16.1196	14.9511	17.5357	14.3217	18.0321	18.7849	10.1529	17.2143
16.262	16.1196	14.9511	17.5357	14.3217	18.0321	18.7849	13.8017	NaN
17.0602	18.868	17.5594	20.7188	15.8784	18.8547	12.2959	11.6385	NaN
17.0602	18.868	17.5594	20.7188	14.3869	15.4944	10.5966	11.7143	12.7927
17.0602	18.868	17.5594	20.7188	14.3869	15.4944	13.0482	13.9032	12.0345
17.0602	18.868	17.5594	20.7188	14.3869	15.4944	10.5966	12.5493	13.1905
15.3828	14.9929	16.4607	16.1589	12.4756	NaN	NaN	NaN	NaN
15.3828	14.9929	16.4607	16.1589	13.314	11.3256	NaN	NaN	NaN
15.3944	13.9638	16.6857	16.7157	19.9932	20.8758	19.3702	19.129	NaN
15.3944	13.9638	16.6857	16.7157	15.0709	15.375	23.8047	22.3756	NaN
17.1853	16.5259	14.7339	15.6688	16.6557	26.441	17.8803	19.4702	18.9442
17.1853	16.5259	14.7339	14.3101	15.995	18.4177	16.4049	16.058	15.668
17.1853	16.5259	14.7339	14.3101	15.995	18.4177	15.418	15.0078	14.5868
24.2437	15.7556	17.6306	16.3366	16.3035	15.5593	13.5057	NaN	NaN
24.2437	16.4395	17.9792	19.1875	17.1826	16.4202	14.7791	9.15152	NaN
24.2437	15.7556	17.6306	16.3366	16.3035	14.3162	12.7117	NaN	NaN
24.2437	16.4395	17.9792	19.1875	17.1826	13.5593	9.47191	12.2762	NaN
24.2437	16.4395	17.9792	19.1875	17.1826	16.4202	14.7791	14.0652	NaN
18.9659	12	13.2727	11.5397	13.2171	15.9231	NaN	NaN	NaN
20.5887	19.1107	21.1624	17.2448	16.8065	16.1497	13.8	14.4198	11.5821
20.5887	19.1107	21.1624	15.0531	15.7606	23.8826	14.6649	17.7952	17.6641
20.5887	19.1107	21.1624	17.2448	16.8065	16.1497	14.6981	14.4636	14.4783
20.5887	19.1107	21.1624	15.0531	15.7606	23.8826	15.58	13.6702	17.4558
20.5887	19.1107	21.1624	15.0531	15.7606	23.8826	15.58	14.9587	14.1899
20.5887	19.1107	21.1624	17.2448	16.8065	16.1497	14.6981	14.4636	10.5385
17.4652	18.6165	17.2934	13.2448	17.6444	8.90196	NaN	NaN	NaN
17.4652	18.6165	17.2934	13.2448	17.6444	13.1818	10	11.0426	NaN
18.2889	19.7253	21.3075	14.1053	14.7674	19.1926	19.3316	NaN	NaN
18.2889	19.7253	21.3075	14.8526	13.7263	24.1595	15.6593	13.828	18.2028
18.2889	19.7253	21.3075	14.1053	13.9231	13.0968	14.9341	17.6829	17.1194
18.2889	19.7253	21.3075	14.8526	13.7263	24.1595	15.6336	16.8431	18.494
14.5602	17.1264	14.4497	13.447	15.1838	13.5593	16.4451	17.6294	15.1455
14.5602	17.1264	14.4497	12.6212	15.6823	14.0673	16.9408	20.0435	17.5336
14.5602	17.1264	14.4497	13.447	15.1838	15.9151	14.6413	16.687	13.3462
14.5602	17.1264	14.4497	12.6212	15.6823	15.0855	11.8315	17.5417	15.3136
14.5602	17.1264	14.4497	13.447	15.1838	15.9151	13.8354	16.2869	19.8715
14.5602	17.1264	14.4497	12.6212	15.6823	15.0855	13.1579	19.2424	24.4643
14.5602	17.1264	14.4497	13.447	15.1838	13.5593	16.4451	17.6294	13.8667
14.5602	17.1264	14.4497	13.447	15.1838	15.9151	13.8354	16.2869	12.8941
18.0693	17.6624	16.7173	18.9221	21.0288	14.7174	16.2527	17.47	16.5734
18.0693	17.6624	14.1991	16.0381	17.6265	19.8383	23.3478	18.2121	15.7219
18.0693	17.6624	16.7173	18.9221	21.0288	15.3488	16.1017	15.8873	15.0283
18.0693	17.6624	14.1991	16.0381	17.6265	15.9724	13.5983	18.8733	13.4167
18.0693	17.6624	16.7173	18.9221	21.0288	15.3488	14.0632	16.4775	17.6857
18.0693	17.6624	14.1991	16.0381	17.6265	15.9724	15.181	15.2734	16.6538
18.0693	17.6624	14.1991	16.0381	17.6265	19.8383	23.3478	20.0325	16.0791
18.0693	17.6624	16.7173	18.9221	21.0288	15.3488	16.1017	15.8873	19.3795
18.0693	17.6624	14.1991	16.0381	17.6265	15.9724	13.5983	18.8733	12.8558
18.0946	18.8571	18.4226	15.8156	15.5714	17.6746	14.027	19.6359	17.9113
18.0946	14.1141	14.4333	16.1225	11.5607	16.6069	19.0195	16.5725	14.8394
18.0946	14.1141	14.4333	16.1225	11.5607	16.6069	19.0195	14.8	15.0576
23.9645	18.7521	19.1877	14.1475	18.9895	13.7191	13.0541	15.036	14.4825
23.9645	14.8514	18.3175	16.8033	12.8246	16.6148	17.2393	16.2133	16.208
23.9645	18.7521	19.1877	15.5926	13.0828	17.9108	18.8421	13.8911	14.141
23.9645	14.8514	18.3175	16.8033	14.0703	18.5146	15.7024	15.8824	NaN
23.9645	18.7521	19.1877	14.1475	18.9895	15.0303	13.3376	20.8973	10.2432
23.9645	14.8514	18.3175	16.8033	14.0703	18.5146	13.098	13.7	15.9606
23.9645	18.7521	19.1877	15.5926	13.0828	17.9108	18.8421	12.7179	10.2636
23.9645	18.7521	19.1877	14.1475	18.9895	15.0303	13.3376	20.8973	11.3521
19.1852	19.9157	19.3205	17.9561	16.7356	13.6846	15.9459	12.2778	NaN
19.1852	19.9157	19.3205	17.9561	13.5493	15.6316	15.4224	13.2571	NaN
18.249	16.7799	19.2336	16.6468	15.8582	12.8209	13.9508	10.0097	NaN
18.249	16.7799	19.2336	16.6468	14.3406	16.9389	15.8406	16.1232	NaN
19.4727	16.6491	18.8282	18.5794	17.6	22.1538	21.25	16.6286	20.5091
19.4727	16.6491	18.8282	15.8333	16.4367	14.0645	20.3704	15.906	17.8172
19.4727	16.6491	18.8282	18.5794	15.4958	20.432	15.3495	20.35	23.3022
19.4727	16.6491	18.8282	15.8333	16.4367	15.2891	17.3869	11.8095	16.497
19.4727	16.6491	18.8282	18.5794	15.4958	20.432	15.4959	10.5364	14.8182
19.4727	16.6491	18.8282	18.5794	17.6	22.1538	21.25	14.3788	14.022
19.4727	16.6491	18.8282	15.8333	16.4367	14.0645	20.3704	16.1983	17.9458
19.4727	16.6491	18.8282	15.8333	16.4367	15.2891	17.3869	14.7015	15.4626
19.4727	16.6491	18.8282	18.5794	17.6	22.1538	21.25	14.3788	14.6364
18.906	20.1693	22.1826	13.8203	15.6765	18.891	14.7987	NaN	NaN
18.906	20.1693	22.1826	14.6839	16.287	14.7667	12.9468	11.1857	NaN
18.906	20.1693	22.1826	14.6839	16.287	17.5882	12.9867	10.2128	NaN
22.7108	17.0898	16.1203	19.3208	18.4592	15.6489	11.8322	13.0679	NaN
22.7108	16.8513	19.4281	23.7124	15.3542	20.1218	12.6724	9.57143	NaN
22.7108	16.8513	19.4281	23.7124	17.2568	19.7915	12.1901	13.7962	NaN
22.7108	17.0898	16.1203	19.3208	18.4592	13.9127	15.5	12.25	NaN
22.7108	16.8513	19.4281	23.7124	15.3542	20.1218	11.2222	7.3	NaN
22.7108	16.8513	19.4281	23.7124	17.2568	19.7915	13.938	11.6909	NaN
22.7108	17.0898	16.1203	19.3208	18.4592	13.9127	15.5	14.8119	15.3673
19.8284	13.1682	NaN	NaN	NaN	NaN	NaN	NaN	NaN
18.3618	21.4529	20.3105	13.1642	18.8028	25.0558	16.1	15.0157	21.1005
18.3618	21.4529	20.3105	16.0376	15.1942	18.5755	17.865	13.807	17.5816
18.3618	21.4529	20.3105	16.0376	14.9907	16.7748	20.1656	13.0748	18
18.3618	21.4529	20.3105	13.1642	18.8028	25.0558	17.6	15.6293	14.9244
18.3618	21.4529	20.3105	13.1642	18.8028	25.0558	16.1	15.0208	14.6355
18.3618	21.4529	20.3105	16.0376	15.1942	18.5755	17.865	12.957	14.1979
18.3618	21.4529	20.3105	16.0376	14.9907	16.7748	20.1656	15.9175	14.7798
18.3618	21.4529	20.3105	13.1642	18.8028	25.0558	17.6	14.3654	16.7634
20.5276	17.9945	19.8471	15.2812	15.9518	17.9236	14.2723	15.9583	14.6397
20.5276	17.9945	19.8471	15.97	14.1053	16.5	19.0683	14.198	11.3263
20.5276	17.9945	19.8471	15.97	18.2906	19.3913	12.3918	17.3836	12.6224
20.5276	17.9945	19.8471	15.2812	15.9518	17.2538	17.8201	17.4012	15.3691
20.5276	17.9945	19.8471	15.97	18.2906	19.3913	15.1277	14.4722	16.0325
20.5276	17.9945	19.8471	15.97	14.1053	16.5	19.0683	13.38	12.3789
20.5276	17.9945	19.8471	15.2812	15.9518	17.9236	14.2723	15.9583	15.4733
20.5276	17.9945	19.8471	15.97	18.2906	19.3913	12.3918	17.3836	13.375
17.9281	17.8505	17.0625	13.7854	17.7198	16.1173	10.8846	12.1538	NaN
17.9281	17.8505	17.109	13.3418	18.9856	20.8905	12.2317	11.5556	NaN
17.9281	17.8505	17.0625	13.7854	17.7198	16.1173	13.8272	NaN	NaN
17.9281	17.8505	17.109	13.3418	18.9856	20.8905	12.4154	11.9275	NaN
16.8601	16.3295	17.2819	18.4145	13.3759	16.7289	19.9588	13.798	NaN
16.8601	18.9377	16.7143	17.0478	18.0993	19.9841	18.234	15.6739	20.5484
16.8601	16.3295	17.2819	18.4145	16.3333	14.7697	15.849	14.0566	14.922
16.8601	18.9377	16.7143	17.0478	18.0993	18.9607	13.5588	15.1897	20.0471
16.8601	18.9377	16.7143	17.0478	18.0993	18.9607	16.8235	17.1875	12.6535
16.8601	16.3295	17.2819	18.4145	16.3333	14.7697	15.849	14.0775	17.4
16.8601	18.9377	16.7143	17.0478	18.0993	19.9841	18.234	15.6739	15.4412
18.73	17.9245	21.3163	17.1429	15.5818	18.9448	13.7798	14.8739	14.2083
18.73	17.9245	21.3163	15.1919	21.1818	24.1164	15.5259	19.3111	20.3305
18.73	17.9245	21.3163	17.1429	16.0979	17.3273	18.8387	14.2979	14.7581
18.73	17.9245	21.3163	17.1429	15.5818	18.9448	13.632	13.4331	16.5112
18.73	17.9245	21.3163	15.1919	21.1818	24.1164	15.8466	15.7167	11.5935
18.73	17.9245	21.3163	17.1429	16.0979	17.3273	13.1827	14.3853	17.2795
18.73	17.9245	21.3163	17.1429	16.0979	17.3273	18.8387	13.7355	20.5064
18.73	17.9245	21.3163	15.1919	21.1818	24.1164	15.8466	15.9537	16.8187
17.9062	16.6794	17.4567	14.9618	15.9021	20.461	17.2893	12.1739	NaN
19.928	18.8873	17.4225	18.1596	17.951	13.8866	10.5645	10.95	NaN
19.928	18.8873	17.4225	18.1596	17.951	18.4417	15.8155	14.2087	NaN
18.5342	21.605	21.7929	15.8263	17.0625	24.1392	15.6328	18.1667	NaN
18.5342	21.605	21.7929	15.9444	21.4407	18.1463	19.8578	15.375	17.8023
18.5342	21.605	21.7929	15.8263	13.1748	17.1829	14.7241	13.0342	NaN
18.5342	21.605	21.7929	15.9444	21.4407	16.6585	16.3379	18.8466	17.6433
18.5342	21.605	21.7929	15.8263	17.0625	24.1392	16.0853	15.7517	18.5951
18.5342	21.605	21.7929	15.8263	13.1748	17.1829	13.6016	13.0811	NaN
18.5342	21.605	21.7929	15.9444	21.4407	18.1463	19.8578	15.3084	15.5314
18.5342	21.605	21.7929	15.8263	13.1748	17.1829	13.6016	13.4429	NaN
17.5641	18.6045	16.9812	16.3065	15.787	16.55	17.3565	16.7388	17.8117
17.5641	18.2271	18.5788	18.8955	18.1192	14.3059	15.2581	16.46	16.486
17.5641	18.6045	16.9812	16.3065	13.1111	17.96	18.0051	12.3333	16.75
17.5641	18.2271	18.5788	18.8955	15.8889	19.9947	20.5541	17.2222	18.5897
17.5641	18.6045	16.9812	16.3065	15.787	15.15	14.4673	14.6375	16.1792
17.5641	18.2271	18.5788	18.8955	18.1192	16.0319	13.4352	14.8649	17.2706
17.5641	18.6045	16.9812	16.3065	13.1111	17.96	18.0051	18.0431	9.91275
17.5641	18.2271	18.5788	18.8955	15.8889	19.9947	20.5541	15.2685	13.4911
17.5641	18.6045	16.9812	16.3065	15.787	15.15	14.4673	11.7	14.161
17.5641	18.2271	18.5788	18.8955	18.1192	14.3059	15.2581	16.46	14.3231
17.5641	18.2271	18.5788	18.8955	15.8889	19.9947	20.5541	15.2685	14.1058
12.8362	15.9884	16.0781	15.9306	12.2593	16.64	13.3178	14.2066	NaN
23.5948	19.8	20.5382	24.5455	16.1611	23.4975	18.5758	16.0061	16.4846
23.5948	19.4268	18.5988	23.5048	NaN	NaN	NaN	NaN	NaN
23.5948	19.8	20.5382	24.5455	17.3522	20.465	26.5374	21.119	17.8983
23.5948	19.8	20.5382	24.5455	16.1611	23.4975	15.5956	9.83333	14.6486
23.5948	19.8	20.5382	24.5455	17.3522	20.465	26.5374	21.119	18.9381
23.5948	19.8	20.5382	24.5455	16.1611	23.4975	15.5956	9.83333	15.6923
16.9078	18.304	19.1618	21.2739	16.2704	19.5531	18.0625	14.7619	NaN
16.9078	17.3489	16.1735	15.5899	19.7852	17.7622	17.3522	13.8651	NaN
16.9078	17.3489	16.1735	15.5899	19.7852	15.582	14.0084	15.0075	NaN
17.8839	18.234	19.3389	15.7024	16.0162	17.8521	16.6803	14.3882	NaN
17.8839	18.234	19.3389	15.7024	16.0162	12.6724	13.7902	13.5317	NaN
17.6098	17.3415	18.685	19.4915	17.1348	20.1882	14.3561	11.48	NaN
18.6254	19.5154	18.1247	17.1232	21.4647	14.6963	17.5526	20.1106	14.2517
18.6254	19.5154	18.1247	13.9036	16.6667	18.7051	18.973	16.2212	14.0376
18.6254	19.5154	18.1247	17.1232	21.4647	15.064	17.7	13.1386	19.3636
18.6254	19.5154	18.1247	13.9036	16.6667	12.1651	13.8864	15.3902	22.0339
18.6254	19.5154	18.1247	13.9036	16.6667	12.1651	13.3059	12.2234	16.1268
18.6254	19.5154	18.1247	17.1232	21.4647	15.064	17.7	14.3033	17.9557
19.3873	17.8382	20.2251	18.9574	23.5326	21.0761	23.4605	13.9167	NaN
19.3873	17.8382	20.2251	18.9574	23.5326	20.9778	16.5049	12.2637	NaN
19.3873	17.8382	20.2251	18.9574	23.5326	20.9778	12.3333	14.1949	NaN
19.3873	17.8382	20.2251	18.9574	23.5326	21.0761	23.4605	11.4375	NaN
11.2593	NaN	NaN	NaN	NaN	NaN	NaN	NaN	NaN

## Sheet: eccentricity
0.688903	NaN	NaN	NaN	NaN	NaN	NaN	NaN	NaN
0.33217	NaN	NaN	NaN	NaN	NaN	NaN	NaN	NaN
0.658792	NaN	NaN	NaN	NaN	NaN	NaN	NaN	NaN
0.523996	NaN	NaN	NaN	NaN	NaN	NaN	NaN	NaN
0.567549	0.605604	NaN	NaN	NaN	NaN	NaN	NaN	NaN
0.366897	0.30649	0.447849	0.276093	0.559251	0.551582	0.536751	0.624331	NaN
0.366897	0.479261	0.483472	0.566542	0.72713	0.751773	0.690158	0.663185	0.728119
0.54467	NaN	NaN	NaN	NaN	NaN	NaN	NaN	NaN
0.305552	0.16182	NaN	NaN	NaN	NaN	NaN	NaN	NaN
0.583672	0.426596	NaN	NaN	NaN	NaN	NaN	NaN	NaN
0.446777	NaN	NaN	NaN	NaN	NaN	NaN	NaN	NaN
0.309721	0.582372	NaN	NaN	NaN	NaN	NaN	NaN	NaN
0.309721	0.536829	0.493541	0.451411	NaN	NaN	NaN	NaN	NaN
0.309721	0.536829	0.493541	0.519678	0.647375	0.638174	0.446264	0.557598	NaN
0.505953	0.823131	NaN	NaN	NaN	NaN	NaN	NaN	NaN
0.448878	0.753998	NaN	NaN	NaN	NaN	NaN	NaN	NaN
0.361076	0.464659	NaN	NaN	NaN	NaN	NaN	NaN	NaN
0.760942	0.513552	0.431371	0.49975	NaN	NaN	NaN	NaN	NaN
0.558739	NaN	NaN	NaN	NaN	NaN	NaN	NaN	NaN
0.60531	0.601581	0.565847	0.529259	0.598117	0.599274	0.75496	0.487564	NaN
0.60531	0.601581	0.565847	0.529259	0.415461	0.464094	0.483878	0.679515	NaN
0.60531	0.601581	0.565847	0.529259	0.415461	0.464094	0.353779	NaN	NaN
0.60531	0.601581	0.565847	0.529259	0.598117	0.599274	0.75496	0.409719	NaN
0.692005	0.882941	NaN	NaN	NaN	NaN	NaN	NaN	NaN
0.692005	0.622913	NaN	NaN	NaN	NaN	NaN	NaN	NaN
0.358544	NaN	NaN	NaN	NaN	NaN	NaN	NaN	NaN
0.389891	0.62033	NaN	NaN	NaN	NaN	NaN	NaN	NaN
0.652179	0.746956	NaN	NaN	NaN	NaN	NaN	NaN	NaN
0.639598	0.336358	NaN	NaN	NaN	NaN	NaN	NaN	NaN
0.618617	0.224913	0.468821	0.665812	NaN	NaN	NaN	NaN	NaN
0.689133	0.425727	NaN	NaN	NaN	NaN	NaN	NaN	NaN
0.621299	0.6092	0.742025	NaN	NaN	NaN	NaN	NaN	NaN
0.766296	0.710431	NaN	NaN	NaN	NaN	NaN	NaN	NaN
0.217006	0.340146	0.489113	0.445861	0.679754	NaN	NaN	NaN	NaN
0.217006	0.268005	0.245124	0.491788	0.502504	0.637865	0.657351	0.619753	NaN
0.217006	0.340146	0.489113	0.445861	0.37264	NaN	NaN	NaN	NaN
0.532271	0.59831	NaN	NaN	NaN	NaN	NaN	NaN	NaN
0.532271	0.775041	NaN	NaN	NaN	NaN	NaN	NaN	NaN
0.378123	NaN	NaN	NaN	NaN	NaN	NaN	NaN	NaN
0.673052	0.586104	0.339789	0.419131	0.717568	NaN	NaN	NaN	NaN
0.673052	0.586104	0.339789	0.619001	0.282098	0.504172	0.404271	0.189235	0.53795
0.609795	NaN	NaN	NaN	NaN	NaN	NaN	NaN	NaN
0.593899	0.653554	NaN	NaN	NaN	NaN	NaN	NaN	NaN
0.496279	0.339248	0.384232	0.618498	0.39953	0.433479	0.866025	NaN	NaN
0.496279	0.487181	0.408659	0.422106	0.278587	0.614088	0.657676	0.697289	0.488478
0.496279	0.339248	0.384232	0.621348	0.319532	0.65174	0.420119	0.390425	0.724351
0.48888	0.408077	0.402887	0.38672	0.63055	0.546943	0.524622	0.648151	0.569951
0.48888	0.408077	0.402887	0.38672	0.378008	0.328668	0.563593	0.442906	0.643365
0.676651	NaN	NaN	NaN	NaN	NaN	NaN	NaN	NaN
0.521212	NaN	NaN	NaN	NaN	NaN	NaN	NaN	NaN
0.866506	NaN	NaN	NaN	NaN	NaN	NaN	NaN	NaN
0.610284	0.646493	NaN	NaN	NaN	NaN	NaN	NaN	NaN
0.640118	0.522317	NaN	NaN	NaN	NaN	NaN	NaN	NaN
0.526113	NaN	NaN	NaN	NaN	NaN	NaN	NaN	NaN
0.803259	0.839374	NaN	NaN	NaN	NaN	NaN	NaN	NaN
0.586601	NaN	NaN	NaN	NaN	NaN	NaN	NaN	NaN
0.312414	NaN	NaN	NaN	NaN	NaN	NaN	NaN	NaN
0.647942	0.446893	NaN	NaN	NaN	NaN	NaN	NaN	NaN
0.395371	0.509682	0.547988	0.425199	0.628559	NaN	NaN	NaN	NaN
0.395371	0.468114	0.448672	0.492694	0.438081	0.44702	0.582185	0.442962	0.598894
0.395371	0.509682	0.547988	0.425199	0.460602	NaN	NaN	NaN	NaN
0.541517	0.592503	0.618555	NaN	NaN	NaN	NaN	NaN	NaN
0.54116	NaN	NaN	NaN	NaN	NaN	NaN	NaN	NaN
0.36138	0.353502	0.554839	0.370355	0.673303	0.501292	NaN	NaN	NaN
0.54139	NaN	NaN	NaN	NaN	NaN	NaN	NaN	NaN
0.275764	0.610022	0.580796	0.637467	0.759767	0.707934	0.708244	0.566211	0.694903
0.692379	0.472757	0.776166	0.87255	NaN	NaN	NaN	NaN	NaN
0.642303	0.448735	NaN	NaN	NaN	NaN	NaN	NaN	NaN
0.503857	0.439279	0.478856	0.4681	0.428346	0.399581	0.316847	0.520881	0.383952
0.503857	0.439279	0.478856	0.4681	0.485822	0.717439	0.635952	0.636254	0.465698
0.503857	0.439279	0.478856	0.4681	0.428346	0.399581	0.40915	0.271081	0.404599
0.457822	0.74957	0.844301	0.674345	0.574185	0.635703	NaN	NaN	NaN
0.457822	0.538947	0.599386	0.650979	0.431502	0.504726	0.41864	0.319854	0.4208
0.457822	0.538947	0.599386	0.650979	0.571754	0.734535	0.449015	0.610744	0.438911
0.457822	0.538947	0.599386	0.650979	0.431502	0.504726	0.580077	0.386734	0.560013
0.457822	0.538947	0.599386	0.650979	0.571754	0.734535	0.671919	0.622429	0.537545
0.503105	0.609932	NaN	NaN	NaN	NaN	NaN	NaN	NaN
0.880128	0.733643	NaN	NaN	NaN	NaN	NaN	NaN	NaN
0.558266	NaN	NaN	NaN	NaN	NaN	NaN	NaN	NaN
0.492006	NaN	NaN	NaN	NaN	NaN	NaN	NaN	NaN
0.452766	0.611768	NaN	NaN	NaN	NaN	NaN	NaN	NaN
0.470352	0.573662	NaN	NaN	NaN	NaN	NaN	NaN	NaN
0.598615	0.366077	0.453974	0.477168	0.639756	0.520196	0.498898	0.562383	0.750266
0.498056	0.328637	0.279668	0.118555	0.238156	0.596285	NaN	NaN	NaN
0.498056	0.328637	0.498213	0.511154	0.414717	0.412128	0.352951	0.563562	0.688234
0.607052	0.673844	0.605261	NaN	NaN	NaN	NaN	NaN	NaN
0.576835	NaN	NaN	NaN	NaN	NaN	NaN	NaN	NaN
0.454901	0.556174	NaN	NaN	NaN	NaN	NaN	NaN	NaN
0.498139	0.478475	0.522494	0.538092	0.532877	0.580364	0.599294	0.634191	0.67131
0.654641	NaN	NaN	NaN	NaN	NaN	NaN	NaN	NaN
0.546279	NaN	NaN	NaN	NaN	NaN	NaN	NaN	NaN
0.381636	0.0853758	NaN	NaN	NaN	NaN	NaN	NaN	NaN
0.452255	0.498488	0.487185	0.513942	0.531951	0.64308	0.594921	0.532348	0.456014
0.710458	NaN	NaN	NaN	NaN	NaN	NaN	NaN	NaN
0.488821	0.709366	0.55072	0.642706	0.529552	0.371429	0.462774	0.328096	NaN
0.321296	0.399482	NaN	NaN	NaN	NaN	NaN	NaN	NaN
0.123452	0.572531	0.536523	0.491217	0.560711	NaN	NaN	NaN	NaN
0.868867	0.327186	0.267146	0.387324	0.540181	0.506701	0.398146	0.571237	0.538906
0.868867	0.315543	0.299779	0.38854	0.520254	0.525767	0.405192	0.671029	0.569726
0.868867	0.315543	0.299779	0.545006	0.546839	0.338922	0.19706	NaN	NaN
0.868867	0.327186	0.267146	0.387324	0.457259	0.459554	0.352688	0.360036	0.615339
0.868867	0.327186	0.267146	0.387324	0.457259	0.533638	0.61873	0.613915	0.529687
0.868867	0.315543	0.299779	0.38854	0.520254	0.525767	0.405192	0.648411	0.609479
0.868867	0.327186	0.267146	0.387324	0.457259	0.459554	0.352688	0.587086	0.447197
0.584623	0.605595	0.811638	NaN	NaN	NaN	NaN	NaN	NaN
0.585501	0.217066	0.523058	NaN	NaN	NaN	NaN	NaN	NaN
0.585501	0.487461	0.751762	0.639923	0.663561	0.687032	0.485704	0.630863	NaN
0.512556	0.66809	0.654162	0.639068	0.723394	0.560841	0.843476	0.747495	NaN
0.556112	0.561895	0.641457	0.68469	NaN	NaN	NaN	NaN	NaN
0.437931	0.561203	0.541302	0.378386	NaN	NaN	NaN	NaN	NaN
0.437931	0.561203	0.541302	0.432911	NaN	NaN	NaN	NaN	NaN
0.580353	0.64292	NaN	NaN	NaN	NaN	NaN	NaN	NaN
0.640664	0.517246	0.514287	0.565909	0.507918	0.296261	0.611881	0.612464	NaN
0.640664	0.467076	0.454352	0.342591	0.542791	0.399026	0.22417	0.559373	NaN
0.617579	0.526243	0.655491	NaN	NaN	NaN	NaN	NaN	NaN
0.526933	0.604488	NaN	NaN	NaN	NaN	NaN	NaN	NaN
0.543106	0.518049	0.480297	0.481828	0.254917	0.548401	0.545597	0.52495	0.579008
0.543106	0.537715	0.560904	0.324164	0.506543	0.37779	0.793693	NaN	NaN
0.543106	0.537715	0.560904	0.367014	0.453523	0.736089	0.510414	0.414507	0.493297
0.543106	0.537715	0.560904	0.324164	0.506543	0.37779	0.762978	NaN	NaN
0.482388	0.453263	NaN	NaN	NaN	NaN	NaN	NaN	NaN
0.630689	0.727322	0.54213	NaN	NaN	NaN	NaN	NaN	NaN
0.495761	0.512626	NaN	NaN	NaN	NaN	NaN	NaN	NaN
0.381676	0.358563	0.441476	0.362275	0.310157	0.226592	0.248084	0.460458	0.736677
0.653697	0.663016	0.391209	0.653892	0.47011	0.461367	0.388428	0.474606	NaN
0.653697	0.663016	0.523073	0.537538	0.438167	NaN	NaN	NaN	NaN
0.653697	0.663016	0.391209	0.653892	0.716257	0.659025	0.392894	0.368066	0.506402
0.653697	0.663016	0.391209	0.653892	0.47011	0.461367	0.388428	0.426057	NaN
0.620598	0.47734	NaN	NaN	NaN	NaN	NaN	NaN	NaN
0.403195	0.48313	0.342169	0.611546	0.373867	0.528615	0.541704	0.217271	0.676929
0.403195	0.48313	0.342169	0.611546	0.373867	0.528615	0.541704	0.217271	0.4647
0.570807	0.482386	0.386639	0.567572	NaN	NaN	NaN	NaN	NaN
0.549526	0.271646	0.248275	0.490225	0.52897	0.634592	0.553007	0.218776	0.518721
0.549526	0.518953	0.194758	0.378198	0.341952	0.440559	0.361351	0.182094	0.634355
0.549526	0.271646	0.248275	0.490225	0.450038	0.573883	0.416911	0.375423	0.489733
0.466964	0.590257	0.652851	0.591772	0.322219	0.623881	0.496154	0.446612	NaN
0.466964	0.590257	0.652851	0.695152	0.66744	0.618871	0.400184	0.173751	0.539292
0.466964	0.590257	0.652851	0.591772	0.322219	0.623881	0.496719	0.458956	NaN
0.466964	0.590257	0.652851	0.695152	0.66744	0.618871	0.373442	0.428464	0.539627
0.466964	0.590257	0.652851	0.695152	0.66744	0.618871	0.373442	0.428464	0.390166
0.36744	0.425254	0.310858	0.397416	0.399763	0.6112	0.573207	0.473254	0.633038
0.432204	0.495124	0.469538	0.565111	0.187358	0.392091	NaN	NaN	NaN
0.545964	0.315974	NaN	NaN	NaN	NaN	NaN	NaN	NaN
0.300714	NaN	NaN	NaN	NaN	NaN	NaN	NaN	NaN
0.570562	0.629796	NaN	NaN	NaN	NaN	NaN	NaN	NaN
0.66997	0.652854	0.718765	NaN	NaN	NaN	NaN	NaN	NaN
0.405497	0.559888	NaN	NaN	NaN	NaN	NaN	NaN	NaN
0.504821	0.581512	NaN	NaN	NaN	NaN	NaN	NaN	NaN
0.588191	0.399792	0.383901	0.410374	0.547059	0.249657	0.287448	0.272216	0.363574
0.588191	0.399792	0.383901	0.410374	0.566409	0.385869	0.683192	0.611117	0.652788
0.32296	0.55971	0.54071	0.176615	0.340967	0.138268	0.398496	0.537777	0.260568
0.32296	0.55971	0.54071	0.724522	0.311322	0.43301	0.553179	0.561594	0.564496
0.32296	0.55971	0.54071	0.724522	0.452387	0.37536	0.506027	0.602475	0.321871
0.32296	0.55971	0.54071	0.176615	0.340967	0.138268	0.56918	0.414541	0.488743
0.32296	0.55971	0.54071	0.724522	0.452387	0.37536	0.19466	0.56604	0.595068
0.328849	0.793888	0.673439	NaN	NaN	NaN	NaN	NaN	NaN
0.702541	0.790259	NaN	NaN	NaN	NaN	NaN	NaN	NaN
0.74647	0.665328	0.487396	0.536316	0.365428	0.578928	0.574234	NaN	NaN
0.74647	0.665328	0.523175	0.401304	0.653457	0.678324	0.412408	0.602729	0.559865
0.14283	0.375236	0.383482	0.270326	0.682678	0.271568	0.381952	0.288523	0.296083
0.14283	0.42125	0.484302	0.372526	0.428821	0.458046	0.63181	0.691956	NaN
0.14283	0.42125	0.484302	0.450432	0.564514	0.544232	0.61884	0.357126	0.499488
0.14283	0.375236	0.383482	0.270326	0.566055	0.373663	0.383408	0.307172	0.43196
0.14283	0.42125	0.484302	0.372526	0.428821	0.458046	0.734508	NaN	NaN
0.540317	0.590786	0.396889	NaN	NaN	NaN	NaN	NaN	NaN
0.418643	0.517964	0.383492	0.685	0.539544	0.590037	0.626798	0.588543	0.598088
0.575803	0.602672	0.676005	0.648171	0.344418	NaN	NaN	NaN	NaN
0.575803	0.602672	0.676005	0.648171	0.589339	NaN	NaN	NaN	NaN
0.667756	0.501632	0.387844	0.637902	0.578273	0.305464	0.336716	0.466299	0.684886
0.667756	0.415582	0.373863	0.501559	0.601453	0.386499	0.535788	0.442465	NaN
0.667756	0.415582	0.497606	0.584749	0.596459	0.37059	0.351417	0.145554	0.373397
0.667756	0.415582	0.373863	0.279132	0.490721	0.132061	0.444883	0.617576	0.333479
0.667756	0.415582	0.373863	0.501559	0.601453	0.386499	0.444654	0.631342	NaN
0.598001	0.416021	0.601663	0.37852	0.458828	0.482748	0.6609	0.642484	0.702769
0.598001	0.416021	0.601663	0.603689	0.636629	0.332621	0.419883	0.395587	0.235717
0.529437	0.548337	0.677362	0.643668	0.588993	NaN	NaN	NaN	NaN
0.469602	0.147643	0.57287	0.739385	0.556882	0.382769	NaN	NaN	NaN
0.469602	0.147643	0.57287	0.739385	0.528072	0.419131	NaN	NaN	NaN
0.469602	0.147643	0.57287	0.739385	0.528072	0.436304	NaN	NaN	NaN
0.660665	0.686078	0.592799	NaN	NaN	NaN	NaN	NaN	NaN
0.660665	0.686078	0.775827	0.644727	NaN	NaN	NaN	NaN	NaN
0.586373	0.696796	NaN	NaN	NaN	NaN	NaN	NaN	NaN
0.586373	0.576975	0.424659	0.418788	0.306667	NaN	NaN	NaN	NaN
0.484557	0.461909	0.387298	NaN	NaN	NaN	NaN	NaN	NaN
0.484557	0.574414	0.838601	NaN	NaN	NaN	NaN	NaN	NaN
0.355213	0.495954	0.387065	0.298028	0.504512	0.542108	0.533936	0.619571	0.635276
0.355213	0.495954	0.387065	0.298028	0.397314	0.359565	0.454021	0.575772	0.339232
0.519178	0.395072	0.495671	0.2961	0.595772	NaN	NaN	NaN	NaN
0.392806	0.485015	0.410569	0.421176	0.420851	0.557187	NaN	NaN	NaN
0.392806	0.485015	0.410569	0.501529	0.561139	NaN	NaN	NaN	NaN
0.827442	NaN	NaN	NaN	NaN	NaN	NaN	NaN	NaN
0.75732	NaN	NaN	NaN	NaN	NaN	NaN	NaN	NaN
0.360617	0.336532	0.457345	0.437679	0.540289	0.54277	0.554122	0.551179	0.557291
0.603471	0.391837	0.515055	0.515402	0.607625	0.611858	0.54126	0.66775	NaN
0.603471	0.491068	0.449177	0.235352	0.593736	NaN	NaN	NaN	NaN
0.603471	0.491068	0.449177	0.32986	NaN	NaN	NaN	NaN	NaN
0.336755	0.807212	NaN	NaN	NaN	NaN	NaN	NaN	NaN
0.543054	0.500208	0.559961	0.506682	NaN	NaN	NaN	NaN	NaN
0.479521	0.440286	0.366864	0.595917	0.541563	0.46761	0.594568	0.469216	0.612239
0.479521	0.440286	0.366864	0.548909	0.511531	0.438549	0.46215	0.544801	0.347464
0.479521	0.440286	0.366864	0.595917	0.541563	0.31748	0.496274	0.501418	0.38793
0.479521	0.440286	0.366864	0.595917	0.541563	0.31748	0.496274	0.501418	0.566642
0.676231	0.506289	0.669974	0.678937	0.466219	0.495096	0.447271	0.629563	NaN
0.676231	0.506289	0.669974	0.678937	0.538059	NaN	NaN	NaN	NaN
0.556596	0.536744	0.570434	0.538132	0.800641	NaN	NaN	NaN	NaN
0.556596	0.536744	0.570434	0.538132	0.618073	0.308459	0.821038	0.661639	NaN
0.385014	0.388241	0.476475	0.575776	0.458829	0.463372	0.275869	0.215546	0.388493
0.385014	0.404784	0.520461	0.300756	0.463399	0.690994	0.503308	0.815132	NaN
0.385014	0.388241	0.476475	0.474976	0.255142	0.555969	0.565242	0.644135	0.536186
0.385014	0.404784	0.520461	0.460327	0.474308	0.279347	0.38631	0.466009	0.61299
0.385014	0.388241	0.476475	0.575776	0.458829	0.210253	0.406557	0.493125	0.331459
0.385014	0.404784	0.520461	0.300756	0.463399	0.556591	0.564861	NaN	NaN
0.385014	0.388241	0.476475	0.575776	0.458829	0.210253	0.406557	0.564302	0.466405
0.402845	0.50061	0.781284	NaN	NaN	NaN	NaN	NaN	NaN
0.392289	0.566028	0.41972	0.620842	0.754861	NaN	NaN	NaN	NaN
0.392289	0.566028	0.623068	0.489056	NaN	NaN	NaN	NaN	NaN
0.453787	0.407478	0.609052	0.442665	0.306614	0.225966	0.547408	0.542965	0.50511
0.453787	0.407478	0.609052	0.51412	0.51258	0.501689	0.460364	0.508362	0.315454
0.453787	0.407478	0.609052	0.51412	0.51258	0.677076	0.59743	0.364513	0.493746
0.262697	0.320845	0.419621	0.177399	0.462599	0.485165	0.468206	0.522844	0.41449
0.262697	0.320845	0.419621	0.571145	0.475707	0.431924	0.369551	0.564632	0.277834
0.262697	0.320845	0.419621	0.571145	0.475707	0.236899	0.393458	0.292521	0.708235
0.262697	0.320845	0.419621	0.177399	0.462599	0.485165	0.452494	0.359754	0.190597
0.262697	0.320845	0.419621	0.571145	0.475707	0.431924	0.369551	0.409642	0.470842
0.262697	0.320845	0.419621	0.571145	0.475707	0.236899	0.393458	0.292521	0.30803
0.262697	0.320845	0.419621	0.177399	0.462599	0.485165	0.452494	0.359754	0.438064
0.640169	0.390851	0.626858	0.397114	NaN	NaN	NaN	NaN	NaN
0.303314	NaN	NaN	NaN	NaN	NaN	NaN	NaN	NaN
0.231865	0.531919	NaN	NaN	NaN	NaN	NaN	NaN	NaN
0.126242	0.439002	0.452765	0.47509	0.283367	0.375479	0.734965	NaN	NaN
0.126242	0.439002	0.23122	0.409075	0.527059	0.502649	0.449329	0.733442	0.573266
0.126242	0.439002	0.452765	0.445333	0.466033	0.511383	0.631384	0.599644	0.534998
0.126242	0.439002	0.23122	0.409075	0.25893	0.490632	0.344919	0.557465	0.612732
0.126242	0.439002	0.23122	0.409075	0.527059	0.502649	0.601635	0.589759	0.685706
0.126242	0.439002	0.23122	0.409075	0.527059	0.502649	0.449329	0.686188	0.439028
0.456009	0.23698	0.370328	0.595711	0.679601	0.40669	0.486426	0.37477	0.548475
0.456009	0.23698	0.5782	0.432268	0.519943	0.168026	0.341524	0.433918	0.534699
0.456009	0.23698	0.370328	0.595711	0.679601	0.466849	0.468073	0.507888	NaN
0.456009	0.23698	0.5782	0.432268	0.519943	0.332339	0.336454	0.345991	0.474869
0.456009	0.23698	0.370328	0.595711	0.679601	0.466849	0.468073	0.641191	NaN
0.651342	NaN	NaN	NaN	NaN	NaN	NaN	NaN	NaN
0.358928	0.59269	0.41762	NaN	NaN	NaN	NaN	NaN	NaN
0.411478	0.404342	0.419373	0.491439	0.421925	NaN	NaN	NaN	NaN
0.435622	0.642572	0.620049	0.553938	NaN	NaN	NaN	NaN	NaN
0.435622	0.660202	0.556919	0.472384	0.569326	0.47296	0.582094	NaN	NaN
0.435622	0.660202	0.556919	0.472384	0.638685	0.332741	NaN	NaN	NaN
0.264094	0.483589	0.628549	0.552481	0.367419	NaN	NaN	NaN	NaN
0.658275	0.500501	0.207549	0.572875	0.334932	0.628532	0.616867	0.642649	0.769196
0.555096	0.377093	0.608727	0.384871	0.394644	NaN	NaN	NaN	NaN
0.555096	0.377093	0.608727	0.384871	0.456823	0.521841	NaN	NaN	NaN
0.589334	0.59579	0.359786	0.404232	0.446572	0.554122	0.605642	0.689005	NaN
0.589334	0.59579	0.359786	0.404232	0.414148	0.623405	0.504813	0.386854	NaN
0.589334	0.59579	0.359786	0.404232	0.414148	0.623405	0.430168	0.468179	NaN
0.547038	0.49843	0.273334	0.263059	0.294855	NaN	NaN	NaN	NaN
0.547038	0.397306	0.455058	0.328893	0.371434	0.513413	0.593348	NaN	NaN
0.547038	0.397306	0.455058	0.420235	0.538032	0.303705	0.373674	0.568574	NaN
0.547038	0.397306	0.455058	0.420235	0.538032	0.386455	NaN	NaN	NaN
0.494587	0.449731	0.705969	NaN	NaN	NaN	NaN	NaN	NaN
0.408501	0.350091	0.580656	0.515144	0.336266	0.50981	0.334372	0.406585	0.709991
0.408501	0.378238	0.563827	0.207599	0.344427	0.381793	0.47986	0.525633	0.631537
0.408501	0.378238	0.563827	0.207599	0.416156	0.442404	0.444346	0.489063	0.462139
0.408501	0.378238	0.563827	0.207599	0.416156	0.449468	0.344972	0.426042	0.482518
0.408501	0.378238	0.563827	0.207599	0.416156	0.449468	0.344972	0.426042	0.666693
0.427096	0.700108	0.585238	0.497554	0.757387	NaN	NaN	NaN	NaN
0.427096	0.700108	0.585238	0.497554	0.558302	0.774808	0.620024	NaN	NaN
0.543205	0.568831	0.615541	0.435263	0.415549	0.401433	0.359682	0.446512	0.518467
0.543205	0.568831	0.615541	0.541575	0.452032	0.409391	0.430558	0.429346	0.630411
0.543205	0.568831	0.615541	0.435263	0.415549	0.401433	0.201562	0.504068	0.519732
0.543205	0.568831	0.615541	0.541575	0.452032	0.409391	0.276906	0.542172	0.539754
0.543205	0.568831	0.615541	0.435263	0.415549	0.401433	0.201562	0.710918	0.381437
0.543205	0.568831	0.615541	0.541575	0.452032	0.409391	0.276906	0.45857	0.49411
0.587834	0.539473	0.422117	0.433961	0.460861	0.631397	0.552684	0.82186	NaN
0.587834	0.539473	0.422117	0.392619	0.207966	0.358504	0.389667	0.579651	0.448068
0.587834	0.539473	0.422117	0.433961	0.557346	0.638747	0.600037	NaN	NaN
0.587834	0.539473	0.422117	0.392619	0.296172	0.305588	0.355447	0.506167	0.549618
0.587834	0.539473	0.422117	0.392619	0.207966	0.358504	0.367711	0.41569	0.439376
0.587834	0.539473	0.422117	0.433961	0.557346	0.638747	0.437885	0.860617	0.23921
0.587834	0.539473	0.422117	0.392619	0.296172	0.305588	0.355447	0.506167	0.44174
0.696212	0.492371	0.665157	0.618108	0.558298	NaN	NaN	NaN	NaN
0.556639	0.735986	0.627559	0.562861	0.364609	NaN	NaN	NaN	NaN
0.556639	0.735986	0.627559	0.562861	0.521761	0.548211	NaN	NaN	NaN
0.556639	0.735986	0.627559	0.562861	0.521761	0.683095	NaN	NaN	NaN
0.419473	0.502411	0.393716	0.50074	0.616563	0.295562	0.398508	0.309932	0.508413
0.35164	0.440675	0.586019	0.364872	0.42057	0.594977	0.472232	0.461072	NaN
0.35164	0.35451	0.394143	0.365753	0.386238	0.464851	0.516815	0.422951	NaN
0.35164	0.440675	0.586019	0.420172	0.647322	0.696782	0.537235	0.598763	0.641575
0.35164	0.35451	0.394143	0.365753	0.386238	0.406574	0.589495	0.313315	NaN
0.35164	0.440675	0.586019	0.364872	0.42057	0.594977	0.298887	0.624894	NaN
0.35164	0.35451	0.394143	0.365753	0.386238	0.406574	0.639989	0.32815	NaN
0.35164	0.440675	0.586019	0.420172	0.647322	0.696782	0.537235	0.460419	0.317674
0.467905	0.53196	0.555086	0.492655	0.371652	0.463459	0.396064	0.284635	0.412857
0.467905	0.53196	0.555086	0.419738	0.535475	0.196104	0.577005	0.346931	0.35472
0.467905	0.53196	0.555086	0.419738	0.535475	0.0309219	0.593951	0.593034	0.520397
0.467905	0.53196	0.555086	0.419738	0.535475	0.196104	0.577005	0.608316	0.406123
0.438061	0.3648	0.356112	0.493838	0.568463	0.550243	0.558272	NaN	NaN
0.438061	0.321011	0.510178	0.510919	0.612233	0.586476	0.49428	0.529613	0.618937
0.438061	0.3648	0.356112	0.558593	0.457081	0.43421	0.387974	0.391724	0.548425
0.438061	0.321011	0.510178	0.486932	0.466234	0.153807	0.343334	0.414551	0.402593
0.438061	0.321011	0.510178	0.486932	0.466234	0.386922	0.462188	0.342237	0.372409
0.438061	0.321011	0.510178	0.510919	0.612233	0.586476	0.419761	0.452041	0.596817
0.438061	0.3648	0.356112	0.558593	0.457081	0.43421	0.547341	0.765564	0.437243
0.438061	0.321011	0.510178	0.486932	0.466234	0.386922	0.462188	0.555444	0.290586
0.438061	0.3648	0.356112	0.558593	0.457081	0.43421	0.547341	0.751408	0.3224
0.438061	0.321011	0.510178	0.486932	0.466234	0.153807	0.343334	0.414551	0.422212
0.592827	0.749588	0.503026	0.685325	NaN	NaN	NaN	NaN	NaN
0.493023	0.521286	0.512658	0.434399	0.255739	0.446627	0.729394	NaN	NaN
0.413928	0.215201	0.255465	0.209866	0.443498	0.414147	0.494685	0.631519	NaN
0.413928	0.215201	0.255465	0.577175	0.582539	0.48609	0.71334	0.389202	NaN
0.413928	0.215201	0.255465	0.577175	0.582539	0.48609	0.71334	0.346857	NaN
0.371008	0.563088	0.306444	0.539294	0.315797	0.668394	0.687641	0.695409	0.78352
0.371008	0.465072	0.460521	0.396101	0.343422	0.311423	0.388879	0.580023	0.515448
0.371008	0.563088	0.306444	0.55674	0.688389	0.678767	0.554085	0.321996	0.543729
0.371008	0.465072	0.460521	0.336056	0.288753	0.191861	0.463543	0.589085	0.529446
0.371008	0.563088	0.306444	0.55674	0.688389	0.377276	0.541298	0.495308	0.531961
0.371008	0.563088	0.306444	0.55674	0.688389	0.678767	0.615857	0.233108	0.574761
0.371008	0.465072	0.460521	0.336056	0.288753	0.191861	0.472523	0.270287	0.416387
0.401297	0.582368	0.471055	0.463699	0.290041	0.539436	0.507142	0.541045	NaN
0.401297	0.582368	0.471055	0.463699	0.290041	0.556479	0.45167	0.763489	NaN
0.543235	0.576273	0.478216	0.291149	NaN	NaN	NaN	NaN	NaN
0.543235	0.576273	0.478216	0.253569	NaN	NaN	NaN	NaN	NaN
0.262355	0.653471	0.439717	0.337668	0.520039	0.321207	0.566374	NaN	NaN
0.262355	0.653471	0.439717	0.337668	0.411902	0.656793	0.522019	0.658926	NaN
0.262355	0.653471	0.439717	0.337668	0.411902	0.265402	0.457725	0.548005	NaN
0.262355	0.653471	0.439717	0.337668	0.411902	0.656793	0.522019	0.81176	NaN
0.5277	0.412971	0.319693	0.483263	NaN	NaN	NaN	NaN	NaN
0.5277	0.412971	0.556289	0.58577	0.259282	0.445662	NaN	NaN	NaN
0.5277	0.412971	0.556289	0.58577	0.442153	0.742021	0.545008	NaN	NaN
0.5277	0.412971	0.556289	0.58577	0.442153	0.742021	0.465044	NaN	NaN
0.40947	0.554668	0.42645	0.484896	0.58783	0.626383	NaN	NaN	NaN
0.40947	0.554668	0.42645	0.484896	0.58783	0.389874	0.697339	NaN	NaN
0.546998	0.489641	0.169791	0.480168	0.369169	0.422187	0.3623	0.579354	NaN
0.565024	0.61213	0.606973	NaN	NaN	NaN	NaN	NaN	NaN
0.565024	0.61213	0.657536	NaN	NaN	NaN	NaN	NaN	NaN
0.458057	0.426258	0.383055	0.23496	0.31282	0.410512	0.587352	0.512969	0.684366
0.458057	0.426258	0.383055	0.371309	0.559991	0.286303	0.344615	0.514365	0.496686
0.285728	0.487182	0.37552	0.431221	0.323462	0.512986	0.567816	0.495654	0.594015
0.285728	0.418347	0.264774	0.332042	0.60424	0.413883	0.512807	0.59259	0.655003
0.285728	0.487182	0.37552	0.442194	0.478611	0.544159	0.430741	0.609432	0.452938
0.285728	0.418347	0.264774	0.332042	0.199487	0.115587	0.514501	0.531586	0.762092
0.285728	0.487182	0.37552	0.431221	0.323462	0.542012	0.375181	0.395983	0.663679
0.285728	0.487182	0.37552	0.442194	0.478611	0.456587	0.265438	0.380391	0.333528
0.285728	0.418347	0.264774	0.332042	0.199487	0.423864	0.558851	0.464126	0.330341
0.285728	0.487182	0.37552	0.431221	0.323462	0.512986	0.235999	0.323472	0.743334
0.285728	0.487182	0.37552	0.442194	0.478611	0.456587	0.521088	0.513806	0.67128
0.285728	0.487182	0.37552	0.442194	0.478611	0.456587	0.265438	0.380391	0.133226
0.259206	0.304506	0.328634	0.420397	0.193274	0.539649	0.205717	0.287444	NaN
0.259206	0.304506	0.39983	0.370114	0.360212	0.660202	0.399878	0.441172	NaN
0.259206	0.304506	0.39983	0.370114	0.486515	0.626283	0.336984	0.378144	NaN
0.259206	0.304506	0.328634	0.420397	0.193274	0.429599	0.518087	0.386958	NaN
0.259206	0.304506	0.39983	0.370114	0.486515	0.335505	0.498919	0.295684	NaN
0.259206	0.304506	0.39983	0.370114	0.360212	0.660202	0.399878	0.654734	NaN
0.259206	0.304506	0.328634	0.420397	0.193274	0.429599	0.518087	0.402445	0.366679
0.557714	0.628265	0.410246	0.348564	0.517165	0.594078	0.566976	0.517241	NaN
0.557714	0.628265	0.410246	0.543873	0.170684	0.563168	0.547089	0.639938	NaN
0.376742	0.597904	0.574775	0.450529	0.569541	0.447151	0.48065	0.298149	0.532532
0.376742	0.597904	0.574775	0.450529	0.569541	0.593785	0.507428	0.525835	0.269456
0.376742	0.597904	0.574775	0.450529	0.569541	0.447151	0.48065	0.298149	0.321375
0.376742	0.597904	0.574775	0.450529	0.569541	0.593785	0.507428	0.525835	0.258123
0.61458	NaN	NaN	NaN	NaN	NaN	NaN	NaN	NaN
0.424102	0.166654	0.586527	0.424734	0.614308	0.276025	0.55211	0.618584	0.641789
0.424102	0.166654	0.586527	0.376816	0.332654	0.381165	0.545292	0.256947	0.616353
0.424102	0.166654	0.586527	0.424734	0.47056	0.285614	0.336579	0.741034	NaN
0.424102	0.166654	0.586527	0.376816	0.332654	0.381165	0.235107	0.499723	0.224023
0.424102	0.166654	0.586527	0.424734	0.47056	0.285614	0.336579	0.603712	NaN
0.610796	0.320126	0.676065	NaN	NaN	NaN	NaN	NaN	NaN
0.610796	0.76996	0.511807	NaN	NaN	NaN	NaN	NaN	NaN
0.560379	0.588454	NaN	NaN	NaN	NaN	NaN	NaN	NaN
0.516319	0.5751	0.507378	0.618897	0.582013	NaN	NaN	NaN	NaN
0.408078	0.679034	0.65084	0.754506	0.713516	0.534867	NaN	NaN	NaN
0.260879	0.238128	0.403006	0.378887	0.524891	0.641277	0.642936	0.768095	0.824784
0.260879	0.238128	0.403006	0.508653	0.412192	0.683197	0.441986	0.55251	0.502008
0.260879	0.238128	0.403006	0.508653	0.412192	0.683197	0.514166	0.12348	0.501263
0.663658	0.493594	0.407084	0.442792	0.462115	0.247599	0.507337	0.539483	NaN
0.663658	0.27614	0.45235	0.368463	0.216486	0.487386	0.378987	0.379519	0.391146
0.663658	0.27614	0.45235	0.368463	0.273703	0.408529	0.420796	0.495791	0.442585
0.663658	0.27614	0.45235	0.368463	0.216486	0.487386	0.558246	0.177289	0.468356
0.663658	0.27614	0.45235	0.368463	0.273703	0.408529	0.387858	0.503147	0.173722
0.663658	0.27614	0.45235	0.368463	0.216486	0.487386	0.558246	0.177289	0.2894
0.663658	0.27614	0.45235	0.368463	0.273703	0.408529	0.387858	0.503147	0.511068
0.571181	0.490204	0.320994	0.391263	0.454698	0.520132	0.46107	0.44013	0.45904
0.571181	0.490204	0.320994	0.391263	0.454698	0.652407	0.418222	0.575967	0.329733
0.571181	0.490204	0.320994	0.391263	0.454698	0.652407	0.418222	0.575165	0.487022
0.547469	0.487552	0.352637	0.273015	0.666408	0.400201	0.467857	0.57839	0.395663
0.547469	0.487552	0.352637	0.608939	0.44329	0.452544	0.530432	0.404039	0.551081
0.547469	0.487552	0.352637	0.273015	0.666408	0.381075	0.346981	0.507186	0.316145
0.547469	0.487552	0.352637	0.608939	0.44329	0.362911	0.391195	0.481133	0.281689
0.547469	0.487552	0.352637	0.273015	0.666408	0.400201	0.467857	0.5901	0.413309
0.547469	0.487552	0.352637	0.273015	0.666408	0.381075	0.346981	0.322125	0.49237
0.547469	0.487552	0.352637	0.608939	0.44329	0.362911	0.391195	0.228563	0.509618
0.535978	0.658705	0.573284	0.374418	0.704573	0.20528	NaN	NaN	NaN
0.441545	0.364272	0.372286	0.510961	0.344971	0.665566	0.683043	NaN	NaN
0.441545	0.364272	0.372286	0.625763	0.589704	0.572621	0.46273	0.315631	NaN
0.441545	0.364272	0.372286	0.625763	0.589704	0.572621	0.753907	0.275317	NaN
0.458523	0.506361	0.516438	0.543571	0.584167	0.581949	0.462526	NaN	NaN
0.467895	0.456361	0.611429	NaN	NaN	NaN	NaN	NaN	NaN
0.639885	0.482403	0.637884	NaN	NaN	NaN	NaN	NaN	NaN
0.512597	0.374323	0.56544	0.538728	0.371679	0.52658	0.515933	NaN	NaN
0.637606	0.516319	0.608019	0.420363	0.491988	0.541508	0.725525	NaN	NaN
0.637606	0.352573	0.33979	0.284307	0.419678	0.518655	0.507521	0.531856	0.364334
0.637606	0.516319	0.608019	0.420363	0.491988	0.401022	0.404407	0.47053	0.255124
0.637606	0.516319	0.608019	0.420363	0.491988	0.541508	0.618351	0.52475	0.176003
0.583029	0.43557	0.514834	0.372856	0.483156	0.544971	0.451416	0.597346	NaN
0.583029	0.313446	0.216992	0.529534	NaN	NaN	NaN	NaN	NaN
0.583029	0.43557	0.514834	0.452754	0.318231	0.398125	0.407145	0.652611	0.550387
0.583029	0.43557	0.514834	0.372856	0.483156	0.42941	0.258994	0.503592	0.458391
0.583029	0.43557	0.514834	0.452754	0.318231	0.398125	0.306639	0.335302	0.52345
0.583029	0.43557	0.514834	0.372856	0.483156	0.544971	0.451416	0.579463	NaN
0.583029	0.43557	0.514834	0.452754	0.318231	0.398125	0.407145	0.652611	0.39219
0.433346	0.494254	0.535095	0.317476	0.450762	0.427678	0.41233	0.519593	0.331802
0.433346	0.494254	0.535095	0.317476	0.450762	0.397072	0.434628	0.481115	0.298976
0.433346	0.494254	0.535095	0.317476	0.450762	0.397072	0.434628	0.471333	0.238061
0.527387	0.471594	0.448485	0.351188	0.52914	0.543941	0.56533	0.769176	NaN
0.527387	0.471594	0.448485	0.351188	0.52914	0.543941	0.457188	0.415816	NaN
0.396828	0.271304	0.472637	0.447139	0.384787	0.443898	0.431815	0.625511	NaN
0.217438	0.50954	0.371036	0.499453	0.320919	0.234264	0.384372	0.289317	NaN
0.217438	0.50954	0.371036	0.499453	0.442671	0.433475	0.450119	0.414464	0.36377
0.217438	0.50954	0.371036	0.499453	0.442671	0.433475	0.450119	0.346482	NaN
0.352	0.405368	0.37133	0.517202	0.379277	0.517446	0.341526	0.531002	NaN
0.352	0.405368	0.37133	0.517202	0.382675	0.297431	0.597425	0.487737	0.431492
0.352	0.405368	0.37133	0.517202	0.382675	0.297431	0.49966	0.476502	0.549776
0.352	0.405368	0.37133	0.517202	0.382675	0.297431	0.597425	0.395345	0.399249
0.444634	0.485719	0.353646	0.121469	0.479026	NaN	NaN	NaN	NaN
0.444634	0.485719	0.353646	0.121469	0.230409	0.576761	NaN	NaN	NaN
0.376891	0.318485	0.358658	0.225345	0.440304	0.511598	0.487396	0.500205	NaN
0.376891	0.318485	0.358658	0.225345	0.30039	0.296904	0.433884	0.591745	NaN
0.433914	0.634323	0.708516	0.398288	0.462945	0.460371	0.353322	0.472315	0.43842
0.433914	0.634323	0.708516	0.676275	0.667495	0.628952	0.425099	0.593654	0.336403
0.433914	0.634323	0.708516	0.676275	0.667495	0.628952	0.508325	0.341732	0.667565
0.675826	0.400269	0.271649	0.366457	0.564023	0.363564	0.453092	NaN	NaN
0.675826	0.57877	0.493779	0.311873	0.613917	0.482638	0.537721	0.640717	NaN
0.675826	0.400269	0.271649	0.366457	0.564023	0.322681	0.516066	NaN	NaN
0.675826	0.57877	0.493779	0.311873	0.613917	0.336396	0.297032	0.806083	NaN
0.675826	0.57877	0.493779	0.311873	0.613917	0.482638	0.537721	0.377035	NaN
0.552012	0.433685	0.532445	0.567641	0.625888	0.817193	NaN	NaN	NaN
0.303687	0.305306	0.678057	0.237992	0.328229	0.345153	0.4045	0.43834	0.391119
0.303687	0.305306	0.678057	0.202657	0.515367	0.496617	0.479569	0.509979	0.700791
0.303687	0.305306	0.678057	0.237992	0.328229	0.345153	0.610995	0.52351	0.44125
0.303687	0.305306	0.678057	0.202657	0.515367	0.496617	0.412455	0.466012	0.23892
0.303687	0.305306	0.678057	0.202657	0.515367	0.496617	0.412455	0.295785	0.435077
0.303687	0.305306	0.678057	0.237992	0.328229	0.345153	0.610995	0.52351	0.624385
0.43792	0.668152	0.476756	0.216224	0.359254	0.6324	NaN	NaN	NaN
0.43792	0.668152	0.476756	0.216224	0.359254	0.640504	0.697626	0.510427	NaN
0.201031	0.489486	0.363179	0.56134	0.728777	0.33716	0.454358	NaN	NaN
0.201031	0.489486	0.363179	0.31589	0.230423	0.443639	0.512533	0.501676	0.514083
0.201031	0.489486	0.363179	0.56134	0.608583	0.311996	0.331435	0.390551	0.252129
0.201031	0.489486	0.363179	0.31589	0.230423	0.443639	0.333255	0.236488	0.406369
0.340356	0.431902	0.359948	0.386853	0.463049	0.37014	0.447253	0.521879	0.489015
0.340356	0.431902	0.359948	0.395727	0.469714	0.486142	0.342101	0.312118	0.402069
0.340356	0.431902	0.359948	0.386853	0.463049	0.502144	0.316613	0.377556	0.626144
0.340356	0.431902	0.359948	0.395727	0.469714	0.533269	0.555205	0.447551	0.528675
0.340356	0.431902	0.359948	0.386853	0.463049	0.502144	0.461109	0.185595	0.469007
0.340356	0.431902	0.359948	0.395727	0.469714	0.533269	0.484395	0.401542	0.356639
0.340356	0.431902	0.359948	0.386853	0.463049	0.37014	0.447253	0.521879	0.582427
0.340356	0.431902	0.359948	0.386853	0.463049	0.502144	0.461109	0.185595	0.437916
0.523624	0.551519	0.323001	0.304404	0.33648	0.422997	0.353929	0.487	0.578966
0.523624	0.551519	0.367704	0.508522	0.483811	0.275802	0.392986	0.622503	0.560355
0.523624	0.551519	0.323001	0.304404	0.33648	0.357235	0.21915	0.452216	0.352456
0.523624	0.551519	0.367704	0.508522	0.483811	0.266561	0.426136	0.164737	0.534008
0.523624	0.551519	0.323001	0.304404	0.33648	0.357235	0.574632	0.323721	0.33193
0.523624	0.551519	0.367704	0.508522	0.483811	0.266561	0.375644	0.475353	0.457475
0.523624	0.551519	0.367704	0.508522	0.483811	0.275802	0.392986	0.342811	0.364355
0.523624	0.551519	0.323001	0.304404	0.33648	0.357235	0.21915	0.452216	0.337759
0.523624	0.551519	0.367704	0.508522	0.483811	0.266561	0.426136	0.164737	0.302896
0.414201	0.482014	0.491537	0.538681	0.246287	0.354869	0.157336	0.36311	0.320807
0.414201	0.514348	0.668492	0.768188	0.557084	0.485644	0.431413	0.367019	0.59744
0.414201	0.514348	0.668492	0.768188	0.557084	0.485644	0.431413	0.356344	0.407755
0.338216	0.372656	0.478822	0.424959	0.522524	0.382126	0.631415	0.531493	0.443174
0.338216	0.327839	0.425406	0.456223	0.300561	0.369863	0.446086	0.518426	0.776037
0.338216	0.372656	0.478822	0.569285	0.576409	0.528102	0.594425	0.562091	0.633602
0.338216	0.327839	0.425406	0.456223	0.581501	0.425831	0.338772	0.359183	NaN
0.338216	0.372656	0.478822	0.424959	0.522524	0.320066	0.426892	0.166008	0.584926
0.338216	0.327839	0.425406	0.456223	0.581501	0.425831	0.561007	0.763275	0.505341
0.338216	0.372656	0.478822	0.569285	0.576409	0.528102	0.594425	0.440668	0.561694
0.338216	0.372656	0.478822	0.424959	0.522524	0.320066	0.426892	0.166008	0.588118
0.457373	0.413837	0.6542	0.325207	0.43659	0.562226	0.638186	0.650658	NaN
0.457373	0.413837	0.6542	0.325207	0.490237	0.383277	0.470373	0.36127	NaN
0.296967	0.292328	0.477688	0.289332	0.381611	0.585747	0.422587	0.672096	NaN
0.296967	0.292328	0.477688	0.289332	0.516775	0.559133	0.483124	0.363285	NaN
0.458469	0.624721	0.585213	0.503314	0.328316	0.535396	0.343248	0.43108	0.361388
0.458469	0.624721	0.585213	0.502642	0.571327	0.347733	0.467514	0.468595	0.38228
0.458469	0.624721	0.585213	0.503314	0.305382	0.275146	0.54473	0.478535	0.220593
0.458469	0.624721	0.585213	0.502642	0.571327	0.524613	0.431523	0.539659	0.599383
0.458469	0.624721	0.585213	0.503314	0.305382	0.275146	0.38626	0.45075	0.533205
0.458469	0.624721	0.585213	0.503314	0.328316	0.535396	0.343248	0.411423	0.64737
0.458469	0.624721	0.585213	0.502642	0.571327	0.347733	0.467514	0.308797	0.490719
0.458469	0.624721	0.585213	0.502642	0.571327	0.524613	0.431523	0.515922	0.466457
0.458469	0.624721	0.585213	0.503314	0.328316	0.535396	0.343248	0.411423	0.321685
0.38008	0.667749	0.629345	0.52626	0.546605	0.511364	0.596338	NaN	NaN
0.38008	0.667749	0.629345	0.323663	0.388985	0.501023	0.57519	0.755056	NaN
0.38008	0.667749	0.629345	0.323663	0.388985	0.546536	0.372911	0.843445	NaN
0.528384	0.419458	0.284832	0.47188	0.380811	0.21573	0.419582	0.676518	NaN
0.528384	0.284303	0.568809	0.552919	0.386708	0.578758	0.542614	0.635941	NaN
0.528384	0.284303	0.568809	0.552919	0.588366	0.60936	0.379032	0.475539	NaN
0.528384	0.419458	0.284832	0.47188	0.380811	0.624083	0.644389	0.660866	NaN
0.528384	0.284303	0.568809	0.552919	0.386708	0.578758	0.346436	0.587408	NaN
0.528384	0.284303	0.568809	0.552919	0.588366	0.60936	0.485178	0.653084	NaN
0.528384	0.419458	0.284832	0.47188	0.380811	0.624083	0.644389	0.499601	0.517151
0.449646	0.751899	NaN	NaN	NaN	NaN	NaN	NaN	NaN
0.457447	0.387194	0.232403	0.370936	0.5355	0.441636	0.42426	0.513529	0.297359
0.457447	0.387194	0.232403	0.406378	0.345043	0.466164	0.287976	0.339029	0.330263
0.457447	0.387194	0.232403	0.406378	0.52829	0.510239	0.340489	0.511908	0.472904
0.457447	0.387194	0.232403	0.370936	0.5355	0.441636	0.461336	0.531258	0.549087
0.457447	0.387194	0.232403	0.370936	0.5355	0.441636	0.42426	0.491497	0.227028
0.457447	0.387194	0.232403	0.406378	0.345043	0.466164	0.287976	0.377365	0.523108
0.457447	0.387194	0.232403	0.406378	0.52829	0.510239	0.340489	0.517328	0.329807
0.457447	0.387194	0.232403	0.370936	0.5355	0.441636	0.461336	0.375359	0.617586
0.64949	0.329371	0.273057	0.491465	0.484904	0.397661	0.506715	0.538443	0.673544
0.64949	0.329371	0.273057	0.361606	0.543585	0.277189	0.338888	0.497407	0.689321
0.64949	0.329371	0.273057	0.361606	0.546323	0.439929	0.372098	0.277921	0.320712
0.64949	0.329371	0.273057	0.491465	0.484904	0.40934	0.24344	0.525774	0.417696
0.64949	0.329371	0.273057	0.361606	0.546323	0.439929	0.438659	0.48663	0.593693
0.64949	0.329371	0.273057	0.361606	0.543585	0.277189	0.338888	0.514552	0.629541
0.64949	0.329371	0.273057	0.491465	0.484904	0.397661	0.506715	0.538443	0.438285
0.64949	0.329371	0.273057	0.361606	0.546323	0.439929	0.372098	0.277921	0.47614
0.498692	0.56024	0.407165	0.561506	0.396245	0.606639	0.310165	0.50579	NaN
0.498692	0.56024	0.417384	0.666427	0.507348	0.525596	0.281803	0.572124	NaN
0.498692	0.56024	0.407165	0.561506	0.396245	0.606639	0.465484	NaN	NaN
0.498692	0.56024	0.417384	0.666427	0.507348	0.525596	0.0379731	0.494671	NaN
0.505107	0.325055	0.497277	0.328956	0.374604	0.423986	0.553316	0.360538	NaN
0.505107	0.460539	0.319319	0.415072	0.298086	0.3909	0.337889	0.32347	0.545509
0.505107	0.325055	0.497277	0.328956	0.373479	0.255785	0.444585	0.321383	0.443333
0.505107	0.460539	0.319319	0.415072	0.298086	0.436539	0.27651	0.267868	0.403032
0.505107	0.460539	0.319319	0.415072	0.298086	0.436539	0.256929	0.59504	0.500523
0.505107	0.325055	0.497277	0.328956	0.373479	0.255785	0.444585	0.500769	0.308358
0.505107	0.460539	0.319319	0.415072	0.298086	0.3909	0.337889	0.32347	0.306728
0.677616	0.665109	0.666373	0.338944	0.374258	0.462822	0.338701	0.584917	0.464209
0.677616	0.665109	0.666373	0.359105	0.489856	0.334131	0.255046	0.299922	0.250185
0.677616	0.665109	0.666373	0.338944	0.366606	0.436359	0.655601	0.450674	0.299211
0.677616	0.665109	0.666373	0.338944	0.374258	0.462822	0.401833	0.247907	0.46501
0.677616	0.665109	0.666373	0.359105	0.489856	0.334131	0.482658	0.553295	0.561783
0.677616	0.665109	0.666373	0.338944	0.366606	0.436359	0.188642	0.449775	0.198064
0.677616	0.665109	0.666373	0.338944	0.366606	0.436359	0.655601	0.292494	0.447476
0.677616	0.665109	0.666373	0.359105	0.489856	0.334131	0.482658	0.404938	0.327649
0.46341	0.608177	0.418145	0.572039	0.474664	0.401098	0.512942	0.683964	NaN
0.456226	0.57917	0.566843	0.475094	0.500862	0.618571	0.475016	0.383662	NaN
0.456226	0.57917	0.566843	0.475094	0.500862	0.529935	0.448776	0.515062	NaN
0.478755	0.310749	0.209182	0.251833	0.308154	0.350492	0.42147	0.556751	NaN
0.478755	0.310749	0.209182	0.428311	0.42174	0.409159	0.452631	0.313553	0.310035
0.478755	0.310749	0.209182	0.251833	0.290064	0.293169	0.577766	0.382496	NaN
0.478755	0.310749	0.209182	0.428311	0.42174	0.600239	0.420305	0.35798	0.438795
0.478755	0.310749	0.209182	0.251833	0.308154	0.350492	0.459802	0.650198	0.666028
0.478755	0.310749	0.209182	0.251833	0.290064	0.293169	0.50731	0.364171	NaN
0.478755	0.310749	0.209182	0.428311	0.42174	0.409159	0.452631	0.372498	0.400242
0.478755	0.310749	0.209182	0.251833	0.290064	0.293169	0.50731	0.472044	NaN
0.499565	0.537939	0.463878	0.510029	0.610269	0.555011	0.389113	0.374647	0.567926
0.499565	0.305924	0.261619	0.299587	0.554906	0.369286	0.468145	0.341139	0.299202
0.499565	0.537939	0.463878	0.510029	0.48714	0.499809	0.493627	0.486264	0.405077
0.499565	0.305924	0.261619	0.299587	0.313589	0.321679	0.294225	0.349348	0.377567
0.499565	0.537939	0.463878	0.510029	0.610269	0.434302	0.575841	0.4773	0.430552
0.499565	0.305924	0.261619	0.299587	0.554906	0.442132	0.363386	0.503563	0.363329
0.499565	0.537939	0.463878	0.510029	0.48714	0.499809	0.493627	0.465588	0.720669
0.499565	0.305924	0.261619	0.299587	0.313589	0.321679	0.294225	0.527749	0.634482
0.499565	0.537939	0.463878	0.510029	0.610269	0.434302	0.575841	0.302006	0.508762
0.499565	0.305924	0.261619	0.299587	0.554906	0.369286	0.468145	0.341139	0.592392
0.499565	0.305924	0.261619	0.299587	0.313589	0.321679	0.294225	0.527749	0.63102
0.613416	0.63833	0.586333	0.35075	0.271179	0.520983	0.374161	0.486033	NaN
0.387754	0.126083	0.371171	0.456587	0.303792	0.498426	0.389055	0.453908	0.637472
0.387754	0.482891	0.357546	0.173517	NaN	NaN	NaN	NaN	NaN
0.387754	0.126083	0.371171	0.456587	0.297351	0.454463	0.302268	0.336428	0.177087
0.387754	0.126083	0.371171	0.456587	0.303792	0.498426	0.340047	0.694172	0.455356
0.387754	0.126083	0.371171	0.456587	0.297351	0.454463	0.302268	0.336428	0.333685
0.387754	0.126083	0.371171	0.456587	0.303792	0.498426	0.340047	0.694172	0.398526
0.44756	0.477886	0.448969	0.346017	0.566479	0.556289	0.509655	0.650322	NaN
0.44756	0.375279	0.147233	0.454292	0.448216	0.522412	0.428703	0.121764	NaN
0.44756	0.375279	0.147233	0.454292	0.448216	0.382049	0.525767	0.433177	NaN
0.315177	0.419609	0.315508	0.138386	0.55671	0.524055	0.427571	0.573618	NaN
0.315177	0.419609	0.315508	0.138386	0.55671	0.495282	0.454063	0.680228	NaN
0.530909	0.552482	0.557302	0.531006	0.444325	0.289956	0.358145	0.448349	NaN
0.420675	0.323698	0.406911	0.358394	0.432196	0.46615	0.508873	0.642673	0.530928
0.420675	0.323698	0.406911	0.263218	0.335024	0.523784	0.289048	0.359433	0.379473
0.420675	0.323698	0.406911	0.358394	0.432196	0.296116	0.270307	0.636767	0.463102
0.420675	0.323698	0.406911	0.263218	0.335024	0.425362	0.34969	0.317526	0.475108
0.420675	0.323698	0.406911	0.263218	0.335024	0.425362	0.521891	0.467943	0.275467
0.420675	0.323698	0.406911	0.358394	0.432196	0.296116	0.270307	0.470847	0.521222
0.592917	0.498946	0.346969	0.484241	0.331107	0.568417	0.243188	0.648596	NaN
0.592917	0.498946	0.346969	0.484241	0.331107	0.346025	0.554471	0.690303	NaN
0.592917	0.498946	0.346969	0.484241	0.331107	0.346025	0.434506	0.348336	NaN
0.592917	0.498946	0.346969	0.484241	0.331107	0.568417	0.243188	0.382758	NaN
0.883454	NaN	NaN	NaN	NaN	NaN	NaN	NaN	NaN
