# Supplementary material for: Fluctuations of the transcription factor ATML1 generate the pattern of giant cells in the Arabidopsis sepal
Source: eLife. 2017 Feb 1;6:e19131. doi: 10.7554/eLife.19131 (PMC5333958; doi:10.7554/eLife.19131)
Supplement: Supplementary file 1. — See readme files within the different folders for further information. All raw image confocal tif files and example image processing files may be downloaded from: http://dx.doi.org/10.7946/P29G6M DOI: http://dx.doi.org/10.7554/eLife.19131.046 [file elife-19131-supp1.zip › lineage files/LGO#2 selected lineages ATML1_Manuscript_Final.xlsx]

## Sheet: non-normalized
lineages	117	168	61	25	72	21	1	1	1	area	27.1141	30.1778	9.26781	3.26315	17.1139	15.6669	NaN	NaN	NaN		concentration	22.2938	18.5914	12.4463	7.4375	17.2168	14.3727	NaN	NaN	NaN		ploidy	1	3	1	1	1	1	NaN	NaN	NaN
	117	168	61	25	92	16	1	1	1		27.1141	30.1778	9.26781	3.26315	17.7123	3.13337	NaN	NaN	NaN			22.2938	18.5914	12.4463	7.4375	15.3514	11.3182	NaN	NaN	NaN			1	3	1	1	1	1	NaN	NaN	NaN
	117	168	61	25	92	38	1	1	1		27.1141	30.1778	9.26781	3.26315	17.7123	16.379	NaN	NaN	NaN			22.2938	18.5914	12.4463	7.4375	15.3514	12.6609	NaN	NaN	NaN			1	3	1	1	1	1	NaN	NaN	NaN
	155	259	257	244	383	310	408	499	591		22.1355	19.9909	22.5185	15.1941	22.9781	32.4731	18.6578	24.4973	32.9004			17.6747	14.9732	16.932	13.8725	15.7917	15.864	12.4275	14.4012	18.4156			1	1	1	1	1	3	1	1	3
	155	259	257	252	391	340	503	579	670		22.1355	19.9909	22.5185	12.6447	18.6697	22.5033	13.5305	19.5124	20.2245			17.6747	14.9732	16.932	11.3065	13.2436	15.0759	13.7158	14.6569	11.2324			1	1	1	1	1	1	1	1	1
	155	259	257	244	383	310	458	546	654		22.1355	19.9909	22.5185	15.1941	22.9781	32.4731	19.0851	13.8153	19.2275			17.6747	14.9732	16.932	13.8725	15.7917	15.864	11.8433	14.0103	15.8593			1	1	1	1	1	3	1	1	1
	155	259	257	252	391	340	514	599	668		22.1355	19.9909	22.5185	12.6447	18.6697	22.5033	14.385	8.40313	15.8093			17.6747	14.9732	16.932	11.3065	13.2436	15.0759	14.6931	12.4068	15.2342			1	1	1	1	1	1	1	1	1
	155	259	257	244	383	310	458	568	667		22.1355	19.9909	22.5185	15.1941	22.9781	32.4731	19.0851	12.1062	18.8002			17.6747	14.9732	16.932	13.8725	15.7917	15.864	11.8433	13.3294	11.8864			1	1	1	1	1	3	1	1	1
	155	259	257	252	391	340	514	608	669		22.1355	19.9909	22.5185	12.6447	18.6697	22.5033	14.385	9.40012	17.6608			17.6747	14.9732	16.932	11.3065	13.2436	15.0759	14.6931	12.6515	14.8548			1	1	1	1	1	1	1	1	1
	156	238	208	126	275	154	190	203	1		22.1355	28.8757	31.4033	19.171	12.6858	17.9457	20.3669	24.6397	NaN			15.474	20.3448	17.1366	16.1117	13.0849	15.3254	15.8392	9.77457	NaN			1	3	3	1	1	1	1	1	NaN
	156	238	208	172	349	219	263	296	417		22.1355	28.8757	31.4033	20.0888	14.1219	22.6457	14.8123	16.6638	20.3669			15.474	20.3448	17.1366	16.7411	13.7288	17.1069	13.9712	13.5812	17.1888			1	3	3	1	1	1	1	1	1
	156	238	208	126	306	181	240	1	1		22.1355	28.8757	31.4033	19.171	12.2071	15.5244	12.3911	NaN	NaN			15.474	20.3448	17.1366	16.1117	12.902	14.2202	14.4943	NaN	NaN			1	3	3	1	1	1	1	NaN	NaN
	156	238	208	172	372	227	278	333	427		22.1355	28.8757	31.4033	20.0888	14.2416	16.5214	27.6306	31.761	14.6699			15.474	20.3448	17.1366	16.7411	13.7143	13.8017	16.2938	18.1076	13.0388			1	3	3	1	1	1	1	3	1
	156	238	208	172	349	219	295	339	462		22.1355	28.8757	31.4033	20.0888	14.1219	22.6457	12.3911	19.6548	24.9246			15.474	20.3448	17.1366	16.7411	13.7288	17.1069	12.3563	14.1304	17.9371			1	3	3	1	1	1	1	1	1
	156	238	208	126	306	181	241	246	350		22.1355	28.8757	31.4033	19.171	12.2071	15.5244	8.54556	30.1943	28.3428			15.474	20.3448	17.1366	16.1117	12.902	14.2202	13.2	14.6745	21.8342			1	3	3	1	1	1	1	3	3
	156	238	208	172	372	227	278	333	518		22.1355	28.8757	31.4033	20.0888	14.2416	16.5214	27.6306	31.761	15.0972			15.474	20.3448	17.1366	16.7411	13.7143	13.8017	16.2938	18.1076	11.1226			1	3	3	1	1	1	1	3	1
	160	232	151	86	217	89	88	76	1		18.0761	14.5528	18.9952	18.9671	32.0735	14.8123	23.6427	23.3579	NaN			16.0169	16.2053	15.1411	14.957	19.5933	13.0769	15.3133	14.128	NaN			1	1	1	1	3	1	1	1	NaN
	160	231	169	130	270	149	164	146	209		18.0761	21.2164	26.7311	17.4375	22.3797	26.2064	34.4671	18.0881	23.5003			16.0169	15.2996	20.4327	13.8187	16.2246	15.8424	16.7273	14.2205	14.8727			1	1	1	1	1	1	3	1	1
	160	232	151	86	217	128	144	116	1		18.0761	14.5528	18.9952	18.9671	32.0735	14.1002	8.68799	15.2396	NaN			16.0169	16.2053	15.1411	14.957	19.5933	15.7576	10.9508	14.4673	NaN			1	1	1	1	3	1	1	1	NaN
	160	231	169	101	229	106	116	115	1		18.0761	21.2164	26.7311	17.8454	18.4303	25.2094	15.382	16.5214	NaN			16.0169	15.2996	20.4327	11.8114	16.8701	18.0282	14.6759	12.8793	NaN			1	1	1	1	1	1	1	1	NaN
	160	232	151	86	217	128	155	156	1		18.0761	14.5528	18.9952	18.9671	32.0735	14.1002	7.1213	11.6789	NaN			16.0169	16.2053	15.1411	14.957	19.5933	15.7576	10.86	11.1707	NaN			1	1	1	1	3	1	1	1	NaN
	160	231	169	130	270	149	164	164	226		18.0761	21.2164	26.7311	17.4375	22.3797	26.2064	34.4671	15.8093	25.2094			16.0169	15.2996	20.4327	13.8187	16.2246	15.8424	16.7273	13.6396	14.5989			1	1	1	1	1	1	3	1	1
	167	248	168	145	260	157	137	110	1		24.8929	24.127	29.0289	15.9079	25.611	17.376	20.5093	21.5063	NaN			19.5908	23.673	22.0554	14.859	21.7477	14.5738	17.5347	15.8013	NaN			1	1	3	1	1	1	1	1	NaN
	167	248	168	145	260	172	174	163	1		24.8929	24.127	29.0289	15.9079	25.611	18.0881	24.7821	22.6457	NaN			19.5908	23.673	22.0554	14.859	21.7477	13.9213	16.0402	13.1258	NaN			1	1	3	1	1	1	1	1	NaN
	169	204	181	198	113	174	89	1	1		20.4505	22.5185	26.2716	31.2039	16.3958	26.3488	23.073	NaN	NaN			17.4719	16.5238	17.8222	18.781	13.9416	17.3784	14.9444	NaN	NaN			1	1	1	3	1	1	1	NaN	NaN
	169	204	181	198	134	229	134	38	1		20.4505	22.5185	26.2716	31.2039	24.1748	17.6608	16.6638	7.26373	NaN			17.4719	16.5238	17.8222	18.781	15.3614	11.8548	12.9231	8.78431	NaN			1	1	1	3	1	1	1	1	NaN
	169	204	181	198	134	248	162	57	1		20.4505	22.5185	26.2716	31.2039	24.1748	14.6699	15.0972	13.2456	NaN			17.4719	16.5238	17.8222	18.781	15.3614	12.165	12.4057	9.31183	NaN			1	1	1	3	1	1	1	1	NaN
	169	204	181	198	134	229	134	66	1		20.4505	22.5185	26.2716	31.2039	24.1748	17.6608	16.6638	7.40615	NaN			17.4719	16.5238	17.8222	18.781	15.3614	11.8548	12.9231	10.1731	NaN			1	1	1	3	1	1	1	1	NaN
	170	216	92	61	1	1	1	1	1		26.5013	28.3396	12.5613	7.03618	NaN	NaN	NaN	NaN	NaN			21.4451	18	13.689	10.3913	NaN	NaN	NaN	NaN	NaN			1	3	1	1	1	1	NaN	NaN	NaN
	170	216	145	93	79	44	1	1	1		26.5013	28.3396	15.9314	12.4408	9.57419	7.1213	NaN	NaN	NaN			21.4451	18	14.3413	11.0902	11.35	11.12	NaN	NaN	NaN			1	3	1	1	1	1	NaN	NaN	NaN
	170	216	145	93	129	80	7	1	1		26.5013	28.3396	15.9314	12.4408	16.7548	13.6729	6.26674	NaN	NaN			21.4451	18	14.3413	11.0902	14.3286	13.25	11.0682	NaN	NaN			1	3	1	1	1	1	1	NaN	NaN
	170	216	145	93	129	80	26	1	1		26.5013	28.3396	15.9314	12.4408	16.7548	13.6729	2.56367	NaN	NaN			21.4451	18	14.3413	11.0902	14.3286	13.25	16.8333	NaN	NaN			1	3	1	1	1	1	1	NaN	NaN
	174	261	274	271	399	385	532	578	617		18.6122	23.361	29.1055	18.7631	21.4223	30.3367	33.1853	43.1551	43.2975			15.2757	17.3344	19.2184	14.837	11.581	15.6479	16.1717	19.1353	17.5197			1	1	3	1	1	3	3	3	3
	174	261	274	291	397	417	551	565	575		18.6122	23.361	29.1055	18.5592	18.4303	29.9095	38.1702	41.1611	42.4429			15.2757	17.3344	19.2184	13.5495	11.1688	21.5095	19.3134	20.1038	19.5503			1	1	3	1	1	3	3	3	3
	176	285	223	186	251	191	141	74	1		22.2887	26.5013	18.3824	23.148	28.1242	19.7972	21.3639	24.4973	NaN			21.3849	20.2717	16.4333	19.1233	24.5915	18.0576	17.48	16.6047	NaN			1	1	1	1	3	1	1	1	NaN
	176	285	224	200	268	214	173	126	1		22.2887	26.5013	18.9186	24.8815	18.0713	17.8033	19.3699	11.3941	NaN			21.3849	20.2717	18.5182	19.9221	16.4371	20.416	19.6324	15.9	NaN			1	1	1	1	1	1	1	1	NaN
	176	285	224	200	287	238	227	150	1		22.2887	26.5013	18.9186	24.8815	18.6697	12.9608	11.3941	18.9427	NaN			21.3849	20.2717	18.5182	19.9221	15.7949	14.1978	14.0125	12.6466	NaN			1	1	1	1	1	1	1	1	NaN
	176	285	223	186	251	233	209	136	1		22.2887	26.5013	18.3824	23.148	28.1242	18.9427	26.064	16.0941	NaN			21.3849	20.2717	16.4333	19.1233	24.5915	18.3233	19.3279	15.4779	NaN			1	1	1	1	3	1	1	1	NaN
	176	285	224	200	287	249	228	169	1		22.2887	26.5013	18.9186	24.8815	18.6697	12.5335	15.2396	17.5184	NaN			21.3849	20.2717	18.5182	19.9221	15.7949	15.3977	12.8879	17.7236	NaN			1	1	1	1	1	1	1	1	NaN
	176	285	224	200	268	214	173	139	1		22.2887	26.5013	18.9186	24.8815	18.0713	17.8033	19.3699	12.2486	NaN			21.3849	20.2717	18.5182	19.9221	16.4371	20.416	19.6324	14.1395	NaN			1	1	1	1	1	1	1	1	NaN
	176	285	223	186	251	233	209	149	281		22.2887	26.5013	18.3824	23.148	28.1242	18.9427	26.064	14.9547	20.0821			21.3849	20.2717	16.4333	19.1233	24.5915	18.3233	19.3279	14.5429	15.8298			1	1	1	1	3	1	1	1	1
	178	286	252	253	411	330	393	484	640		20.9866	26.8843	31.5565	21.7204	27.7652	20.7942	24.2124	29.3398	17.5184			19.7701	17.5299	20.6189	16.1502	18.9138	14.774	19.1941	19.7233	14.4634			1	1	3	3	3	1	1	3	1
	178	286	252	253	411	365	478	533	679		20.9866	26.8843	31.5565	21.7204	27.7652	16.379	25.2094	28.0579	14.1002			19.7701	17.5299	20.6189	16.1502	18.9138	17.5304	18.548	16.4518	13.1515			1	1	3	3	3	1	1	3	1
	178	286	252	253	411	330	393	484	682		20.9866	26.8843	31.5565	21.7204	27.7652	20.7942	24.2124	29.3398	16.0941			19.7701	17.5299	20.6189	16.1502	18.9138	14.774	19.1941	19.7233	15.177			1	1	3	3	3	1	1	3	1
	178	286	252	253	411	365	478	533	681		20.9866	26.8843	31.5565	21.7204	27.7652	16.379	25.2094	28.0579	17.9457			19.7701	17.5299	20.6189	16.1502	18.9138	17.5304	18.548	16.4518	16.5397			1	1	3	3	3	1	1	3	1
	185	245	282	328	358	470	506	501	488		19.0718	22.3653	26.8843	17.4375	20.7042	30.764	18.6578	19.7972	27.4882			13.3976	16.4075	22.6752	13.3743	13.0867	19.7315	16.6489	15.0144	16.2902			1	1	1	1	1	3	1	1	1
	185	245	282	328	358	470	519	500	550		19.0718	22.3653	26.8843	17.4375	20.7042	30.764	19.9396	20.3669	25.7791			13.3976	16.4075	22.6752	13.3743	13.0867	19.7315	18.8714	14.8042	17.221			1	1	1	1	1	3	1	1	1
	186	282	191	139	254	139	113	82	1		29.4885	18.1527	18.7654	20.8026	24.2945	28.6276	18.8002	22.5033	NaN			20.787	16.6456	18.0327	18.2157	20.0443	23.5622	14.2045	16.8354	NaN			3	1	1	1	1	3	1	1	NaN
	186	287	225	189	312	203	229	214	320		29.4885	19.0718	20.9866	28.3487	20.8239	27.2034	17.6608	23.073	29.0549			20.787	17.4378	19.1569	20.8993	18.2414	16.0681	22.7097	17.0309	19.9902			3	1	1	3	1	1	1	1	3
	186	287	225	189	356	262	300	313	459		29.4885	19.0718	20.9866	28.3487	22.3797	27.0609	19.6548	22.7882	27.2034			20.787	17.4378	19.1569	20.8993	16.9626	21.1895	13.3623	14.4688	17.0314			3	1	1	3	1	1	1	1	1
	186	287	225	189	312	203	258	259	406		29.4885	19.0718	20.9866	28.3487	20.8239	27.2034	20.5093	23.2154	16.2366			20.787	17.4378	19.1569	20.8993	18.2414	16.0681	16.2153	18.227	14.0702			3	1	1	3	1	1	1	1	1
	186	287	225	189	356	262	344	377	544		29.4885	19.0718	20.9866	28.3487	22.3797	27.0609	21.079	20.3669	17.5184			20.787	17.4378	19.1569	20.8993	16.9626	21.1895	17.7905	11.6014	16.626			3	1	1	3	1	1	1	1	1
	186	287	225	189	312	203	258	259	414		29.4885	19.0718	20.9866	28.3487	20.8239	27.2034	20.5093	23.2154	15.382			20.787	17.4378	19.1569	20.8993	18.2414	16.0681	16.2153	18.227	14.3333			3	1	1	3	1	1	1	1	1
	186	287	225	189	356	262	344	377	559		29.4885	19.0718	20.9866	28.3487	22.3797	27.0609	21.079	20.3669	18.2305			20.787	17.4378	19.1569	20.8993	16.9626	21.1895	17.7905	11.6014	15.7188			3	1	1	3	1	1	1	1	1
	188	295	239	180	370	209	236	263	349		20.6037	24.8929	28.0332	17.6414	25.7306	15.9517	19.0851	12.9608	21.5063			20.7546	20.8369	19.4781	15.711	17.6326	13.6786	16.5075	14.7802	13.6556			1	1	3	1	1	1	1	1	1
	188	295	239	215	392	285	324	373	533		20.6037	24.8929	28.0332	20.0888	25.7306	18.8002	23.6427	23.2154	29.1973			20.7546	20.8369	19.4781	11.7259	23.0465	13.0227	21.7651	19.5828	19.9756			1	1	3	1	1	1	1	1	3
	188	295	239	180	370	266	331	353	493		20.6037	24.8929	28.0332	17.6414	25.7306	18.9427	30.3367	14.6699	19.0851			20.7546	20.8369	19.4781	15.711	17.6326	15.6842	18.6385	15.6505	15.9328			1	1	3	1	1	1	3	1	1
	188	295	239	215	392	309	364	444	616		20.6037	24.8929	28.0332	20.0888	25.7306	16.379	23.9276	14.2426	21.079			20.7546	20.8369	19.4781	11.7259	23.0465	16.3739	22.9821	14.76	17.3041			1	1	3	1	1	1	1	1	1
	188	295	239	180	370	209	236	307	416		20.6037	24.8929	28.0332	17.6414	25.7306	15.9517	19.0851	13.5305	18.9427			20.7546	20.8369	19.4781	15.711	17.6326	13.6786	16.5075	15.3789	15.3835			1	1	3	1	1	1	1	1	1
	188	295	239	180	370	266	331	427	561		20.6037	24.8929	28.0332	17.6414	25.7306	18.9427	30.3367	18.9427	24.3548			20.7546	20.8369	19.4781	15.711	17.6326	15.6842	18.6385	14.5865	18.0877			1	1	3	1	1	1	3	1	1
	188	295	239	215	392	309	364	473	651		20.6037	24.8929	28.0332	20.0888	25.7306	16.379	23.9276	16.5214	21.6488			20.7546	20.8369	19.4781	11.7259	23.0465	16.3739	22.9821	15.3707	17.0855			1	1	3	1	1	1	1	1	1
	204	314	296	273	412	329	392	459	649		17.7697	19.225	25.0461	16.0098	21.901	32.6156	20.2245	23.9276	35.7489			17.1853	16.5259	14.7339	15.6688	16.6557	26.441	17.8803	19.4702	18.9442			1	1	1	1	1	3	1	1	3
	204	314	296	311	415	427	494	558	615		17.7697	19.225	25.0461	16.1118	24.1748	35.4641	23.2154	29.4822	35.6065			17.1853	16.5259	14.7339	14.3101	15.995	18.4177	16.4049	16.058	15.668			1	1	1	1	1	3	1	3	3
	204	314	296	311	415	427	558	619	689		17.7697	19.225	25.0461	16.1118	24.1748	35.4641	17.376	18.373	23.7851			17.1853	16.5259	14.7339	14.3101	15.995	18.4177	15.418	15.0078	14.5868			1	1	1	1	1	3	1	1	1
	205	208	165	159	100	130	44	1	1		30.1778	17.2335	20.5271	20.5987	24.0552	16.8063	12.3911	NaN	NaN			24.2437	15.7556	17.6306	16.3366	16.3035	15.5593	13.5057	NaN	NaN			3	1	1	1	1	1	1	NaN	NaN
	205	226	192	192	135	183	82	9	1		30.1778	18.9952	22.1355	22.8421	27.5258	16.9487	24.4973	4.70006	NaN			24.2437	16.4395	17.9792	19.1875	17.1826	16.4202	14.7791	9.15152	NaN			3	1	1	1	1	1	1	1	NaN
	205	208	165	159	100	167	71	1	1		30.1778	17.2335	20.5271	20.5987	24.0552	16.6638	15.8093	NaN	NaN			24.2437	15.7556	17.6306	16.3366	16.3035	14.3162	12.7117	NaN	NaN			3	1	1	1	1	1	1	NaN	NaN
	205	226	192	192	135	230	150	35	1		30.1778	18.9952	22.1355	22.8421	27.5258	16.8063	12.6759	14.9547	NaN			24.2437	16.4395	17.9792	19.1875	17.1826	13.5593	9.47191	12.2762	NaN			3	1	1	1	1	1	1	1	NaN
	205	226	192	192	135	183	82	30	1		30.1778	18.9952	22.1355	22.8421	27.5258	16.9487	24.4973	6.5516	NaN			24.2437	16.4395	17.9792	19.1875	17.1826	16.4202	14.7791	14.0652	NaN			3	1	1	1	1	1	1	1	NaN
	207	275	283	292	330	420	491	504	526		20.2973	23.5142	30.1778	19.5789	25.97	20.9366	14.2426	18.6578	19.0851			20.5887	19.1107	21.1624	17.2448	16.8065	16.1497	13.8	14.4198	11.5821			1	1	3	1	1	1	1	1	1
	207	275	283	325	388	464	481	477	627		20.2973	23.5142	30.1778	21.1085	25.4913	32.758	26.7761	29.9095	36.4611			20.5887	19.1107	21.1624	15.0531	15.7606	23.8826	14.6649	17.7952	17.6641			1	1	3	1	1	3	1	3	3
	207	275	283	292	330	420	509	513	500		20.2973	23.5142	30.1778	19.5789	25.97	20.9366	15.0972	21.5063	13.1032			20.5887	19.1107	21.1624	17.2448	16.8065	16.1497	14.6981	14.4636	14.4783			1	1	3	1	1	1	1	1	1
	207	275	283	325	388	464	507	537	628		20.2973	23.5142	30.1778	21.1085	25.4913	32.758	21.3639	13.388	20.9366			20.5887	19.1107	21.1624	15.0531	15.7606	23.8826	15.58	13.6702	17.4558			1	1	3	1	1	3	1	1	1
	207	275	283	325	388	464	507	538	684		20.2973	23.5142	30.1778	21.1085	25.4913	32.758	21.3639	17.2335	11.2517			20.5887	19.1107	21.1624	15.0531	15.7606	23.8826	15.58	14.9587	14.1899			1	1	3	1	1	3	1	1	1
	207	275	283	292	330	420	509	513	553		20.2973	23.5142	30.1778	19.5789	25.97	20.9366	15.0972	21.5063	9.25769			20.5887	19.1107	21.1624	17.2448	16.8065	16.1497	14.6981	14.4636	10.5385			1	1	3	1	1	1	1	1	1
	209	274	292	318	359	471	498	1	1		17.2335	20.91	26.6545	13.5625	10.2923	19.2275	27.4882	NaN	NaN			18.2889	19.7253	21.3075	14.1053	14.7674	19.1926	19.3316	NaN	NaN			1	1	1	1	1	1	1	NaN	NaN
	209	274	292	323	373	468	505	502	578		17.2335	20.91	26.6545	15.9079	22.7387	33.0428	19.2275	22.3609	30.9064			18.2889	19.7253	21.3075	14.8526	13.7263	24.1595	15.6593	13.828	18.2028			1	1	1	1	1	3	1	1	3
	209	274	292	318	360	476	528	529	592		17.2335	20.91	26.6545	13.5625	9.33484	13.2456	12.9608	17.5184	19.0851			18.2889	19.7253	21.3075	14.1053	13.9231	13.0968	14.9341	17.6829	17.1194			1	1	1	1	1	1	1	1	1
	209	274	292	323	373	468	536	519	579		17.2335	20.91	26.6545	15.9079	22.7387	33.0428	18.6578	21.7912	23.9276			18.2889	19.7253	21.3075	14.8526	13.7263	24.1595	15.6336	16.8431	18.494			1	1	1	1	1	3	1	1	1
	210	276	284	302	339	442	474	487	658		14.6294	20.6037	22.8249	13.4605	22.1403	16.8063	23.3579	28.0579	14.9547			14.5602	17.1264	14.4497	13.447	15.1838	13.5593	16.4451	17.6294	13.8667			1	1	1	1	1	1	1	3	1
	210	276	284	302	339	443	490	514	672		14.6294	20.6037	22.8249	13.4605	22.1403	15.0972	11.2517	17.376	12.1062			14.5602	17.1264	14.4497	13.447	15.1838	15.9151	13.8354	16.2869	12.8941			1	1	1	1	1	1	1	1	1
	211	298	255	237	310	270	245	196	364		17.6931	24.0504	18.1527	24.8815	29.0816	19.6548	25.9215	28.4852	20.3669			18.0693	17.6624	16.7173	18.9221	21.0288	14.7174	16.2527	17.47	16.5734			1	1	1	1	3	1	1	3	1
	211	298	272	264	355	344	355	357	501		17.6931	24.0504	17.3101	21.4144	29.7997	23.7851	32.758	18.8002	24.07			18.0693	17.6624	14.1991	16.0381	17.6265	19.8383	23.3478	18.2121	15.7219			1	1	1	1	3	1	3	1	1
	211	298	255	237	310	301	309	311	453		17.6931	24.0504	18.1527	24.8815	29.0816	18.373	16.8063	20.2245	15.0972			18.0693	17.6624	16.7173	18.9221	21.0288	15.3488	16.1017	15.8873	15.0283			1	1	1	1	3	1	1	1	1
	211	298	272	264	355	368	423	458	660		17.6931	24.0504	17.3101	21.4144	29.7997	20.6518	16.6638	21.3639	11.9638			18.0693	17.6624	14.1991	16.0381	17.6265	15.9724	13.5983	18.8733	13.4167			1	1	1	1	3	1	1	1	1
	211	298	255	237	310	301	314	303	434		17.6931	24.0504	18.1527	24.8815	29.0816	18.373	13.5305	15.8093	19.9396			18.0693	17.6624	16.7173	18.9221	21.0288	15.3488	14.0632	16.4775	17.6857			1	1	1	1	3	1	1	1	1
	211	298	272	264	355	368	427	432	630		17.6931	24.0504	17.3101	21.4144	29.7997	20.6518	14.9547	18.2305	25.9215			18.0693	17.6624	14.1991	16.0381	17.6265	15.9724	15.181	15.2734	16.6538			1	1	1	1	3	1	1	1	1
	211	298	272	264	355	344	355	403	539		17.6931	24.0504	17.3101	21.4144	29.7997	23.7851	32.758	21.9336	19.7972			18.0693	17.6624	14.1991	16.0381	17.6265	19.8383	23.3478	20.0325	16.0791			1	1	1	1	3	1	3	1	1
	211	298	255	237	310	301	309	311	597		17.6931	24.0504	18.1527	24.8815	29.0816	18.373	16.8063	20.2245	27.7731			18.0693	17.6624	16.7173	18.9221	21.0288	15.3488	16.1017	15.8873	19.3795			1	1	1	1	3	1	1	1	1
	211	298	272	264	355	368	423	458	676		17.6931	24.0504	17.3101	21.4144	29.7997	20.6518	16.6638	21.3639	14.8123			18.0693	17.6624	14.1991	16.0381	17.6265	15.9724	13.5983	18.8733	12.8558			1	1	1	1	3	1	1	1	1
	212	292	266	289	416	396	492	557	701		17.0038	16.6208	20.2973	28.7565	17.5926	24.07	15.8093	26.2064	28.9125			18.0946	18.8571	18.4226	15.8156	15.5714	17.6746	14.027	19.6359	17.9113			1	1	1	3	1	1	1	1	3
	212	308	299	307	418	384	466	577	703		17.0038	20.1441	20.6802	25.7993	12.8055	20.6518	29.1973	19.6548	19.5124			18.0946	14.1141	14.4333	16.1225	11.5607	16.6069	19.0195	16.5725	14.8394			1	1	1	1	1	1	3	1	1
	212	308	299	307	418	384	466	610	690		17.0038	20.1441	20.6802	25.7993	12.8055	20.6518	29.1973	18.5154	19.7972			18.0946	14.1141	14.4333	16.1225	11.5607	16.6069	19.0195	14.8	15.0576			1	1	1	1	1	1	3	1	1
	213	273	290	327	284	441	374	318	327		25.8886	18.2293	22.4419	12.4408	22.8584	12.6759	15.8093	15.8093	20.3669			23.9645	18.7521	19.1877	14.1475	18.9895	13.7191	13.0541	15.036	14.4825			1	1	1	1	1	1	1	1	1
	213	283	289	319	290	382	347	268	290		25.8886	17.0038	20.9866	24.3717	13.6432	19.2275	23.2154	21.3639	17.8033			23.9645	14.8514	18.3175	16.8033	12.8246	16.6148	17.2393	16.2133	16.208			1	1	1	1	1	1	1	1	1
	213	273	290	331	319	457	415	367	394		25.8886	18.2293	22.4419	13.7664	18.7894	22.3609	29.767	14.385	22.2185			23.9645	18.7521	19.1877	15.5926	13.0828	17.9108	18.8421	13.8911	14.141			1	1	1	1	1	1	3	1	1
	213	283	289	319	307	406	367	261	1		25.8886	17.0038	20.9866	24.3717	15.3187	24.3548	11.9638	16.9487	NaN			23.9645	14.8514	18.3175	16.8033	14.0703	18.5146	15.7024	15.8824	NaN			1	1	1	1	1	1	1	1	NaN
	213	273	290	327	284	454	411	335	384		25.8886	18.2293	22.4419	12.4408	22.8584	14.1002	22.3609	26.3488	10.5395			23.9645	18.7521	19.1877	14.1475	18.9895	15.0303	13.3376	20.8973	10.2432			1	1	1	1	1	1	1	1	1
	213	283	289	319	307	406	379	309	370		25.8886	17.0038	20.9866	24.3717	15.3187	24.3548	14.5275	18.5154	18.0881			23.9645	14.8514	18.3175	16.8033	14.0703	18.5146	13.098	13.7	15.9606			1	1	1	1	1	1	1	1	1
	213	273	290	331	319	457	415	401	429		25.8886	18.2293	22.4419	13.7664	18.7894	22.3609	29.767	16.6638	18.373			23.9645	18.7521	19.1877	15.5926	13.0828	17.9108	18.8421	12.7179	10.2636			1	1	1	1	1	1	3	1	1
	213	273	290	327	284	454	411	335	403		25.8886	18.2293	22.4419	12.4408	22.8584	14.1002	22.3609	26.3488	10.1122			23.9645	18.7521	19.1877	14.1475	18.9895	15.0303	13.3376	20.8973	11.3521			1	1	1	1	1	1	1	1	1
	214	279	194	160	200	146	80	15	1		24.8163	26.3482	27.9566	30.1842	20.8239	21.2215	21.079	17.9457	NaN			19.1852	19.9157	19.3205	17.9561	16.7356	13.6846	15.9459	12.2778	NaN			1	1	1	3	1	1	1	1	NaN
	214	279	194	160	232	168	112	39	1		24.8163	26.3482	27.9566	30.1842	16.9942	18.9427	22.9306	19.9396	NaN			19.1852	19.9157	19.3205	17.9561	13.5493	15.6316	15.4224	13.2571	NaN			1	1	1	3	1	1	1	1	NaN
	216	306	286	293	374	361	371	343	499		21.0632	21.8291	32.0927	23.7598	19.7468	24.07	30.1943	24.9246	31.3337			19.4727	16.6491	18.8282	18.5794	17.6	22.1538	21.25	16.6286	20.5091			1	1	3	1	1	1	3	1	3
	216	306	286	295	362	383	404	450	643		21.0632	21.8291	32.0927	19.5789	27.4061	17.6608	26.9185	16.6638	26.4912			19.4727	16.6491	18.8282	15.8333	16.4367	14.0645	20.3704	15.906	17.8172			1	1	3	1	1	1	1	1	1
	216	306	286	293	389	397	422	419	593		21.0632	21.8291	32.0927	23.7598	14.2416	24.07	14.6699	19.9396	25.9215			19.4727	16.6491	18.8282	18.5794	15.4958	20.432	15.3495	20.35	23.3022			1	1	3	1	1	1	1	1	1
	216	306	286	295	362	409	448	506	675		21.0632	21.8291	32.0927	19.5789	27.4061	18.2305	28.3428	17.9457	23.7851			19.4727	16.6491	18.8282	15.8333	16.4367	15.2891	17.3869	11.8095	16.497			1	1	3	1	1	1	3	1	1
	216	306	286	293	389	397	437	439	629		21.0632	21.8291	32.0927	23.7598	14.2416	24.07	17.2335	21.5063	17.2335			19.4727	16.6491	18.8282	18.5794	15.4958	20.432	15.4959	10.5364	14.8182			1	1	3	1	1	1	1	1	1
	216	306	286	293	374	361	371	394	552		21.0632	21.8291	32.0927	23.7598	19.7468	24.07	30.1943	18.8002	12.9608			19.4727	16.6491	18.8282	18.5794	17.6	22.1538	21.25	14.3788	14.022			1	1	3	1	1	1	3	1	1
	216	306	286	295	362	383	404	469	659		21.0632	21.8291	32.0927	19.5789	27.4061	17.6608	26.9185	16.5214	23.6427			19.4727	16.6491	18.8282	15.8333	16.4367	14.0645	20.3704	16.1983	17.9458			1	1	3	1	1	1	1	1	1
	216	306	286	295	362	409	448	515	674		21.0632	21.8291	32.0927	19.5789	27.4061	18.2305	28.3428	19.0851	20.9366			19.4727	16.6491	18.8282	15.8333	16.4367	15.2891	17.3869	14.7015	15.4626			1	1	3	1	1	1	3	1	1
	216	306	286	293	374	361	371	394	566		21.0632	21.8291	32.0927	23.7598	19.7468	24.07	30.1943	18.8002	12.5335			19.4727	16.6491	18.8282	18.5794	17.6	22.1538	21.25	14.3788	14.6364			1	1	3	1	1	1	3	1	1
	217	241	200	174	116	137	50	1	1		20.3739	23.9738	28.1098	13.0526	20.3452	22.2185	22.6457	NaN	NaN			18.906	20.1693	22.1826	13.8203	15.6765	18.891	14.7987	NaN	NaN			1	1	3	1	1	1	1	NaN	NaN
	217	241	200	223	160	205	110	18	1		20.3739	23.9738	28.1098	15.8059	25.8503	17.0911	13.388	9.96982	NaN			18.906	20.1693	22.1826	14.6839	16.287	14.7667	12.9468	11.1857	NaN			1	1	3	1	1	1	1	1	NaN
	217	241	200	223	160	221	120	25	1		20.3739	23.9738	28.1098	15.8059	25.8503	14.5275	10.682	13.388	NaN			18.906	20.1693	22.1826	14.6839	16.287	17.5882	12.9867	10.2128	NaN			1	1	3	1	1	1	1	1	NaN
	218	256	258	266	211	297	225	120	1		31.7863	19.6079	22.2887	21.6184	27.8848	18.6578	20.3669	23.073	NaN			22.7108	17.0898	16.1203	19.3208	18.4592	15.6489	11.8322	13.0679	NaN			3	1	1	1	1	1	1	1	NaN
	218	264	246	248	197	275	171	70	1		31.7863	20.6037	24.5099	31.2039	17.2335	28.0579	16.5214	12.9608	NaN			22.7108	16.8513	19.4281	23.7124	15.3542	20.1218	12.6724	9.57143	NaN			3	1	1	3	1	3	1	1	NaN
	218	264	246	248	203	267	163	54	1		31.7863	20.6037	24.5099	31.2039	21.901	30.0519	17.2335	22.3609	NaN			22.7108	16.8513	19.4281	23.7124	17.2568	19.7915	12.1901	13.7962	NaN			3	1	1	3	1	3	1	1	NaN
	218	256	258	266	211	359	273	168	1		31.7863	19.6079	22.2887	21.6184	27.8848	17.9457	27.9155	14.2426	NaN			22.7108	17.0898	16.1203	19.3208	18.4592	13.9127	15.5	12.25	NaN			3	1	1	1	1	1	1	1	NaN
	218	264	246	248	197	275	213	125	1		31.7863	20.6037	24.5099	31.2039	17.2335	28.0579	15.382	1.42426	NaN			22.7108	16.8513	19.4281	23.7124	15.3542	20.1218	11.2222	7.3	NaN			3	1	1	3	1	3	1	1	NaN
	218	264	246	248	203	267	231	103	1		31.7863	20.6037	24.5099	31.2039	21.901	30.0519	18.373	15.6669	NaN			22.7108	16.8513	19.4281	23.7124	17.2568	19.7915	13.938	11.6909	NaN			3	1	1	3	1	3	1	1	NaN
	218	256	258	266	211	359	273	210	212		31.7863	19.6079	22.2887	21.6184	27.8848	17.9457	27.9155	14.385	20.9366			22.7108	17.0898	16.1203	19.3208	18.4592	13.9127	15.5	14.8119	15.3673			3	1	1	1	1	1	1	1	1
	220	305	301	320	377	408	398	375	489		18.842	26.0418	29.1055	20.4967	26.0897	33.1853	21.3639	18.0881	28.3428			18.3618	21.4529	20.3105	13.1642	18.8028	25.0558	16.1	15.0157	21.1005			1	1	3	1	1	3	1	1	3
	220	305	301	324	387	419	416	390	523		18.842	26.0418	29.1055	18.9671	16.6352	19.7972	23.2154	16.2366	13.9577			18.3618	21.4529	20.3105	16.0376	15.1942	18.5755	17.865	13.807	17.5816			1	1	3	1	1	1	1	1	1
	220	305	301	324	402	450	447	448	671		18.842	26.0418	29.1055	18.9671	12.8055	15.8093	22.3609	15.2396	1.70911			18.3618	21.4529	20.3105	16.0376	14.9907	16.7748	20.1656	13.0748	18			1	1	3	1	1	1	1	1	1
	220	305	301	320	377	408	454	438	580		18.842	26.0418	29.1055	20.4967	26.0897	33.1853	23.5003	16.5214	16.9487			18.3618	21.4529	20.3105	13.1642	18.8028	25.0558	17.6	15.6293	14.9244			1	1	3	1	1	3	1	1	1
	220	305	301	320	377	408	398	409	551		18.842	26.0418	29.1055	20.4967	26.0897	33.1853	21.3639	13.6729	15.2396			18.3618	21.4529	20.3105	13.1642	18.8028	25.0558	16.1	15.0208	14.6355			1	1	3	1	1	3	1	1	1
	220	305	301	324	387	419	416	437	512		18.842	26.0418	29.1055	18.9671	16.6352	19.7972	23.2154	13.2456	13.6729			18.3618	21.4529	20.3105	16.0376	15.1942	18.5755	17.865	12.957	14.1979			1	1	3	1	1	1	1	1	1
	220	305	301	324	402	450	447	456	524		18.842	26.0418	29.1055	18.9671	12.8055	15.8093	22.3609	13.8153	15.5244			18.3618	21.4529	20.3105	16.0376	14.9907	16.7748	20.1656	15.9175	14.7798			1	1	3	1	1	1	1	1	1
	220	305	301	320	377	408	454	478	641		18.842	26.0418	29.1055	20.4967	26.0897	33.1853	23.5003	14.8123	18.6578			18.3618	21.4529	20.3105	13.1642	18.8028	25.0558	17.6	14.3654	16.7634			1	1	3	1	1	3	1	1	1
	221	302	303	330	351	466	412	381	430		22.2121	27.88	32.5522	19.5789	27.2864	20.5093	27.2034	34.1822	19.3699			20.5276	17.9945	19.8471	15.2812	15.9518	17.9236	14.2723	15.9583	14.6397			1	1	3	1	1	1	1	3	1
	221	302	303	332	350	472	473	435	477		22.2121	27.88	32.5522	20.3947	15.9171	18.5154	22.9306	14.385	13.5305			20.5276	17.9945	19.8471	15.97	14.1053	16.5	19.0683	14.198	11.3263			1	1	3	1	1	1	1	1	1
	221	302	303	332	385	474	497	455	535		22.2121	27.88	32.5522	20.3947	14.0023	22.9306	13.8153	20.7942	13.9577			20.5276	17.9945	19.8471	15.97	18.2906	19.3913	12.3918	17.3836	12.6224			1	1	3	1	1	1	1	1	1
	221	302	303	330	351	473	472	407	478		22.2121	27.88	32.5522	19.5789	27.2864	18.5154	19.7972	23.7851	21.2215			20.5276	17.9945	19.8471	15.2812	15.9518	17.2538	17.8201	17.4012	15.3691			1	1	3	1	1	1	1	1	1
	221	302	303	332	385	474	518	475	565		22.2121	27.88	32.5522	20.3947	14.0023	22.9306	13.388	15.382	17.5184			20.5276	17.9945	19.8471	15.97	18.2906	19.3913	15.1277	14.4722	16.0325			1	1	3	1	1	1	1	1	1
	221	302	303	332	350	472	473	464	522		22.2121	27.88	32.5522	20.3947	15.9171	18.5154	22.9306	14.2426	13.5305			20.5276	17.9945	19.8471	15.97	14.1053	16.5	19.0683	13.38	12.3789			1	1	3	1	1	1	1	1	1
	221	302	303	330	351	466	412	381	465		22.2121	27.88	32.5522	19.5789	27.2864	20.5093	27.2034	34.1822	21.3639			20.5276	17.9945	19.8471	15.2812	15.9518	17.9236	14.2723	15.9583	15.4733			1	1	3	1	1	1	1	3	1
	221	302	303	332	385	474	497	455	536		22.2121	27.88	32.5522	20.3947	14.0023	22.9306	13.8153	20.7942	10.2547			20.5276	17.9945	19.8471	15.97	18.2906	19.3913	12.3918	17.3836	13.375			1	1	3	1	1	1	1	1	1
	222	269	188	128	145	103	33	4	1		23.4376	28.1864	18.3824	20.9046	24.7732	25.4943	7.40615	1.85154	NaN			17.9281	17.8505	17.0625	13.7854	17.7198	16.1173	10.8846	12.1538	NaN			1	3	1	1	1	1	1	1	NaN
	222	269	193	176	181	145	75	12	1		23.4376	28.1864	16.1612	19.9868	25.0126	28.6276	11.6789	11.5365	NaN			17.9281	17.8505	17.109	13.3418	18.9856	20.8905	12.2317	11.5556	NaN			1	3	1	1	1	3	1	1	NaN
	222	269	188	128	145	103	60	1	1		23.4376	28.1864	18.3824	20.9046	24.7732	25.4943	11.5365	NaN	NaN			17.9281	17.8505	17.0625	13.7854	17.7198	16.1173	13.8272	NaN	NaN			1	3	1	1	1	1	1	NaN	NaN
	222	269	193	176	181	145	101	26	1		23.4376	28.1864	16.1612	19.9868	25.0126	28.6276	9.25769	9.82739	NaN			17.9281	17.8505	17.109	13.3418	18.9856	20.8905	12.4154	11.9275	NaN			1	3	1	1	1	3	1	1	NaN
	223	312	234	221	242	197	135	55	1		30.1012	20.2207	22.8249	23.8618	16.8745	23.6427	27.6306	14.1002	NaN			16.8601	16.3295	17.2819	18.4145	13.3759	16.7289	19.9588	13.798	NaN			3	1	1	1	1	1	1	1	NaN
	223	313	254	241	278	225	167	108	196		30.1012	19.6845	22.5185	23.4539	34.9458	26.9185	26.7761	26.2064	26.4912			16.8601	18.9377	16.7143	17.0478	18.0993	19.9841	18.234	15.6739	20.5484			3	1	1	1	3	1	1	1	1
	223	312	234	221	286	259	208	113	170		30.1012	20.2207	22.8249	23.8618	15.7974	21.6488	27.3458	15.0972	20.0821			16.8601	16.3295	17.2819	18.4145	16.3333	14.7697	15.849	14.0566	14.922			3	1	1	1	1	1	1	1	1
	223	313	254	241	278	276	260	185	270		30.1012	19.6845	22.5185	23.4539	34.9458	25.3518	14.5275	16.5214	27.2034			16.8601	18.9377	16.7143	17.0478	18.0993	18.9607	13.5588	15.1897	20.0471			3	1	1	1	3	1	1	1	1
	223	313	254	241	278	276	270	191	296		30.1012	19.6845	22.5185	23.4539	34.9458	25.3518	14.5275	20.5093	18.0881			16.8601	18.9377	16.7143	17.0478	18.0993	18.9607	16.8235	17.1875	12.6535			3	1	1	1	3	1	1	1	1
	223	312	234	221	286	259	208	177	238		30.1012	20.2207	22.8249	23.8618	15.7974	21.6488	27.3458	18.373	26.3488			16.8601	16.3295	17.2819	18.4145	16.3333	14.7697	15.849	14.0775	17.4			3	1	1	1	1	1	1	1	1
	223	313	254	241	278	225	167	108	261		30.1012	19.6845	22.5185	23.4539	34.9458	26.9185	26.7761	26.2064	19.3699			16.8601	18.9377	16.7143	17.0478	18.0993	19.9841	18.234	15.6739	15.4412			3	1	1	1	3	1	1	1	1
	224	316	285	278	313	300	280	226	362		18.1527	25.3524	34.3905	22.8421	19.7468	25.7791	15.5244	16.9487	13.6729			18.73	17.9245	21.3163	17.1429	15.5818	18.9448	13.7798	14.8739	14.2083			1	1	3	3	1	1	1	1	1
	224	316	285	286	340	328	313	256	396		18.1527	25.3524	34.3905	20.1908	27.6455	33.0428	19.2275	25.6367	34.0398			18.73	17.9245	21.3163	15.1919	21.1818	24.1164	15.5259	19.3111	20.3305			1	1	3	3	1	3	1	1	3
	224	316	285	278	361	337	335	290	395		18.1527	25.3524	34.3905	22.8421	17.1139	23.5003	17.6608	13.388	17.6608			18.73	17.9245	21.3163	17.1429	16.0979	17.3273	18.8387	14.2979	14.7581			1	1	3	3	1	1	1	1	1
	224	316	285	278	313	300	298	234	316		18.1527	25.3524	34.3905	22.8421	19.7468	25.7791	17.8033	18.0881	25.3518			18.73	17.9245	21.3163	17.1429	15.5818	18.9448	13.632	13.4331	16.5112			1	1	3	3	1	1	1	1	1
	224	316	285	286	340	328	376	362	490		18.1527	25.3524	34.3905	20.1908	27.6455	33.0428	23.2154	17.0911	17.5184			18.73	17.9245	21.3163	15.1919	21.1818	24.1164	15.8466	15.7167	11.5935			1	1	3	3	1	3	1	1	1
	224	316	285	278	361	337	341	323	420		18.1527	25.3524	34.3905	22.8421	17.1139	23.5003	14.8123	15.5244	22.9306			18.73	17.9245	21.3163	17.1429	16.0979	17.3273	13.1827	14.3853	17.2795			1	1	3	3	1	1	1	1	1
	224	316	285	278	361	337	335	324	432		18.1527	25.3524	34.3905	22.8421	17.1139	23.5003	17.6608	17.2335	22.2185			18.73	17.9245	21.3163	17.1429	16.0979	17.3273	18.8387	13.7355	20.5064			1	1	3	3	1	1	1	1	1
	224	316	285	286	340	328	376	395	567		18.1527	25.3524	34.3905	20.1908	27.6455	33.0428	23.2154	15.382	24.3548			18.73	17.9245	21.3163	15.1919	21.1818	24.1164	15.8466	15.9537	16.8187			1	1	3	1	1	3	1	1	1
	227	296	291	308	266	335	268	154	1		22.3653	27.3439	32.1693	17.0296	24.8929	33.755	18.2305	23.9276	NaN			18.5342	21.605	21.7929	15.8263	17.0625	24.1392	15.6328	18.1667	NaN			1	1	3	1	1	3	1	1	NaN
	227	296	291	329	320	411	319	239	276		22.3653	27.3439	32.1693	18.3552	28.2439	23.3579	29.0549	15.9517	25.2094			18.5342	21.605	21.7929	15.9444	21.4407	18.1463	19.8578	15.375	17.8023			1	1	3	1	3	1	3	1	1
	227	296	291	308	267	313	219	95	1		22.3653	27.3439	32.1693	17.0296	17.1139	24.9246	16.5214	16.6638	NaN			18.5342	21.605	21.7929	15.8263	13.1748	17.1829	14.7241	13.0342	NaN			1	1	3	1	1	1	1	1	NaN
	227	296	291	329	320	449	395	331	385		22.3653	27.3439	32.1693	18.3552	28.2439	17.5184	20.6518	23.2154	24.3548			18.5342	21.605	21.7929	15.9444	21.4407	16.6585	16.3379	18.8466	17.6433			1	1	3	1	3	1	1	1	1
	227	296	291	308	266	335	291	190	230		22.3653	27.3439	32.1693	17.0296	24.8929	33.755	18.373	21.2215	29.1973			18.5342	21.605	21.7929	15.8263	17.0625	24.1392	16.0853	15.7517	18.5951			1	1	3	1	1	3	1	1	3
	227	296	291	308	267	313	256	148	1		22.3653	27.3439	32.1693	17.0296	17.1139	24.9246	18.2305	10.5395	NaN			18.5342	21.605	21.7929	15.8263	13.1748	17.1829	13.6016	13.0811	NaN			1	1	3	1	1	1	1	1	NaN
	227	296	291	329	320	411	319	288	303		22.3653	27.3439	32.1693	18.3552	28.2439	23.3579	29.0549	15.2396	24.9246			18.5342	21.605	21.7929	15.9444	21.4407	18.1463	19.8578	15.3084	15.5314			1	1	3	1	3	1	3	1	1
	227	296	291	308	267	313	256	155	1		22.3653	27.3439	32.1693	17.0296	17.1139	24.9246	18.2305	9.96982	NaN			18.5342	21.605	21.7929	15.8263	13.1748	17.1829	13.6016	13.4429	NaN			1	1	3	1	1	1	1	1	NaN
	228	304	304	333	386	475	445	402	479		23.8972	16.8506	20.3739	25.2894	20.2255	11.3941	16.379	19.0851	21.9336			17.5641	18.6045	16.9812	16.3065	15.787	16.55	17.3565	16.7388	17.8117			1	1	1	1	1	1	1	1	1
	228	317	300	322	335	414	369	322	386		23.8972	19.225	23.8206	27.3289	18.0713	12.1062	17.6608	21.3639	15.2396			17.5641	18.2271	18.5788	18.8955	18.1192	14.3059	15.2581	16.46	16.486			1	1	1	1	1	1	1	1	1
	228	304	304	333	393	467	461	424	511		23.8972	16.8506	20.3739	25.2894	16.1564	24.9246	28.0579	14.9547	24.4973			17.5641	18.6045	16.9812	16.3065	13.1111	17.96	18.0051	12.3333	16.75			1	1	1	1	1	1	3	1	1
	228	317	300	322	338	407	396	327	409		23.8972	19.225	23.8206	27.3289	20.4648	26.7761	32.9004	21.7912	27.7731			17.5641	18.2271	18.5788	18.8955	15.8889	19.9947	20.5541	17.2222	18.5897			1	1	1	1	1	1	3	1	1
	228	304	304	333	386	477	480	466	537		23.8972	16.8506	20.3739	25.2894	20.2255	11.3941	15.2396	11.3941	15.0972			17.5641	18.6045	16.9812	16.3065	15.787	15.15	14.4673	14.6375	16.1792			1	1	1	1	1	1	1	1	1
	228	317	300	322	335	418	368	321	360		23.8972	19.225	23.8206	27.3289	18.0713	13.388	15.382	15.8093	24.2124			17.5641	18.2271	18.5788	18.8955	18.1192	16.0319	13.4352	14.8649	17.2706			1	1	1	1	1	1	1	1	1
	228	304	304	333	393	467	461	467	626		23.8972	16.8506	20.3739	25.2894	16.1564	24.9246	28.0579	16.5214	21.2215			17.5641	18.6045	16.9812	16.3065	13.1111	17.96	18.0051	18.0431	9.91275			1	1	1	1	1	1	3	1	1
	228	317	300	322	338	407	396	369	451		23.8972	19.225	23.8206	27.3289	20.4648	26.7761	32.9004	21.2215	15.9517			17.5641	18.2271	18.5788	18.8955	15.8889	19.9947	20.5541	15.2685	13.4911			1	1	1	1	1	1	3	1	1
	228	317	300	322	338	407	396	369	498		23.8972	19.225	23.8206	27.3289	20.4648	26.7761	32.9004	21.2215	14.8123			17.5641	18.2271	18.5788	18.8955	15.8889	19.9947	20.5541	15.2685	14.1058			1	1	1	1	1	1	3	1	1
	230	310	293	301	352	367	334	274	411		32.7054	22.2121	26.0418	31.4079	17.8319	28.9125	18.8002	23.2154	18.5154			23.5948	19.8	20.5382	24.5455	16.1611	23.4975	18.5758	16.0061	16.4846			3	1	1	3	1	3	1	1	1
	230	315	269	262	-1	-1	-1	-1	-1		32.7054	25.1227	25.9652	31.7138	NaN	NaN	NaN	NaN	NaN			23.5948	19.4268	18.5988	23.5048	NaN	NaN	NaN	NaN	NaN			3	1	1	3	NaN	NaN	NaN	NaN	NaN
	230	310	293	301	353	351	321	275	353		32.7054	22.2121	26.0418	31.4079	19.0287	28.4852	32.3307	35.8914	25.2094			23.5948	19.8	20.5382	24.5455	17.3522	20.465	26.5374	21.119	17.8983			3	1	1	3	1	3	3	3	1
	230	310	293	301	352	367	375	355	452		32.7054	22.2121	26.0418	31.4079	17.8319	28.9125	19.3699	11.9638	15.8093			23.5948	19.8	20.5382	24.5455	16.1611	23.4975	15.5956	9.83333	14.6486			3	1	1	3	1	3	1	1	1
	230	310	293	301	353	351	321	275	447		32.7054	22.2121	26.0418	31.4079	19.0287	28.4852	32.3307	35.8914	27.6306			23.5948	19.8	20.5382	24.5455	17.3522	20.465	26.5374	21.119	18.9381			3	1	1	3	1	3	3	3	1
	230	310	293	301	352	367	375	355	466		32.7054	22.2121	26.0418	31.4079	17.8319	28.9125	19.3699	11.9638	18.5154			23.5948	19.8	20.5382	24.5455	16.1611	23.4975	15.5956	9.83333	15.6923			3	1	1	3	1	3	1	1	1
	231	311	233	219	225	175	122	32	1		21.5994	25.1993	26.0418	30.898	19.0287	25.4943	22.7882	20.9366	NaN			16.9078	18.304	19.1618	21.2739	16.2704	19.5531	18.0625	14.7619	NaN			1	1	1	3	1	1	1	1	NaN
	231	319	214	199	180	138	72	6	1		21.5994	17.9995	22.5185	22.1283	30.6374	20.3669	22.6457	17.9457	NaN			16.9078	17.3489	16.1735	15.5899	19.7852	17.7622	17.3522	13.8651	NaN			1	1	1	1	3	1	1	1	NaN
	231	319	214	199	180	202	121	36	1		21.5994	17.9995	22.5185	22.1283	30.6374	17.376	16.9487	18.9427	NaN			16.9078	17.3489	16.1735	15.5899	19.7852	15.582	14.0084	15.0075	NaN			1	1	1	1	3	1	1	1	NaN
	232	288	230	231	186	206	105	20	1		20.4505	21.5994	23.0546	20.9046	29.5603	20.2245	20.9366	21.6488	NaN			17.8839	18.234	19.3389	15.7024	16.0162	17.8521	16.6803	14.3882	NaN			1	1	1	1	3	1	1	1	NaN
	232	288	230	231	186	264	151	50	1		20.4505	21.5994	23.0546	20.9046	29.5603	16.5214	20.3669	17.9457	NaN			17.8839	18.234	19.3389	15.7024	16.0162	12.6724	13.7902	13.5317	NaN			1	1	1	1	3	1	1	1	NaN
	233	303	261	259	231	254	181	73	1		18.842	21.7526	25.0461	29.8783	21.3026	26.4912	29.1973	10.682	NaN			17.6098	17.3415	18.685	19.4915	17.1348	20.1882	14.3561	11.48	NaN			1	1	1	3	1	1	3	1	NaN
	234	309	295	309	291	327	259	176	278		25.3524	29.8715	31.3267	21.5164	28.8423	19.2275	27.0609	30.9064	20.3669			18.6254	19.5154	18.1247	17.1232	21.4647	14.6963	17.5526	20.1106	14.2517			1	3	3	1	3	1	1	3	1
	234	309	295	312	328	350	292	195	269		25.3524	29.8715	31.3267	20.0888	24.4142	22.2185	26.3488	16.0941	18.9427			18.6254	19.5154	18.1247	13.9036	16.6667	18.7051	18.973	16.2212	14.0376			1	3	3	1	1	1	1	1	1
	234	309	295	309	291	376	320	240	277		25.3524	29.8715	31.3267	21.5164	28.8423	17.8033	25.6367	14.385	25.067			18.6254	19.5154	18.1247	17.1232	21.4647	15.064	17.7	13.1386	19.3636			1	3	3	1	3	1	1	1	1
	234	309	295	312	328	381	333	255	329		25.3524	29.8715	31.3267	20.0888	24.4142	15.5244	12.5335	17.5184	25.2094			18.6254	19.5154	18.1247	13.9036	16.6667	12.1651	13.8864	15.3902	22.0339			1	3	3	1	1	1	1	1	1
	234	309	295	312	328	381	352	289	361		25.3524	29.8715	31.3267	20.0888	24.4142	15.5244	12.1062	13.388	20.2245			18.6254	19.5154	18.1247	13.9036	16.6667	12.1651	13.3059	12.2234	16.1268			1	3	3	1	1	1	1	1	1
	234	309	295	309	291	376	320	254	328		25.3524	29.8715	31.3267	21.5164	28.8423	17.8033	25.6367	17.376	22.5033			18.6254	19.5154	18.1247	17.1232	21.4647	15.064	17.7	14.3033	17.9557			1	3	3	1	3	1	1	1	1
	235	318	259	261	249	231	147	58	1		30.2544	20.8334	26.8843	26.3092	34.8261	26.2064	32.4731	11.9638	NaN			19.3873	17.8382	20.2251	18.9574	23.5326	21.0761	23.4605	13.9167	NaN			3	1	1	1	3	1	3	1	NaN
	235	318	259	261	249	292	220	112	1		30.2544	20.8334	26.8843	26.3092	34.8261	25.6367	14.6699	12.9608	NaN			19.3873	17.8382	20.2251	18.9574	23.5326	20.9778	16.5049	12.2637	NaN			3	1	1	1	3	1	1	1	NaN
	235	318	259	261	249	292	244	135	1		30.2544	20.8334	26.8843	26.3092	34.8261	25.6367	15.382	16.8063	NaN			19.3873	17.8382	20.2251	18.9574	23.5326	20.9778	12.3333	14.1949	NaN			3	1	1	1	3	1	1	1	NaN
	235	318	259	261	249	231	147	87	1		30.2544	20.8334	26.8843	26.3092	34.8261	26.2064	32.4731	13.6729	NaN			19.3873	17.8382	20.2251	18.9574	23.5326	21.0761	23.4605	11.4375	NaN			3	1	1	1	3	1	3	1	NaN

## Sheet: normalized
time course	2.49471	2.0804	1.39276	0.625125	1.23301	0.864923	NaN	NaN	NaN
	2.49471	2.0804	1.39276	0.625125	1.09942	0.681106	NaN	NaN	NaN
	2.49471	2.0804	1.39276	0.625125	1.09942	0.761907	NaN	NaN	NaN
	1.97783	1.67552	1.89471	1.16599	1.13095	0.954667	0.747862	0.866634	1.10821
	1.97783	1.67552	1.89471	0.950312	0.948465	0.907242	0.82539	0.882026	0.675944
	1.97783	1.67552	1.89471	1.16599	1.13095	0.954667	0.712706	0.843113	0.95438
	1.97783	1.67552	1.89471	0.950312	0.948465	0.907242	0.884201	0.746616	0.916767
	1.97783	1.67552	1.89471	1.16599	1.13095	0.954667	0.712706	0.802138	0.715298
	1.97783	1.67552	1.89471	0.950312	0.948465	0.907242	0.884201	0.761344	0.893936
	1.73157	2.27662	1.91761	1.3542	0.9371	0.922253	0.95317	0.588215	NaN
	1.73157	2.27662	1.91761	1.4071	0.983215	1.02946	0.840757	0.81729	1.03439
	1.73157	2.27662	1.91761	1.3542	0.923998	0.855743	0.872236	NaN	NaN
	1.73157	2.27662	1.91761	1.4071	0.982174	0.830561	0.98053	1.08968	0.784652
	1.73157	2.27662	1.91761	1.4071	0.983215	1.02946	0.74358	0.850342	1.07942
	1.73157	2.27662	1.91761	1.3542	0.923998	0.855743	0.794351	0.883085	1.31394
	1.73157	2.27662	1.91761	1.4071	0.982174	0.830561	0.98053	1.08968	0.669339
	1.79232	1.81339	1.69431	1.25714	1.40321	0.786944	0.921522	0.850199	NaN
	1.79232	1.71205	2.28644	1.16147	1.16196	0.953365	1.00662	0.855761	0.895012
	1.79232	1.81339	1.69431	1.25714	1.40321	0.948261	0.658999	0.870614	NaN
	1.79232	1.71205	2.28644	0.992756	1.20819	1.08491	0.883169	0.775052	NaN
	1.79232	1.81339	1.69431	1.25714	1.40321	0.948261	0.653534	0.672233	NaN
	1.79232	1.71205	2.28644	1.16147	1.16196	0.953365	1.00662	0.820807	0.878532
	2.19224	2.64904	2.46803	1.2489	1.5575	0.877021	1.05521	0.950893	NaN
	2.19224	2.64904	2.46803	1.2489	1.5575	0.837755	0.96527	0.789885	NaN
	1.95513	1.84904	1.99433	1.57856	0.998454	1.0458	0.899328	NaN	NaN
	1.95513	1.84904	1.99433	1.57856	1.10013	0.713401	0.777686	0.528623	NaN
	1.95513	1.84904	1.99433	1.57856	1.10013	0.732069	0.746549	0.560368	NaN
	1.95513	1.84904	1.99433	1.57856	1.10013	0.713401	0.777686	0.612196	NaN
	2.39974	2.01423	1.53182	0.873394	NaN	NaN	NaN	NaN	NaN
	2.39974	2.01423	1.60482	0.932133	0.812852	0.66918	NaN	NaN	NaN
	2.39974	2.01423	1.60482	0.932133	1.02617	0.797359	0.666062	NaN	NaN
	2.39974	2.01423	1.60482	0.932133	1.02617	0.797359	1.013	NaN	NaN
	1.70938	1.93975	2.15057	1.24705	0.829396	0.94166	0.97318	1.15153	1.0543
	1.70938	1.93975	2.15057	1.13884	0.799877	1.2944	1.16225	1.20981	1.1765
	2.393	2.26843	1.83891	1.60733	1.76117	1.08667	1.05191	0.999236	NaN
	2.393	2.26843	2.07222	1.67446	1.17717	1.2286	1.18144	0.956831	NaN
	2.393	2.26843	2.07222	1.67446	1.13118	0.854396	0.843245	0.761049	NaN
	2.393	2.26843	1.83891	1.60733	1.76117	1.10266	1.16311	0.931429	NaN
	2.393	2.26843	2.07222	1.67446	1.13118	0.926606	0.775566	1.06657	NaN
	2.393	2.26843	2.07222	1.67446	1.17717	1.2286	1.18144	0.85089	NaN
	2.393	2.26843	1.83891	1.60733	1.76117	1.10266	1.16311	0.875161	0.952606
	2.2123	1.96162	2.30729	1.35743	1.35455	0.889069	1.15506	1.18691	0.87038
	2.2123	1.96162	2.30729	1.35743	1.35455	1.05495	1.11618	0.990036	0.791433
	2.2123	1.96162	2.30729	1.35743	1.35455	0.889069	1.15506	1.18691	0.913322
	2.2123	1.96162	2.30729	1.35743	1.35455	1.05495	1.11618	0.990036	0.995326
	1.49921	1.83603	2.53739	1.12411	0.937229	1.1874	1.0019	0.903537	0.98031
	1.49921	1.83603	2.53739	1.12411	0.937229	1.1874	1.13565	0.890888	1.03633
	2.3261	1.86266	2.01788	1.53104	1.43551	1.41793	0.854802	1.01312	NaN
	2.3261	1.95131	2.14369	1.75659	1.30639	0.966945	1.36662	1.02488	1.20297
	2.3261	1.95131	2.14369	1.75659	1.21481	1.27514	0.804119	0.870701	1.02492
	2.3261	1.95131	2.14369	1.75659	1.30639	0.966945	0.975804	1.09687	0.846716
	2.3261	1.95131	2.14369	1.75659	1.21481	1.27514	1.0706	0.69815	1.00052
	2.3261	1.95131	2.14369	1.75659	1.30639	0.966945	0.975804	1.09687	0.862552
	2.3261	1.95131	2.14369	1.75659	1.21481	1.27514	1.0706	0.69815	0.945924
	2.32247	2.33168	2.17963	1.32051	1.26279	0.82315	0.993387	0.889445	0.821769
	2.32247	2.33168	2.17963	0.985566	1.65052	0.783683	1.30978	1.17846	1.20209
	2.32247	2.33168	2.17963	1.32051	1.26279	0.943846	1.12163	0.941816	0.958807
	2.32247	2.33168	2.17963	0.985566	1.65052	0.985351	1.38302	0.888228	1.04132
	2.32247	2.33168	2.17963	1.32051	1.26279	0.82315	0.993387	0.925475	0.925747
	2.32247	2.33168	2.17963	1.32051	1.26279	0.943846	1.12163	0.877785	1.08848
	2.32247	2.33168	2.17963	0.985566	1.65052	0.985351	1.38302	0.924978	1.02817
	1.92306	1.84927	1.64875	1.31697	1.19283	1.59117	1.076	1.17168	1.14003
	1.92306	1.84927	1.64875	1.20277	1.14552	1.10834	0.987216	0.966338	0.94287
	1.92306	1.84927	1.64875	1.20277	1.14552	1.10834	0.927827	0.903138	0.877807
	2.7129	1.76307	1.97289	1.3731	1.1676	0.93633	0.81275	NaN	NaN
	2.7129	1.83961	2.0119	1.61272	1.23056	0.988134	0.889376	0.550721	NaN
	2.7129	1.76307	1.97289	1.3731	1.1676	0.861524	0.764966	NaN	NaN
	2.7129	1.83961	2.0119	1.61272	1.23056	0.815974	0.570001	0.738757	NaN
	2.7129	1.83961	2.0119	1.61272	1.23056	0.988134	0.889376	0.846418	NaN
	2.3039	2.13852	2.36811	1.44943	1.20363	0.971855	0.830457	0.867759	0.696988
	2.3039	2.13852	2.36811	1.26522	1.12872	1.43721	0.882505	1.07088	1.06299
	2.3039	2.13852	2.36811	1.44943	1.20363	0.971855	0.884504	0.87039	0.871274
	2.3039	2.13852	2.36811	1.26522	1.12872	1.43721	0.937574	0.822647	1.05046
	2.3039	2.13852	2.36811	1.26522	1.12872	1.43721	0.937574	0.900184	0.853919
	2.3039	2.13852	2.36811	1.44943	1.20363	0.971855	0.884504	0.87039	0.634184
	2.04655	2.20729	2.38434	1.18555	1.0576	1.15497	1.16334	NaN	NaN
	2.04655	2.20729	2.38434	1.24836	0.983036	1.45387	0.942344	0.832144	1.09541
	2.04655	2.20729	2.38434	1.18555	0.997127	0.788139	0.898703	1.06412	1.03021
	2.04655	2.20729	2.38434	1.24836	0.983036	1.45387	0.940799	1.01359	1.11294
	1.62931	1.91647	1.61694	1.13022	1.08742	0.815974	0.989636	1.06091	0.834469
	1.62931	1.91647	1.61694	1.13022	1.08742	0.95774	0.83259	0.980113	0.775943
	2.02198	1.97645	1.87069	1.59041	1.50602	0.885664	0.978059	1.05131	0.997357
	2.02198	1.97645	1.5889	1.34801	1.26236	1.19383	1.40503	1.09597	0.946113
	2.02198	1.97645	1.87069	1.59041	1.50602	0.923663	0.968969	0.956069	0.904374
	2.02198	1.97645	1.5889	1.34801	1.26236	0.961189	0.818319	1.13576	0.807389
	2.02198	1.97645	1.87069	1.59041	1.50602	0.923663	0.846294	0.991583	1.06429
	2.02198	1.97645	1.5889	1.34801	1.26236	0.961189	0.91356	0.919126	1.0022
	2.02198	1.97645	1.5889	1.34801	1.26236	1.19383	1.40503	1.20552	0.967611
	2.02198	1.97645	1.87069	1.59041	1.50602	0.923663	0.968969	0.956069	1.16622
	2.02198	1.97645	1.5889	1.34801	1.26236	0.961189	0.818319	1.13576	0.773635
	2.02481	2.11014	2.06152	1.32931	1.11518	1.06362	0.844119	1.18165	1.07787
	2.02481	1.57938	1.61511	1.35511	0.827945	0.999371	1.14456	0.997299	0.893007
	2.02481	1.57938	1.61511	1.35511	0.827945	0.999371	1.14456	0.890635	0.906135
	2.68166	2.09839	2.14713	1.18911	1.35997	0.825589	0.785568	0.90484	0.87153
	2.68166	1.66189	2.04976	1.41233	0.918455	0.999848	1.03743	0.975687	0.975366
	2.68166	2.09839	2.14713	1.31056	0.93695	1.07784	1.13388	0.835939	0.85098
	2.68166	1.66189	2.04976	1.41233	1.00767	1.11417	0.944939	0.955769	NaN
	2.68166	2.09839	2.14713	1.18911	1.35997	0.904495	0.80263	1.25756	0.616419
	2.68166	1.66189	2.04976	1.41233	1.00767	1.11417	0.788215	0.82444	0.96048
	2.68166	2.09839	2.14713	1.31056	0.93695	1.07784	1.13388	0.765342	0.617642
	2.68166	2.09839	2.14713	1.18911	1.35997	0.904495	0.80263	1.25756	0.683148
	2.14685	2.2286	2.162	1.50922	1.19855	0.823511	0.959596	0.738853	NaN
	2.14685	2.2286	2.162	1.50922	0.970358	0.940678	0.928088	0.797789	NaN
	2.17903	1.86306	2.1069	1.56161	1.26046	1.33318	1.27878	1.00068	1.2342
	2.17903	1.86306	2.1069	1.3308	1.17714	0.846375	1.22585	0.957191	1.0722
	2.17903	1.86306	2.1069	1.56161	1.10976	1.22956	0.923704	1.22462	1.40228
	2.17903	1.86306	2.1069	1.3308	1.17714	0.920066	1.04631	0.710674	0.992758
	2.17903	1.86306	2.1069	1.56161	1.10976	1.22956	0.932511	0.634062	0.89173
	2.17903	1.86306	2.1069	1.56161	1.26046	1.33318	1.27878	0.865288	0.843816
	2.17903	1.86306	2.1069	1.3308	1.17714	0.846375	1.22585	0.974781	1.07994
	2.17903	1.86306	2.1069	1.3308	1.17714	0.920066	1.04631	0.884707	0.930509
	2.17903	1.86306	2.1069	1.56161	1.26046	1.33318	1.27878	0.865288	0.880788
	2.11561	2.25698	2.48226	1.1616	1.1227	1.13683	0.89056	NaN	NaN
	2.11561	2.25698	2.48226	1.23419	1.16643	0.88863	0.779114	0.673135	NaN
	2.11561	2.25698	2.48226	1.23419	1.16643	1.05843	0.781513	0.614585	NaN
	2.54138	1.91238	1.80388	1.62392	1.32199	0.941718	0.712037	0.786401	NaN
	2.54138	1.88568	2.17404	1.99304	1.09962	1.21089	0.762601	0.57599	NaN
	2.54138	1.88568	2.17404	1.99304	1.23588	1.19101	0.733576	0.830227	NaN
	2.54138	1.91238	1.80388	1.62392	1.32199	0.837239	0.93276	0.737181	NaN
	2.54138	1.88568	2.17404	1.99304	1.09962	1.21089	0.675332	0.4393	NaN
	2.54138	1.88568	2.17404	1.99304	1.23588	1.19101	0.838761	0.703536	NaN
	2.54138	1.91238	1.80388	1.62392	1.32199	0.837239	0.93276	0.89135	0.924777
	2.05471	2.40061	2.27278	1.10645	1.34659	1.50781	0.968867	0.903619	1.26979
	2.05471	2.40061	2.27278	1.34797	1.08816	1.11784	1.07508	0.83088	1.05803
	2.05471	2.40061	2.27278	1.34797	1.07358	1.00947	1.21353	0.786814	1.08321
	2.05471	2.40061	2.27278	1.10645	1.34659	1.50781	1.05913	0.940542	0.89812
	2.05471	2.40061	2.27278	1.10645	1.34659	1.50781	0.968867	0.903925	0.880737
	2.05471	2.40061	2.27278	1.34797	1.08816	1.11784	1.07508	0.779727	0.854403
	2.05471	2.40061	2.27278	1.34797	1.07358	1.00947	1.21353	0.957886	0.889421
	2.05471	2.40061	2.27278	1.10645	1.34659	1.50781	1.05913	0.864481	1.00879
	2.29707	2.01361	2.22091	1.2844	1.14242	1.07861	0.858877	0.960342	0.880989
	2.29707	2.01361	2.22091	1.34229	1.01018	0.992938	1.14749	0.854409	0.681596
	2.29707	2.01361	2.22091	1.34229	1.30992	1.16693	0.745712	1.04611	0.759595
	2.29707	2.01361	2.22091	1.2844	1.14242	1.0383	1.07238	1.04717	0.924884
	2.29707	2.01361	2.22091	1.34229	1.30992	1.16693	0.910353	0.87091	0.964806
	2.29707	2.01361	2.22091	1.34229	1.01018	0.992938	1.14749	0.805183	0.744941
	2.29707	2.01361	2.22091	1.2844	1.14242	1.07861	0.858877	0.960342	0.931155
	2.29707	2.01361	2.22091	1.34229	1.30992	1.16693	0.745712	1.04611	0.804882
	2.00618	1.9975	1.90932	1.15867	1.26904	0.969909	0.655015	0.731395	NaN
	2.00618	1.9975	1.91452	1.12139	1.35969	1.25715	0.736081	0.695391	NaN
	2.00618	1.9975	1.90932	1.15867	1.26904	0.969909	0.832092	NaN	NaN
	2.00618	1.9975	1.91452	1.12139	1.35969	1.25715	0.747134	0.717776	NaN
	1.88666	1.8273	1.93387	1.54775	0.957939	1.00671	1.20108	0.830336	NaN
	1.88666	2.11916	1.87035	1.43288	1.29622	1.20261	1.09729	0.943226	1.23656
	1.88666	1.8273	1.93387	1.54775	1.16974	0.888814	0.95376	0.845899	0.897976
	1.88666	2.11916	1.87035	1.43288	1.29622	1.14102	0.815944	0.914084	1.2064
	1.88666	2.11916	1.87035	1.43288	1.29622	1.14102	1.01241	1.03431	0.761466
	1.88666	1.8273	1.93387	1.54775	1.16974	0.888814	0.95376	0.847158	1.0471
	1.88666	2.11916	1.87035	1.43288	1.29622	1.20261	1.09729	0.943226	0.92922
	2.09591	2.00577	2.38532	1.44086	1.11592	1.14006	0.829243	0.895086	0.85503
	2.09591	2.00577	2.38532	1.27689	1.51698	1.45128	0.93432	1.16211	1.22345
	2.09591	2.00577	2.38532	1.44086	1.15288	1.04272	1.13368	0.860418	0.888112
	2.09591	2.00577	2.38532	1.44086	1.11592	1.14006	0.820347	0.808376	0.993614
	2.09591	2.00577	2.38532	1.27689	1.51698	1.45128	0.953619	0.945799	0.697674
	2.09591	2.00577	2.38532	1.44086	1.15288	1.04272	0.793309	0.865681	1.03985
	2.09591	2.00577	2.38532	1.44086	1.15288	1.04272	1.13368	0.826578	1.23404
	2.09591	2.00577	2.38532	1.27689	1.51698	1.45128	0.953619	0.960063	1.01212
	2.07401	2.41764	2.43865	1.33021	1.22196	1.45265	0.940753	1.09323	NaN
	2.07401	2.41764	2.43865	1.34014	1.53551	1.09201	1.19501	0.925238	1.07131
	2.07401	2.41764	2.43865	1.33021	0.94354	1.03403	0.88607	0.784372	NaN
	2.07401	2.41764	2.43865	1.34014	1.53551	1.00248	0.983185	1.13415	1.06174
	2.07401	2.41764	2.43865	1.33021	1.22196	1.45265	0.967981	0.947906	1.11902
	2.07401	2.41764	2.43865	1.33021	0.94354	1.03403	0.818516	0.787194	NaN
	2.07401	2.41764	2.43865	1.34014	1.53551	1.09201	1.19501	0.921231	0.934651
	2.07401	2.41764	2.43865	1.33021	0.94354	1.03403	0.818516	0.808965	NaN
	1.96545	2.08188	1.90022	1.37056	1.13061	0.995947	1.04448	1.00731	1.07187
	1.96545	2.03964	2.07899	1.58818	1.29764	0.8609	0.918201	0.990531	0.992095
	1.96545	2.08188	1.90022	1.37056	0.938977	1.0808	1.08351	0.742196	1.00798
	1.96545	2.03964	2.07899	1.58818	1.13791	1.20324	1.23691	1.0364	1.11869
	1.96545	2.08188	1.90022	1.37056	1.13061	0.911698	0.870614	0.880857	0.973636
	1.96545	2.03964	2.07899	1.58818	1.29764	0.96477	0.808504	0.894539	1.03931
	1.96545	2.08188	1.90022	1.37056	0.938977	1.0808	1.08351	1.0858	0.59653
	1.96545	2.03964	2.07899	1.58818	1.13791	1.20324	1.23691	0.918826	0.811867
	1.96545	2.03964	2.07899	1.58818	1.13791	1.20324	1.23691	0.918826	0.848858
	2.6403	2.21565	2.29826	2.06306	1.15741	1.41404	1.11785	0.963218	0.992012
	2.6403	2.17389	2.08123	1.97559	NaN	NaN	NaN	NaN	NaN
	2.6403	2.21565	2.29826	2.06306	1.24271	1.23154	1.59697	1.2709	1.07709
	2.6403	2.21565	2.29826	2.06306	1.15741	1.41404	0.938512	0.591751	0.881527
	2.6403	2.21565	2.29826	2.06306	1.24271	1.23154	1.59697	1.2709	1.13966
	2.6403	2.21565	2.29826	2.06306	1.15741	1.41404	0.938512	0.591751	0.944333
	1.89201	2.04824	2.14423	1.78808	1.16524	1.17667	1.08697	0.888343	NaN
	1.89201	1.94137	1.80983	1.31033	1.41695	1.0689	1.04422	0.834374	NaN
	1.89201	1.94137	1.80983	1.31033	1.41695	0.937693	0.842999	0.903124	NaN
	2.00123	2.04042	2.16405	1.3198	1.14703	1.07431	1.00379	0.865852	NaN
	2.00123	2.04042	2.16405	1.3198	1.14703	0.762601	0.829868	0.814314	NaN
	1.97056	1.94054	2.09088	1.63827	1.22714	1.21489	0.863922	0.690844	NaN
	2.08421	2.1838	2.02818	1.43921	1.53724	0.884395	1.05628	1.21022	0.857643
	2.08421	2.1838	2.02818	1.1686	1.19361	1.12564	1.14176	0.976163	0.844755
	2.08421	2.1838	2.02818	1.43921	1.53724	0.906522	1.06515	0.790656	1.16527
	2.08421	2.1838	2.02818	1.1686	1.19361	0.732075	0.835655	0.926155	1.32596
	2.08421	2.1838	2.02818	1.1686	1.19361	0.732075	0.800722	0.735581	0.970477
	2.08421	2.1838	2.02818	1.43921	1.53724	0.906522	1.06515	0.860744	1.08054
	2.16947	1.99612	2.26321	1.59337	1.68533	1.26832	1.41181	0.837478	NaN
	2.16947	1.99612	2.26321	1.59337	1.68533	1.2624	0.99323	0.738008	NaN
	2.16947	1.99612	2.26321	1.59337	1.68533	1.2624	0.742196	0.854223	NaN
	2.16947	1.99612	2.26321	1.59337	1.68533	1.26832	1.41181	0.688287	NaN
