# Supplementary material for: Fluctuations of the transcription factor ATML1 generate the pattern of giant cells in the Arabidopsis sepal
Source: eLife. 2017 Feb 1;6:e19131. doi: 10.7554/eLife.19131 (PMC5333958; doi:10.7554/eLife.19131)
Supplement: Supplementary file 1. — See readme files within the different folders for further information. All raw image confocal tif files and example image processing files may be downloaded from: http://dx.doi.org/10.7946/P29G6M DOI: http://dx.doi.org/10.7554/eLife.19131.046 [file elife-19131-supp1.zip › lineage files/lgo#3 raw data manuscript .xlsx]

## Sheet: lineages
2	1	1	1	1	1	1	1	1	1	1
3	1	1	1	1	1	1	1	1	1	1
4	3	8	1	1	1	1	1	1	1	1
5	1	1	1	1	1	1	1	1	1	1
6	4	9	1	1	1	1	1	1	1	1
7	1	1	1	1	1	1	1	1	1	1
8	1	1	1	1	1	1	1	1	1	1
9	1	1	1	1	1	1	1	1	1	1
10	5	5	1	1	1	1	1	1	1	1
11	11	23	14	38	4	3	6	1	1	1
11	11	23	31	53	5	4	15	73	74	1
11	11	23	31	53	15	10	21	83	93	33
11	11	23	31	53	5	4	15	77	70	1
12	1	1	1	1	1	1	1	1	1	1
13	1	1	1	1	1	1	1	1	1	1
14	1	1	1	1	1	1	1	1	1	1
15	6	12	1	1	1	1	1	1	1	1
16	1	1	1	1	1	1	1	1	1	1
17	23	32	28	57	7	7	1	1	1	1
17	23	32	53	80	29	41	41	1	1	1
17	23	32	28	57	16	19	25	1	1	1
17	23	32	53	80	29	61	52	66	43	1
17	23	32	28	57	16	19	26	1	1	1
17	23	32	53	80	29	61	65	86	67	1
17	23	32	53	80	29	61	52	138	125	1
17	23	32	53	80	29	61	65	132	97	42
18	1	1	1	1	1	1	1	1	1	1
19	1	1	1	1	1	1	1	1	1	1
20	13	17	20	20	1	1	1	1	1	1
21	21	26	27	41	1	1	1	1	1	1
22	1	1	1	1	1	1	1	1	1	1
23	27	33	46	71	30	27	50	45	45	1
23	27	33	46	71	30	50	66	147	133	83
23	27	33	46	71	30	27	50	115	113	58
23	27	33	46	71	30	50	66	147	177	120
23	27	33	46	71	30	50	66	147	133	93
24	14	39	49	40	1	1	1	1	1	1
25	1	1	1	1	1	1	1	1	1	1
26	30	43	40	60	8	5	1	1	1	1
27	9	14	9	10	1	1	1	1	1	1
28	17	22	29	62	23	36	87	1	1	1
28	29	41	48	93	61	94	128	197	186	127
28	17	22	41	61	28	56	1	1	1	1
28	17	22	29	62	23	55	84	150	153	94
28	17	22	41	61	28	63	86	167	178	112
28	29	41	48	93	61	94	128	198	206	153
28	17	22	41	61	28	63	86	176	180	134
28	29	41	48	93	61	94	128	198	210	1
29	8	10	5	6	1	1	1	1	1	1
30	39	49	59	92	52	75	77	90	54	15
30	39	49	59	92	52	83	100	103	90	12
30	39	49	59	92	52	83	108	175	146	87
30	39	49	59	92	52	75	77	137	96	41
30	39	49	59	92	52	83	100	163	147	92
30	39	49	59	92	52	83	108	175	164	98
30	39	49	59	92	52	75	77	137	121	63
30	39	49	59	92	52	83	100	163	147	108
31	18	21	19	14	1	1	1	1	1	1
32	35	40	47	56	1	1	1	1	1	1
33	12	13	16	13	1	1	1	1	1	1
34	25	30	1	1	1	1	1	1	1	1
35	28	36	37	31	1	1	1	1	1	1
35	28	36	62	64	1	1	1	1	1	1
36	-1	-1	-1	-1	-1	-1	-1	-1	-1	-1
37	-1	-1	-1	-1	-1	-1	-1	-1	-1	-1
38	46	54	55	98	38	34	20	1	1	1
38	46	54	67	103	45	40	18	1	1	1
39	7	18	33	1	1	1	1	1	1	1
40	50	61	70	102	44	32	1	1	1	1
40	50	61	70	112	59	53	24	1	1	1
41	1	1	1	1	1	1	1	1	1	1
42	51	66	74	70	68	131	176	214	251	229
42	51	66	74	87	80	146	208	245	260	232
42	51	66	74	87	80	153	194	247	267	236
42	51	66	74	70	68	131	190	239	264	239
42	51	66	74	87	80	146	208	246	263	248
43	45	57	72	109	69	118	145	215	216	1
43	45	57	72	109	71	111	122	184	151	84
43	45	57	72	109	69	118	145	215	228	1
43	45	57	72	109	71	111	122	184	176	126
44	34	44	54	32	6	1	1	1	1	1
45	33	29	12	23	25	44	68	42	71	61
45	33	37	44	44	46	70	119	122	143	1
45	33	29	39	1	1	1	1	1	1	1
46	15	19	10	16	1	1	1	1	1	1
46	40	53	60	55	58	100	158	156	179	165
46	40	53	60	55	58	123	167	201	225	211
47	26	1	1	1	1	1	1	1	1	1
48	38	42	57	42	10	1	1	1	1	1
48	38	42	57	54	32	1	1	1	1	1
49	43	47	64	73	37	8	1	1	1	1
50	31	1	1	1	1	1	1	1	1	1
51	62	74	87	123	84	104	89	1	1	1
51	62	74	87	127	92	129	126	182	129	65
51	62	74	87	127	92	129	126	182	163	100
52	60	71	82	114	90	138	153	223	185	139
52	60	71	82	114	90	141	180	248	256	192
52	60	71	82	114	90	138	153	223	221	181
52	60	71	82	114	90	141	180	248	256	228
53	53	65	76	78	83	122	157	171	187	185
53	53	65	85	99	97	152	201	232	233	217
53	53	65	76	78	83	151	188	212	209	201
53	53	65	85	99	97	161	193	231	232	218
53	53	65	85	99	97	152	202	233	244	230
54	61	68	81	1	1	1	1	1	1	1
54	66	78	96	126	75	1	1	1	1	1
54	66	78	96	126	91	108	69	48	1	1
54	66	78	96	126	91	108	69	110	1	1
55	48	55	79	72	62	21	1	1	1	1
55	48	55	79	85	57	29	4	1	1	1
56	69	67	77	1	1	1	1	1	1	1
56	69	67	95	107	56	31	1	1	1	1
57	65	73	91	118	101	156	191	255	255	221
57	65	73	91	118	101	157	183	238	215	170
57	65	73	91	118	101	157	183	238	239	191
58	32	45	73	49	31	1	1	1	1	1
59	42	59	93	106	116	155	171	165	132	131
59	42	59	93	106	116	163	160	170	119	118
59	42	59	93	106	116	155	171	179	150	140
59	42	59	93	106	116	163	160	170	138	130
59	42	59	93	106	116	155	171	179	160	150
60	1	1	1	1	1	1	1	1	1	1
61	73	84	100	135	105	143	165	211	169	111
61	73	84	100	136	106	134	121	127	66	1
61	73	84	100	135	105	143	165	230	198	148
61	73	84	100	136	106	134	121	193	141	78
62	47	1	1	1	1	1	1	1	1	1
63	55	62	88	76	53	1	1	1	1	1
63	57	63	89	82	54	18	1	1	1	1
63	55	62	88	94	73	52	12	1	1	1
64	71	82	98	121	67	42	7	1	1	1
65	75	90	106	130	123	-1	-1	-1	-1	-1
65	75	90	106	138	130	180	186	228	192	1
65	75	90	106	138	130	185	204	253	223	196
65	75	90	106	138	130	185	204	259	219	180
65	75	90	106	138	130	180	186	228	204	1
65	75	90	106	138	130	185	204	253	223	197
66	77	89	111	139	112	117	74	70	1	1
66	77	89	111	139	112	149	137	154	88	1
66	77	89	111	139	112	117	74	108	48	1
66	77	89	111	139	112	149	137	188	120	67
67	63	76	92	101	55	38	1	1	1	1
67	67	80	105	110	82	49	13	1	1	1
67	67	80	105	110	110	91	39	52	1	1
68	59	69	90	95	49	25	1	1	1	1
69	76	91	107	140	120	171	189	251	214	168
69	76	91	107	144	124	168	175	220	159	110
69	76	91	107	140	120	171	189	257	243	200
69	76	91	107	144	124	168	175	237	193	142
69	76	91	107	140	120	171	189	257	249	210
70	68	85	103	122	119	172	200	229	220	207
70	68	85	103	122	132	181	199	250	213	188
70	68	85	103	122	119	172	200	249	224	208
71	56	81	101	111	118	167	182	196	162	159
71	56	81	101	117	126	174	170	195	140	115
71	56	81	101	111	122	170	187	210	194	1
71	56	81	101	117	126	175	181	207	168	164
71	56	81	101	111	122	170	198	222	205	194
71	56	81	101	117	126	174	170	195	167	156
71	56	81	101	117	126	175	181	207	175	160
72	2	-1	-1	-1	-1	-1	-1	-1	-1	-1
73	52	83	102	115	121	145	105	112	49	1
73	52	83	102	116	125	154	130	149	82	1
73	52	83	102	115	121	147	101	121	63	38
73	52	83	102	116	125	169	154	169	109	1
73	52	83	102	115	121	145	116	128	65	1
73	52	83	102	116	125	169	162	174	116	99
73	52	83	102	116	125	154	130	155	81	69
73	52	83	102	116	125	154	130	149	94	1
73	52	83	102	115	121	147	101	121	77	1
73	52	83	102	116	125	154	130	155	81	89
74	80	96	116	142	111	115	55	61	1	1
74	80	96	118	146	128	166	134	164	101	46
74	80	96	118	146	128	166	174	219	161	116
74	80	96	116	142	111	115	55	117	1	1
75	78	93	110	131	93	81	32	11	1	1
75	79	95	115	143	135	179	179	218	158	119
75	78	93	110	137	114	116	73	89	1	1
75	79	95	115	145	133	160	133	161	84	44
75	79	95	115	143	135	179	192	244	189	161
75	79	95	115	145	133	160	156	203	131	97
75	78	93	110	137	114	116	73	136	1	1
75	79	95	115	143	135	179	179	218	183	145
75	79	95	115	145	133	160	156	203	131	105
76	54	75	97	100	85	59	23	1	1	1
76	54	79	108	119	115	103	51	64	1	1
76	54	79	108	119	115	126	75	91	29	1
76	54	79	108	119	115	126	75	114	1	1
77	70	87	109	120	87	66	1	1	1	1
77	70	87	109	124	102	95	40	38	1	1
78	72	86	112	128	129	165	155	173	106	77
78	72	86	114	133	127	139	88	109	50	1
78	72	86	112	128	129	173	172	202	145	124
78	72	86	114	133	127	158	124	159	80	1
78	72	86	112	128	129	165	155	192	136	1
78	72	86	112	128	129	173	172	202	174	151
79	74	92	113	132	131	183	185	227	181	141
79	74	92	117	141	134	159	125	160	1	1
79	74	92	113	132	131	184	197	236	203	186
79	74	92	117	141	134	176	163	206	137	91
79	74	92	113	132	131	183	185	227	202	175
79	74	92	113	132	131	184	197	236	208	202
79	74	92	113	132	131	183	185	227	202	179
79	74	92	113	132	131	184	197	236	208	203

## Sheet: area
13.3273	NaN	NaN	NaN	NaN	NaN	NaN	NaN	NaN	NaN	NaN
8.2721	NaN	NaN	NaN	NaN	NaN	NaN	NaN	NaN	NaN	NaN
17.9229	6.20407	4.05946	NaN	NaN	NaN	NaN	NaN	NaN	NaN	NaN
4.21264	NaN	NaN	NaN	NaN	NaN	NaN	NaN	NaN	NaN	NaN
13.4039	22.9015	2.3744	NaN	NaN	NaN	NaN	NaN	NaN	NaN	NaN
13.0209	NaN	NaN	NaN	NaN	NaN	NaN	NaN	NaN	NaN	NaN
11.7188	NaN	NaN	NaN	NaN	NaN	NaN	NaN	NaN	NaN	NaN
15.4719	NaN	NaN	NaN	NaN	NaN	NaN	NaN	NaN	NaN	NaN
8.04232	5.97429	3.06374	NaN	NaN	NaN	NaN	NaN	NaN	NaN	NaN
17.2335	23.8972	14.9357	11.2171	17.3532	4.41521	6.40917	11.9638	NaN	NaN	NaN
17.2335	23.8972	14.9357	12.8487	22.1403	5.83947	12.3911	16.5214	11.1092	14.3016	NaN
17.2335	23.8972	14.9357	12.8487	22.1403	10.5395	9.82739	17.2335	12.1062	19.6431	3.10154
17.2335	23.8972	14.9357	12.8487	22.1403	5.83947	12.3911	16.5214	10.2547	8.27078	NaN
18.6122	NaN	NaN	NaN	NaN	NaN	NaN	NaN	NaN	NaN	NaN
19.0718	NaN	NaN	NaN	NaN	NaN	NaN	NaN	NaN	NaN	NaN
14.0166	NaN	NaN	NaN	NaN	NaN	NaN	NaN	NaN	NaN	NaN
8.57847	7.88913	4.97858	NaN	NaN	NaN	NaN	NaN	NaN	NaN	NaN
14.2464	NaN	NaN	NaN	NaN	NaN	NaN	NaN	NaN	NaN	NaN
15.7783	22.4419	31.7097	9.07565	12.0874	7.1213	13.9577	NaN	NaN	NaN	NaN
15.7783	22.4419	31.7097	9.68749	15.5581	19.7972	13.8153	10.1122	NaN	NaN	NaN
15.7783	22.4419	31.7097	9.07565	12.0874	7.54858	16.8063	4.27278	NaN	NaN	NaN
15.7783	22.4419	31.7097	9.68749	15.5581	19.7972	16.379	11.8214	11.6789	17.7477	NaN
15.7783	22.4419	31.7097	9.07565	12.0874	7.54858	16.8063	5.98189	NaN	NaN	NaN
15.7783	22.4419	31.7097	9.68749	15.5581	19.7972	16.379	21.2215	10.8244	15.5077	NaN
15.7783	22.4419	31.7097	9.68749	15.5581	19.7972	16.379	11.8214	13.6729	2.24	NaN
15.7783	22.4419	31.7097	9.68749	15.5581	19.7972	16.379	21.2215	14.9547	13.7846	13.44
4.97858	NaN	NaN	NaN	NaN	NaN	NaN	NaN	NaN	NaN	NaN
5.59133	NaN	NaN	NaN	NaN	NaN	NaN	NaN	NaN	NaN	NaN
13.7102	7.96572	7.96572	1.22368	9.45451	NaN	NaN	NaN	NaN	NaN	NaN
16.008	14.1698	7.35298	3.26315	10.8906	NaN	NaN	NaN	NaN	NaN	NaN
15.3187	NaN	NaN	NaN	NaN	NaN	NaN	NaN	NaN	NaN	NaN
21.7526	15.6251	22.1355	11.523	21.4223	25.2094	12.8183	15.0972	9.54254	6.72001	NaN
21.7526	15.6251	22.1355	11.523	21.4223	25.2094	16.2366	10.8244	14.385	16.197	2.0677
21.7526	15.6251	22.1355	11.523	21.4223	25.2094	12.8183	15.0972	11.3941	16.8862	18.6093
21.7526	15.6251	22.1355	11.523	21.4223	25.2094	16.2366	10.8244	14.385	12.2339	18.9539
21.7526	15.6251	22.1355	11.523	21.4223	25.2094	16.2366	10.8244	14.385	16.197	6.72001
28.0332	24.127	9.03803	1.73355	5.74451	NaN	NaN	NaN	NaN	NaN	NaN
7.42957	NaN	NaN	NaN	NaN	NaN	NaN	NaN	NaN	NaN	NaN
19.9143	18.459	16.3144	7.74999	11.0103	4.27278	5.69704	NaN	NaN	NaN	NaN
14.5528	12.7145	12.5613	13.7664	17.7123	NaN	NaN	NaN	NaN	NaN	NaN
22.1355	15.2421	20.6037	11.2171	11.13	18.9427	8.11828	2.42124	NaN	NaN	NaN
22.1355	18.3058	20.6802	21.6184	9.81355	13.1032	19.9396	26.3488	9.54254	14.6462	18.9539
22.1355	15.2421	20.6037	14.3783	19.0287	25.2094	17.376	NaN	NaN	NaN	NaN
22.1355	15.2421	20.6037	11.2171	11.13	18.9427	11.2517	14.1002	14.385	4.99693	13.2677
22.1355	15.2421	20.6037	14.3783	19.0287	25.2094	17.0911	44.5793	26.7761	3.96308	7.40924
22.1355	18.3058	20.6802	21.6184	9.81355	13.1032	19.9396	26.3488	11.6789	9.13232	11.0277
22.1355	15.2421	20.6037	14.3783	19.0287	25.2094	17.0911	44.5793	13.5305	11.5446	9.82156
22.1355	18.3058	20.6802	21.6184	9.81355	13.1032	19.9396	26.3488	11.6789	4.65232	NaN
16.1612	18.9952	5.59133	6.01644	10.8906	NaN	NaN	NaN	NaN	NaN	NaN
17.3867	20.0675	20.0675	16.0098	25.2519	22.076	16.6638	20.0821	10.3971	12.7508	5.85847
17.3867	20.0675	20.0675	16.0098	25.2519	22.076	28.2003	15.5244	15.5244	12.2339	15.8523
17.3867	20.0675	20.0675	16.0098	25.2519	22.076	28.2003	17.6608	21.3639	5.85847	2.24
17.3867	20.0675	20.0675	16.0098	25.2519	22.076	16.6638	20.0821	23.6427	4.99693	1.55077
17.3867	20.0675	20.0675	16.0098	25.2519	22.076	28.2003	15.5244	18.5154	19.2985	2.92924
17.3867	20.0675	20.0675	16.0098	25.2519	22.076	28.2003	17.6608	21.3639	5.68616	8.6154
17.3867	20.0675	20.0675	16.0098	25.2519	22.076	16.6638	20.0821	23.6427	9.99386	2.92924
17.3867	20.0675	20.0675	16.0098	25.2519	22.076	28.2003	15.5244	18.5154	19.2985	2.75693
14.8591	11.6422	11.9486	16.4177	7.06097	NaN	NaN	NaN	NaN	NaN	NaN
17.5399	17.1569	15.6251	2.34539	4.06903	NaN	NaN	NaN	NaN	NaN	NaN
16.3144	15.1655	19.7611	18.4572	17.9516	NaN	NaN	NaN	NaN	NaN	NaN
18.6888	16.6974	15.4719	NaN	NaN	NaN	NaN	NaN	NaN	NaN	NaN
18.1527	17.6931	19.6845	6.62828	2.75258	NaN	NaN	NaN	NaN	NaN	NaN
18.1527	17.6931	19.6845	2.85526	3.11161	NaN	NaN	NaN	NaN	NaN	NaN
27.3439	NaN	NaN	NaN	NaN	NaN	NaN	NaN	NaN	NaN	NaN
17.8463	NaN	NaN	NaN	NaN	NaN	NaN	NaN	NaN	NaN	NaN
17.3101	20.8334	19.9909	17.6414	11.2497	11.9638	15.0972	14.385	NaN	NaN	NaN
17.3101	20.8334	19.9909	14.1743	12.8055	8.26071	10.682	8.54556	NaN	NaN	NaN
10.7231	11.5656	15.4719	16.3158	NaN	NaN	NaN	NaN	NaN	NaN	NaN
23.6674	22.8249	20.5271	21.2105	16.5155	7.40615	8.83041	NaN	NaN	NaN	NaN
23.6674	22.8249	20.5271	21.2105	15.199	12.2486	19.3699	5.55461	NaN	NaN	NaN
10.2635	NaN	NaN	NaN	NaN	NaN	NaN	NaN	NaN	NaN	NaN
18.842	22.0589	18.0761	21.2105	10.1726	14.8123	18.0881	7.97586	11.9638	12.4062	18.6093
18.842	22.0589	18.0761	21.2105	10.8906	19.6548	8.68799	3.2758	12.5335	7.40924	11.0277
18.842	22.0589	18.0761	21.2105	10.8906	19.6548	6.83645	13.5305	16.9487	17.0585	17.4031
18.842	22.0589	18.0761	21.2105	10.1726	14.8123	18.0881	10.682	15.0972	16.0246	20.8493
18.842	22.0589	18.0761	21.2105	10.8906	19.6548	8.68799	3.2758	12.9608	16.197	14.3016
19.3782	15.8549	17.0803	14.9901	24.1748	17.2335	17.0911	26.2064	12.8183	6.20309	NaN
19.3782	15.8549	17.0803	14.9901	24.1748	11.9638	20.0821	19.9396	24.9246	7.40924	11.5446
19.3782	15.8549	17.0803	14.9901	24.1748	17.2335	17.0911	26.2064	12.8183	5.85847	NaN
19.3782	15.8549	17.0803	14.9901	24.1748	11.9638	20.0821	19.9396	24.9246	9.47694	12.5785
18.7654	17.9995	16.1612	14.9901	16.9942	14.6699	NaN	NaN	NaN	NaN	NaN
21.676	18.9952	17.6165	10.8092	7.42	10.3971	17.376	20.9366	27.2034	21.5385	17.7477
21.676	18.9952	18.1527	4.07894	9.45451	17.376	6.12432	4.41521	3.13337	4.99693	NaN
21.676	18.9952	17.6165	8.36183	NaN	NaN	NaN	NaN	NaN	NaN	NaN
16.8506	17.7697	16.8506	9.58552	7.89871	NaN	NaN	NaN	NaN	NaN	NaN
16.8506	19.4547	11.7188	13.8684	18.4303	25.067	10.8244	3.8455	8.54556	8.44309	11.0277
16.8506	19.4547	11.7188	13.8684	18.4303	25.067	13.1032	25.3518	28.4852	26.7077	34.2893
12.4081	10.1869	NaN	NaN	NaN	NaN	NaN	NaN	NaN	NaN	NaN
19.1484	17.3867	17.3867	19.9868	10.771	6.69402	NaN	NaN	NaN	NaN	NaN
19.1484	17.3867	17.3867	19.9868	12.8055	7.40615	NaN	NaN	NaN	NaN	NaN
15.3187	16.0846	18.3824	2.95723	6.10355	3.98793	2.70609	NaN	NaN	NaN	NaN
13.1741	9.421	NaN	NaN	NaN	NaN	NaN	NaN	NaN	NaN	NaN
22.6717	18.3824	21.3696	22.1283	14.1219	15.9517	16.0941	14.8123	NaN	NaN	NaN
22.6717	18.3824	21.3696	22.1283	15.4384	17.376	19.3699	18.2305	22.7882	4.48001	3.96308
22.6717	18.3824	21.3696	22.1283	15.4384	17.376	19.3699	18.2305	22.7882	2.75693	3.96308
16.9272	17.3101	18.842	20.5987	26.2093	31.6186	21.2215	24.4973	28.3428	14.8185	19.6431
16.9272	17.3101	18.842	20.5987	26.2093	31.6186	20.3669	22.3609	25.4943	26.1908	9.64925
16.9272	17.3101	18.842	20.5987	26.2093	31.6186	21.2215	24.4973	28.3428	10.3385	4.48001
16.9272	17.3101	18.842	20.5987	26.2093	31.6186	20.3669	22.3609	25.4943	26.1908	10.6831
16.5442	19.4547	23.5908	13.7664	16.5155	26.9185	12.8183	18.0881	18.8002	18.9539	23.6062
16.5442	19.4547	23.5908	14.3783	18.6697	24.9246	11.9638	7.97586	13.5305	17.92	21.8831
16.5442	19.4547	23.5908	13.7664	16.5155	26.9185	14.5275	19.9396	25.6367	25.157	32.9108
16.5442	19.4547	23.5908	14.3783	18.6697	24.9246	14.385	22.9306	28.6276	26.0185	26.1908
16.5442	19.4547	23.5908	14.3783	18.6697	24.9246	11.9638	8.68799	8.97284	8.6154	7.06463
27.9566	14.9357	12.3316	10.5033	NaN	NaN	NaN	NaN	NaN	NaN	NaN
27.9566	15.2421	15.1655	13.9704	24.0552	12.2486	NaN	NaN	NaN	NaN	NaN
27.9566	15.2421	15.1655	13.9704	24.0552	9.40012	9.54254	4.84248	6.97887	NaN	NaN
27.9566	15.2421	15.1655	13.9704	24.0552	9.40012	9.54254	4.84248	8.97284	NaN	NaN
12.8677	10.9529	23.4376	27.3289	16.3958	17.6608	10.3971	NaN	NaN	NaN	NaN
12.8677	10.9529	23.4376	27.3289	17.9516	22.7882	27.0609	21.2215	NaN	NaN	NaN
15.3187	18.9952	19.0718	6.73026	NaN	NaN	NaN	NaN	NaN	NaN	NaN
15.3187	18.9952	19.0718	7.44407	10.4119	5.41219	5.12734	NaN	NaN	NaN	NaN
13.557	15.7783	20.4505	23.046	30.1587	32.4731	13.1032	19.2275	26.4912	27.7416	29.8093
13.557	15.7783	20.4505	23.046	30.1587	32.4731	17.5184	22.3609	27.2034	13.0954	12.9231
13.557	15.7783	20.4505	23.046	30.1587	32.4731	17.5184	22.3609	27.2034	10.1662	10.3385
9.80397	18.5356	25.7354	12.4408	9.57419	7.40615	NaN	NaN	NaN	NaN	NaN
17.6165	25.0461	30.7906	18.9671	20.7042	29.1973	15.8093	6.5516	12.8183	14.1293	12.7508
17.6165	25.0461	30.7906	18.9671	20.7042	29.1973	16.6638	26.9185	32.1883	15.5077	17.92
17.6165	25.0461	30.7906	18.9671	20.7042	29.1973	15.8093	6.5516	15.0972	6.3754	4.3077
17.6165	25.0461	30.7906	18.9671	20.7042	29.1973	16.6638	26.9185	32.1883	13.2677	2.24
17.6165	25.0461	30.7906	18.9671	20.7042	29.1973	15.8093	6.5516	15.0972	10.1662	5.85847
17.9229	NaN	NaN	NaN	NaN	NaN	NaN	NaN	NaN	NaN	NaN
25.0461	16.6974	20.6037	24.8815	9.69387	18.6578	21.9336	23.2154	15.2396	10.5108	4.82462
25.0461	16.6974	20.6037	24.8815	12.8055	14.5275	18.0881	19.5124	20.6518	14.1293	NaN
25.0461	16.6974	20.6037	24.8815	9.69387	18.6578	21.9336	23.2154	10.1122	8.09848	8.27078
25.0461	16.6974	20.6037	24.8815	12.8055	14.5275	18.0881	19.5124	10.9668	5.51386	5.68616
15.9314	12.8677	NaN	NaN	NaN	NaN	NaN	NaN	NaN	NaN	NaN
27.1141	11.3358	19.3782	21.3125	8.01839	5.12734	NaN	NaN	NaN	NaN	NaN
27.1141	16.6208	17.3867	10.1974	9.21516	5.69704	3.98793	NaN	NaN	NaN	NaN
27.1141	11.3358	19.3782	21.3125	9.21516	14.8123	16.9487	4.70006	NaN	NaN	NaN
26.1184	19.3782	24.5865	28.2467	16.2761	14.385	11.8214	5.41219	NaN	NaN	NaN
16.6974	14.706	21.7526	23.8618	15.5581	22.9306	NaN	NaN	NaN	NaN	NaN
16.6974	14.706	21.7526	23.8618	14.7203	25.6367	11.8214	18.5154	22.9306	8.09848	NaN
16.6974	14.706	21.7526	23.8618	14.7203	25.6367	12.8183	18.8002	12.8183	14.1293	0.689232
16.6974	14.706	21.7526	23.8618	14.7203	25.6367	12.8183	18.8002	9.54254	9.30463	10.3385
16.6974	14.706	21.7526	23.8618	14.7203	25.6367	11.8214	18.5154	22.9306	7.58155	NaN
16.6974	14.706	21.7526	23.8618	14.7203	25.6367	12.8183	18.8002	12.8183	14.1293	6.3754
19.4547	22.978	14.4762	15.296	22.1403	26.7761	17.376	15.5244	6.69402	NaN	NaN
19.4547	22.978	14.4762	15.296	22.1403	26.7761	15.2396	12.6759	10.9668	6.5477	NaN
19.4547	22.978	14.4762	15.296	22.1403	26.7761	17.376	15.5244	21.2215	4.48001	NaN
19.4547	22.978	14.4762	15.296	22.1403	26.7761	15.2396	12.6759	13.6729	4.48001	5.16924
27.6503	13.4805	11.0295	7.44407	10.8906	6.12432	13.8153	NaN	NaN	NaN	NaN
27.6503	14.323	18.2293	20.7006	22.8584	9.54254	13.5305	2.42124	NaN	NaN	NaN
27.6503	14.323	18.2293	20.7006	22.8584	9.11526	14.8123	9.96982	14.2426	NaN	NaN
16.008	21.1398	18.3824	9.89144	10.0529	12.1062	2.13639	NaN	NaN	NaN	NaN
21.2164	13.4039	20.2207	21.8223	12.9252	20.9366	22.6457	31.1913	14.5275	15.68	22.4
21.2164	13.4039	20.2207	21.8223	13.7629	21.5063	24.3548	27.2034	11.8214	14.9908	16.8862
21.2164	13.4039	20.2207	21.8223	12.9252	20.9366	22.6457	31.1913	15.6669	7.23694	3.79078
21.2164	13.4039	20.2207	21.8223	13.7629	21.5063	24.3548	27.2034	11.5365	9.64925	12.7508
21.2164	13.4039	20.2207	21.8223	12.9252	20.9366	22.6457	31.1913	15.6669	7.23694	7.40924
27.7268	16.774	20.4505	18.3552	28.1242	16.9487	19.3699	30.0519	14.2426	15.1631	14.3016
27.7268	16.774	20.4505	18.3552	28.1242	15.5244	21.079	22.076	26.064	27.7416	27.7416
27.7268	16.774	20.4505	18.3552	28.1242	16.9487	19.3699	30.0519	14.1002	14.3016	15.8523
14.706	21.8291	18.3824	22.2302	16.0368	12.9608	12.2486	15.382	17.2335	15.68	13.2677
14.706	21.8291	18.3824	22.2302	14.2416	19.7972	9.68497	16.8063	21.2215	9.99386	19.4708
14.706	21.8291	18.3824	22.2302	16.0368	12.1062	20.9366	10.2547	19.2275	12.9231	NaN
14.706	21.8291	18.3824	22.2302	14.2416	19.7972	12.3911	18.6578	23.9276	11.0277	7.23694
14.706	21.8291	18.3824	22.2302	16.0368	12.1062	20.9366	8.68799	10.1122	11.0277	6.89232
14.706	21.8291	18.3824	22.2302	14.2416	19.7972	9.68497	16.8063	21.2215	3.96308	3.27385
14.706	21.8291	18.3824	22.2302	14.2416	19.7972	12.3911	18.6578	23.9276	8.6154	4.13539
15.6251	4.82539	NaN	NaN	NaN	NaN	NaN	NaN	NaN	NaN	NaN
17.8463	23.1312	15.9314	25.9013	18.7894	25.4943	14.1002	8.83041	16.0941	11.5446	NaN
17.8463	23.1312	15.9314	25.9013	17.9516	24.3548	13.1032	21.2215	16.0941	7.75386	NaN
17.8463	23.1312	15.9314	25.9013	18.7894	25.4943	13.9577	17.5184	21.2215	6.89232	4.13539
17.8463	23.1312	15.9314	25.9013	17.9516	24.3548	6.97887	6.26674	14.5275	17.5754	NaN
17.8463	23.1312	15.9314	25.9013	18.7894	25.4943	14.1002	11.1092	13.9577	15.1631	NaN
17.8463	23.1312	15.9314	25.9013	17.9516	24.3548	6.97887	6.97887	12.5335	7.92617	5.85847
17.8463	23.1312	15.9314	25.9013	17.9516	24.3548	13.1032	21.2215	12.3911	11.0277	3.10154
17.8463	23.1312	15.9314	25.9013	17.9516	24.3548	13.1032	21.2215	16.0941	5.34155	NaN
17.8463	23.1312	15.9314	25.9013	18.7894	25.4943	13.9577	17.5184	21.2215	4.3077	NaN
17.8463	23.1312	15.9314	25.9013	17.9516	24.3548	13.1032	21.2215	12.3911	11.0277	2.75693
23.361	14.323	23.9738	13.7664	15.7974	21.3639	26.9185	20.7942	11.1092	NaN	NaN
23.361	14.323	23.9738	14.6842	20.3452	24.6397	31.4761	14.1002	19.5124	13.6123	14.1293
23.361	14.323	23.9738	14.6842	20.3452	24.6397	31.4761	12.8183	16.379	7.92617	6.20309
23.361	14.323	23.9738	13.7664	15.7974	21.3639	26.9185	20.7942	9.96982	NaN	NaN
25.9652	16.391	19.225	25.0855	13.8826	15.8093	18.8002	10.1122	3.70308	NaN	NaN
25.9652	17.6165	22.978	23.4539	12.6858	17.6608	27.3458	13.1032	21.7912	9.30463	6.3754
25.9652	16.391	19.225	25.0855	14.1219	13.9577	20.0821	18.8002	4.55763	NaN	NaN
25.9652	17.6165	22.978	23.4539	14.0023	17.8033	27.7731	12.9608	19.6548	9.47694	5.51386
25.9652	17.6165	22.978	23.4539	12.6858	17.6608	27.3458	9.11526	13.388	16.5416	14.3016
25.9652	17.6165	22.978	23.4539	14.0023	17.8033	27.7731	12.8183	15.0972	17.92	3.96308
25.9652	16.391	19.225	25.0855	14.1219	13.9577	20.0821	18.8002	8.68799	NaN	NaN
25.9652	17.6165	22.978	23.4539	12.6858	17.6608	27.3458	13.1032	21.7912	7.40924	11.0277
25.9652	17.6165	22.978	23.4539	14.0023	17.8033	27.7731	12.8183	15.0972	17.92	7.23694
14.6294	29.2587	21.2164	26.0033	17.8319	24.3548	32.3307	17.2335	NaN	NaN	NaN
14.6294	29.2587	19.4547	18.9671	20.7042	29.3398	17.5184	15.5244	18.6578	NaN	NaN
14.6294	29.2587	19.4547	18.9671	20.7042	29.3398	19.5124	20.6518	7.40615	6.20309	NaN
14.6294	29.2587	19.4547	18.9671	20.7042	29.3398	19.5124	20.6518	7.40615	NaN	NaN
15.3187	16.6974	17.1569	26.2072	13.7629	10.2547	6.26674	NaN	NaN	NaN	NaN
15.3187	16.6974	17.1569	26.2072	13.5235	16.379	13.5305	10.5395	13.9577	NaN	NaN
18.3058	25.0461	29.3353	14.5822	24.2945	30.9064	19.3699	24.3548	9.82739	13.0954	16.8862
18.3058	25.0461	29.3353	17.1316	19.3877	28.0579	15.0972	19.6548	22.076	15.3354	NaN
18.3058	25.0461	29.3353	14.5822	24.2945	30.9064	19.0851	18.0881	27.6306	10.6831	11.8893
18.3058	25.0461	29.3353	17.1316	19.3877	28.0579	16.5214	20.7942	20.0821	19.8154	NaN
18.3058	25.0461	29.3353	14.5822	24.2945	30.9064	19.3699	24.3548	16.2366	2.58462	NaN
18.3058	25.0461	29.3353	14.5822	24.2945	30.9064	19.0851	18.0881	27.6306	11.7169	17.2308
17.8463	22.6717	27.1907	15.602	17.4729	28.2003	21.5063	24.9246	26.6337	10.8554	14.8185
17.8463	22.6717	27.1907	15.1941	17.2335	28.2003	19.0851	18.8002	26.6337	NaN	NaN
17.8463	22.6717	27.1907	15.602	17.4729	28.2003	18.373	17.9457	28.0579	9.82156	9.82156
17.8463	22.6717	27.1907	15.1941	17.2335	28.2003	16.8063	17.0911	22.7882	22.5723	24.8124
17.8463	22.6717	27.1907	15.602	17.4729	28.2003	21.5063	24.9246	26.6337	11.0277	8.27078
17.8463	22.6717	27.1907	15.602	17.4729	28.2003	18.373	17.9457	28.0579	13.6123	5.16924
17.8463	22.6717	27.1907	15.602	17.4729	28.2003	21.5063	24.9246	26.6337	11.0277	8.44309
17.8463	22.6717	27.1907	15.602	17.4729	28.2003	18.373	17.9457	28.0579	13.6123	6.03078

## Sheet: eccentricity
0.763651	NaN	NaN	NaN	NaN	NaN	NaN	NaN	NaN	NaN	NaN
0.45555	NaN	NaN	NaN	NaN	NaN	NaN	NaN	NaN	NaN	NaN
0.652996	0.455451	0.425543	NaN	NaN	NaN	NaN	NaN	NaN	NaN	NaN
0.382582	NaN	NaN	NaN	NaN	NaN	NaN	NaN	NaN	NaN	NaN
0.376314	0.548579	0.520981	NaN	NaN	NaN	NaN	NaN	NaN	NaN	NaN
0.401959	NaN	NaN	NaN	NaN	NaN	NaN	NaN	NaN	NaN	NaN
0.405176	NaN	NaN	NaN	NaN	NaN	NaN	NaN	NaN	NaN	NaN
0.44431	NaN	NaN	NaN	NaN	NaN	NaN	NaN	NaN	NaN	NaN
0.343345	0.52803	0.682241	NaN	NaN	NaN	NaN	NaN	NaN	NaN	NaN
0.566431	0.577804	0.385461	0.42905	0.643627	0.602204	0.590429	0.391095	NaN	NaN	NaN
0.566431	0.577804	0.385461	0.701799	0.620582	0.497242	0.41052	0.593788	0.392536	0.355357	NaN
0.566431	0.577804	0.385461	0.701799	0.620582	0.496389	0.359391	0.422021	0.678564	0.545141	0.573185
0.566431	0.577804	0.385461	0.701799	0.620582	0.497242	0.41052	0.593788	0.442755	0.453588	NaN
0.480439	NaN	NaN	NaN	NaN	NaN	NaN	NaN	NaN	NaN	NaN
0.46242	NaN	NaN	NaN	NaN	NaN	NaN	NaN	NaN	NaN	NaN
0.480438	NaN	NaN	NaN	NaN	NaN	NaN	NaN	NaN	NaN	NaN
0.445435	0.589898	0.412289	NaN	NaN	NaN	NaN	NaN	NaN	NaN	NaN
0.529999	NaN	NaN	NaN	NaN	NaN	NaN	NaN	NaN	NaN	NaN
0.553239	0.679179	0.710832	0.70837	0.588479	0.556738	0.57058	NaN	NaN	NaN	NaN
0.553239	0.679179	0.710832	0.346512	0.617948	0.176547	0.361088	0.394061	NaN	NaN	NaN
0.553239	0.679179	0.710832	0.70837	0.588479	0.425543	0.48123	0.702449	NaN	NaN	NaN
0.553239	0.679179	0.710832	0.346512	0.617948	0.176547	0.37353	0.625726	0.333115	0.516172	NaN
0.553239	0.679179	0.710832	0.70837	0.588479	0.425543	0.48123	0.733003	NaN	NaN	NaN
0.553239	0.679179	0.710832	0.346512	0.617948	0.176547	0.37353	0.498058	0.628281	0.50731	NaN
0.553239	0.679179	0.710832	0.346512	0.617948	0.176547	0.37353	0.625726	0.416933	0.50579	NaN
0.553239	0.679179	0.710832	0.346512	0.617948	0.176547	0.37353	0.498058	0.271303	0.528059	0.3607
0.591866	NaN	NaN	NaN	NaN	NaN	NaN	NaN	NaN	NaN	NaN
0.617747	NaN	NaN	NaN	NaN	NaN	NaN	NaN	NaN	NaN	NaN
0.483777	0.225019	0.398286	0.795822	0.510171	NaN	NaN	NaN	NaN	NaN	NaN
0.567463	0.460189	0.625608	0.555402	0.566688	NaN	NaN	NaN	NaN	NaN	NaN
0.483589	NaN	NaN	NaN	NaN	NaN	NaN	NaN	NaN	NaN	NaN
0.709975	0.568216	0.373928	0.408161	0.398575	0.237464	0.476594	0.299531	0.544839	0.621913	NaN
0.709975	0.568216	0.373928	0.408161	0.398575	0.237464	0.511846	0.603032	0.497396	0.329381	0.624895
0.709975	0.568216	0.373928	0.408161	0.398575	0.237464	0.476594	0.299531	0.45534	0.447099	0.522939
0.709975	0.568216	0.373928	0.408161	0.398575	0.237464	0.511846	0.603032	0.497396	0.601683	0.4682
0.709975	0.568216	0.373928	0.408161	0.398575	0.237464	0.511846	0.603032	0.497396	0.329381	0.41027
0.5548	0.590227	0.201773	0.610959	0.572306	NaN	NaN	NaN	NaN	NaN	NaN
0.636964	NaN	NaN	NaN	NaN	NaN	NaN	NaN	NaN	NaN	NaN
0.129436	0.549153	0.446529	0.530492	0.570887	0.419675	0.751963	NaN	NaN	NaN	NaN
0.430858	0.325589	0.290705	0.512394	0.463723	NaN	NaN	NaN	NaN	NaN	NaN
0.548574	0.685694	0.52748	0.576237	0.533813	0.614092	0.526869	0.760312	NaN	NaN	NaN
0.548574	0.256216	0.396433	0.589736	0.546038	0.441584	0.465725	0.45146	0.518571	0.341805	0.29836
0.548574	0.685694	0.52748	0.700673	0.647604	0.381256	0.495397	NaN	NaN	NaN	NaN
0.548574	0.685694	0.52748	0.576237	0.533813	0.614092	0.541281	0.399006	0.445488	0.38697	0.568117
0.548574	0.685694	0.52748	0.700673	0.647604	0.381256	0.564858	0.822603	0.63346	0.125858	0.393406
0.548574	0.256216	0.396433	0.589736	0.546038	0.441584	0.465725	0.45146	0.290797	0.425543	0.430301
0.548574	0.685694	0.52748	0.700673	0.647604	0.381256	0.564858	0.822603	0.360882	0.564654	0.640562
0.548574	0.256216	0.396433	0.589736	0.546038	0.441584	0.465725	0.45146	0.290797	0.621294	NaN
0.552566	0.713513	0.503281	0.67294	0.537023	NaN	NaN	NaN	NaN	NaN	NaN
0.578489	0.504962	0.437609	0.419134	0.393782	0.478773	0.618067	0.576515	0.592497	0.573768	0.461558
0.578489	0.504962	0.437609	0.419134	0.393782	0.478773	0.348306	0.282991	0.491963	0.431773	0.487695
0.578489	0.504962	0.437609	0.419134	0.393782	0.478773	0.348306	0.324595	0.241106	0.483848	0.50579
0.578489	0.504962	0.437609	0.419134	0.393782	0.478773	0.618067	0.576515	0.495801	0.369552	0.665812
0.578489	0.504962	0.437609	0.419134	0.393782	0.478773	0.348306	0.282991	0.454208	0.553528	0.610959
0.578489	0.504962	0.437609	0.419134	0.393782	0.478773	0.348306	0.324595	0.241106	0.383367	0.504239
0.578489	0.504962	0.437609	0.419134	0.393782	0.478773	0.618067	0.576515	0.495801	0.489286	0.610959
0.578489	0.504962	0.437609	0.419134	0.393782	0.478773	0.348306	0.282991	0.454208	0.553528	0.561951
0.355536	0.576447	0.473176	0.570793	0.556909	NaN	NaN	NaN	NaN	NaN	NaN
0.576773	0.615994	0.504683	0.46823	0.620223	NaN	NaN	NaN	NaN	NaN	NaN
0.41332	0.590013	0.376847	0.492056	0.45316	NaN	NaN	NaN	NaN	NaN	NaN
0.645314	0.504803	0.404037	NaN	NaN	NaN	NaN	NaN	NaN	NaN	NaN
0.332349	0.593715	0.296962	0.601044	0.648696	NaN	NaN	NaN	NaN	NaN	NaN
0.332349	0.593715	0.296962	0.680051	0.343347	NaN	NaN	NaN	NaN	NaN	NaN
0.596117	NaN	NaN	NaN	NaN	NaN	NaN	NaN	NaN	NaN	NaN
0.473516	NaN	NaN	NaN	NaN	NaN	NaN	NaN	NaN	NaN	NaN
0.56109	0.662738	0.694747	0.419483	0.44251	0.453519	0.486241	0.510796	NaN	NaN	NaN
0.56109	0.662738	0.694747	0.41833	0.366893	0.461195	0.751947	0.513776	NaN	NaN	NaN
0.158312	0.602037	0.43875	0.37104	NaN	NaN	NaN	NaN	NaN	NaN	NaN
0.443324	0.617751	0.601486	0.604176	0.420605	0.644375	0.38243	NaN	NaN	NaN	NaN
0.443324	0.617751	0.601486	0.604176	0.367239	0.512388	0.466304	0.621913	NaN	NaN	NaN
0.451696	NaN	NaN	NaN	NaN	NaN	NaN	NaN	NaN	NaN	NaN
0.403454	0.336897	0.401061	0.172859	0.464494	0.611704	0.438554	0.561381	0.612485	0.530001	0.414535
0.403454	0.336897	0.401061	0.172859	0.414248	0.376856	0.529402	0.654333	0.541216	0.497469	0.615209
0.403454	0.336897	0.401061	0.172859	0.414248	0.376856	0.104211	0.435041	0.512597	0.571865	0.427505
0.403454	0.336897	0.401061	0.172859	0.464494	0.611704	0.438554	0.478337	0.623186	0.270628	0.464058
0.403454	0.336897	0.401061	0.172859	0.414248	0.376856	0.529402	0.654333	0.409125	0.396848	0.465163
0.24226	0.459054	0.446707	0.649126	0.332812	0.1756	0.514766	0.538853	0.63455	0.415227	NaN
0.24226	0.459054	0.446707	0.649126	0.332812	0.503824	0.399222	0.27876	0.439689	0.674311	0.68642
0.24226	0.459054	0.446707	0.649126	0.332812	0.1756	0.514766	0.538853	0.63455	0.461558	NaN
0.24226	0.459054	0.446707	0.649126	0.332812	0.503824	0.399222	0.27876	0.439689	0.514984	0.424046
0.372674	0.349969	0.348325	0.308043	0.643203	0.486457	NaN	NaN	NaN	NaN	NaN
0.226467	0.422663	0.548176	0.643968	0.556276	0.438429	0.535708	0.543372	0.613215	0.707339	0.421593
0.226467	0.422663	0.443172	0.502216	0.643045	0.562454	0.633645	0.684921	0.419131	0.930479	NaN
0.226467	0.422663	0.548176	0.618313	NaN	NaN	NaN	NaN	NaN	NaN	NaN
0.713007	0.542142	0.649213	0.428641	0.471489	NaN	NaN	NaN	NaN	NaN	NaN
0.713007	0.427969	0.286968	0.262107	0.455826	0.482655	0.48423	0.292391	0.642469	0.504715	0.528405
0.713007	0.427969	0.286968	0.262107	0.455826	0.482655	0.458956	0.428724	0.573462	0.722915	0.688581
0.500676	0.858926	NaN	NaN	NaN	NaN	NaN	NaN	NaN	NaN	NaN
0.45555	0.616163	0.366728	0.495577	0.517499	0.436324	NaN	NaN	NaN	NaN	NaN
0.45555	0.616163	0.366728	0.495577	0.529226	0.404792	NaN	NaN	NaN	NaN	NaN
0.556044	0.496053	0.250609	0.692421	0.515996	0.551252	0.744879	NaN	NaN	NaN	NaN
0.640942	0.575928	NaN	NaN	NaN	NaN	NaN	NaN	NaN	NaN	NaN
0.464517	0.448786	0.315999	0.567956	0.414776	0.652021	0.543719	0.606968	NaN	NaN	NaN
0.464517	0.448786	0.315999	0.567956	0.640092	0.594277	0.701745	0.511267	0.403419	0.534867	0.592306
0.464517	0.448786	0.315999	0.567956	0.640092	0.594277	0.701745	0.511267	0.403419	0.720151	0.699497
0.380524	0.53527	0.531508	0.462786	0.611563	0.619741	0.660567	0.65105	0.530183	0.452842	0.392111
0.380524	0.53527	0.531508	0.462786	0.611563	0.619741	0.438928	0.522018	0.415309	0.533525	0.687931
0.380524	0.53527	0.531508	0.462786	0.611563	0.619741	0.660567	0.65105	0.530183	0.435926	0.592799
0.380524	0.53527	0.531508	0.462786	0.611563	0.619741	0.438928	0.522018	0.415309	0.533525	0.675021
0.494623	0.358195	0.384972	0.341938	0.163895	0.422118	0.613526	0.524653	0.421478	0.161032	0.508788
0.494623	0.358195	0.384972	0.528978	0.455186	0.506442	0.499259	0.560329	0.325762	0.512485	0.463531
0.494623	0.358195	0.384972	0.341938	0.163895	0.422118	0.558063	0.401794	0.58321	0.699107	0.691351
0.494623	0.358195	0.384972	0.528978	0.455186	0.506442	0.516237	0.527042	0.474943	0.502642	0.634266
0.494623	0.358195	0.384972	0.528978	0.455186	0.506442	0.499259	0.446011	0.435508	0.555373	0.631385
0.447625	0.411164	0.22543	0.530979	NaN	NaN	NaN	NaN	NaN	NaN	NaN
0.447625	0.540316	0.431097	0.400234	0.451898	0.506076	NaN	NaN	NaN	NaN	NaN
0.447625	0.540316	0.431097	0.400234	0.451898	0.471621	0.628665	0.461558	0.686922	NaN	NaN
0.447625	0.540316	0.431097	0.400234	0.451898	0.471621	0.628665	0.461558	0.637344	NaN	NaN
0.642288	0.619297	0.198955	0.444624	0.31181	0.585937	0.64831	NaN	NaN	NaN	NaN
0.642288	0.619297	0.198955	0.444624	0.693249	0.462131	0.587442	0.595013	NaN	NaN	NaN
0.62598	0.283854	0.60856	0.533894	NaN	NaN	NaN	NaN	NaN	NaN	NaN
0.62598	0.283854	0.60856	0.424046	0.48571	0.473272	0.559066	NaN	NaN	NaN	NaN
0.580188	0.462348	0.272609	0.507984	0.400103	0.49655	0.158465	0.527531	0.449766	0.154477	0.532493
0.580188	0.462348	0.272609	0.507984	0.400103	0.49655	0.64916	0.561302	0.564768	0.593077	0.478965
0.580188	0.462348	0.272609	0.507984	0.400103	0.49655	0.64916	0.561302	0.564768	0.471093	0.561207
0.578702	0.32084	0.438762	0.379947	0.529605	NaN	NaN	NaN	NaN	NaN	NaN
0.437084	0.436204	0.365163	0.515609	0.273812	0.542238	0.296677	0.598479	0.451178	0.675028	0.530681
0.437084	0.436204	0.365163	0.515609	0.273812	0.542238	0.574468	0.545209	0.51479	0.532418	0.682465
0.437084	0.436204	0.365163	0.515609	0.273812	0.542238	0.296677	0.598479	0.616218	0.265496	0.454864
0.437084	0.436204	0.365163	0.515609	0.273812	0.542238	0.574468	0.545209	0.51479	0.405627	0.50579
0.437084	0.436204	0.365163	0.515609	0.273812	0.542238	0.296677	0.598479	0.616218	0.426414	0.473156
0.651216	NaN	NaN	NaN	NaN	NaN	NaN	NaN	NaN	NaN	NaN
0.314047	0.542412	0.3151	0.47142	0.349216	0.620911	0.533766	0.63339	0.200481	0.498086	0.590371
0.314047	0.542412	0.3151	0.47142	0.444747	0.666853	0.602793	0.51186	0.686428	0.599825	NaN
0.314047	0.542412	0.3151	0.47142	0.349216	0.620911	0.533766	0.63339	0.440943	0.489658	0.430507
0.314047	0.542412	0.3151	0.47142	0.444747	0.666853	0.602793	0.51186	0.496021	0.622046	0.696311
0.421507	0.617975	NaN	NaN	NaN	NaN	NaN	NaN	NaN	NaN	NaN
0.330882	0.679436	0.469275	0.531344	0.622012	0.456435	NaN	NaN	NaN	NaN	NaN
0.330882	0.432863	0.71746	0.729233	0.750912	0.857487	0.674648	NaN	NaN	NaN	NaN
0.330882	0.679436	0.469275	0.531344	0.542231	0.462749	0.651446	0.634399	NaN	NaN	NaN
0.454408	0.349011	0.463576	0.466705	0.472674	0.541303	0.58624	0.473272	NaN	NaN	NaN
0.348805	0.335654	0.447905	0.632391	0.370801	0.493189	NaN	NaN	NaN	NaN	NaN
0.348805	0.335654	0.447905	0.632391	0.356763	0.343449	0.317244	0.448894	0.50679	0.582294	NaN
0.348805	0.335654	0.447905	0.632391	0.356763	0.343449	0.517086	0.268298	0.361566	0.504896	0.731925
0.348805	0.335654	0.447905	0.632391	0.356763	0.343449	0.517086	0.268298	0.622012	0.36539	0.640725
0.348805	0.335654	0.447905	0.632391	0.356763	0.343449	0.317244	0.448894	0.50679	0.644228	NaN
0.348805	0.335654	0.447905	0.632391	0.356763	0.343449	0.517086	0.268298	0.361566	0.504896	0.423589
0.288843	0.4612	0.678691	0.372271	0.453621	0.372642	0.244187	0.489902	0.585428	NaN	NaN
0.288843	0.4612	0.678691	0.372271	0.453621	0.372642	0.624889	0.419087	0.419551	0.447015	NaN
0.288843	0.4612	0.678691	0.372271	0.453621	0.372642	0.244187	0.489902	0.501894	0.392073	NaN
0.288843	0.4612	0.678691	0.372271	0.453621	0.372642	0.624889	0.419087	0.669581	0.695401	0.42823
0.53404	0.544152	0.363323	0.496651	0.732119	0.694551	0.616362	NaN	NaN	NaN	NaN
0.53404	0.476261	0.444671	0.257754	0.502856	0.247504	0.442672	0.610959	NaN	NaN	NaN
0.53404	0.476261	0.444671	0.257754	0.502856	0.399346	0.475422	0.520777	0.591274	NaN	NaN
0.453931	0.390809	0.36085	0.540805	0.529842	0.523552	0.46188	NaN	NaN	NaN	NaN
0.395325	0.342715	0.237052	0.440234	0.559499	0.32973	0.500217	0.448401	0.480021	0.559246	0.446425
0.395325	0.342715	0.237052	0.440234	0.434105	0.411636	0.473308	0.45736	0.39443	0.315734	0.233601
0.395325	0.342715	0.237052	0.440234	0.559499	0.32973	0.500217	0.448401	0.491893	0.311322	0.668453
0.395325	0.342715	0.237052	0.440234	0.434105	0.411636	0.473308	0.45736	0.532546	0.467608	0.246795
0.395325	0.342715	0.237052	0.440234	0.559499	0.32973	0.500217	0.448401	0.491893	0.601647	0.393406
0.487507	0.28099	0.504831	0.458374	0.555912	0.312299	0.525186	0.401608	0.309513	0.412581	0.4398
0.487507	0.28099	0.504831	0.458374	0.555912	0.380583	0.466977	0.38879	0.558305	0.571474	0.509146
0.487507	0.28099	0.504831	0.458374	0.555912	0.312299	0.525186	0.401608	0.685436	0.302574	0.359028
0.611692	0.125971	0.23808	0.400397	0.445332	0.633977	0.354542	0.556095	0.396487	0.535598	0.709214
0.611692	0.125971	0.23808	0.400397	0.530926	0.487107	0.557362	0.183647	0.337665	0.584419	0.541685
0.611692	0.125971	0.23808	0.400397	0.445332	0.168326	0.383673	0.560555	0.556823	0.797208	NaN
0.611692	0.125971	0.23808	0.400397	0.530926	0.487107	0.418685	0.37526	0.557061	0.526913	0.475176
0.611692	0.125971	0.23808	0.400397	0.445332	0.168326	0.383673	0.553948	0.532811	0.52883	0.633277
0.611692	0.125971	0.23808	0.400397	0.530926	0.487107	0.557362	0.183647	0.337665	0.46823	0.508644
0.611692	0.125971	0.23808	0.400397	0.530926	0.487107	0.418685	0.37526	0.557061	0.378655	0.64443
0.83286	0.635497	NaN	NaN	NaN	NaN	NaN	NaN	NaN	NaN	NaN
0.432612	0.352142	0.362017	0.265383	0.329562	0.451337	0.50031	0.390113	0.358932	0.310192	NaN
0.432612	0.352142	0.362017	0.265383	0.372871	0.446478	0.131007	0.311502	0.376149	0.584895	NaN
0.432612	0.352142	0.362017	0.265383	0.329562	0.451337	0.6453	0.512019	0.571791	0.667218	0.421299
0.432612	0.352142	0.362017	0.265383	0.372871	0.446478	0.388742	0.545008	0.299755	0.511393	NaN
0.432612	0.352142	0.362017	0.265383	0.329562	0.451337	0.50031	0.537549	0.332031	0.555513	NaN
0.432612	0.352142	0.362017	0.265383	0.372871	0.446478	0.388742	0.455114	0.430163	0.530062	0.535411
0.432612	0.352142	0.362017	0.265383	0.372871	0.446478	0.131007	0.311502	0.469253	0.612875	0.598506
0.432612	0.352142	0.362017	0.265383	0.372871	0.446478	0.131007	0.311502	0.376149	0.56275	NaN
0.432612	0.352142	0.362017	0.265383	0.329562	0.451337	0.6453	0.512019	0.571791	0.489528	NaN
0.432612	0.352142	0.362017	0.265383	0.372871	0.446478	0.131007	0.311502	0.469253	0.612875	0.561951
0.427149	0.441269	0.242149	0.520894	0.460935	0.422534	0.532284	0.379257	0.508667	NaN	NaN
0.427149	0.441269	0.242149	0.609907	0.599302	0.595781	0.571172	0.529186	0.526262	0.474937	0.471408
0.427149	0.441269	0.242149	0.609907	0.599302	0.595781	0.571172	0.590164	0.53584	0.560196	0.30429
0.427149	0.441269	0.242149	0.520894	0.460935	0.422534	0.532284	0.379257	0.498693	NaN	NaN
0.509954	0.326171	0.45007	0.580887	0.38707	0.456756	0.390763	0.71861	0.6622	NaN	NaN
0.509954	0.444691	0.478346	0.346951	0.406373	0.372507	0.31254	0.4793	0.31261	0.490534	0.471717
0.509954	0.326171	0.45007	0.580887	0.49068	0.489331	0.372927	0.353148	0.711068	NaN	NaN
0.509954	0.444691	0.478346	0.346951	0.417271	0.555108	0.376956	0.51929	0.399246	0.2587	0.557152
0.509954	0.444691	0.478346	0.346951	0.406373	0.372507	0.31254	0.475303	0.448	0.559051	0.185654
0.509954	0.444691	0.478346	0.346951	0.417271	0.555108	0.376956	0.405209	0.485926	0.571138	0.125858
0.509954	0.326171	0.45007	0.580887	0.49068	0.489331	0.372927	0.353148	0.400862	NaN	NaN
0.509954	0.444691	0.478346	0.346951	0.406373	0.372507	0.31254	0.4793	0.31261	0.388637	0.452534
0.509954	0.444691	0.478346	0.346951	0.417271	0.555108	0.376956	0.405209	0.485926	0.571138	0.552888
0.583079	0.471401	0.507617	0.415205	0.414916	0.513131	0.562611	0.761294	NaN	NaN	NaN
0.583079	0.471401	0.336547	0.614132	0.484706	0.410167	0.327202	0.535176	0.371305	NaN	NaN
0.583079	0.471401	0.336547	0.614132	0.484706	0.410167	0.303607	0.437539	0.644111	0.678716	NaN
0.583079	0.471401	0.336547	0.614132	0.484706	0.410167	0.303607	0.437539	NaN	NaN	NaN
0.459614	0.394287	0.504274	0.256893	0.387101	0.521979	0.786419	NaN	NaN	NaN	NaN
0.459614	0.394287	0.504274	0.256893	0.694002	0.581613	0.529918	0.652205	0.690613	NaN	NaN
0.449471	0.531297	0.571424	0.552236	0.452151	0.488415	0.353996	0.455048	0.680192	0.570451	0.618676
0.449471	0.531297	0.571424	0.585902	0.444981	0.430479	0.341069	0.492098	0.443998	0.310921	NaN
0.449471	0.531297	0.571424	0.552236	0.452151	0.488415	0.599497	0.493183	0.228205	0.681527	0.667226
0.449471	0.531297	0.571424	0.585902	0.444981	0.430479	0.399475	0.602803	0.685784	0.65342	NaN
0.449471	0.531297	0.571424	0.552236	0.452151	0.488415	0.353996	0.455048	0.343009	0.475271	NaN
0.449471	0.531297	0.571424	0.552236	0.452151	0.488415	0.599497	0.493183	0.228205	0.517284	0.46709
0.499313	0.565006	0.663802	0.388894	0.663694	0.491245	0.236908	0.506476	0.430272	0.469921	0.422705
0.499313	0.565006	0.663802	0.340369	0.619837	0.5124	0.374615	0.169249	0.443899	NaN	NaN
0.499313	0.565006	0.663802	0.388894	0.663694	0.491245	0.262334	0.577284	0.533657	0.47741	0.531331
0.499313	0.565006	0.663802	0.340369	0.619837	0.5124	0.405799	0.501605	0.424642	0.339991	0.477295
0.499313	0.565006	0.663802	0.388894	0.663694	0.491245	0.236908	0.506476	0.430272	0.597207	0.50732
0.499313	0.565006	0.663802	0.388894	0.663694	0.491245	0.262334	0.577284	0.533657	0.486124	0.283108
0.499313	0.565006	0.663802	0.388894	0.663694	0.491245	0.236908	0.506476	0.430272	0.597207	0.614051
0.499313	0.565006	0.663802	0.388894	0.663694	0.491245	0.262334	0.577284	0.533657	0.486124	0.637491

## Sheet: concentration
14.3678	NaN	NaN	NaN	NaN	NaN	NaN	NaN	NaN	NaN	NaN
16.4444	NaN	NaN	NaN	NaN	NaN	NaN	NaN	NaN	NaN	NaN
15.9615	13.6049	17.3585	NaN	NaN	NaN	NaN	NaN	NaN	NaN	NaN
14.4	NaN	NaN	NaN	NaN	NaN	NaN	NaN	NaN	NaN	NaN
14.1943	16.2441	10.3548	NaN	NaN	NaN	NaN	NaN	NaN	NaN	NaN
16.1118	NaN	NaN	NaN	NaN	NaN	NaN	NaN	NaN	NaN	NaN
18.1699	NaN	NaN	NaN	NaN	NaN	NaN	NaN	NaN	NaN	NaN
13.9851	NaN	NaN	NaN	NaN	NaN	NaN	NaN	NaN	NaN	NaN
16.0286	14.2949	13.15	NaN	NaN	NaN	NaN	NaN	NaN	NaN	NaN
15.4267	18.3782	15.8872	15.6364	14.8276	13.6452	10.5556	16.2381	NaN	NaN	NaN
15.4267	18.3782	15.8872	13.7302	17.2541	14.2439	14.7471	15.7672	17.7564	15.2771	NaN
15.4267	18.3782	15.8872	13.7302	17.2541	12.8514	14.7681	15.1074	15.2471	15.4649	12.5
15.4267	18.3782	15.8872	13.7302	17.2541	14.2439	14.7471	15.7672	17.8472	13.75	NaN
18.893	NaN	NaN	NaN	NaN	NaN	NaN	NaN	NaN	NaN	NaN
19.5743	NaN	NaN	NaN	NaN	NaN	NaN	NaN	NaN	NaN	NaN
17.8361	NaN	NaN	NaN	NaN	NaN	NaN	NaN	NaN	NaN	NaN
13.5982	14.6408	13.3692	NaN	NaN	NaN	NaN	NaN	NaN	NaN	NaN
19.9462	NaN	NaN	NaN	NaN	NaN	NaN	NaN	NaN	NaN	NaN
16.9563	16.4573	19.8792	13.5955	15.6238	14.3	15.1429	NaN	NaN	NaN	NaN
16.9563	16.4573	19.8792	13.7789	16.8538	16.741	14.8557	13.6479	NaN	NaN	NaN
16.9563	16.4573	19.8792	13.5955	15.6238	12.0943	16.8729	12.4	NaN	NaN	NaN
16.9563	16.4573	19.8792	13.7789	16.8538	16.741	15.3043	16.4096	18.2439	17.0583	NaN
16.9563	16.4573	19.8792	13.5955	15.6238	12.0943	16.8729	15.381	NaN	NaN	NaN
16.9563	16.4573	19.8792	13.7789	16.8538	16.741	15.3043	20.4228	14.1711	15.0556	NaN
16.9563	16.4573	19.8792	13.7789	16.8538	16.741	15.3043	16.4096	16.9167	13.0769	NaN
16.9563	16.4573	19.8792	13.7789	16.8538	16.741	15.3043	20.4228	19.0667	16.375	15.9231
12.7692	NaN	NaN	NaN	NaN	NaN	NaN	NaN	NaN	NaN	NaN
12.9726	NaN	NaN	NaN	NaN	NaN	NaN	NaN	NaN	NaN	NaN
16.352	12.9423	13.1827	15.5	15.8608	NaN	NaN	NaN	NaN	NaN	NaN
16.244	17.3081	12.4896	9.25	13.9451	NaN	NaN	NaN	NaN	NaN	NaN
15.105	NaN	NaN	NaN	NaN	NaN	NaN	NaN	NaN	NaN	NaN
15.0423	15.0833	18.7197	14.8673	16.9274	16.4802	15.4444	16.2075	13.7463	13.2821	NaN
15.0423	15.0833	18.7197	14.8673	16.9274	16.4802	13.807	14.6184	15.7327	15.8191	14
15.0423	15.0833	18.7197	14.8673	16.9274	16.4802	15.4444	16.2075	15	16.8571	18.4352
15.0423	15.0833	18.7197	14.8673	16.9274	16.4802	13.807	14.6184	15.7327	14.493	17.1545
15.0423	15.0833	18.7197	14.8673	16.9274	16.4802	13.807	14.6184	15.7327	15.8191	17.3333
22.2158	19.254	14.6271	6.17647	12.1042	NaN	NaN	NaN	NaN	NaN	NaN
12.8454	NaN	NaN	NaN	NaN	NaN	NaN	NaN	NaN	NaN	NaN
12.6038	19.8963	18.6385	11.2105	14.8478	13.1	12.975	NaN	NaN	NaN	NaN
18.9	18.7349	16.2683	17.8593	14.9527	NaN	NaN	NaN	NaN	NaN	NaN
15.8028	20.0352	17.0632	13.6909	13.7312	12.8947	13.2105	18.5882	NaN	NaN	NaN
15.8028	16.046	18.6333	17.9764	13.8902	17.337	21.5429	21.7568	14.5522	17.7765	17.7
15.8028	20.0352	17.0632	15.9574	18.4717	19.2881	18.959	NaN	NaN	NaN	NaN
15.8028	20.0352	17.0632	13.6909	13.7312	12.8947	10.4051	16.1717	15.4356	17.1034	15.4416
15.8028	20.0352	17.0632	15.9574	18.4717	19.2881	19.2167	19.5144	15.6223	13.7826	16.4186
15.8028	16.046	18.6333	17.9764	13.8902	17.337	21.5429	21.7568	18.2439	16.9811	16.5469
15.8028	20.0352	17.0632	15.9574	18.4717	19.2881	19.2167	19.5144	16.6632	15.3433	12.0702
15.8028	16.046	18.6333	17.9764	13.8902	17.337	21.5429	21.7568	18.2439	15.2222	NaN
17.7204	17.4194	13.2055	12.2373	16.2857	NaN	NaN	NaN	NaN	NaN	NaN
17.9956	18.3473	17.6145	16.6752	21.109	13.6129	19.2222	19.6454	13.2603	12.2973	12.0294
17.9956	18.3473	17.6145	16.6752	21.109	13.6129	21.1515	16.5872	16.0917	16.5211	15.5761
17.9956	18.3473	17.6145	16.6752	21.109	13.6129	21.1515	18.9597	20.0333	16.6176	14.5385
17.9956	18.3473	17.6145	16.6752	21.109	13.6129	19.2222	19.6454	21.2289	13.8966	11.3333
17.9956	18.3473	17.6145	16.6752	21.109	13.6129	21.1515	16.5872	21.9385	17.5536	12.5882
17.9956	18.3473	17.6145	16.6752	21.109	13.6129	21.1515	18.9597	20.0333	16.6061	15.6
17.9956	18.3473	17.6145	16.6752	21.109	13.6129	19.2222	19.6454	21.2289	15.1034	13.2941
17.9956	18.3473	17.6145	16.6752	21.109	13.6129	21.1515	16.5872	21.9385	17.5536	13.625
17.4485	15.1316	15.3013	18.0248	14.661	NaN	NaN	NaN	NaN	NaN	NaN
18.9738	19.0179	17.2696	10.913	12.7353	NaN	NaN	NaN	NaN	NaN	NaN
18.2254	19.6818	21.1628	22.5414	16.4067	NaN	NaN	NaN	NaN	NaN	NaN
18.2664	18.6101	16.5644	NaN	NaN	NaN	NaN	NaN	NaN	NaN	NaN
19.7806	21.4892	19.7004	14.0154	11.7391	NaN	NaN	NaN	NaN	NaN	NaN
19.7806	21.4892	19.7004	16.4286	13	NaN	NaN	NaN	NaN	NaN	NaN
19.3221	NaN	NaN	NaN	NaN	NaN	NaN	NaN	NaN	NaN	NaN
17.8927	NaN	NaN	NaN	NaN	NaN	NaN	NaN	NaN	NaN	NaN
15.7699	19.7757	18.6207	15.1214	16.4787	18.2381	18.1509	14.5446	NaN	NaN	NaN
15.7699	19.7757	18.6207	15.6835	16.2617	17.5172	13.48	17.3	NaN	NaN	NaN
13.5	14.6689	16.3317	15.0062	NaN	NaN	NaN	NaN	NaN	NaN	NaN
22.0453	20.1711	20.3396	17.1971	15.0652	13.9231	14.2581	NaN	NaN	NaN	NaN
22.0453	20.1711	20.3396	17.1971	15.8898	13.8953	18.1985	16.359	NaN	NaN	NaN
16.2761	NaN	NaN	NaN	NaN	NaN	NaN	NaN	NaN	NaN	NaN
15.8577	19.6042	17.8432	20.0577	14.5176	18.1731	18.1102	16.3393	15.5714	16.6667	18.3426
15.8577	19.6042	17.8432	20.0577	15.7582	19.6087	15.2787	13.4348	17.6818	13.3023	17
15.8577	19.6042	17.8432	20.0577	15.7582	19.6087	12.7292	19.7158	20.7899	18.7576	15.4752
15.8577	19.6042	17.8432	20.0577	14.5176	18.1731	18.1102	14.8267	17.1132	18.0538	18.6529
15.8577	19.6042	17.8432	20.0577	15.7582	19.6087	15.2787	13.4348	17.1319	18.2234	16.6867
15.6798	16.2995	17.157	17.3333	20.6485	19.1488	18.0917	20.5	16.4222	15.7778	NaN
15.6798	16.2995	17.157	17.3333	20.6485	18.1071	20.0638	18.9429	23.2229	15.1628	14.9701
15.6798	16.2995	17.157	17.3333	20.6485	19.1488	18.0917	20.5	16.4222	14.7941	NaN
15.6798	16.2995	17.157	17.3333	20.6485	18.1071	20.0638	18.9429	23.2229	16.4545	15.1918
22.0694	19.6979	18.6919	19.4694	18.5211	18.0388	NaN	NaN	NaN	NaN	NaN
17.8127	16.8347	17.5609	13.6226	14.0645	13.5068	16.4262	18.5714	21.4293	17.136	15.9903
17.8127	16.8347	15.789	14.65	12.0253	15.8115	14.8605	9.51613	16.6818	11.7931	NaN
17.8127	16.8347	17.5609	14.7561	NaN	NaN	NaN	NaN	NaN	NaN	NaN
21.6318	14.819	13.9409	13.4787	13.1515	NaN	NaN	NaN	NaN	NaN	NaN
21.6318	18.6417	15.8431	16.6765	16.5584	21.3409	16.1316	11.8889	15.75	17.9184	17.4219
21.6318	18.6417	15.8431	16.6765	16.5584	21.3409	16.1957	19.5506	18.965	17.6516	19.1457
18.9691	14.5414	NaN	NaN	NaN	NaN	NaN	NaN	NaN	NaN	NaN
20.568	19.5154	19.8062	20.25	17.3	17.3191	NaN	NaN	NaN	NaN	NaN
20.568	19.5154	19.8062	20.25	17.1869	12.4615	NaN	NaN	NaN	NaN	NaN
18.475	20.4857	18.5667	12.1724	13.5294	12.9643	18.2632	NaN	NaN	NaN	NaN
16.1337	15.6992	NaN	NaN	NaN	NaN	NaN	NaN	NaN	NaN	NaN
19.5878	18.5042	22.0753	20.0369	20.5847	20.7054	16.1416	16.0577	NaN	NaN	NaN
19.5878	18.5042	22.0753	20.0369	17.3566	20.582	18.9118	19.6406	19.5	13.6154	13.2174
19.5878	18.5042	22.0753	20.0369	17.3566	20.582	18.9118	19.6406	19.5	13.125	14.1739
21.8643	18.615	17.5488	17.099	20.621	20.2207	20.8792	21.6744	21.4472	14.0233	16.7632
21.8643	18.615	17.5488	17.099	20.621	20.2207	23.3007	23.0828	22.1341	16.2895	14.2143
21.8643	18.615	17.5488	17.099	20.621	20.2207	20.8792	21.6744	21.4472	12.2667	10.3462
21.8643	18.615	17.5488	17.099	20.621	20.2207	23.3007	23.0828	22.1341	16.2895	15.9677
15.9954	16.7677	21.0974	18.2889	15.8188	21.8307	17.0222	17.1575	19.5833	16.6455	21.0657
15.9954	16.7677	21.0974	16.9787	19.3654	21.8114	16.3929	15.8214	18.6105	20.1635	20.3701
15.9954	16.7677	21.0974	18.2889	15.8188	21.8307	17.3333	16.6143	20.6111	16.4932	18.2565
15.9954	16.7677	21.0974	16.9787	19.3654	21.8114	15.0891	18.8447	21.0846	17.1722	18.4342
15.9954	16.7677	21.0974	16.9787	19.3654	21.8114	16.3929	13.5246	16.1111	15.5	15.561
20.4384	19.5538	16.8882	14.2524	NaN	NaN	NaN	NaN	NaN	NaN	NaN
20.4384	17.5528	15.2525	17.7956	20.8507	18.1744	NaN	NaN	NaN	NaN	NaN
20.4384	17.5528	15.2525	17.7956	20.8507	19.197	15.4478	12.2059	10.6122	NaN	NaN
20.4384	17.5528	15.2525	17.7956	20.8507	19.197	15.4478	12.2059	15.0635	NaN	NaN
16.8988	16.6434	21.281	21.7015	13.6131	18.1129	15.2466	NaN	NaN	NaN	NaN
16.8988	16.6434	21.281	21.7015	18.4667	21.6	19.5947	16.8725	NaN	NaN	NaN
17.745	19.3589	18.5221	15.2879	NaN	NaN	NaN	NaN	NaN	NaN	NaN
17.745	19.3589	18.5221	15.411	15.7701	14.2632	15.5278	NaN	NaN	NaN	NaN
14.4011	17.6262	19.2884	19.5177	22.2421	20.8377	14.2935	15.4444	19.543	18.9068	17.1387
14.4011	17.6262	19.2884	19.5177	22.2421	20.8377	16.4228	20.2484	21.377	16.5	14.1333
14.4011	17.6262	19.2884	19.5177	22.2421	20.8377	16.4228	20.2484	21.377	14.9661	13.55
16.6406	18.1653	20.9583	17.8361	15.1875	16.6923	NaN	NaN	NaN	NaN	NaN
12.9739	17.5933	21.9478	16.6452	17.1561	20.6	16.964	12	15.9778	15.5366	15.4595
12.9739	17.5933	21.9478	16.6452	17.1561	20.6	18.0427	22.2963	20.9469	16.2333	16.5769
12.9739	17.5933	21.9478	16.6452	17.1561	20.6	16.964	12	18.5283	15.027	15.84
12.9739	17.5933	21.9478	16.6452	17.1561	20.6	18.0427	22.2963	20.9469	14.9091	17.5385
12.9739	17.5933	21.9478	16.6452	17.1561	20.6	16.964	12	18.5283	16.6949	11.4412
18.5085	NaN	NaN	NaN	NaN	NaN	NaN	NaN	NaN	NaN	NaN
19.9664	18.1147	20.7584	19.9959	14.2346	17.1985	19.2078	17.5951	15.5327	15.7213	11.5357
19.9664	18.1147	20.7584	19.9959	18.785	16.549	17.6772	16.4672	17.6	15.7439	NaN
19.9664	18.1147	20.7584	19.9959	14.2346	17.1985	19.2078	17.5951	16.0141	16.234	14.75
19.9664	18.1147	20.7584	19.9959	18.785	16.549	17.6772	16.4672	18.2338	7.6875	12.5455
17.1779	14.4881	NaN	NaN	NaN	NaN	NaN	NaN	NaN	NaN	NaN
19.5141	14.8378	19.1344	17.1866	14.0149	17.6389	NaN	NaN	NaN	NaN	NaN
19.5141	19.8157	19.9912	16.65	14.2857	10.825	15.6071	NaN	NaN	NaN	NaN
19.5141	14.8378	19.1344	17.1866	10.5195	17.8173	16.3361	15.2121	NaN	NaN	NaN
22.2815	19.9486	22.9875	23.4007	18.25	15.3861	17.5181	17.4211	NaN	NaN	NaN
14.7339	17.6823	22.1232	20.9359	14.5	21.6211	NaN	NaN	NaN	NaN	NaN
14.7339	17.6823	22.1232	20.9359	16.8862	23.2556	14.8193	18.4308	22.5093	16.617	NaN
14.7339	17.6823	22.1232	20.9359	16.8862	23.2556	14.4778	15.8182	21.4889	16.5244	14.75
14.7339	17.6823	22.1232	20.9359	16.8862	23.2556	14.4778	15.8182	17.5224	15.5	14.8167
14.7339	17.6823	22.1232	20.9359	16.8862	23.2556	14.8193	18.4308	22.5093	13.25	NaN
14.7339	17.6823	22.1232	20.9359	16.8862	23.2556	14.4778	15.8182	21.4889	16.5244	17.7568
18.5669	19.5433	16.6878	18.8133	20.2486	18.9681	17.3279	16.5872	16.6383	NaN	NaN
18.5669	19.5433	16.6878	18.8133	20.2486	18.9681	15.5888	17.7978	16.4935	11.5526	NaN
18.5669	19.5433	16.6878	18.8133	20.2486	18.9681	17.3279	16.5872	17.8389	14.3077	NaN
18.5669	19.5433	16.6878	18.8133	20.2486	18.9681	15.5888	17.7978	14.9479	15.5	13.1
22.5042	18.8125	15.0347	15.0137	16.3736	11.4186	15.4948	NaN	NaN	NaN	NaN
22.5042	17.7968	21.1176	16.9606	19.4712	18.5075	20.2632	15.4706	NaN	NaN	NaN
22.5042	17.7968	21.1176	16.9606	19.4712	14.1562	16.6635	16.6143	17.78	NaN	NaN
18.756	20.8659	20.9625	15.2784	16.2619	15	11.6667	NaN	NaN	NaN	NaN
17.5776	16.2229	20.4659	21.2897	19.9444	20.7823	18.4403	19.9452	15.4804	15.8901	17.7692
17.5776	16.2229	20.4659	21.2897	17.7217	20.3775	21.8129	21.4921	16.988	15.5747	17.9286
17.5776	16.2229	20.4659	21.2897	19.9444	20.7823	18.4403	19.9452	18.0818	13.0238	13.9545
17.5776	16.2229	20.4659	21.2897	17.7217	20.3775	21.8129	21.4921	14.9753	15.75	14.5676
17.5776	16.2229	20.4659	21.2897	19.9444	20.7823	18.4403	19.9452	18.0818	19.119	15.5116
17.3591	18.3607	20.6292	17.2	21.0426	20.8319	18.3382	22.3033	20.57	19.2159	14.7831
17.3591	18.3607	20.6292	17.2	21.0426	18.9358	20.9797	19.9677	21.2295	23.236	19.5217
17.3591	18.3607	20.6292	17.2	21.0426	20.8319	18.3382	22.3033	15.4545	16.0602	15.8152
15.2083	18.0386	17.3958	17.2431	19.7612	19.5165	15.9419	18.5556	18.5868	17.044	16.5195
15.2083	18.0386	17.3958	17.2431	15.4538	18.8201	15.5294	16.2966	22.7785	16.1379	19.1062
15.2083	18.0386	17.3958	17.2431	19.7612	16.9882	21	16.4583	18.3778	12.8267	NaN
15.2083	18.0386	17.3958	17.2431	15.4538	18.8201	15.908	17.6183	19.8512	13.8594	18.2381
15.2083	18.0386	17.3958	17.2431	19.7612	16.9882	21	11.4754	13.0282	14.1406	13.55
15.2083	18.0386	17.3958	17.2431	15.4538	18.8201	15.5294	16.2966	22.7785	12.4783	13.8421
15.2083	18.0386	17.3958	17.2431	15.4538	18.8201	15.908	17.6183	19.8512	12.3	13.7917
15.4412	13.8095	NaN	NaN	NaN	NaN	NaN	NaN	NaN	NaN	NaN
17.0815	19.6126	17.1538	22.2402	18.9236	19.8939	16.7576	16.1129	17.8407	16.7463	NaN
17.0815	19.6126	17.1538	22.2402	18.8733	18.6667	16.8478	19.0537	19.5841	15.5556	NaN
17.0815	19.6126	17.1538	22.2402	18.9236	19.8939	16.2959	15.6829	19.1141	17.6	13.3333
17.0815	19.6126	17.1538	22.2402	18.8733	18.6667	12.5918	14.6591	19.0686	15	NaN
17.0815	19.6126	17.1538	22.2402	18.9236	19.8939	16.7576	14.4103	15.6735	18.2045	NaN
17.0815	19.6126	17.1538	22.2402	18.8733	18.6667	12.5918	15.1429	16.7045	13.9783	13.3824
17.0815	19.6126	17.1538	22.2402	18.8733	18.6667	16.8478	19.0537	16.8506	15.8125	12.4444
17.0815	19.6126	17.1538	22.2402	18.8733	18.6667	16.8478	19.0537	19.5841	11.2581	NaN
17.0815	19.6126	17.1538	22.2402	18.9236	19.8939	16.2959	15.6829	19.1141	10.92	NaN
17.0815	19.6126	17.1538	22.2402	18.8733	18.6667	16.8478	19.0537	16.8506	15.8125	14.6875
17.2295	18.8128	20.7636	16.637	16.6288	17.4333	21.7143	17.5616	15.2179	NaN	NaN
17.2295	18.8128	20.7636	16.5694	20.4588	21.422	21.9593	20.0202	19.8321	14.1519	15.5366
17.2295	18.8128	20.7636	16.5694	20.4588	21.422	21.9593	16.8444	20	16.2826	12.6389
17.2295	18.8128	20.7636	16.637	16.6288	17.4333	21.7143	17.5616	16.7	NaN	NaN
22.1858	18.4159	20.741	22.187	17.2672	17.5045	15.947	16.8451	13.0769	NaN	NaN
22.1858	19.787	21.9767	20.087	16.283	21.9677	22.0417	16.7283	24.2026	18.7407	12.6216
22.1858	18.4159	20.741	22.187	17.9237	17.3673	16.6312	15.3561	12.9375	NaN	NaN
22.1858	19.787	21.9767	20.087	17.0085	18.744	21.4923	15.8352	20.2536	15.0182	17.0938
22.1858	19.787	21.9767	20.087	16.283	21.9677	22.0417	11.9219	17.3617	18.5208	15.3373
22.1858	19.787	21.9767	20.087	17.0085	18.744	21.4923	17.9222	18.0283	16.75	18.913
22.1858	18.4159	20.741	22.187	17.9237	17.3673	16.6312	15.3561	16.2459	NaN	NaN
22.1858	19.787	21.9767	20.087	16.283	21.9677	22.0417	16.7283	24.2026	15.6744	17.4844
22.1858	19.787	21.9767	20.087	17.0085	18.744	21.4923	17.9222	18.0283	16.75	16.5
16.6126	23.1152	19.3249	20.2039	18.698	19.7135	22.978	16.4132	NaN	NaN	NaN
16.6126	23.1152	18.5	18.2903	19.474	18.7476	16.6911	17.844	16.1069	NaN	NaN
16.6126	23.1152	18.5	18.2903	19.474	18.7476	18.1898	17.7931	14.7692	12.3333	NaN
16.6126	23.1152	18.5	18.2903	19.474	18.7476	18.1898	17.7931	17.1154	NaN	NaN
18.25	19.1514	19.4777	21	18.6783	13.0556	16.3182	NaN	NaN	NaN	NaN
18.25	19.1514	19.4777	21	15.885	16.4087	15.4	13.7162	17.0714	NaN	NaN
15.9958	19.3945	20.8225	16.9441	20.0394	21.1797	20.3088	19.5906	14.4928	15.3289	14.1939
15.9958	19.3945	20.8225	18.625	19.2716	24.5787	18.3491	20.3623	18.8258	15.3933	NaN
15.9958	19.3945	20.8225	16.9441	20.0394	21.1797	18.8433	17.1181	21.0258	14.5323	13.9855
15.9958	19.3945	20.8225	18.625	19.2716	24.5787	17.7845	20.6712	17.8794	15.0087	NaN
15.9958	19.3945	20.8225	16.9441	20.0394	21.1797	20.3088	19.5906	19.4035	12.0667	NaN
15.9958	19.3945	20.8225	16.9441	20.0394	21.1797	18.8433	17.1181	21.0258	18.3235	17.32
17.2232	19.3108	22.5239	18.1307	16.4726	23.9444	22.7815	19.6971	22.2674	12.7778	17.5
17.2232	19.3108	22.5239	16.9128	19.3264	22.4545	20.3284	19.5682	21.0481	NaN	NaN
17.2232	19.3108	22.5239	18.1307	16.4726	23.9444	18.8682	18.1508	21.2944	13.9825	17.0351
17.2232	19.3108	22.5239	16.9128	19.3264	22.4545	17.5678	18.8333	20.2	20.5954	22.2569
17.2232	19.3108	22.5239	18.1307	16.4726	23.9444	22.7815	19.6971	22.2674	16.375	14.5208
17.2232	19.3108	22.5239	18.1307	16.4726	23.9444	18.8682	18.1508	21.2944	15.6962	15.3667
17.2232	19.3108	22.5239	18.1307	16.4726	23.9444	22.7815	19.6971	22.2674	16.375	15.9592
17.2232	19.3108	22.5239	18.1307	16.4726	23.9444	18.8682	18.1508	21.2944	15.6962	16.4286
