# Supplementary material for: Fluctuations of the transcription factor ATML1 generate the pattern of giant cells in the Arabidopsis sepal
Source: eLife. 2017 Feb 1;6:e19131. doi: 10.7554/eLife.19131 (PMC5333958; doi:10.7554/eLife.19131)
Supplement: Supplementary file 1. — See readme files within the different folders for further information. All raw image confocal tif files and example image processing files may be downloaded from: http://dx.doi.org/10.7946/P29G6M DOI: http://dx.doi.org/10.7554/eLife.19131.046 [file elife-19131-supp1.zip › lineage files/LGO#3 selected lineages ATML1_Manuscript_Final.xlsx]

## Sheet: info
lineages	11	11	23	14	38	4	3	6	1	1	1	area	17.2335	23.8972	14.9357	11.2171	17.3532	4.41521	6.40917	11.9638	NaN	NaN	NaN		concentration	15.4267	18.3782	15.8872	15.6364	14.8276	13.6452	10.5556	16.2381	NaN	NaN	NaN				ploidy	1	3	3	1	1	1	1	1	NaN
	11	11	23	31	53	5	4	15	73	74	1		17.2335	23.8972	14.9357	12.8487	22.1403	5.83947	12.3911	16.5214	11.1092	14.3016	NaN			15.4267	18.3782	15.8872	13.7302	17.2541	14.2439	14.7471	15.7672	17.7564	15.2771	NaN					1	3	3	1	3	1	1	1	1
	11	11	23	31	53	15	10	21	83	93	33		17.2335	23.8972	14.9357	12.8487	22.1403	10.5395	9.82739	17.2335	12.1062	19.6431	3.10154			15.4267	18.3782	15.8872	13.7302	17.2541	12.8514	14.7681	15.1074	15.2471	15.4649	12.5					1	3	3	1	3	1	1	1	1
	11	11	23	31	53	5	4	15	77	70	1		17.2335	23.8972	14.9357	12.8487	22.1403	5.83947	12.3911	16.5214	10.2547	8.27078	NaN			15.4267	18.3782	15.8872	13.7302	17.2541	14.2439	14.7471	15.7672	17.8472	13.75	NaN					1	3	3	1	3	1	1	1	1
	17	23	32	28	57	7	7	1	1	1	1		15.7783	22.4419	31.7097	9.07565	12.0874	7.1213	13.9577	NaN	NaN	NaN	NaN			16.9563	16.4573	19.8792	13.5955	15.6238	14.3	15.1429	NaN	NaN	NaN	NaN					1	3	3	1	1	1	1	NaN	NaN
	17	23	32	53	80	29	41	41	1	1	1		15.7783	22.4419	31.7097	9.68749	15.5581	19.7972	13.8153	10.1122	NaN	NaN	NaN			16.9563	16.4573	19.8792	13.7789	16.8538	16.741	14.8557	13.6479	NaN	NaN	NaN					1	3	3	1	1	1	1	1	NaN
	17	23	32	28	57	16	19	25	1	1	1		15.7783	22.4419	31.7097	9.07565	12.0874	7.54858	16.8063	4.27278	NaN	NaN	NaN			16.9563	16.4573	19.8792	13.5955	15.6238	12.0943	16.8729	12.4	NaN	NaN	NaN					1	3	3	1	1	1	1	1	NaN
	17	23	32	53	80	29	61	52	66	43	1		15.7783	22.4419	31.7097	9.68749	15.5581	19.7972	16.379	11.8214	11.6789	17.7477	NaN			16.9563	16.4573	19.8792	13.7789	16.8538	16.741	15.3043	16.4096	18.2439	17.0583	NaN					1	3	3	1	1	1	1	1	1
	17	23	32	28	57	16	19	26	1	1	1		15.7783	22.4419	31.7097	9.07565	12.0874	7.54858	16.8063	5.98189	NaN	NaN	NaN			16.9563	16.4573	19.8792	13.5955	15.6238	12.0943	16.8729	15.381	NaN	NaN	NaN					1	3	3	1	1	1	1	1	NaN
	17	23	32	53	80	29	61	65	86	67	1		15.7783	22.4419	31.7097	9.68749	15.5581	19.7972	16.379	21.2215	10.8244	15.5077	NaN			16.9563	16.4573	19.8792	13.7789	16.8538	16.741	15.3043	20.4228	14.1711	15.0556	NaN					1	3	3	1	1	1	1	1	1
	17	23	32	53	80	29	61	52	138	125	1		15.7783	22.4419	31.7097	9.68749	15.5581	19.7972	16.379	11.8214	13.6729	2.24	NaN			16.9563	16.4573	19.8792	13.7789	16.8538	16.741	15.3043	16.4096	16.9167	13.0769	NaN					1	3	3	1	1	1	1	1	1
	17	23	32	53	80	29	61	65	132	97	42		15.7783	22.4419	31.7097	9.68749	15.5581	19.7972	16.379	21.2215	14.9547	13.7846	13.44			16.9563	16.4573	19.8792	13.7789	16.8538	16.741	15.3043	20.4228	19.0667	16.375	15.9231					1	3	3	1	1	1	1	1	1
	23	27	33	46	71	30	27	50	45	45	1		21.7526	15.6251	22.1355	11.523	21.4223	25.2094	12.8183	15.0972	9.54254	6.72001	NaN			15.0423	15.0833	18.7197	14.8673	16.9274	16.4802	15.4444	16.2075	13.7463	13.2821	NaN					1	1	3	1	1	3	1	1	1
	23	27	33	46	71	30	50	66	147	133	83		21.7526	15.6251	22.1355	11.523	21.4223	25.2094	16.2366	10.8244	14.385	16.197	2.0677			15.0423	15.0833	18.7197	14.8673	16.9274	16.4802	13.807	14.6184	15.7327	15.8191	14					1	1	3	1	1	3	1	1	1
	23	27	33	46	71	30	27	50	115	113	58		21.7526	15.6251	22.1355	11.523	21.4223	25.2094	12.8183	15.0972	11.3941	16.8862	18.6093			15.0423	15.0833	18.7197	14.8673	16.9274	16.4802	15.4444	16.2075	15	16.8571	18.4352					1	1	3	1	1	3	1	1	1
	23	27	33	46	71	30	50	66	147	177	120		21.7526	15.6251	22.1355	11.523	21.4223	25.2094	16.2366	10.8244	14.385	12.2339	18.9539			15.0423	15.0833	18.7197	14.8673	16.9274	16.4802	13.807	14.6184	15.7327	14.493	17.1545					1	1	3	1	1	3	1	1	1
	23	27	33	46	71	30	50	66	147	133	93		21.7526	15.6251	22.1355	11.523	21.4223	25.2094	16.2366	10.8244	14.385	16.197	6.72001			15.0423	15.0833	18.7197	14.8673	16.9274	16.4802	13.807	14.6184	15.7327	15.8191	17.3333					1	1	3	1	1	3	1	1	1
	28	29	41	48	93	61	94	128	197	186	127		22.1355	18.3058	20.6802	21.6184	9.81355	13.1032	19.9396	26.3488	9.54254	14.6462	18.9539			15.8028	16.046	18.6333	17.9764	13.8902	17.337	21.5429	21.7568	14.5522	17.7765	17.7					3	1	1	1	1	1	1	3	1
	28	17	22	41	61	28	56	1	1	1	1		22.1355	15.2421	20.6037	14.3783	19.0287	25.2094	17.376	NaN	NaN	NaN	NaN			15.8028	20.0352	17.0632	15.9574	18.4717	19.2881	18.959	NaN	NaN	NaN	NaN					3	1	1	1	1	3	1	NaN	NaN
	28	17	22	29	62	23	55	84	150	153	94		22.1355	15.2421	20.6037	11.2171	11.13	18.9427	11.2517	14.1002	14.385	4.99693	13.2677			15.8028	20.0352	17.0632	13.6909	13.7312	12.8947	10.4051	16.1717	15.4356	17.1034	15.4416					3	1	1	1	1	1	1	1	1
	28	17	22	41	61	28	63	86	167	178	112		22.1355	15.2421	20.6037	14.3783	19.0287	25.2094	17.0911	44.5793	26.7761	3.96308	7.40924			15.8028	20.0352	17.0632	15.9574	18.4717	19.2881	19.2167	19.5144	15.6223	13.7826	16.4186					3	1	1	1	1	3	1	3	3
	28	29	41	48	93	61	94	128	198	206	153		22.1355	18.3058	20.6802	21.6184	9.81355	13.1032	19.9396	26.3488	11.6789	9.13232	11.0277			15.8028	16.046	18.6333	17.9764	13.8902	17.337	21.5429	21.7568	18.2439	16.9811	16.5469					3	1	1	1	1	1	1	3	1
	28	17	22	41	61	28	63	86	176	180	134		22.1355	15.2421	20.6037	14.3783	19.0287	25.2094	17.0911	44.5793	13.5305	11.5446	9.82156			15.8028	20.0352	17.0632	15.9574	18.4717	19.2881	19.2167	19.5144	16.6632	15.3433	12.0702					3	1	1	1	1	3	1	3	1
	28	29	41	48	93	61	94	128	198	210	1		22.1355	18.3058	20.6802	21.6184	9.81355	13.1032	19.9396	26.3488	11.6789	4.65232	NaN			15.8028	16.046	18.6333	17.9764	13.8902	17.337	21.5429	21.7568	18.2439	15.2222	NaN					3	1	1	1	1	1	1	3	1
	30	39	49	59	92	52	75	77	90	54	15		17.3867	20.0675	20.0675	16.0098	25.2519	22.076	16.6638	20.0821	10.3971	12.7508	5.85847			17.9956	18.3473	17.6145	16.6752	21.109	13.6129	19.2222	19.6454	13.2603	12.2973	12.0294					1	1	1	1	3	3	1	1	1
	30	39	49	59	92	52	83	100	103	90	12		17.3867	20.0675	20.0675	16.0098	25.2519	22.076	28.2003	15.5244	15.5244	12.2339	15.8523			17.9956	18.3473	17.6145	16.6752	21.109	13.6129	21.1515	16.5872	16.0917	16.5211	15.5761					1	1	1	1	3	3	3	1	1
	30	39	49	59	92	52	83	108	175	146	87		17.3867	20.0675	20.0675	16.0098	25.2519	22.076	28.2003	17.6608	21.3639	5.85847	2.24			17.9956	18.3473	17.6145	16.6752	21.109	13.6129	21.1515	18.9597	20.0333	16.6176	14.5385					1	1	1	1	3	3	3	1	1
	30	39	49	59	92	52	75	77	137	96	41		17.3867	20.0675	20.0675	16.0098	25.2519	22.076	16.6638	20.0821	23.6427	4.99693	1.55077			17.9956	18.3473	17.6145	16.6752	21.109	13.6129	19.2222	19.6454	21.2289	13.8966	11.3333					1	1	1	1	3	3	1	1	3
	30	39	49	59	92	52	83	100	163	147	92		17.3867	20.0675	20.0675	16.0098	25.2519	22.076	28.2003	15.5244	18.5154	19.2985	2.92924			17.9956	18.3473	17.6145	16.6752	21.109	13.6129	21.1515	16.5872	21.9385	17.5536	12.5882					1	1	1	1	3	3	3	1	1
	30	39	49	59	92	52	83	108	175	164	98		17.3867	20.0675	20.0675	16.0098	25.2519	22.076	28.2003	17.6608	21.3639	5.68616	8.6154			17.9956	18.3473	17.6145	16.6752	21.109	13.6129	21.1515	18.9597	20.0333	16.6061	15.6					1	1	1	1	3	3	3	1	1
	30	39	49	59	92	52	75	77	137	121	63		17.3867	20.0675	20.0675	16.0098	25.2519	22.076	16.6638	20.0821	23.6427	9.99386	2.92924			17.9956	18.3473	17.6145	16.6752	21.109	13.6129	19.2222	19.6454	21.2289	15.1034	13.2941					1	1	1	1	3	3	1	1	3
	30	39	49	59	92	52	83	100	163	147	108		17.3867	20.0675	20.0675	16.0098	25.2519	22.076	28.2003	15.5244	18.5154	19.2985	2.75693			17.9956	18.3473	17.6145	16.6752	21.109	13.6129	21.1515	16.5872	21.9385	17.5536	13.625					1	1	1	1	3	3	3	1	1
	40	50	61	70	102	44	32	1	1	1	1		23.6674	22.8249	20.5271	21.2105	16.5155	7.40615	8.83041	NaN	NaN	NaN	NaN			22.0453	20.1711	20.3396	17.1971	15.0652	13.9231	14.2581	NaN	NaN	NaN	NaN					1	3	3	3	1	1	1	NaN	NaN
	40	50	61	70	112	59	53	24	1	1	1		23.6674	22.8249	20.5271	21.2105	15.199	12.2486	19.3699	5.55461	NaN	NaN	NaN			22.0453	20.1711	20.3396	17.1971	15.8898	13.8953	18.1985	16.359	NaN	NaN	NaN					1	3	3	3	1	1	1	1	NaN
	42	51	66	74	70	68	131	176	214	251	229		18.842	22.0589	18.0761	21.2105	10.1726	14.8123	18.0881	7.97586	11.9638	12.4062	18.6093			15.8577	19.6042	17.8432	20.0577	14.5176	18.1731	18.1102	16.3393	15.5714	16.6667	18.3426					1	3	3	3	1	1	1	1	1
	42	51	66	74	87	80	146	208	245	260	232		18.842	22.0589	18.0761	21.2105	10.8906	19.6548	8.68799	3.2758	12.5335	7.40924	11.0277			15.8577	19.6042	17.8432	20.0577	15.7582	19.6087	15.2787	13.4348	17.6818	13.3023	17					1	3	3	3	1	1	1	1	1
	42	51	66	74	87	80	153	194	247	267	236		18.842	22.0589	18.0761	21.2105	10.8906	19.6548	6.83645	13.5305	16.9487	17.0585	17.4031			15.8577	19.6042	17.8432	20.0577	15.7582	19.6087	12.7292	19.7158	20.7899	18.7576	15.4752					1	3	3	3	1	1	1	1	1
	42	51	66	74	70	68	131	190	239	264	239		18.842	22.0589	18.0761	21.2105	10.1726	14.8123	18.0881	10.682	15.0972	16.0246	20.8493			15.8577	19.6042	17.8432	20.0577	14.5176	18.1731	18.1102	14.8267	17.1132	18.0538	18.6529					1	3	3	3	1	1	1	1	1
	42	51	66	74	87	80	146	208	246	263	248		18.842	22.0589	18.0761	21.2105	10.8906	19.6548	8.68799	3.2758	12.9608	16.197	14.3016			15.8577	19.6042	17.8432	20.0577	15.7582	19.6087	15.2787	13.4348	17.1319	18.2234	16.6867					1	3	3	3	1	1	1	1	1
	43	45	57	72	109	69	118	145	215	216	1		19.3782	15.8549	17.0803	14.9901	24.1748	17.2335	17.0911	26.2064	12.8183	6.20309	NaN			15.6798	16.2995	17.157	17.3333	20.6485	19.1488	18.0917	20.5	16.4222	15.7778	NaN					1	1	1	1	3	1	1	3	1
	43	45	57	72	109	71	111	122	184	151	84		19.3782	15.8549	17.0803	14.9901	24.1748	11.9638	20.0821	19.9396	24.9246	7.40924	11.5446			15.6798	16.2995	17.157	17.3333	20.6485	18.1071	20.0638	18.9429	23.2229	15.1628	14.9701					1	1	1	1	3	1	1	1	3
	43	45	57	72	109	69	118	145	215	228	1		19.3782	15.8549	17.0803	14.9901	24.1748	17.2335	17.0911	26.2064	12.8183	5.85847	NaN			15.6798	16.2995	17.157	17.3333	20.6485	19.1488	18.0917	20.5	16.4222	14.7941	NaN					1	1	1	1	3	1	1	3	1
	43	45	57	72	109	71	111	122	184	176	126		19.3782	15.8549	17.0803	14.9901	24.1748	11.9638	20.0821	19.9396	24.9246	9.47694	12.5785			15.6798	16.2995	17.157	17.3333	20.6485	18.1071	20.0638	18.9429	23.2229	16.4545	15.1918					1	1	1	1	3	1	1	1	3
	45	33	29	12	23	25	44	68	42	71	61		21.676	18.9952	17.6165	10.8092	7.42	10.3971	17.376	20.9366	27.2034	21.5385	17.7477			17.8127	16.8347	17.5609	13.6226	14.0645	13.5068	16.4262	18.5714	21.4293	17.136	15.9903					1	1	1	1	1	1	1	1	3
	46	40	53	60	55	58	100	158	156	179	165		16.8506	19.4547	11.7188	13.8684	18.4303	25.067	10.8244	3.8455	8.54556	8.44309	11.0277			21.6318	18.6417	15.8431	16.6765	16.5584	21.3409	16.1316	11.8889	15.75	17.9184	17.4219					1	1	1	1	1	3	1	1	1
	46	40	53	60	55	58	123	167	201	225	211		16.8506	19.4547	11.7188	13.8684	18.4303	25.067	13.1032	25.3518	28.4852	26.7077	34.2893			21.6318	18.6417	15.8431	16.6765	16.5584	21.3409	16.1957	19.5506	18.965	17.6516	19.1457					1	1	1	1	1	3	1	3	3
	51	62	74	87	123	84	104	89	1	1	1		22.6717	18.3824	21.3696	22.1283	14.1219	15.9517	16.0941	14.8123	NaN	NaN	NaN			19.5878	18.5042	22.0753	20.0369	20.5847	20.7054	16.1416	16.0577	NaN	NaN	NaN					3	1	1	3	1	1	1	1	NaN
	51	62	74	87	127	92	129	126	182	129	65		22.6717	18.3824	21.3696	22.1283	15.4384	17.376	19.3699	18.2305	22.7882	4.48001	3.96308			19.5878	18.5042	22.0753	20.0369	17.3566	20.582	18.9118	19.6406	19.5	13.6154	13.2174					3	1	1	3	1	1	1	1	3
	51	62	74	87	127	92	129	126	182	163	100		22.6717	18.3824	21.3696	22.1283	15.4384	17.376	19.3699	18.2305	22.7882	2.75693	3.96308			19.5878	18.5042	22.0753	20.0369	17.3566	20.582	18.9118	19.6406	19.5	13.125	14.1739					3	1	1	3	1	1	1	1	3
	52	60	71	82	114	90	138	153	223	185	139		16.9272	17.3101	18.842	20.5987	26.2093	31.6186	21.2215	24.4973	28.3428	14.8185	19.6431			21.8643	18.615	17.5488	17.099	20.621	20.2207	20.8792	21.6744	21.4472	14.0233	16.7632					1	1	1	1	3	3	1	3	3
	52	60	71	82	114	90	141	180	248	256	192		16.9272	17.3101	18.842	20.5987	26.2093	31.6186	20.3669	22.3609	25.4943	26.1908	9.64925			21.8643	18.615	17.5488	17.099	20.621	20.2207	23.3007	23.0828	22.1341	16.2895	14.2143					1	1	1	1	3	3	1	3	3
	52	60	71	82	114	90	138	153	223	221	181		16.9272	17.3101	18.842	20.5987	26.2093	31.6186	21.2215	24.4973	28.3428	10.3385	4.48001			21.8643	18.615	17.5488	17.099	20.621	20.2207	20.8792	21.6744	21.4472	12.2667	10.3462					1	1	1	1	3	3	1	3	3
	52	60	71	82	114	90	141	180	248	256	228		16.9272	17.3101	18.842	20.5987	26.2093	31.6186	20.3669	22.3609	25.4943	26.1908	10.6831			21.8643	18.615	17.5488	17.099	20.621	20.2207	23.3007	23.0828	22.1341	16.2895	15.9677					1	1	1	1	3	3	1	3	3
	53	53	65	76	78	83	122	157	171	187	185		16.5442	19.4547	23.5908	13.7664	16.5155	26.9185	12.8183	18.0881	18.8002	18.9539	23.6062			15.9954	16.7677	21.0974	18.2889	15.8188	21.8307	17.0222	17.1575	19.5833	16.6455	21.0657					1	1	3	1	1	3	1	1	1
	53	53	65	85	99	97	152	201	232	233	217		16.5442	19.4547	23.5908	14.3783	18.6697	24.9246	11.9638	7.97586	13.5305	17.92	21.8831			15.9954	16.7677	21.0974	16.9787	19.3654	21.8114	16.3929	15.8214	18.6105	20.1635	20.3701					1	1	3	1	1	3	1	1	1
	53	53	65	76	78	83	151	188	212	209	201		16.5442	19.4547	23.5908	13.7664	16.5155	26.9185	14.5275	19.9396	25.6367	25.157	32.9108			15.9954	16.7677	21.0974	18.2889	15.8188	21.8307	17.3333	16.6143	20.6111	16.4932	18.2565					1	1	3	1	1	3	1	1	3
	53	53	65	85	99	97	161	193	231	232	218		16.5442	19.4547	23.5908	14.3783	18.6697	24.9246	14.385	22.9306	28.6276	26.0185	26.1908			15.9954	16.7677	21.0974	16.9787	19.3654	21.8114	15.0891	18.8447	21.0846	17.1722	18.4342					1	1	3	1	1	3	1	3	3
	53	53	65	85	99	97	152	202	233	244	230		16.5442	19.4547	23.5908	14.3783	18.6697	24.9246	11.9638	8.68799	8.97284	8.6154	7.06463			15.9954	16.7677	21.0974	16.9787	19.3654	21.8114	16.3929	13.5246	16.1111	15.5	15.561					1	1	3	1	1	3	1	1	1
	54	66	78	96	126	75	1	1	1	1	1		27.9566	15.2421	15.1655	13.9704	24.0552	12.2486	NaN	NaN	NaN	NaN	NaN			20.4384	17.5528	15.2525	17.7956	20.8507	18.1744	NaN	NaN	NaN	NaN	NaN					3	1	1	1	3	1	NaN	NaN	NaN
	54	66	78	96	126	91	108	69	48	1	1		27.9566	15.2421	15.1655	13.9704	24.0552	9.40012	9.54254	4.84248	6.97887	NaN	NaN			20.4384	17.5528	15.2525	17.7956	20.8507	19.197	15.4478	12.2059	10.6122	NaN	NaN					3	1	1	1	3	1	1	1	1
	54	66	78	96	126	91	108	69	110	1	1		27.9566	15.2421	15.1655	13.9704	24.0552	9.40012	9.54254	4.84248	8.97284	NaN	NaN			20.4384	17.5528	15.2525	17.7956	20.8507	19.197	15.4478	12.2059	15.0635	NaN	NaN					3	1	1	1	3	1	1	1	1
	55	48	55	79	72	62	21	1	1	1	1		12.8677	10.9529	23.4376	27.3289	16.3958	17.6608	10.3971	NaN	NaN	NaN	NaN			16.8988	16.6434	21.281	21.7015	13.6131	18.1129	15.2466	NaN	NaN	NaN	NaN					1	1	3	3	1	1	1	NaN	NaN
	55	48	55	79	85	57	29	4	1	1	1		12.8677	10.9529	23.4376	27.3289	17.9516	22.7882	27.0609	21.2215	NaN	NaN	NaN			16.8988	16.6434	21.281	21.7015	18.4667	21.6	19.5947	16.8725	NaN	NaN	NaN					1	1	3	3	1	3	3	1	NaN
	57	65	73	91	118	101	156	191	255	255	221		13.557	15.7783	20.4505	23.046	30.1587	32.4731	13.1032	19.2275	26.4912	27.7416	29.8093			14.4011	17.6262	19.2884	19.5177	22.2421	20.8377	14.2935	15.4444	19.543	18.9068	17.1387					1	1	1	3	3	3	1	1	3
	57	65	73	91	118	101	157	183	238	215	170		13.557	15.7783	20.4505	23.046	30.1587	32.4731	17.5184	22.3609	27.2034	13.0954	12.9231			14.4011	17.6262	19.2884	19.5177	22.2421	20.8377	16.4228	20.2484	21.377	16.5	14.1333					1	1	1	3	3	3	1	3	3
	57	65	73	91	118	101	157	183	238	239	191		13.557	15.7783	20.4505	23.046	30.1587	32.4731	17.5184	22.3609	27.2034	10.1662	10.3385			14.4011	17.6262	19.2884	19.5177	22.2421	20.8377	16.4228	20.2484	21.377	14.9661	13.55					1	1	1	3	3	3	1	3	3
	58	32	45	73	49	31	1	1	1	1	1		9.80397	18.5356	25.7354	12.4408	9.57419	7.40615	NaN	NaN	NaN	NaN	NaN			16.6406	18.1653	20.9583	17.8361	15.1875	16.6923	NaN	NaN	NaN	NaN	NaN					1	1	3	1	1	1	NaN	NaN	NaN
	59	42	59	93	106	116	155	171	165	132	131		17.6165	25.0461	30.7906	18.9671	20.7042	29.1973	15.8093	6.5516	12.8183	14.1293	12.7508			12.9739	17.5933	21.9478	16.6452	17.1561	20.6	16.964	12	15.9778	15.5366	15.4595					1	3	3	1	1	3	1	1	1
	59	42	59	93	106	116	163	160	170	119	118		17.6165	25.0461	30.7906	18.9671	20.7042	29.1973	16.6638	26.9185	32.1883	15.5077	17.92			12.9739	17.5933	21.9478	16.6452	17.1561	20.6	18.0427	22.2963	20.9469	16.2333	16.5769					1	3	3	1	1	3	1	3	3
	59	42	59	93	106	116	155	171	179	150	140		17.6165	25.0461	30.7906	18.9671	20.7042	29.1973	15.8093	6.5516	15.0972	6.3754	4.3077			12.9739	17.5933	21.9478	16.6452	17.1561	20.6	16.964	12	18.5283	15.027	15.84					1	3	3	1	1	3	1	1	1
	59	42	59	93	106	116	163	160	170	138	130		17.6165	25.0461	30.7906	18.9671	20.7042	29.1973	16.6638	26.9185	32.1883	13.2677	2.24			12.9739	17.5933	21.9478	16.6452	17.1561	20.6	18.0427	22.2963	20.9469	14.9091	17.5385					1	3	3	1	1	3	1	3	3
	59	42	59	93	106	116	155	171	179	160	150		17.6165	25.0461	30.7906	18.9671	20.7042	29.1973	15.8093	6.5516	15.0972	10.1662	5.85847			12.9739	17.5933	21.9478	16.6452	17.1561	20.6	16.964	12	18.5283	16.6949	11.4412					1	3	3	1	1	3	1	1	1
	61	73	84	100	135	105	143	165	211	169	111		25.0461	16.6974	20.6037	24.8815	9.69387	18.6578	21.9336	23.2154	15.2396	10.5108	4.82462			19.9664	18.1147	20.7584	19.9959	14.2346	17.1985	19.2078	17.5951	15.5327	15.7213	11.5357					3	1	1	3	1	1	1	3	1
	61	73	84	100	136	106	134	121	127	66	1		25.0461	16.6974	20.6037	24.8815	12.8055	14.5275	18.0881	19.5124	20.6518	14.1293	NaN			19.9664	18.1147	20.7584	19.9959	18.785	16.549	17.6772	16.4672	17.6	15.7439	NaN					3	1	1	3	1	1	1	1	1
	61	73	84	100	135	105	143	165	230	198	148		25.0461	16.6974	20.6037	24.8815	9.69387	18.6578	21.9336	23.2154	10.1122	8.09848	8.27078			19.9664	18.1147	20.7584	19.9959	14.2346	17.1985	19.2078	17.5951	16.0141	16.234	14.75					3	1	1	3	1	1	1	3	1
	61	73	84	100	136	106	134	121	193	141	78		25.0461	16.6974	20.6037	24.8815	12.8055	14.5275	18.0881	19.5124	10.9668	5.51386	5.68616			19.9664	18.1147	20.7584	19.9959	18.785	16.549	17.6772	16.4672	18.2338	7.6875	12.5455					3	1	1	3	1	1	1	1	1
	63	55	62	88	76	53	1	1	1	1	1		27.1141	11.3358	19.3782	21.3125	8.01839	5.12734	NaN	NaN	NaN	NaN	NaN			19.5141	14.8378	19.1344	17.1866	14.0149	17.6389	NaN	NaN	NaN	NaN	NaN					3	1	1	1	1	1	NaN	NaN	NaN
	63	57	63	89	82	54	18	1	1	1	1		27.1141	16.6208	17.3867	10.1974	9.21516	5.69704	3.98793	NaN	NaN	NaN	NaN			19.5141	19.8157	19.9912	16.65	14.2857	10.825	15.6071	NaN	NaN	NaN	NaN					3	1	1	1	1	1	1	NaN	NaN
	63	55	62	88	94	73	52	12	1	1	1		27.1141	11.3358	19.3782	21.3125	9.21516	14.8123	16.9487	4.70006	NaN	NaN	NaN			19.5141	14.8378	19.1344	17.1866	10.5195	17.8173	16.3361	15.2121	NaN	NaN	NaN					3	1	1	1	1	1	1	1	NaN
	64	71	82	98	121	67	42	7	1	1	1		26.1184	19.3782	24.5865	28.2467	16.2761	14.385	11.8214	5.41219	NaN	NaN	NaN			22.2815	19.9486	22.9875	23.4007	18.25	15.3861	17.5181	17.4211	NaN	NaN	NaN					3	1	3	3	1	1	1	1	NaN
	65	75	90	106	130	123	-1	-1	-1	-1	-1		16.6974	14.706	21.7526	23.8618	15.5581	22.9306	NaN	NaN	NaN	NaN	NaN			14.7339	17.6823	22.1232	20.9359	14.5	21.6211	NaN	NaN	NaN	NaN	NaN					1	1	1	3	1	3	NaN	NaN	NaN
	65	75	90	106	138	130	180	186	228	192	1		16.6974	14.706	21.7526	23.8618	14.7203	25.6367	11.8214	18.5154	22.9306	8.09848	NaN			14.7339	17.6823	22.1232	20.9359	16.8862	23.2556	14.8193	18.4308	22.5093	16.617	NaN					1	1	1	3	1	3	1	1	3
	65	75	90	106	138	130	185	204	253	223	196		16.6974	14.706	21.7526	23.8618	14.7203	25.6367	12.8183	18.8002	12.8183	14.1293	0.689232			14.7339	17.6823	22.1232	20.9359	16.8862	23.2556	14.4778	15.8182	21.4889	16.5244	14.75					1	1	1	3	1	3	1	1	1
	65	75	90	106	138	130	185	204	259	219	180		16.6974	14.706	21.7526	23.8618	14.7203	25.6367	12.8183	18.8002	9.54254	9.30463	10.3385			14.7339	17.6823	22.1232	20.9359	16.8862	23.2556	14.4778	15.8182	17.5224	15.5	14.8167					1	1	1	3	1	3	1	1	1
	65	75	90	106	138	130	180	186	228	204	1		16.6974	14.706	21.7526	23.8618	14.7203	25.6367	11.8214	18.5154	22.9306	7.58155	NaN			14.7339	17.6823	22.1232	20.9359	16.8862	23.2556	14.8193	18.4308	22.5093	13.25	NaN					1	1	1	3	1	3	1	1	3
	65	75	90	106	138	130	185	204	253	223	197		16.6974	14.706	21.7526	23.8618	14.7203	25.6367	12.8183	18.8002	12.8183	14.1293	6.3754			14.7339	17.6823	22.1232	20.9359	16.8862	23.2556	14.4778	15.8182	21.4889	16.5244	17.7568					1	1	1	3	1	3	1	1	1
	66	77	89	111	139	112	117	74	70	1	1		19.4547	22.978	14.4762	15.296	22.1403	26.7761	17.376	15.5244	6.69402	NaN	NaN			18.5669	19.5433	16.6878	18.8133	20.2486	18.9681	17.3279	16.5872	16.6383	NaN	NaN					1	3	3	3	3	3	1	1	1
	66	77	89	111	139	112	149	137	154	88	1		19.4547	22.978	14.4762	15.296	22.1403	26.7761	15.2396	12.6759	10.9668	6.5477	NaN			18.5669	19.5433	16.6878	18.8133	20.2486	18.9681	15.5888	17.7978	16.4935	11.5526	NaN					1	3	3	3	3	3	1	1	1
	66	77	89	111	139	112	117	74	108	48	1		19.4547	22.978	14.4762	15.296	22.1403	26.7761	17.376	15.5244	21.2215	4.48001	NaN			18.5669	19.5433	16.6878	18.8133	20.2486	18.9681	17.3279	16.5872	17.8389	14.3077	NaN					1	3	3	3	3	3	1	1	1
	66	77	89	111	139	112	149	137	188	120	67		19.4547	22.978	14.4762	15.296	22.1403	26.7761	15.2396	12.6759	13.6729	4.48001	5.16924			18.5669	19.5433	16.6878	18.8133	20.2486	18.9681	15.5888	17.7978	14.9479	15.5	13.1					1	3	3	3	3	3	1	1	1
	67	63	76	92	101	55	38	1	1	1	1		27.6503	13.4805	11.0295	7.44407	10.8906	6.12432	13.8153	NaN	NaN	NaN	NaN			22.5042	18.8125	15.0347	15.0137	16.3736	11.4186	15.4948	NaN	NaN	NaN	NaN					3	1	1	1	1	1	1	NaN	NaN
	67	67	80	105	110	82	49	13	1	1	1		27.6503	14.323	18.2293	20.7006	22.8584	9.54254	13.5305	2.42124	NaN	NaN	NaN			22.5042	17.7968	21.1176	16.9606	19.4712	18.5075	20.2632	15.4706	NaN	NaN	NaN					3	1	1	1	3	1	1	1	NaN
	67	67	80	105	110	110	91	39	52	1	1		27.6503	14.323	18.2293	20.7006	22.8584	9.11526	14.8123	9.96982	14.2426	NaN	NaN			22.5042	17.7968	21.1176	16.9606	19.4712	14.1562	16.6635	16.6143	17.78	NaN	NaN					3	1	1	1	3	1	1	1	1
	69	76	91	107	140	120	171	189	251	214	168		21.2164	13.4039	20.2207	21.8223	12.9252	20.9366	22.6457	31.1913	14.5275	15.68	22.4			17.5776	16.2229	20.4659	21.2897	19.9444	20.7823	18.4403	19.9452	15.4804	15.8901	17.7692					1	1	1	1	1	1	3	3	1
	69	76	91	107	144	124	168	175	220	159	110		21.2164	13.4039	20.2207	21.8223	13.7629	21.5063	24.3548	27.2034	11.8214	14.9908	16.8862			17.5776	16.2229	20.4659	21.2897	17.7217	20.3775	21.8129	21.4921	16.988	15.5747	17.9286					1	1	1	1	1	1	3	3	1
	69	76	91	107	140	120	171	189	257	243	200		21.2164	13.4039	20.2207	21.8223	12.9252	20.9366	22.6457	31.1913	15.6669	7.23694	3.79078			17.5776	16.2229	20.4659	21.2897	19.9444	20.7823	18.4403	19.9452	18.0818	13.0238	13.9545					1	1	1	1	1	1	3	3	1
	69	76	91	107	144	124	168	175	237	193	142		21.2164	13.4039	20.2207	21.8223	13.7629	21.5063	24.3548	27.2034	11.5365	9.64925	12.7508			17.5776	16.2229	20.4659	21.2897	17.7217	20.3775	21.8129	21.4921	14.9753	15.75	14.5676					1	1	1	1	1	1	3	3	1
	69	76	91	107	140	120	171	189	257	249	210		21.2164	13.4039	20.2207	21.8223	12.9252	20.9366	22.6457	31.1913	15.6669	7.23694	7.40924			17.5776	16.2229	20.4659	21.2897	19.9444	20.7823	18.4403	19.9452	18.0818	19.119	15.5116					1	1	1	1	1	1	3	3	1
	70	68	85	103	122	119	172	200	229	220	207		27.7268	16.774	20.4505	18.3552	28.1242	16.9487	19.3699	30.0519	14.2426	15.1631	14.3016			17.3591	18.3607	20.6292	17.2	21.0426	20.8319	18.3382	22.3033	20.57	19.2159	14.7831					1	1	1	1	3	1	1	3	1
	70	68	85	103	122	132	181	199	250	213	188		27.7268	16.774	20.4505	18.3552	28.1242	15.5244	21.079	22.076	26.064	27.7416	27.7416			17.3591	18.3607	20.6292	17.2	21.0426	18.9358	20.9797	19.9677	21.2295	23.236	19.5217					1	1	1	1	3	1	1	3	3
	70	68	85	103	122	119	172	200	249	224	208		27.7268	16.774	20.4505	18.3552	28.1242	16.9487	19.3699	30.0519	14.1002	14.3016	15.8523			17.3591	18.3607	20.6292	17.2	21.0426	20.8319	18.3382	22.3033	15.4545	16.0602	15.8152					1	1	1	1	3	1	1	3	1
	71	56	81	101	111	118	167	182	196	162	159		14.706	21.8291	18.3824	22.2302	16.0368	12.9608	12.2486	15.382	17.2335	15.68	13.2677			15.2083	18.0386	17.3958	17.2431	19.7612	19.5165	15.9419	18.5556	18.5868	17.044	16.5195					1	1	1	3	1	1	1	1	1
	71	56	81	101	117	126	174	170	195	140	115		14.706	21.8291	18.3824	22.2302	14.2416	19.7972	9.68497	16.8063	21.2215	9.99386	19.4708			15.2083	18.0386	17.3958	17.2431	15.4538	18.8201	15.5294	16.2966	22.7785	16.1379	19.1062					1	1	1	3	1	1	1	1	1
	71	56	81	101	111	122	170	187	210	194	1		14.706	21.8291	18.3824	22.2302	16.0368	12.1062	20.9366	10.2547	19.2275	12.9231	NaN			15.2083	18.0386	17.3958	17.2431	19.7612	16.9882	21	16.4583	18.3778	12.8267	NaN					1	1	1	3	1	1	1	1	1
	71	56	81	101	117	126	175	181	207	168	164		14.706	21.8291	18.3824	22.2302	14.2416	19.7972	12.3911	18.6578	23.9276	11.0277	7.23694			15.2083	18.0386	17.3958	17.2431	15.4538	18.8201	15.908	17.6183	19.8512	13.8594	18.2381					1	1	1	3	1	1	1	1	3
	71	56	81	101	111	122	170	198	222	205	194		14.706	21.8291	18.3824	22.2302	16.0368	12.1062	20.9366	8.68799	10.1122	11.0277	6.89232			15.2083	18.0386	17.3958	17.2431	19.7612	16.9882	21	11.4754	13.0282	14.1406	13.55					1	1	1	3	1	1	1	1	1
	71	56	81	101	117	126	174	170	195	167	156		14.706	21.8291	18.3824	22.2302	14.2416	19.7972	9.68497	16.8063	21.2215	3.96308	3.27385			15.2083	18.0386	17.3958	17.2431	15.4538	18.8201	15.5294	16.2966	22.7785	12.4783	13.8421					1	1	1	3	1	1	1	1	1
	71	56	81	101	117	126	175	181	207	175	160		14.706	21.8291	18.3824	22.2302	14.2416	19.7972	12.3911	18.6578	23.9276	8.6154	4.13539			15.2083	18.0386	17.3958	17.2431	15.4538	18.8201	15.908	17.6183	19.8512	12.3	13.7917					1	1	1	3	1	1	1	1	3
	73	52	83	102	115	121	145	105	112	49	1		17.8463	23.1312	15.9314	25.9013	18.7894	25.4943	14.1002	8.83041	16.0941	11.5446	NaN			17.0815	19.6126	17.1538	22.2402	18.9236	19.8939	16.7576	16.1129	17.8407	16.7463	NaN					1	3	1	3	1	3	1	1	1
	73	52	83	102	116	125	154	130	149	82	1		17.8463	23.1312	15.9314	25.9013	17.9516	24.3548	13.1032	21.2215	16.0941	7.75386	NaN			17.0815	19.6126	17.1538	22.2402	18.8733	18.6667	16.8478	19.0537	19.5841	15.5556	NaN					1	3	1	3	1	3	1	1	1
	73	52	83	102	115	121	147	101	121	63	38		17.8463	23.1312	15.9314	25.9013	18.7894	25.4943	13.9577	17.5184	21.2215	6.89232	4.13539			17.0815	19.6126	17.1538	22.2402	18.9236	19.8939	16.2959	15.6829	19.1141	17.6	13.3333					1	3	1	3	1	3	1	1	1
	73	52	83	102	116	125	169	154	169	109	1		17.8463	23.1312	15.9314	25.9013	17.9516	24.3548	6.97887	6.26674	14.5275	17.5754	NaN			17.0815	19.6126	17.1538	22.2402	18.8733	18.6667	12.5918	14.6591	19.0686	15	NaN					1	3	1	3	1	3	1	1	1
	73	52	83	102	115	121	145	116	128	65	1		17.8463	23.1312	15.9314	25.9013	18.7894	25.4943	14.1002	11.1092	13.9577	15.1631	NaN			17.0815	19.6126	17.1538	22.2402	18.9236	19.8939	16.7576	14.4103	15.6735	18.2045	NaN					1	3	1	3	1	3	1	1	1
	73	52	83	102	116	125	169	162	174	116	99		17.8463	23.1312	15.9314	25.9013	17.9516	24.3548	6.97887	6.97887	12.5335	7.92617	5.85847			17.0815	19.6126	17.1538	22.2402	18.8733	18.6667	12.5918	15.1429	16.7045	13.9783	13.3824					1	3	1	3	1	3	1	1	1
	73	52	83	102	116	125	154	130	155	81	69		17.8463	23.1312	15.9314	25.9013	17.9516	24.3548	13.1032	21.2215	12.3911	11.0277	3.10154			17.0815	19.6126	17.1538	22.2402	18.8733	18.6667	16.8478	19.0537	16.8506	15.8125	12.4444					1	3	1	3	1	3	1	1	1
	73	52	83	102	116	125	154	130	149	94	1		17.8463	23.1312	15.9314	25.9013	17.9516	24.3548	13.1032	21.2215	16.0941	5.34155	NaN			17.0815	19.6126	17.1538	22.2402	18.8733	18.6667	16.8478	19.0537	19.5841	11.2581	NaN					1	3	1	3	1	3	1	1	1
	73	52	83	102	115	121	147	101	121	77	1		17.8463	23.1312	15.9314	25.9013	18.7894	25.4943	13.9577	17.5184	21.2215	4.3077	NaN			17.0815	19.6126	17.1538	22.2402	18.9236	19.8939	16.2959	15.6829	19.1141	10.92	NaN					1	3	1	3	1	3	1	1	1
	73	52	83	102	116	125	154	130	155	81	89		17.8463	23.1312	15.9314	25.9013	17.9516	24.3548	13.1032	21.2215	12.3911	11.0277	2.75693			17.0815	19.6126	17.1538	22.2402	18.8733	18.6667	16.8478	19.0537	16.8506	15.8125	14.6875					1	3	1	3	1	3	1	1	1
	74	80	96	116	142	111	115	55	61	1	1		23.361	14.323	23.9738	13.7664	15.7974	21.3639	26.9185	20.7942	11.1092	NaN	NaN			17.2295	18.8128	20.7636	16.637	16.6288	17.4333	21.7143	17.5616	15.2179	NaN	NaN					3	3	3	1	1	3	3	3	1
	74	80	96	118	146	128	166	134	164	101	46		23.361	14.323	23.9738	14.6842	20.3452	24.6397	31.4761	14.1002	19.5124	13.6123	14.1293			17.2295	18.8128	20.7636	16.5694	20.4588	21.422	21.9593	20.0202	19.8321	14.1519	15.5366					3	3	3	1	1	3	3	1	1
	74	80	96	118	146	128	166	174	219	161	116		23.361	14.323	23.9738	14.6842	20.3452	24.6397	31.4761	12.8183	16.379	7.92617	6.20309			17.2295	18.8128	20.7636	16.5694	20.4588	21.422	21.9593	16.8444	20	16.2826	12.6389					3	3	3	1	1	3	3	1	1
	74	80	96	116	142	111	115	55	117	1	1		23.361	14.323	23.9738	13.7664	15.7974	21.3639	26.9185	20.7942	9.96982	NaN	NaN			17.2295	18.8128	20.7636	16.637	16.6288	17.4333	21.7143	17.5616	16.7	NaN	NaN					3	3	3	1	1	3	3	3	1
	75	78	93	110	131	93	81	32	11	1	1		25.9652	16.391	19.225	25.0855	13.8826	15.8093	18.8002	10.1122	3.70308	NaN	NaN			22.1858	18.4159	20.741	22.187	17.2672	17.5045	15.947	16.8451	13.0769	NaN	NaN					3	1	1	3	1	1	1	1	1
	75	79	95	115	143	135	179	179	218	158	119		25.9652	17.6165	22.978	23.4539	12.6858	17.6608	27.3458	13.1032	21.7912	9.30463	6.3754			22.1858	19.787	21.9767	20.087	16.283	21.9677	22.0417	16.7283	24.2026	18.7407	12.6216					3	1	3	3	1	1	3	1	1
	75	78	93	110	137	114	116	73	89	1	1		25.9652	16.391	19.225	25.0855	14.1219	13.9577	20.0821	18.8002	4.55763	NaN	NaN			22.1858	18.4159	20.741	22.187	17.9237	17.3673	16.6312	15.3561	12.9375	NaN	NaN					3	1	1	3	1	1	1	1	1
	75	79	95	115	145	133	160	133	161	84	44		25.9652	17.6165	22.978	23.4539	14.0023	17.8033	27.7731	12.9608	19.6548	9.47694	5.51386			22.1858	19.787	21.9767	20.087	17.0085	18.744	21.4923	15.8352	20.2536	15.0182	17.0938					3	1	3	3	1	1	3	1	1
	75	79	95	115	143	135	179	192	244	189	161		25.9652	17.6165	22.978	23.4539	12.6858	17.6608	27.3458	9.11526	13.388	16.5416	14.3016			22.1858	19.787	21.9767	20.087	16.283	21.9677	22.0417	11.9219	17.3617	18.5208	15.3373					3	1	3	3	1	1	3	1	1
	75	79	95	115	145	133	160	156	203	131	97		25.9652	17.6165	22.978	23.4539	14.0023	17.8033	27.7731	12.8183	15.0972	17.92	3.96308			22.1858	19.787	21.9767	20.087	17.0085	18.744	21.4923	17.9222	18.0283	16.75	18.913					3	1	3	3	1	1	3	1	1
	75	78	93	110	137	114	116	73	136	1	1		25.9652	16.391	19.225	25.0855	14.1219	13.9577	20.0821	18.8002	8.68799	NaN	NaN			22.1858	18.4159	20.741	22.187	17.9237	17.3673	16.6312	15.3561	16.2459	NaN	NaN					3	1	1	3	1	1	1	1	1
	75	79	95	115	143	135	179	179	218	183	145		25.9652	17.6165	22.978	23.4539	12.6858	17.6608	27.3458	13.1032	21.7912	7.40924	11.0277			22.1858	19.787	21.9767	20.087	16.283	21.9677	22.0417	16.7283	24.2026	15.6744	17.4844					3	1	3	3	1	1	3	1	1
	75	79	95	115	145	133	160	156	203	131	105		25.9652	17.6165	22.978	23.4539	14.0023	17.8033	27.7731	12.8183	15.0972	17.92	7.23694			22.1858	19.787	21.9767	20.087	17.0085	18.744	21.4923	17.9222	18.0283	16.75	16.5					3	1	3	3	1	1	3	1	1
	76	54	75	97	100	85	59	23	1	1	1		14.6294	29.2587	21.2164	26.0033	17.8319	24.3548	32.3307	17.2335	NaN	NaN	NaN			16.6126	23.1152	19.3249	20.2039	18.698	19.7135	22.978	16.4132	NaN	NaN	NaN					1	3	1	3	1	3	3	1	NaN
	76	54	79	108	119	115	103	51	64	1	1		14.6294	29.2587	19.4547	18.9671	20.7042	29.3398	17.5184	15.5244	18.6578	NaN	NaN			16.6126	23.1152	18.5	18.2903	19.474	18.7476	16.6911	17.844	16.1069	NaN	NaN					1	3	1	1	1	3	1	1	1
	76	54	79	108	119	115	126	75	91	29	1		14.6294	29.2587	19.4547	18.9671	20.7042	29.3398	19.5124	20.6518	7.40615	6.20309	NaN			16.6126	23.1152	18.5	18.2903	19.474	18.7476	18.1898	17.7931	14.7692	12.3333	NaN					1	3	1	1	1	3	1	1	1
	76	54	79	108	119	115	126	75	114	1	1		14.6294	29.2587	19.4547	18.9671	20.7042	29.3398	19.5124	20.6518	7.40615	NaN	NaN			16.6126	23.1152	18.5	18.2903	19.474	18.7476	18.1898	17.7931	17.1154	NaN	NaN					1	3	1	1	1	3	1	1	1
	77	70	87	109	120	87	66	1	1	1	1		15.3187	16.6974	17.1569	26.2072	13.7629	10.2547	6.26674	NaN	NaN	NaN	NaN			18.25	19.1514	19.4777	21	18.6783	13.0556	16.3182	NaN	NaN	NaN	NaN					1	1	1	3	1	1	1	NaN	NaN
	77	70	87	109	124	102	95	40	38	1	1		15.3187	16.6974	17.1569	26.2072	13.5235	16.379	13.5305	10.5395	13.9577	NaN	NaN			18.25	19.1514	19.4777	21	15.885	16.4087	15.4	13.7162	17.0714	NaN	NaN					1	1	1	3	1	1	1	1	1
	78	72	86	112	128	129	165	155	173	106	77		18.3058	25.0461	29.3353	14.5822	24.2945	30.9064	19.3699	24.3548	9.82739	13.0954	16.8862			15.9958	19.3945	20.8225	16.9441	20.0394	21.1797	20.3088	19.5906	14.4928	15.3289	14.1939					1	3	3	1	3	3	1	3	1
	78	72	86	114	133	127	139	88	109	50	1		18.3058	25.0461	29.3353	17.1316	19.3877	28.0579	15.0972	19.6548	22.076	15.3354	NaN			15.9958	19.3945	20.8225	18.625	19.2716	24.5787	18.3491	20.3623	18.8258	15.3933	NaN					1	3	3	1	1	3	1	1	3
	78	72	86	112	128	129	173	172	202	145	124		18.3058	25.0461	29.3353	14.5822	24.2945	30.9064	19.0851	18.0881	27.6306	10.6831	11.8893			15.9958	19.3945	20.8225	16.9441	20.0394	21.1797	18.8433	17.1181	21.0258	14.5323	13.9855					1	3	3	1	3	3	1	1	3
	78	72	86	114	133	127	158	124	159	80	1		18.3058	25.0461	29.3353	17.1316	19.3877	28.0579	16.5214	20.7942	20.0821	19.8154	NaN			15.9958	19.3945	20.8225	18.625	19.2716	24.5787	17.7845	20.6712	17.8794	15.0087	NaN					1	3	3	1	1	3	1	1	1
	78	72	86	112	128	129	165	155	192	136	1		18.3058	25.0461	29.3353	14.5822	24.2945	30.9064	19.3699	24.3548	16.2366	2.58462	NaN			15.9958	19.3945	20.8225	16.9441	20.0394	21.1797	20.3088	19.5906	19.4035	12.0667	NaN					1	3	3	1	3	3	1	3	1
	78	72	86	112	128	129	173	172	202	174	151		18.3058	25.0461	29.3353	14.5822	24.2945	30.9064	19.0851	18.0881	27.6306	11.7169	17.2308			15.9958	19.3945	20.8225	16.9441	20.0394	21.1797	18.8433	17.1181	21.0258	18.3235	17.32					1	3	3	1	3	3	1	1	3
	79	74	92	113	132	131	183	185	227	181	141		17.8463	22.6717	27.1907	15.602	17.4729	28.2003	21.5063	24.9246	26.6337	10.8554	14.8185			17.2232	19.3108	22.5239	18.1307	16.4726	23.9444	22.7815	19.6971	22.2674	12.7778	17.5					1	3	3	1	1	3	1	3	3
	79	74	92	117	141	134	159	125	160	1	1		17.8463	22.6717	27.1907	15.1941	17.2335	28.2003	19.0851	18.8002	26.6337	NaN	NaN			17.2232	19.3108	22.5239	16.9128	19.3264	22.4545	20.3284	19.5682	21.0481	NaN	NaN					1	3	3	1	1	3	1	1	3
	79	74	92	113	132	131	184	197	236	203	186		17.8463	22.6717	27.1907	15.602	17.4729	28.2003	18.373	17.9457	28.0579	9.82156	9.82156			17.2232	19.3108	22.5239	18.1307	16.4726	23.9444	18.8682	18.1508	21.2944	13.9825	17.0351					1	3	3	1	1	3	1	1	3
	79	74	92	117	141	134	176	163	206	137	91		17.8463	22.6717	27.1907	15.1941	17.2335	28.2003	16.8063	17.0911	22.7882	22.5723	24.8124			17.2232	19.3108	22.5239	16.9128	19.3264	22.4545	17.5678	18.8333	20.2	20.5954	22.2569					1	3	3	1	1	3	1	1	3
	79	74	92	113	132	131	183	185	227	202	175		17.8463	22.6717	27.1907	15.602	17.4729	28.2003	21.5063	24.9246	26.6337	11.0277	8.27078			17.2232	19.3108	22.5239	18.1307	16.4726	23.9444	22.7815	19.6971	22.2674	16.375	14.5208					1	3	3	1	1	3	1	3	3
	79	74	92	113	132	131	184	197	236	208	202		17.8463	22.6717	27.1907	15.602	17.4729	28.2003	18.373	17.9457	28.0579	13.6123	5.16924			17.2232	19.3108	22.5239	18.1307	16.4726	23.9444	18.8682	18.1508	21.2944	15.6962	15.3667					1	3	3	1	1	3	1	1	3
	79	74	92	113	132	131	183	185	227	202	179		17.8463	22.6717	27.1907	15.602	17.4729	28.2003	21.5063	24.9246	26.6337	11.0277	8.44309			17.2232	19.3108	22.5239	18.1307	16.4726	23.9444	22.7815	19.6971	22.2674	16.375	15.9592					1	3	3	1	1	3	1	3	3
	79	74	92	113	132	131	184	197	236	208	203		17.8463	22.6717	27.1907	15.602	17.4729	28.2003	18.373	17.9457	28.0579	13.6123	6.03078			17.2232	19.3108	22.5239	18.1307	16.4726	23.9444	18.8682	18.1508	21.2944	15.6962	16.4286					1	3	3	1	1	3	1	1	3
[truncated: 2 more columns]

## Sheet: mean normalized
1.57392	1.87505	1.6209	1.19826	0.968189	0.748671	0.579153	0.890938	NaN	NaN	NaN
1.57392	1.87505	1.6209	1.05218	1.12663	0.781522	0.809133	0.865103	0.974243	0.692847	NaN
1.57392	1.87505	1.6209	1.05218	1.12663	0.705117	0.810284	0.828902	0.836562	0.701364	0.5669
1.57392	1.87505	1.6209	1.05218	1.12663	0.781522	0.809133	0.865103	0.979226	0.62359	NaN
1.72998	1.67907	2.02819	1.04186	1.02018	0.7846	0.830845	NaN	NaN	NaN	NaN
1.72998	1.67907	2.02819	1.05592	1.1005	0.918531	0.815088	0.748821	NaN	NaN	NaN
1.72998	1.67907	2.02819	1.04186	1.02018	0.663582	0.925767	0.680352	NaN	NaN	NaN
1.72998	1.67907	2.02819	1.05592	1.1005	0.918531	0.839706	0.90035	1.00099	0.773625	NaN
1.72998	1.67907	2.02819	1.04186	1.02018	0.663582	0.925767	0.843909	NaN	NaN	NaN
1.72998	1.67907	2.02819	1.05592	1.1005	0.918531	0.839706	1.12054	0.777525	0.682799	NaN
1.72998	1.67907	2.02819	1.05592	1.1005	0.918531	0.839706	0.90035	0.928169	0.593064	NaN
1.72998	1.67907	2.02819	1.05592	1.1005	0.918531	0.839706	1.12054	1.04613	0.742638	0.722143
1.5347	1.53889	1.90989	1.13932	1.1053	0.904223	0.847392	0.889262	0.754218	0.602367	NaN
1.5347	1.53889	1.90989	1.13932	1.1053	0.904223	0.757552	0.802071	0.863207	0.71743	0.634928
1.5347	1.53889	1.90989	1.13932	1.1053	0.904223	0.847392	0.889262	0.823007	0.764505	0.836072
1.5347	1.53889	1.90989	1.13932	1.1053	0.904223	0.757552	0.802071	0.863207	0.657284	0.777992
1.5347	1.53889	1.90989	1.13932	1.1053	0.904223	0.757552	0.802071	0.863207	0.71743	0.786101
1.61229	1.63711	1.90108	1.37758	0.906983	0.951229	1.18199	1.19373	0.79844	0.806198	0.80273
1.61229	2.0441	1.74089	1.22286	1.20614	1.05828	1.04023	NaN	NaN	NaN	NaN
1.61229	2.0441	1.74089	1.04917	0.896597	0.707497	0.570896	0.887296	0.84691	0.775675	0.700305
1.61229	2.0441	1.74089	1.22286	1.20614	1.05828	1.05436	1.0707	0.857153	0.625068	0.744616
1.61229	1.63711	1.90108	1.37758	0.906983	0.951229	1.18199	1.19373	1.00099	0.770128	0.750433
1.61229	2.0441	1.74089	1.22286	1.20614	1.05828	1.05436	1.0707	0.91426	0.695848	0.547406
1.61229	1.63711	1.90108	1.37758	0.906983	0.951229	1.18199	1.19373	1.00099	0.690358	NaN
1.83601	1.8719	1.79713	1.27786	1.37834	0.746901	1.05467	1.07789	0.727553	0.557707	0.545557
1.83601	1.8719	1.79713	1.27786	1.37834	0.746901	1.16052	0.91009	0.882908	0.749266	0.706406
1.83601	1.8719	1.79713	1.27786	1.37834	0.746901	1.16052	1.04026	1.09917	0.753643	0.659348
1.83601	1.8719	1.79713	1.27786	1.37834	0.746901	1.05467	1.07789	1.16477	0.630236	0.513989
1.83601	1.8719	1.79713	1.27786	1.37834	0.746901	1.16052	0.91009	1.2037	0.796089	0.570901
1.83601	1.8719	1.79713	1.27786	1.37834	0.746901	1.16052	1.04026	1.09917	0.753118	0.707491
1.83601	1.8719	1.79713	1.27786	1.37834	0.746901	1.05467	1.07789	1.16477	0.684971	0.602914
1.83601	1.8719	1.79713	1.27786	1.37834	0.746901	1.16052	0.91009	1.2037	0.796089	0.617921
2.24919	2.05798	2.07516	1.31786	0.983705	0.763919	0.782299	NaN	NaN	NaN	NaN
2.24919	2.05798	2.07516	1.31786	1.03754	0.762398	0.998501	0.89757	NaN	NaN	NaN
1.6179	2.00013	1.82047	1.53707	0.947951	0.997105	0.993657	0.89649	0.85436	0.755866	0.831873
1.6179	2.00013	1.82047	1.53707	1.02896	1.07587	0.838298	0.737128	0.970151	0.603287	0.770983
1.6179	2.00013	1.82047	1.53707	1.02896	1.07587	0.698413	1.08175	1.14068	0.850693	0.701833
1.6179	2.00013	1.82047	1.53707	0.947951	0.997105	0.993657	0.813497	0.938953	0.818774	0.845945
1.6179	2.00013	1.82047	1.53707	1.02896	1.07587	0.838298	0.737128	0.939977	0.826467	0.756777
1.59975	1.66297	1.75045	1.3283	1.34827	1.05064	0.992638	1.12478	0.90104	0.715553	NaN
1.59975	1.66297	1.75045	1.3283	1.34827	0.993487	1.10084	1.03934	1.27417	0.687662	0.678926
1.59975	1.66297	1.75045	1.3283	1.34827	1.05064	0.992638	1.12478	0.90104	0.670942	NaN
1.59975	1.66297	1.75045	1.3283	1.34827	0.993487	1.10084	1.03934	1.27417	0.746246	0.688977
1.81736	1.71757	1.79166	1.04394	0.918363	0.741082	0.90126	1.01896	1.17577	0.777151	0.725191
2.207	1.90194	1.61641	1.27796	1.08121	1.17091	0.885094	0.652309	0.864157	0.812633	0.790116
2.207	1.90194	1.61641	1.27796	1.08121	1.17091	0.888609	1.07268	1.04056	0.800535	0.868296
1.99846	1.8879	2.25225	1.53548	1.34411	1.13604	0.885643	0.88104	NaN	NaN	NaN
1.99846	1.8879	2.25225	1.53548	1.13332	1.12927	1.03763	1.07762	1.06991	0.617484	0.599435
1.99846	1.8879	2.25225	1.53548	1.13332	1.12927	1.03763	1.07762	1.06991	0.595245	0.642815
2.23072	1.89921	1.79043	1.31034	1.34648	1.10945	1.14558	1.18921	1.17675	0.635982	0.760242
2.23072	1.89921	1.79043	1.31034	1.34648	1.10945	1.27844	1.26649	1.21443	0.73876	0.644646
2.23072	1.89921	1.79043	1.31034	1.34648	1.10945	1.14558	1.18921	1.17675	0.556317	0.469218
2.23072	1.89921	1.79043	1.31034	1.34648	1.10945	1.27844	1.26649	1.21443	0.73876	0.724168
1.63194	1.71074	2.15248	1.40153	1.03291	1.19779	0.933961	0.941382	1.07448	0.754904	0.955371
1.63194	1.71074	2.15248	1.30113	1.26449	1.19673	0.899429	0.868076	1.02111	0.914453	0.923823
1.63194	1.71074	2.15248	1.40153	1.03291	1.19779	0.95103	0.911578	1.13087	0.747997	0.82797
1.63194	1.71074	2.15248	1.30113	1.26449	1.19673	0.827896	1.03396	1.15685	0.778792	0.836028
1.63194	1.71074	2.15248	1.30113	1.26449	1.19673	0.899429	0.742056	0.883971	0.702955	0.705721
2.08524	1.79083	1.55615	1.36373	1.36148	0.997178	NaN	NaN	NaN	NaN	NaN
2.08524	1.79083	1.55615	1.36373	1.36148	1.05328	0.847574	0.669702	0.582263	NaN	NaN
2.08524	1.79083	1.55615	1.36373	1.36148	1.05328	0.847574	0.669702	0.826491	NaN	NaN
1.72411	1.69805	2.17121	1.66304	0.888889	0.993803	0.836536	NaN	NaN	NaN	NaN
1.72411	1.69805	2.17121	1.66304	1.20581	1.18513	1.07511	0.925745	NaN	NaN	NaN
1.46929	1.79833	1.96791	1.49569	1.45233	1.14331	0.784242	0.847392	1.07227	0.857462	0.777275
1.46929	1.79833	1.96791	1.49569	1.45233	1.14331	0.90107	1.11097	1.17289	0.748307	0.640974
1.46929	1.79833	1.96791	1.49569	1.45233	1.14331	0.90107	1.11097	1.17289	0.678742	0.614519
1.69777	1.85333	2.13829	1.36683	0.99169	0.915859	NaN	NaN	NaN	NaN	NaN
1.32367	1.79497	2.23924	1.27556	1.12023	1.13026	0.930764	0.658406	0.876655	0.704615	0.701117
1.32367	1.79497	2.23924	1.27556	1.12023	1.13026	0.989953	1.22333	1.1493	0.736214	0.751796
1.32367	1.79497	2.23924	1.27556	1.12023	1.13026	0.930764	0.658406	1.01659	0.681505	0.718375
1.32367	1.79497	2.23924	1.27556	1.12023	1.13026	0.989953	1.22333	1.1493	0.676157	0.795404
1.32367	1.79497	2.23924	1.27556	1.12023	1.13026	0.930764	0.658406	1.01659	0.757147	0.51888
2.03708	1.84816	2.11789	1.53234	0.929467	0.943631	1.05388	0.965392	0.852235	0.712992	0.523167
2.03708	1.84816	2.11789	1.53234	1.2266	0.907997	0.969895	0.903506	0.965662	0.714017	NaN
2.03708	1.84816	2.11789	1.53234	0.929467	0.943631	1.05388	0.965392	0.878647	0.736246	0.668942
2.03708	1.84816	2.11789	1.53234	1.2266	0.907997	0.969895	0.903506	1.00043	0.348643	0.568961
1.99094	1.51384	1.9522	1.31706	0.915125	0.967795	NaN	NaN	NaN	NaN	NaN
1.99094	2.02171	2.03962	1.27593	0.932806	0.593937	0.856319	NaN	NaN	NaN	NaN
1.99094	1.51384	1.9522	1.31706	0.686885	0.977585	0.896317	0.834646	NaN	NaN	NaN
2.27329	2.03527	2.34532	1.79326	1.19166	0.844193	0.961166	0.955843	NaN	NaN	NaN
1.50324	1.80405	2.25714	1.60437	0.946798	1.18629	NaN	NaN	NaN	NaN	NaN
1.50324	1.80405	2.25714	1.60437	1.10261	1.27597	0.813091	1.01124	1.23502	0.753615	NaN
1.50324	1.80405	2.25714	1.60437	1.10261	1.27597	0.794354	0.867898	1.17903	0.749414	0.668942
1.50324	1.80405	2.25714	1.60437	1.10261	1.27597	0.794354	0.867898	0.961403	0.702955	0.671965
1.50324	1.80405	2.25714	1.60437	1.10261	1.27597	0.813091	1.01124	1.23502	0.600914	NaN
1.50324	1.80405	2.25714	1.60437	1.10261	1.27597	0.794354	0.867898	1.17903	0.749414	0.805304
1.8943	1.99392	1.70259	1.44172	1.32216	1.04072	0.950731	0.91009	0.912896	NaN	NaN
1.8943	1.99392	1.70259	1.44172	1.32216	1.04072	0.855312	0.976512	0.904951	0.523935	NaN
1.8943	1.99392	1.70259	1.44172	1.32216	1.04072	0.950731	0.91009	0.978771	0.648882	NaN
1.8943	1.99392	1.70259	1.44172	1.32216	1.04072	0.855312	0.976512	0.820149	0.702955	0.594111
2.296	1.91936	1.53393	1.15054	1.06914	0.626506	0.850158	NaN	NaN	NaN	NaN
2.296	1.81573	2.15454	1.29974	1.2714	1.01545	1.11178	0.848827	NaN	NaN	NaN
2.296	1.81573	2.15454	1.29974	1.2714	0.776713	0.914276	0.911578	0.975538	NaN	NaN
1.79337	1.65515	2.08805	1.63149	1.3023	1.14027	1.01176	1.09434	0.849365	0.720648	0.80587
1.79337	1.65515	2.08805	1.63149	1.15717	1.11805	1.19681	1.17921	0.93208	0.706344	0.813096
1.79337	1.65515	2.08805	1.63149	1.3023	1.14027	1.01176	1.09434	0.992098	0.590655	0.632866
1.79337	1.65515	2.08805	1.63149	1.15717	1.11805	1.19681	1.17921	0.821652	0.714293	0.660668
1.79337	1.65515	2.08805	1.63149	1.3023	1.14027	1.01176	1.09434	0.992098	0.867086	0.703483
1.77108	1.87327	2.10471	1.31808	1.374	1.14299	1.00617	1.22372	1.12862	0.871479	0.670444
1.77108	1.87327	2.10471	1.31808	1.374	1.03895	1.1511	1.09557	1.1648	1.0538	0.885349
1.77108	1.87327	2.10471	1.31808	1.374	1.14299	1.00617	1.22372	0.847947	0.728364	0.717251
1.55164	1.8404	1.77482	1.32139	1.29034	1.07081	0.874684	1.01809	1.0198	0.772977	0.749191
1.55164	1.8404	1.77482	1.32139	1.00908	1.03261	0.852054	0.894148	1.24979	0.731887	0.866504
1.55164	1.8404	1.77482	1.32139	1.29034	0.932096	1.15221	0.903022	1.00834	0.581715	NaN
1.55164	1.8404	1.77482	1.32139	1.00908	1.03261	0.872829	0.966667	1.08918	0.62855	0.827133
1.55164	1.8404	1.77482	1.32139	1.29034	0.932096	1.15221	0.629623	0.714818	0.641305	0.614519
1.55164	1.8404	1.77482	1.32139	1.00908	1.03261	0.852054	0.894148	1.24979	0.565914	0.627767
1.55164	1.8404	1.77482	1.32139	1.00908	1.03261	0.872829	0.966667	1.08918	0.557829	0.625479
1.74276	2.00099	1.75013	1.70432	1.23564	1.09152	0.91944	0.884069	0.978869	0.759476	NaN
1.74276	2.00099	1.75013	1.70432	1.23236	1.02419	0.924392	1.04542	1.07452	0.705475	NaN
1.74276	2.00099	1.75013	1.70432	1.23564	1.09152	0.89411	0.860477	1.04874	0.798195	0.604693
1.74276	2.00099	1.75013	1.70432	1.23236	1.02419	0.690878	0.804302	1.04624	0.680279	NaN
1.74276	2.00099	1.75013	1.70432	1.23564	1.09152	0.91944	0.79065	0.859958	0.825612	NaN
1.74276	2.00099	1.75013	1.70432	1.23236	1.02419	0.690878	0.830845	0.916531	0.633942	0.606916
1.74276	2.00099	1.75013	1.70432	1.23236	1.02419	0.924392	1.04542	0.924543	0.717128	0.56438
1.74276	2.00099	1.75013	1.70432	1.23236	1.02419	0.924392	1.04542	1.07452	0.510575	NaN
1.74276	2.00099	1.75013	1.70432	1.23564	1.09152	0.89411	0.860477	1.04874	0.495243	NaN
1.74276	2.00099	1.75013	1.70432	1.23236	1.02419	0.924392	1.04542	0.924543	0.717128	0.666107
1.75785	1.91939	2.11842	1.27494	1.0858	0.956517	1.1914	0.963557	0.834965	NaN	NaN
1.75785	1.91939	2.11842	1.26976	1.33589	1.17536	1.20484	1.09845	1.08813	0.641816	0.704615
1.75785	1.91939	2.11842	1.26976	1.33589	1.17536	1.20484	0.924206	1.09734	0.738448	0.573198
1.75785	1.91939	2.11842	1.27494	1.0858	0.956517	1.1914	0.963557	0.916281	NaN	NaN
2.26353	1.87889	2.11612	1.70025	1.12749	0.960422	0.874965	0.924241	0.717493	NaN	NaN
2.26353	2.01878	2.24219	1.53932	1.06322	1.20531	1.20936	0.917832	1.32793	0.849929	0.572415
2.26353	1.87889	2.11612	1.70025	1.17036	0.952897	0.912507	0.842543	0.709844	NaN	NaN
2.26353	2.01878	2.24219	1.53932	1.1106	1.02843	1.17922	0.86883	1.11126	0.681104	0.775235
2.26353	2.01878	2.24219	1.53932	1.06322	1.20531	1.20936	0.654119	0.952587	0.839956	0.695579
2.26353	2.01878	2.24219	1.53932	1.1106	1.02843	1.17922	0.983341	0.989161	0.759645	0.857744
2.26353	1.87889	2.11612	1.70025	1.17036	0.952897	0.912507	0.842543	0.891366	NaN	NaN
2.26353	2.01878	2.24219	1.53932	1.06322	1.20531	1.20936	0.917832	1.32793	0.710866	0.792951
2.26353	2.01878	2.24219	1.53932	1.1106	1.02843	1.17922	0.983341	0.989161	0.759645	0.748307
1.69491	2.35834	1.97164	1.54828	1.22091	1.08162	1.26074	0.900547	NaN	NaN	NaN
1.69491	2.35834	1.88748	1.40164	1.27158	1.02863	0.915791	0.979051	0.883738	NaN	NaN
1.69491	2.35834	1.88748	1.40164	1.27158	1.02863	0.998021	0.976257	0.810345	0.559341	NaN
1.69491	2.35834	1.88748	1.40164	1.27158	1.02863	0.998021	0.976257	0.939072	NaN	NaN
1.86197	1.95393	1.98722	1.60929	1.21962	0.716321	0.895332	NaN	NaN	NaN	NaN
1.86197	1.95393	1.98722	1.60929	1.03723	0.900298	0.844954	0.75257	0.93666	NaN	NaN
1.63198	1.97874	2.12443	1.29847	1.3085	1.16207	1.11429	1.07488	0.795176	0.695198	0.64372
1.63198	1.97874	2.12443	1.42728	1.25837	1.34856	1.00676	1.11722	1.03292	0.698115	NaN
1.63198	1.97874	2.12443	1.29847	1.3085	1.16207	1.03388	0.939222	1.15362	0.659066	0.63427
1.63198	1.97874	2.12443	1.42728	1.25837	1.34856	0.975784	1.13417	0.980993	0.680674	NaN
1.63198	1.97874	2.12443	1.29847	1.3085	1.16207	1.11429	1.07488	1.06461	0.547247	NaN
1.63198	1.97874	2.12443	1.29847	1.3085	1.16207	1.03388	0.939222	1.15362	0.831008	0.785496
1.75721	1.9702	2.29802	1.38941	1.0756	1.31376	1.24995	1.08073	1.22175	0.579497	0.793659
1.75721	1.9702	2.29802	1.29607	1.26194	1.23202	1.11536	1.07365	1.15485	NaN	NaN
1.75721	1.9702	2.29802	1.38941	1.0756	1.31376	1.03525	0.995882	1.16836	0.634132	0.772575
1.75721	1.9702	2.29802	1.29607	1.26194	1.23202	0.963895	1.03333	1.10832	0.934043	1.0094
1.75721	1.9702	2.29802	1.38941	1.0756	1.31376	1.24995	1.08073	1.22175	0.742638	0.658548
1.75721	1.9702	2.29802	1.38941	1.0756	1.31376	1.03525	0.995882	1.16836	0.711854	0.696909
1.75721	1.9702	2.29802	1.38941	1.0756	1.31376	1.24995	1.08073	1.22175	0.742638	0.72378
1.75721	1.9702	2.29802	1.38941	1.0756	1.31376	1.03525	0.995882	1.16836	0.711854	0.745068
