# Supplementary material for: Fluctuations of the transcription factor ATML1 generate the pattern of giant cells in the Arabidopsis sepal
Source: eLife. 2017 Feb 1;6:e19131. doi: 10.7554/eLife.19131 (PMC5333958; doi:10.7554/eLife.19131)
Supplement: Supplementary file 1. — See readme files within the different folders for further information. All raw image confocal tif files and example image processing files may be downloaded from: http://dx.doi.org/10.7946/P29G6M DOI: http://dx.doi.org/10.7554/eLife.19131.046 [file elife-19131-supp1.zip › lineage files/mCitrine-ATML1#1 raw data ATML1 manuscript.xlsx]

## Sheet: lineages 
2	1	1	1	1	1	1	1	1
3	1	1	1	1	1	1	1	1
4	1	1	1	1	1	1	1	1
5	2	1	1	1	1	1	1	1
6	4	1	1	1	1	1	1	1
7	10	4	12	1	1	1	1	1
8	3	1	1	1	1	1	1	1
9	19	3	1	1	1	1	1	1
10	1	1	1	1	1	1	1	1
11	20	1	1	1	1	1	1	1
12	5	1	1	1	1	1	1	1
13	1	1	1	1	1	1	1	1
14	1	1	1	1	1	1	1	1
15	7	1	1	1	1	1	1	1
16	29	1	1	1	1	1	1	1
17	1	1	1	1	1	1	1	1
18	8	1	1	1	1	1	1	1
19	24	1	1	1	1	1	1	1
19	38	1	1	1	1	1	1	1
20	6	1	1	1	1	1	1	1
21	1	1	1	1	1	1	1	1
22	1	1	1	1	1	1	1	1
23	30	1	1	1	1	1	1	1
24	9	1	1	1	1	1	1	1
25	1	1	1	1	1	1	1	1
26	1	1	1	1	1	1	1	1
27	1	1	1	1	1	1	1	1
28	39	1	1	1	1	1	1	1
29	42	39	1	1	1	1	1	1
30	1	1	1	1	1	1	1	1
31	1	1	1	1	1	1	1	1
32	17	1	1	1	1	1	1	1
33	1	1	1	1	1	1	1	1
34	1	1	1	1	1	1	1	1
35	37	29	45	35	100	125	21	19
35	37	29	45	35	161	199	84	83
36	48	34	1	1	1	1	1	1
37	15	1	1	1	1	1	1	1
38	12	1	1	1	1	1	1	1
39	1	1	1	1	1	1	1	1
40	1	1	1	1	1	1	1	1
41	1	1	1	1	1	1	1	1
42	1	1	1	1	1	1	1	1
43	21	1	1	1	1	1	1	1
44	18	1	1	1	1	1	1	1
45	27	7	8	1	1	1	1	1
45	27	27	28	14	2	1	1	1
45	27	7	16	1	1	1	1	1
45	27	27	28	14	7	9	12	1
45	27	27	28	14	7	13	1	1
46	1	1	1	1	1	1	1	1
47	13	2	1	1	1	1	1	1
48	1	1	1	1	1	1	1	1
49	57	58	84	97	178	222	1	1
49	57	58	84	97	178	228	1	1
50	58	59	1	1	1	1	1	1
51	1	1	1	1	1	1	1	1
52	34	26	36	1	1	1	1	1
52	34	46	74	82	45	77	103	99
52	34	26	50	64	1	1	1	1
53	1	1	1	1	1	1	1	1
54	23	1	1	1	1	1	1	1
55	22	1	1	1	1	1	1	1
56	16	1	1	1	1	1	1	1
57	45	30	26	25	77	96	1	1
57	52	38	46	41	102	79	1	1
58	56	41	58	51	111	116	30	18
59	1	1	1	1	1	1	1	1
60	1	1	1	1	1	1	1	1
61	1	1	1	1	1	1	1	1
62	40	24	32	48	60	99	61	78
62	40	43	80	103	103	163	161	148
62	40	24	55	62	78	120	107	114
63	72	1	1	1	1	1	1	1
64	70	1	1	1	1	1	1	1
65	73	74	94	115	168	200	75	81
65	73	74	94	115	193	236	130	123
65	73	74	94	115	168	200	93	1
66	1	1	1	1	1	1	1	1
67	53	50	56	56	10	17	20	1
67	53	50	56	69	1	1	1	1
68	32	1	1	1	1	1	1	1
69	41	21	9	3	1	1	1	1
69	41	25	14	1	1	1	1	1
70	1	1	1	1	1	1	1	1
71	1	1	1	1	1	1	1	1
72	43	1	1	1	1	1	1	1
73	28	1	1	1	1	1	1	1
74	89	63	89	89	128	148	1	1
74	89	63	89	120	171	201	60	53
74	89	63	89	120	172	190	76	68
74	89	63	89	89	128	159	1	1
74	89	63	89	120	171	201	85	74
75	98	79	110	116	151	160	52	39
76	33	1	1	1	1	1	1	1
77	1	1	1	1	1	1	1	1
78	35	11	1	1	1	1	1	1
79	65	65	114	135	150	215	185	180
79	65	65	114	135	150	215	221	1
80	54	1	1	1	1	1	1	1
81	46	1	1	1	1	1	1	1
82	44	-1	-1	-1	-1	-1	-1	-1
83	36	1	1	1	1	1	1	1
84	1	1	1	1	1	1	1	1
85	50	1	1	1	1	1	1	1
86	51	1	1	1	1	1	1	1
87	47	1	1	1	1	1	1	1
88	1	1	1	1	1	1	1	1
89	1	1	1	1	1	1	1	1
90	96	1	1	1	1	1	1	1
90	109	1	1	1	1	1	1	1
91	1	1	1	1	1	1	1	1
92	71	75	98	104	33	63	94	93
93	61	1	1	1	1	1	1	1
94	67	44	18	9	1	1	1	1
95	62	37	1	1	1	1	1	1
96	80	94	138	156	129	194	210	191
97	64	1	1	1	1	1	1	1
98	1	1	1	1	1	1	1	1
99	60	1	1	1	1	1	1	1
100	63	22	1	1	1	1	1	1
101	55	23	1	1	1	1	1	1
102	77	1	1	1	1	1	1	1
103	75	-1	-1	-1	-1	-1	-1	-1
104	85	1	1	1	1	1	1	1
105	69	56	1	1	1	1	1	1
106	93	99	154	157	90	139	1	1
106	93	99	161	174	122	178	206	1
107	1	1	1	1	1	1	1	1
108	88	90	146	162	1	1	1	1
108	88	105	168	190	179	242	265	245
108	88	90	157	170	162	219	223	1
108	88	90	157	170	162	254	1	1
109	99	109	180	216	208	286	284	265
110	84	51	1	1	1	1	1	1
111	66	28	1	1	1	1	1	1
111	66	40	1	1	1	1	1	1
112	1	1	1	1	1	1	1	1
113	68	31	1	1	1	1	1	1
114	83	68	1	1	1	1	1	1
115	79	1	1	1	1	1	1	1
116	1	1	1	1	1	1	1	1
117	102	101	123	113	30	26	62	51
117	102	101	123	113	30	26	67	62
118	78	54	1	1	1	1	1	1
119	97	52	1	1	1	1	1	1
120	112	115	176	204	234	324	264	242
121	120	82	39	27	1	1	1	1
122	110	67	1	1	1	1	1	1
123	113	110	81	59	1	1	1	1
124	1	1	1	1	1	1	1	1
125	1	1	1	1	1	1	1	1
126	121	120	182	209	254	336	268	244
127	106	45	1	1	1	1	1	1
128	122	106	159	163	72	113	1	1
128	122	123	170	182	91	115	193	167
128	122	106	165	171	69	101	165	1
129	111	76	1	1	1	1	1	1
130	103	53	1	1	1	1	1	1
131	1	1	1	1	1	1	1	1
132	127	66	43	31	1	1	1	1
133	117	137	223	251	213	300	310	300
134	126	138	197	217	135	182	238	221
135	124	114	103	79	1	1	1	1
136	118	98	44	32	1	1	1	1
137	116	72	34	29	1	1	1	1
138	125	116	144	122	1	1	1	1
138	125	116	144	158	48	1	1	1
139	107	85	1	1	1	1	1	1
140	114	91	48	21	1	1	1	1
141	1	1	1	1	1	1	1	1
142	129	134	220	249	256	369	1	1
142	129	134	222	263	281	363	322	294
142	129	134	220	274	294	379	338	316
142	129	134	222	275	267	370	342	319
142	129	134	220	249	256	376	1	1
142	129	134	222	263	281	365	329	309
142	129	134	222	263	281	365	329	317
143	128	92	1	1	1	1	1	1
144	130	89	37	22	1	1	1	1
145	115	60	1	1	1	1	1	1
146	1	1	1	1	1	1	1	1
147	151	117	72	52	1	1	1	1
147	151	117	132	112	1	1	1	1
148	136	132	204	228	288	358	279	261
149	131	84	1	1	1	1	1	1
150	154	126	156	173	146	1	1	1
150	154	126	183	202	155	210	180	161
150	154	126	156	187	152	193	148	137
150	154	126	156	173	187	241	160	1
150	154	126	156	173	187	267	205	203
150	154	126	156	187	152	193	178	1
151	1	1	1	1	1	1	1	1
152	144	163	249	284	240	349	346	323
152	144	163	258	294	269	374	1	1
152	144	163	249	301	230	320	350	1
152	144	163	258	299	295	381	355	331
152	144	163	249	301	276	375	366	340
152	144	163	258	294	269	384	1	1
153	123	1	1	1	1	1	1	1
154	139	139	185	178	43	71	134	1
154	139	139	185	211	70	111	1	1
155	145	162	232	257	144	198	282	253
156	135	102	52	58	1	1	1	1
157	170	146	1	1	1	1	1	1
158	1	1	1	1	1	1	1	1
159	133	96	47	28	1	1	1	1
160	138	130	119	108	1	1	1	1
160	138	130	142	131	1	1	1	1
160	138	130	142	136	1	1	1	1
161	142	104	1	1	1	1	1	1
162	132	103	57	1	1	1	1	1
163	150	167	267	289	289	385	357	335
164	193	1	1	1	1	1	1	1
164	210	1	1	1	1	1	1	1
165	149	136	107	71	1	1	1	1
165	149	136	149	128	1	1	1	1
166	134	100	1	1	1	1	1	1
167	165	127	97	90	1	1	1	1
167	165	127	101	75	1	1	1	1
168	159	145	1	1	1	1	1	1
168	159	156	248	286	243	353	306	282
169	1	1	1	1	1	1	1	1
170	140	111	1	1	1	1	1	1
171	176	135	153	147	87	97	38	28
171	176	135	173	181	97	132	91	79
172	158	148	216	242	247	337	274	250
172	158	161	-1	-1	-1	-1	-1	-1
172	158	148	216	255	272	359	291	1
172	158	148	216	242	247	337	274	258
173	166	129	99	91	1	1	1	1
174	156	107	78	53	1	1	1	1
174	156	107	147	127	1	1	1	1
175	152	158	162	142	1	1	1	1
175	152	158	167	149	16	35	73	56
175	152	158	167	149	16	35	73	63
176	161	181	260	293	301	387	340	321
177	148	184	256	282	284	360	321	290
177	148	190	247	262	-1	-1	-1	-1
177	148	190	252	1	1	1	1	1
178	1	1	1	1	1	1	1	1
179	147	118	62	46	1	1	1	1
180	157	178	263	309	306	392	360	332
181	169	175	257	288	290	373	341	308
182	164	172	221	250	229	311	272	251
182	164	172	242	283	242	1	1	1
182	164	172	221	272	275	345	286	262
182	164	172	242	283	277	342	293	271
183	163	182	262	285	183	265	319	302
184	173	171	239	270	-1	-1	-1	-1
184	173	215	280	316	303	393	370	1
184	173	171	271	310	302	390	347	325
184	173	215	286	328	304	391	378	1
184	173	215	286	328	305	394	375	351
184	173	215	280	316	303	395	1	1
184	173	215	286	328	304	391	379	1
185	171	154	1	1	1	1	1	1
186	143	113	1	1	1	1	1	1
187	191	169	188	195	123	150	129	108
187	191	169	188	195	123	157	150	127
187	191	169	188	195	123	157	168	1
188	183	168	205	230	159	233	215	211
188	183	168	209	231	137	184	181	155
188	183	168	205	230	174	231	222	210
188	183	168	209	231	137	184	203	204
188	183	168	209	231	137	184	181	164
189	1	1	1	1	1	1	1	1
190	153	112	70	54	1	1	1	1
191	155	140	129	80	1	1	1	1
192	162	124	1	1	1	1	1	1
193	146	121	77	1	1	1	1	1
194	181	191	264	300	257	354	314	283
194	181	191	268	312	258	356	332	313
195	168	131	92	76	1	1	1	1
196	192	149	126	105	1	1	1	1
196	192	149	126	148	1	1	1	1
197	180	195	244	268	124	155	261	1
197	182	186	234	235	65	1	1	1
197	180	195	259	273	136	185	276	1
197	182	186	240	247	88	1	1	1
197	180	195	259	273	147	211	1	1
197	182	186	240	247	92	1	1	1
197	180	195	244	268	124	171	1	1
198	184	1	1	1	1	1	1	1
199	220	1	1	1	1	1	1	1
200	213	179	186	183	1	1	1	1
201	172	128	88	65	1	1	1	1
201	179	144	113	84	1	1	1	1
202	209	176	169	166	1	1	1	1
202	209	176	201	210	82	107	115	96
203	205	185	229	256	160	212	199	197
203	205	185	229	256	160	212	228	197
204	189	210	273	304	180	235	309	312
205	221	187	226	1	1	1	1	1
206	174	177	190	175	22	37	89	64
207	177	1	1	1	1	1	1	1
208	175	142	1	1	1	1	1	1
208	175	152	1	1	1	1	1	1
209	167	141	104	83	1	1	1	1
209	167	141	104	85	1	1	1	1
210	206	196	227	267	153	204	232	1
210	206	196	227	277	148	176	216	199
210	206	196	227	277	156	216	246	230
210	206	196	227	277	148	176	229	1
210	206	196	227	277	156	216	251	1
211	186	150	127	114	1	1	1	1
212	1	1	1	1	1	1	1	1
213	187	143	112	92	1	1	1	1
214	216	1	1	1	1	1	1	1
215	207	218	284	326	292	386	363	339
216	208	223	283	315	199	281	352	334
217	202	157	135	118	1	1	1	1
218	195	151	118	88	1	1	1	1
218	203	159	148	139	1	1	1	1
219	215	222	288	330	296	389	371	350
220	190	216	281	331	245	355	358	337
221	200	207	246	253	61	98	197	178
222	178	147	108	67	1	1	1	1
222	178	147	108	111	1	1	1	1
223	188	153	121	63	1	1	1	1
224	230	201	192	188	1	1	1	1
224	230	201	225	238	109	133	169	1
224	230	201	192	205	58	100	116	92
224	230	201	225	240	114	164	-1	-1
224	230	201	225	238	125	147	1	1
224	230	201	192	205	73	102	138	128
224	230	201	192	205	73	102	139	124
225	194	155	1	1	1	1	1	1
225	194	165	1	1	1	1	1	1
226	196	188	195	193	19	1	1	1
226	196	188	195	225	1	1	1	1
227	1	1	1	1	1	1	1	1
228	229	199	233	264	130	177	217	200
228	229	199	270	-1	-1	-1	-1	-1
229	212	225	282	319	232	338	349	324
229	212	230	278	318	261	361	348	322
229	212	230	290	327	226	329	351	330
230	218	183	202	219	1	1	1	1
231	222	173	163	143	1	1	1	1
231	222	194	189	179	1	1	1	1
232	204	160	133	1	1	1	1	1
233	198	180	155	129	8	5	26	34
234	197	1	1	1	1	1	1	1
235	227	234	291	323	184	275	344	326
236	219	226	277	320	206	290	337	314
236	236	221	261	-1	-1	-1	-1	-1
236	219	226	287	324	196	271	339	318
236	236	221	279	314	224	303	343	320
237	223	164	158	141	1	1	1	1
238	224	229	289	321	285	383	361	338
238	224	229	289	332	250	357	369	344
238	224	229	289	332	278	377	372	345
238	224	229	289	321	285	388	367	341
238	224	229	289	332	278	382	368	343
238	224	229	289	321	285	383	361	348
239	234	208	210	212	49	67	95	76
240	225	197	198	206	31	48	53	70
241	199	166	150	124	4	4	17	12
242	1	1	1	1	1	1	1	1
243	233	211	266	298	175	255	312	297
244	228	227	254	254	52	55	171	151
245	241	237	292	325	164	251	336	315
245	241	237	292	335	251	350	373	352
245	241	237	292	335	262	372	376	1
245	241	237	292	335	251	351	374	1
245	241	237	292	335	251	351	377	1
246	237	203	245	259	1	1	1	1
246	237	204	250	265	116	165	263	248
246	237	203	272	292	1	1	1	1
247	1	1	1	1	1	1	1	1
248	214	174	139	119	3	1	1	1
249	211	170	136	86	1	1	1	1
249	211	170	136	144	1	1	1	1
250	242	232	285	322	191	266	320	292
251	201	206	218	222	1	1	1	1
251	201	206	230	237	42	68	145	1
251	201	206	230	237	42	68	151	146
252	240	240	294	333	211	297	359	336
253	231	198	166	150	9	14	1	1
253	232	202	174	154	12	1	1	1
254	226	189	1	1	1	1	1	1
254	226	214	177	192	1	1	1	1
254	226	214	187	159	1	1	1	1
254	226	214	177	213	41	66	135	131
254	226	214	187	176	18	27	72	55
255	238	224	237	223	40	41	114	134
256	247	231	274	308	89	134	239	208
256	247	231	274	308	154	206	1	1
256	247	231	274	308	154	256	326	306
256	247	231	274	308	154	256	335	1
257	217	205	251	271	1	1	1	1
257	235	213	241	248	46	73	179	145
257	217	209	211	260	1	1	1	1
257	217	209	235	252	85	122	213	1
257	217	205	251	279	1	1	1	1
258	248	241	293	329	165	221	313	293
258	248	241	293	334	214	301	364	1
258	248	241	293	329	192	-1	-1	-1
258	248	241	293	334	225	330	362	346
258	248	241	293	334	225	344	1	1
258	248	241	293	334	214	301	365	342
258	248	241	293	334	225	330	362	347
259	245	219	212	207	27	38	81	52
260	243	220	206	184	1	1	1	1
260	243	220	206	203	23	33	63	1
261	239	217	199	185	15	21	58	1
262	246	233	236	239	34	50	118	122
263	244	228	213	196	17	24	51	45
264	250	239	275	305	84	118	233	201
265	249	238	276	280	53	1	1	1
265	249	238	276	317	115	151	271	241
265	249	238	276	280	83	123	257	227
265	249	238	276	317	169	227	327	1
265	249	238	276	317	115	195	301	1
265	249	238	276	280	83	124	243	217
266	252	235	255	269	38	60	140	1
266	252	235	255	281	59	87	189	181
266	252	235	255	281	59	95	194	169
266	252	235	255	269	38	60	182	1
267	251	236	238	214	25	44	122	115

## Sheet: area
7.50616	NaN	NaN	NaN	NaN	NaN	NaN	NaN	NaN
14.4762	NaN	NaN	NaN	NaN	NaN	NaN	NaN	NaN
8.04232	NaN	NaN	NaN	NaN	NaN	NaN	NaN	NaN
1.30209	0.995715	NaN	NaN	NaN	NaN	NaN	NaN	NaN
8.1955	1.45528	NaN	NaN	NaN	NaN	NaN	NaN	NaN
11.0295	18.9186	8.65507	8.80825	NaN	NaN	NaN	NaN	NaN
8.80825	9.57419	NaN	NaN	NaN	NaN	NaN	NaN	NaN
19.3016	21.4462	12.5613	NaN	NaN	NaN	NaN	NaN	NaN
20.3739	NaN	NaN	NaN	NaN	NaN	NaN	NaN	NaN
23.5142	14.0166	NaN	NaN	NaN	NaN	NaN	NaN	NaN
17.9995	23.1312	NaN	NaN	NaN	NaN	NaN	NaN	NaN
13.4805	NaN	NaN	NaN	NaN	NaN	NaN	NaN	NaN
10.7997	NaN	NaN	NaN	NaN	NaN	NaN	NaN	NaN
7.73594	13.0209	NaN	NaN	NaN	NaN	NaN	NaN	NaN
14.4762	8.34869	NaN	NaN	NaN	NaN	NaN	NaN	NaN
15.1655	NaN	NaN	NaN	NaN	NaN	NaN	NaN	NaN
21.5228	23.6674	NaN	NaN	NaN	NaN	NaN	NaN	NaN
25.812	33.165	NaN	NaN	NaN	NaN	NaN	NaN	NaN
25.812	3.06374	NaN	NaN	NaN	NaN	NaN	NaN	NaN
30.0247	23.8972	NaN	NaN	NaN	NaN	NaN	NaN	NaN
2.14462	NaN	NaN	NaN	NaN	NaN	NaN	NaN	NaN
17.6931	NaN	NaN	NaN	NaN	NaN	NaN	NaN	NaN
11.7188	2.98715	NaN	NaN	NaN	NaN	NaN	NaN	NaN
12.1018	6.97001	NaN	NaN	NaN	NaN	NaN	NaN	NaN
1.53187	NaN	NaN	NaN	NaN	NaN	NaN	NaN	NaN
15.2421	NaN	NaN	NaN	NaN	NaN	NaN	NaN	NaN
16.0846	NaN	NaN	NaN	NaN	NaN	NaN	NaN	NaN
15.8549	5.28495	NaN	NaN	NaN	NaN	NaN	NaN	NaN
15.1655	23.5142	5.51473	NaN	NaN	NaN	NaN	NaN	NaN
32.9352	NaN	NaN	NaN	NaN	NaN	NaN	NaN	NaN
5.82111	NaN	NaN	NaN	NaN	NaN	NaN	NaN	NaN
7.19979	3.21693	NaN	NaN	NaN	NaN	NaN	NaN	NaN
26.8843	NaN	NaN	NaN	NaN	NaN	NaN	NaN	NaN
16.2378	NaN	NaN	NaN	NaN	NaN	NaN	NaN	NaN
29.0289	35.3862	31.5565	31.0204	37.2244	52.9261	62.7301	49.7663	45.8612
29.0289	35.3862	31.5565	31.0204	37.2244	27.4971	27.3439	12.8372	17.8033
27.0375	23.5908	7.1232	NaN	NaN	NaN	NaN	NaN	NaN
17.9995	15.6251	NaN	NaN	NaN	NaN	NaN	NaN	NaN
26.3482	29.2587	NaN	NaN	NaN	NaN	NaN	NaN	NaN
11.3358	NaN	NaN	NaN	NaN	NaN	NaN	NaN	NaN
18.6888	NaN	NaN	NaN	NaN	NaN	NaN	NaN	NaN
19.1484	NaN	NaN	NaN	NaN	NaN	NaN	NaN	NaN
29.4885	NaN	NaN	NaN	NaN	NaN	NaN	NaN	NaN
21.293	13.7102	NaN	NaN	NaN	NaN	NaN	NaN	NaN
17.3101	22.5951	NaN	NaN	NaN	NaN	NaN	NaN	NaN
31.6331	57.8281	32.0161	3.67649	NaN	NaN	NaN	NaN	NaN
31.6331	57.8281	63.5726	53.3091	44.5774	5.8977	NaN	NaN	NaN
31.6331	57.8281	32.0161	33.548	NaN	NaN	NaN	NaN	NaN
31.6331	57.8281	63.5726	53.3091	44.5774	30.331	20.4505	4.22046	NaN
31.6331	57.8281	63.5726	53.3091	44.5774	30.331	1.60846	NaN	NaN
31.2501	NaN	NaN	NaN	NaN	NaN	NaN	NaN	NaN
23.6674	35.1564	10.2635	NaN	NaN	NaN	NaN	NaN	NaN
14.2464	NaN	NaN	NaN	NaN	NaN	NaN	NaN	NaN
31.5565	27.9566	22.2887	17.9229	13.4805	12.6379	8.80825	NaN	NaN
31.5565	27.9566	22.2887	17.9229	13.4805	12.6379	7.73594	NaN	NaN
19.3016	20.2973	24.2801	NaN	NaN	NaN	NaN	NaN	NaN
5.20836	NaN	NaN	NaN	NaN	NaN	NaN	NaN	NaN
25.0461	40.2882	32.782	22.2121	NaN	NaN	NaN	NaN	NaN
25.0461	40.2882	34.1607	31.8629	28.5694	26.5779	28.1864	8.52885	8.83041
25.0461	40.2882	32.782	28.1864	5.82111	NaN	NaN	NaN	NaN
20.4505	NaN	NaN	NaN	NaN	NaN	NaN	NaN	NaN
32.0161	19.3782	NaN	NaN	NaN	NaN	NaN	NaN	NaN
22.5951	19.9143	NaN	NaN	NaN	NaN	NaN	NaN	NaN
37.0713	32.3225	NaN	NaN	NaN	NaN	NaN	NaN	NaN
14.3996	8.57847	5.28495	9.11463	8.2721	7.96572	5.36154	NaN	NaN
14.3996	29.3353	35.3096	33.548	37.301	40.518	35.0798	NaN	NaN
3.21693	19.3016	22.7483	26.8843	28.7226	35.3862	36.0755	34.0275	36.8883
23.5908	NaN	NaN	NaN	NaN	NaN	NaN	NaN	NaN
18.7654	NaN	NaN	NaN	NaN	NaN	NaN	NaN	NaN
24.8163	NaN	NaN	NaN	NaN	NaN	NaN	NaN	NaN
21.5228	21.676	26.8843	27.5737	13.4805	35.6926	44.271	28.1364	11.2517
21.5228	21.676	36.3053	40.0584	43.0455	47.5646	49.2496	40.7978	26.4912
21.5228	21.676	26.8843	22.978	20.1441	22.7483	32.3225	29.8949	11.6789
16.2378	23.361	NaN	NaN	NaN	NaN	NaN	NaN	NaN
14.9357	18.3824	NaN	NaN	NaN	NaN	NaN	NaN	NaN
19.3782	19.9909	23.5908	17.1569	1.60846	15.0123	19.1484	5.18765	0.996982
19.3782	19.9909	23.5908	17.1569	1.60846	7.19979	12.0252	6.41862	4.41521
19.3782	19.9909	23.5908	17.1569	1.60846	15.0123	19.1484	2.19816	NaN
19.9909	NaN	NaN	NaN	NaN	NaN	NaN	NaN	NaN
35.9989	41.9732	51.5474	41.5903	18.6122	14.1698	13.2507	15.9147	NaN
35.9989	41.9732	51.5474	41.5903	10.2635	NaN	NaN	NaN	NaN
29.7183	27.2673	NaN	NaN	NaN	NaN	NaN	NaN	NaN
40.135	43.1987	22.6717	1.30209	3.67649	NaN	NaN	NaN	NaN
40.135	43.1987	37.6074	10.6465	NaN	NaN	NaN	NaN	NaN
15.2421	NaN	NaN	NaN	NaN	NaN	NaN	NaN	NaN
9.11463	NaN	NaN	NaN	NaN	NaN	NaN	NaN	NaN
23.8206	20.8334	NaN	NaN	NaN	NaN	NaN	NaN	NaN
24.2035	20.8334	NaN	NaN	NaN	NaN	NaN	NaN	NaN
23.361	23.8972	23.5142	20.6802	7.65935	19.7611	6.74023	NaN	NaN
23.361	23.8972	23.5142	20.6802	5.51473	5.8977	17.5399	5.97898	4.27278
23.361	23.8972	23.5142	20.6802	5.51473	4.05946	9.11463	7.20995	9.82739
23.361	23.8972	23.5142	20.6802	7.65935	19.7611	9.19122	NaN	NaN
23.361	23.8972	23.5142	20.6802	5.51473	5.8977	17.5399	8.00129	15.5244
23.8972	32.3225	22.978	30.1778	18.6122	34.9266	43.5051	36.8411	42.7278
26.9609	26.0418	NaN	NaN	NaN	NaN	NaN	NaN	NaN
20.1441	NaN	NaN	NaN	NaN	NaN	NaN	NaN	NaN
21.293	19.7611	9.11463	NaN	NaN	NaN	NaN	NaN	NaN
21.676	16.9272	35.6926	39.2925	32.5522	51.7006	53.3091	36.1377	34.4671
21.676	16.9272	35.6926	39.2925	32.5522	51.7006	53.3091	10.727	NaN
11.872	3.29352	NaN	NaN	NaN	NaN	NaN	NaN	NaN
7.19979	9.57419	NaN	NaN	NaN	NaN	NaN	NaN	NaN
18.3824	33.0884	NaN	NaN	NaN	NaN	NaN	NaN	NaN
28.646	16.5442	NaN	NaN	NaN	NaN	NaN	NaN	NaN
23.361	NaN	NaN	NaN	NaN	NaN	NaN	NaN	NaN
18.6888	16.3144	NaN	NaN	NaN	NaN	NaN	NaN	NaN
24.9695	24.0504	NaN	NaN	NaN	NaN	NaN	NaN	NaN
9.88056	13.6336	NaN	NaN	NaN	NaN	NaN	NaN	NaN
6.74023	NaN	NaN	NaN	NaN	NaN	NaN	NaN	NaN
13.94	NaN	NaN	NaN	NaN	NaN	NaN	NaN	NaN
13.1741	11.489	NaN	NaN	NaN	NaN	NaN	NaN	NaN
13.1741	11.1061	NaN	NaN	NaN	NaN	NaN	NaN	NaN
25.0461	NaN	NaN	NaN	NaN	NaN	NaN	NaN	NaN
32.399	43.5817	52.9261	47.5646	56.526	39.5988	35.4628	18.2887	28.3428
19.6079	21.0632	NaN	NaN	NaN	NaN	NaN	NaN	NaN
35.233	26.6545	29.7949	28.1864	27.0375	NaN	NaN	NaN	NaN
21.3696	17.0038	8.2721	NaN	NaN	NaN	NaN	NaN	NaN
17.6165	21.5994	14.7825	22.2887	14.3996	15.5485	11.9486	10.8149	16.379
29.4885	25.6588	NaN	NaN	NaN	NaN	NaN	NaN	NaN
20.6037	NaN	NaN	NaN	NaN	NaN	NaN	NaN	NaN
33.8543	34.9266	NaN	NaN	NaN	NaN	NaN	NaN	NaN
23.5142	23.361	10.2635	NaN	NaN	NaN	NaN	NaN	NaN
35.3862	36.6883	20.3739	NaN	NaN	NaN	NaN	NaN	NaN
30.1778	29.1821	NaN	NaN	NaN	NaN	NaN	NaN	NaN
20.6802	21.4462	NaN	NaN	NaN	NaN	NaN	NaN	NaN
13.1741	14.3996	NaN	NaN	NaN	NaN	NaN	NaN	NaN
37.301	36.8415	25.1993	NaN	NaN	NaN	NaN	NaN	NaN
40.518	47.105	31.4799	17.3101	10.1103	14.0932	4.90198	NaN	NaN
40.518	47.105	31.4799	22.8249	19.6845	16.6974	22.3653	11.5183	NaN
12.1018	NaN	NaN	NaN	NaN	NaN	NaN	NaN	NaN
28.3396	33.548	22.1355	14.7825	2.91055	NaN	NaN	NaN	NaN
28.3396	33.548	39.4457	45.037	42.4328	36.5351	45.4965	47.3043	48.9945
28.3396	33.548	22.1355	18.2293	17.5399	24.7397	4.13605	2.19816	NaN
28.3396	33.548	22.1355	18.2293	17.5399	24.7397	6.20407	NaN	NaN
36.6117	32.0927	47.105	46.1093	49.173	63.7258	68.6278	58.6468	54.5492
29.5651	24.7397	23.4376	NaN	NaN	NaN	NaN	NaN	NaN
31.6331	38.5265	11.1061	NaN	NaN	NaN	NaN	NaN	NaN
31.6331	38.5265	29.0289	NaN	NaN	NaN	NaN	NaN	NaN
16.8506	NaN	NaN	NaN	NaN	NaN	NaN	NaN	NaN
39.8286	37.5308	28.263	NaN	NaN	NaN	NaN	NaN	NaN
48.7901	51.9304	46.1093	NaN	NaN	NaN	NaN	NaN	NaN
13.3273	15.6251	NaN	NaN	NaN	NaN	NaN	NaN	NaN
17.6931	NaN	NaN	NaN	NaN	NaN	NaN	NaN	NaN
27.3439	45.5731	45.1902	37.7606	36.9947	23.5142	22.9015	16.3543	2.42124
27.3439	45.5731	45.1902	37.7606	36.9947	23.5142	22.9015	10.9908	1.70911
25.6588	19.3016	5.13176	NaN	NaN	NaN	NaN	NaN	NaN
28.0332	18.9186	12.7145	NaN	NaN	NaN	NaN	NaN	NaN
35.0032	31.7097	37.301	45.4965	48.2539	59.4366	59.9727	46.2492	29.9095
26.6545	24.9695	20.6802	13.3273	16.2378	NaN	NaN	NaN	NaN
27.4971	29.4885	29.5651	NaN	NaN	NaN	NaN	NaN	NaN
26.5013	45.8029	44.8072	36.4585	31.5565	NaN	NaN	NaN	NaN
7.88913	NaN	NaN	NaN	NaN	NaN	NaN	NaN	NaN
17.6165	NaN	NaN	NaN	NaN	NaN	NaN	NaN	NaN
37.9138	39.2159	45.8795	43.8881	41.5137	56.0664	60.4323	44.9303	37.3156
24.2801	26.8843	22.1355	NaN	NaN	NaN	NaN	NaN	NaN
33.6245	36.0755	23.2078	13.4039	2.2978	6.20407	7.50616	NaN	NaN
33.6245	36.0755	46.0327	42.969	39.5988	36.4585	31.0204	37.9841	32.6156
33.6245	36.0755	23.2078	7.27638	6.89341	2.91055	9.11463	11.87	NaN
29.4119	33.7011	29.1055	NaN	NaN	NaN	NaN	NaN	NaN
45.7263	36.8415	31.2501	NaN	NaN	NaN	NaN	NaN	NaN
13.0209	NaN	NaN	NaN	NaN	NaN	NaN	NaN	NaN
33.3182	34.5437	38.3733	17.0803	24.5099	NaN	NaN	NaN	NaN
42.586	41.82	57.9047	53.8452	66.4066	76.2871	83.7167	77.0234	57.1128
29.4885	42.3562	40.8243	47.2582	44.5774	43.7349	49.2496	51.9644	55.5461
30.6374	38.4499	45.2668	26.9609	29.1821	NaN	NaN	NaN	NaN
34.6203	38.3733	39.0627	26.5013	32.2459	NaN	NaN	NaN	NaN
44.8838	42.2796	38.5265	11.1061	11.7954	NaN	NaN	NaN	NaN
34.6969	41.2073	44.7306	36.9181	17.7697	NaN	NaN	NaN	NaN
34.6969	41.2073	44.7306	36.9181	22.2121	1.60846	NaN	NaN	NaN
31.2501	26.5013	21.0632	NaN	NaN	NaN	NaN	NaN	NaN
30.714	37.7606	34.2373	17.3101	18.0761	NaN	NaN	NaN	NaN
18.842	NaN	NaN	NaN	NaN	NaN	NaN	NaN	NaN
29.3353	35.0032	37.9904	26.2716	17.6165	27.7268	12.255	NaN	NaN
29.3353	35.0032	37.9904	25.8886	8.2721	8.96144	9.65078	7.82544	10.3971
29.3353	35.0032	37.9904	26.2716	10.8763	6.20407	14.3996	13.2769	11.6789
29.3353	35.0032	37.9904	25.8886	6.97001	12.4847	18.9186	21.1023	23.2154
29.3353	35.0032	37.9904	26.2716	17.6165	27.7268	11.7954	NaN	NaN
29.3353	35.0032	37.9904	25.8886	8.2721	8.96144	18.2293	22.9488	7.83343
29.3353	35.0032	37.9904	25.8886	8.2721	8.96144	18.2293	22.9488	6.97887
26.3482	28.0332	20.7568	NaN	NaN	NaN	NaN	NaN	NaN
24.7397	33.2416	38.9095	13.7102	10.2635	NaN	NaN	NaN	NaN
29.0289	29.4885	26.195	NaN	NaN	NaN	NaN	NaN	NaN
33.8543	NaN	NaN	NaN	NaN	NaN	NaN	NaN	NaN
35.616	40.7477	38.3733	25.2759	36.9947	NaN	NaN	NaN	NaN
35.616	40.7477	38.3733	15.3187	28.9523	NaN	NaN	NaN	NaN
29.1821	21.1398	25.0461	29.6417	28.4928	28.9523	35.9989	27.1692	19.3699
23.4376	24.3567	21.3696	NaN	NaN	NaN	NaN	NaN	NaN
32.6288	34.0075	43.5817	24.6631	9.03803	19.5313	NaN	NaN	NaN
32.6288	34.0075	43.5817	36.9947	37.7606	48.9432	48.5603	68.0549	77.907
32.6288	34.0075	43.5817	24.6631	11.2592	17.4633	15.7017	8.61677	16.5214
32.6288	34.0075	43.5817	24.6631	9.03803	14.2464	15.4719	10.4632	NaN
32.6288	34.0075	43.5817	24.6631	9.03803	14.2464	15.8549	19.6955	13.8153
32.6288	34.0075	43.5817	24.6631	11.2592	17.4633	15.7017	1.58267	NaN
35.8458	NaN	NaN	NaN	NaN	NaN	NaN	NaN	NaN
39.5222	32.8586	41.4371	29.9481	13.0209	9.26781	14.2464	16.2664	14.9547
39.5222	32.8586	41.4371	30.8672	20.7568	30.2544	12.8677	NaN	NaN
39.5222	32.8586	41.4371	29.9481	14.5528	4.13605	22.9015	20.7506	NaN
39.5222	32.8586	41.4371	30.8672	15.2421	16.008	20.3739	17.7611	20.2245
39.5222	32.8586	41.4371	29.9481	14.5528	3.75308	4.7488	3.6929	5.69704
39.5222	32.8586	41.4371	30.8672	20.7568	30.2544	15.7017	NaN	NaN
25.2759	16.1612	NaN	NaN	NaN	NaN	NaN	NaN	NaN
40.8243	47.488	51.3942	29.3353	9.88056	7.27638	5.97429	13.9803	NaN
40.8243	47.488	51.3942	29.3353	15.8549	10.8763	9.95715	NaN	NaN
35.0032	46.4157	51.9304	48.7901	50.0921	44.0413	47.2582	51.7886	43.0127
33.4714	43.6583	41.2073	17.8463	5.36154	NaN	NaN	NaN	NaN
24.9695	32.3225	31.097	NaN	NaN	NaN	NaN	NaN	NaN
23.8972	NaN	NaN	NaN	NaN	NaN	NaN	NaN	NaN
33.3182	34.0075	26.6545	6.35726	7.88913	NaN	NaN	NaN	NaN
33.3182	34.3139	41.9732	15.3953	17.5399	NaN	NaN	NaN	NaN
33.3182	34.3139	41.9732	20.6037	11.489	NaN	NaN	NaN	NaN
33.3182	34.3139	41.9732	20.6037	9.95715	NaN	NaN	NaN	NaN
44.3476	48.7901	44.8072	NaN	NaN	NaN	NaN	NaN	NaN
34.85	36.4585	31.097	4.97858	NaN	NaN	NaN	NaN	NaN
44.8072	50.3219	59.1302	67.6321	71.3851	97.5801	101.64	95.0483	87.592
29.5651	20.6802	NaN	NaN	NaN	NaN	NaN	NaN	NaN
29.5651	22.2887	NaN	NaN	NaN	NaN	NaN	NaN	NaN
37.1478	31.2501	35.7692	4.51902	18.9186	NaN	NaN	NaN	NaN
37.1478	31.2501	35.7692	12.4847	16.2378	NaN	NaN	NaN	NaN
38.2967	40.0584	29.2587	NaN	NaN	NaN	NaN	NaN	NaN
41.4371	52.8495	52.5431	41.6669	58.5174	NaN	NaN	NaN	NaN
41.4371	52.8495	52.5431	12.5613	26.0418	NaN	NaN	NaN	NaN
16.774	19.9909	19.8377	NaN	NaN	NaN	NaN	NaN	NaN
16.774	19.9909	14.706	12.3316	12.9443	23.9738	26.9609	21.3661	10.9668
19.8377	NaN	NaN	NaN	NaN	NaN	NaN	NaN	NaN
32.9352	32.7054	23.4376	NaN	NaN	NaN	NaN	NaN	NaN
19.8377	39.4457	44.1179	45.5731	54.2282	66.4832	56.2962	48.9749	62.8099
19.8377	39.4457	44.1179	39.8286	49.0198	54.3814	58.594	60.757	56.6855
26.8077	27.8034	19.1484	23.2844	11.872	14.4762	11.9486	3.60498	3.13337
26.8077	27.8034	31.6331	NaN	NaN	NaN	NaN	NaN	NaN
26.8077	27.8034	19.1484	23.2844	13.6336	18.2293	20.91	9.40811	NaN
26.8077	27.8034	19.1484	23.2844	11.872	14.4762	11.9486	3.60498	5.69704
43.1221	41.82	49.556	41.5137	56.2196	NaN	NaN	NaN	NaN
34.0075	29.4119	38.1436	25.5822	23.5142	NaN	NaN	NaN	NaN
34.0075	29.4119	38.1436	14.7825	28.4928	NaN	NaN	NaN	NaN
49.7858	59.1302	56.143	21.8291	24.8163	NaN	NaN	NaN	NaN
49.7858	59.1302	56.143	56.526	57.5983	39.6754	47.488	49.5904	11.6789
49.7858	59.1302	56.143	56.526	57.5983	39.6754	47.488	49.5904	38.3126
33.4714	46.6454	51.8538	45.1902	60.8918	83.2571	88.5421	58.5589	57.6825
27.9566	26.9609	13.0975	14.0166	18.459	20.6037	25.1993	19.2558	13.9577
27.9566	26.9609	11.9486	5.97429	13.2507	NaN	NaN	NaN	NaN
27.9566	26.9609	11.9486	5.20836	NaN	NaN	NaN	NaN	NaN
17.9229	NaN	NaN	NaN	NaN	NaN	NaN	NaN	NaN
34.4671	30.5608	25.1227	8.11891	11.0295	NaN	NaN	NaN	NaN
19.4547	22.9015	30.1778	34.3905	34.1607	32.0161	40.6711	34.3792	27.2034
25.3524	28.263	34.0075	31.8629	37.1478	49.7092	50.9347	36.929	33.8974
21.7526	35.9223	39.9052	27.2673	15.4719	17.1569	17.6165	12.8372	4.27278
21.7526	35.9223	39.9052	17.6165	16.774	11.3358	NaN	NaN	NaN
21.7526	35.9223	39.9052	27.2673	25.2759	26.9609	27.7268	20.6627	16.9487
21.7526	35.9223	39.9052	17.6165	16.774	18.2293	23.9738	20.223	10.5395
29.7949	45.4199	53.4623	42.7392	47.6412	47.2582	60.2025	54.7781	51.4158
31.7863	31.7097	29.0289	14.9357	21.2164	NaN	NaN	NaN	NaN
31.7863	31.7097	24.7397	13.8634	25.5822	30.8672	12.8677	1.6706	NaN
31.7863	31.7097	29.0289	13.94	12.7145	16.391	23.2078	17.6732	13.388
31.7863	31.7097	24.7397	13.94	24.2035	13.7868	23.9738	13.4527	NaN
31.7863	31.7097	24.7397	13.94	24.2035	11.1061	8.73166	10.5511	9.54254
31.7863	31.7097	24.7397	13.8634	25.5822	30.8672	11.1827	NaN	NaN
31.7863	31.7097	24.7397	13.94	24.2035	13.7868	23.9738	13.5406	NaN
38.8329	23.361	20.2207	NaN	NaN	NaN	NaN	NaN	NaN
37.7606	46.2625	31.8629	NaN	NaN	NaN	NaN	NaN	NaN
20.4505	34.6203	37.5308	33.8543	40.9009	22.4419	13.4039	8.00129	13.6729
20.4505	34.6203	37.5308	33.8543	40.9009	22.4419	14.706	7.12203	4.84248
20.4505	34.6203	37.5308	33.8543	40.9009	22.4419	14.706	7.12203	NaN
23.6674	41.5903	47.6412	23.361	35.4628	28.1098	18.3058	15.9147	17.5184
23.6674	41.5903	47.6412	27.9566	39.6754	43.5817	45.2668	25.4986	9.11526
23.6674	41.5903	47.6412	23.361	35.4628	23.1312	14.2464	2.98949	14.385
23.6674	41.5903	47.6412	27.9566	39.6754	43.5817	45.2668	18.8162	2.70609
23.6674	41.5903	47.6412	27.9566	39.6754	43.5817	45.2668	25.4986	11.3941
16.8506	NaN	NaN	NaN	NaN	NaN	NaN	NaN	NaN
29.8715	35.3862	39.3691	20.91	24.3567	NaN	NaN	NaN	NaN
33.7777	49.3262	46.8752	30.4076	34.0841	NaN	NaN	NaN	NaN
41.5137	46.1859	43.8881	NaN	NaN	NaN	NaN	NaN	NaN
45.1902	45.7263	40.5946	22.6717	NaN	NaN	NaN	NaN	NaN
19.1484	24.6631	29.1821	14.6294	12.6379	19.225	26.4248	23.0367	16.0941
19.1484	24.6631	29.1821	12.8677	8.34869	14.8591	20.0675	22.9488	18.2305
30.7906	32.2459	31.4033	17.8463	17.7697	NaN	NaN	NaN	NaN
26.4248	31.9395	30.8672	29.7183	19.225	NaN	NaN	NaN	NaN
26.4248	31.9395	30.8672	29.7183	20.0675	NaN	NaN	NaN	NaN
31.0204	22.2121	35.5394	18.7654	17.2335	11.1827	8.96144	2.28608	NaN
31.0204	19.9143	34.0841	10.9529	11.872	4.97858	NaN	NaN	NaN
31.0204	22.2121	35.5394	18.6888	21.8291	7.0466	18.9952	14.8595	NaN
31.0204	19.9143	34.0841	15.6251	24.8929	8.88485	NaN	NaN	NaN
31.0204	22.2121	35.5394	18.6888	21.8291	9.95715	6.81682	NaN	NaN
31.0204	19.9143	34.0841	15.6251	24.8929	9.88056	NaN	NaN	NaN
31.0204	22.2121	35.5394	18.7654	17.2335	11.1827	14.8591	NaN	NaN
17.0038	23.5908	NaN	NaN	NaN	NaN	NaN	NaN	NaN
46.7986	31.6331	NaN	NaN	NaN	NaN	NaN	NaN	NaN
29.6417	26.0418	30.2544	21.1398	35.616	NaN	NaN	NaN	NaN
32.5522	16.8506	22.5951	4.28924	8.34869	NaN	NaN	NaN	NaN
32.5522	22.9015	35.7692	13.0975	14.8591	NaN	NaN	NaN	NaN
17.6165	32.0927	53.3091	23.2078	32.0161	NaN	NaN	NaN	NaN
17.6165	32.0927	53.3091	24.2801	35.616	40.4414	44.8838	43.9631	44.7218
23.361	31.1736	48.3305	45.9561	55.4537	55.9898	71.8447	86.7832	85.7405
23.361	31.1736	48.3305	45.9561	55.4537	55.9898	71.8447	9.93567	7.83343
43.1221	55.1473	58.977	52.6963	59.2068	52.2368	49.173	58.0313	63.0947
33.548	26.7311	33.8543	28.8757	NaN	NaN	NaN	NaN	NaN
35.4628	47.488	37.5308	39.8286	40.2882	28.4162	33.165	33.7637	35.4641
16.6974	10.4933	NaN	NaN	NaN	NaN	NaN	NaN	NaN
29.3353	14.0166	13.557	NaN	NaN	NaN	NaN	NaN	NaN
29.3353	14.0166	18.842	NaN	NaN	NaN	NaN	NaN	NaN
30.9438	32.9352	30.6374	22.3653	20.9866	NaN	NaN	NaN	NaN
30.9438	32.9352	30.6374	22.3653	22.5951	NaN	NaN	NaN	NaN
23.2078	41.7435	32.399	28.4162	19.8377	21.5994	30.5608	27.6968	NaN
23.2078	41.7435	32.399	28.4162	16.3144	14.706	22.4419	5.97898	4.27278
23.2078	41.7435	32.399	28.4162	16.3144	11.1061	15.3953	11.1666	16.8063
23.2078	41.7435	32.399	28.4162	16.3144	14.706	22.4419	8.7047	NaN
23.2078	41.7435	32.399	28.4162	16.3144	11.1061	15.3953	3.6929	NaN
40.4414	50.8581	54.7643	36.2287	47.8709	NaN	NaN	NaN	NaN
15.9314	NaN	NaN	NaN	NaN	NaN	NaN	NaN	NaN
23.1312	29.7949	25.7354	21.2164	27.2673	NaN	NaN	NaN	NaN
20.1441	19.7611	NaN	NaN	NaN	NaN	NaN	NaN	NaN
35.0798	40.9775	49.3262	47.3348	52.6963	57.4451	60.0493	57.8555	52.6976
48.1773	59.9727	68.0916	80.1168	88.3123	81.8019	91.376	109.029	110.38
35.5394	49.173	55.6069	41.1307	53.4623	NaN	NaN	NaN	NaN
31.4799	17.9229	23.8206	12.5613	15.7783	NaN	NaN	NaN	NaN
31.4799	27.1907	39.2925	33.2416	38.2202	NaN	NaN	NaN	NaN
26.8077	27.6503	36.2287	39.9052	37.684	40.3648	48.5603	46.7768	45.4339
22.5185	28.4928	32.0927	37.4542	36.1521	42.1264	48.9432	58.9985	56.1158
35.9989	46.9518	53.8452	39.0627	43.9647	31.9395	35.9989	39.391	31.1913
45.1136	50.3985	47.105	27.5737	14.0166	NaN	NaN	NaN	NaN
45.1136	50.3985	47.105	27.5737	16.5442	NaN	NaN	NaN	NaN
47.1816	50.5517	46.1093	30.4076	32.5522	NaN	NaN	NaN	NaN
31.8629	44.4242	58.9004	39.5222	27.4205	NaN	NaN	NaN	NaN
31.8629	44.4242	58.9004	33.7011	23.361	2.83396	13.94	2.63779	NaN
31.8629	44.4242	58.9004	39.5222	24.7397	20.9866	14.0932	16.1784	19.2275
31.8629	44.4242	58.9004	33.7011	38.9861	22.5951	30.1778	NaN	NaN
31.8629	44.4242	58.9004	33.7011	23.361	3.59989	5.43814	NaN	NaN
31.8629	44.4242	58.9004	39.5222	24.7397	20.6802	33.8543	17.937	5.83947
31.8629	44.4242	58.9004	39.5222	24.7397	20.6802	33.8543	15.5629	12.8183
24.4333	38.2967	25.8886	NaN	NaN	NaN	NaN	NaN	NaN
24.4333	38.2967	27.1141	NaN	NaN	NaN	NaN	NaN	NaN
38.1436	50.7815	49.7092	39.2925	20.6037	18.7654	NaN	NaN	NaN
38.1436	50.7815	49.7092	39.2925	19.7611	NaN	NaN	NaN	NaN
0.919122	NaN	NaN	NaN	NaN	NaN	NaN	NaN	NaN
37.301	20.91	35.3862	31.7097	36.0755	38.9095	40.4414	45.3699	48.8521
37.301	20.91	35.3862	25.0461	NaN	NaN	NaN	NaN	NaN
20.6037	22.978	17.1569	15.7783	20.6802	19.6845	25.812	28.7519	27.3458
20.6037	22.978	21.8291	13.94	16.3144	16.8506	20.2973	24.3556	18.9427
20.6037	22.978	21.8291	8.42528	7.73594	12.1784	22.5185	23.6522	21.7912
18.3824	23.4376	30.2544	19.3016	18.6122	NaN	NaN	NaN	NaN
31.6331	34.6203	30.0247	18.459	27.0375	NaN	NaN	NaN	NaN
31.6331	34.6203	26.5013	22.6717	34.6969	NaN	NaN	NaN	NaN
34.6203	43.7349	50.0921	28.7226	NaN	NaN	NaN	NaN	NaN
51.1645	60.7386	60.8152	46.5688	49.556	14.6294	19.1484	27.3451	1.56669
6.35726	3.82967	NaN	NaN	NaN	NaN	NaN	NaN	NaN
44.4242	57.7515	69.0873	59.8961	78.9679	65.1811	72.534	83.3541	101.265
34.4671	31.6331	37.301	23.2078	28.5694	34.6203	32.0161	32.9723	34.4671
34.4671	34.9266	41.1307	28.0332	NaN	NaN	NaN	NaN	NaN
34.4671	31.6331	37.301	18.3824	30.5608	27.6503	34.2373	32.0052	33.1853
34.4671	34.9266	41.1307	29.7949	34.1607	35.0032	45.7263	43.6993	37.7429
30.7906	36.9181	38.3733	30.331	38.9861	NaN	NaN	NaN	NaN
22.2887	28.4928	37.2244	35.8458	26.7311	21.2164	13.0975	19.08	7.83343
22.2887	28.4928	37.2244	35.8458	28.3396	14.8591	14.3996	10.4632	17.5184
22.2887	28.4928	37.2244	35.8458	28.3396	22.5185	13.8634	1.58267	6.5516
22.2887	28.4928	37.2244	35.8458	26.7311	21.2164	9.19122	3.86875	10.1122
22.2887	28.4928	37.2244	35.8458	28.3396	22.5185	11.6422	12.7493	19.7972
22.2887	28.4928	37.2244	35.8458	26.7311	21.2164	13.0975	19.08	7.83343
32.0161	50.8581	56.6026	49.7092	61.5046	58.6706	58.6706	73.2426	66.6554
32.2459	41.82	56.143	43.1987	50.7049	46.0327	42.203	55.5694	53.2673
52.3134	64.1088	59.6663	40.5946	47.488	16.0846	1.07231	20.6627	22.2185
2.06802	NaN	NaN	NaN	NaN	NaN	NaN	NaN	NaN
27.8034	41.1307	47.1816	38.067	45.7263	53.3857	64.4917	68.5825	67.5099
45.9561	59.9727	66.5597	56.909	70.083	57.3685	52.5431	62.6035	74.7737
44.271	55.9133	64.7981	61.045	43.1221	31.1736	31.4799	29.1036	38.0277
44.271	55.9133	64.7981	61.045	33.8543	20.1441	18.9186	4.57216	10.682
44.271	55.9133	64.7981	61.045	33.8543	21.1398	18.1527	15.9147	NaN
44.271	55.9133	64.7981	61.045	33.8543	20.1441	12.5613	1.93438	NaN
44.271	55.9133	64.7981	61.045	33.8543	20.1441	12.5613	1.05511	NaN
27.3439	40.7477	28.263	22.6717	25.1993	NaN	NaN	NaN	NaN
27.3439	40.7477	52.8495	48.4837	69.5469	67.5555	72.917	91.8829	72.6373
27.3439	40.7477	28.263	17.5399	21.1398	NaN	NaN	NaN	NaN
16.6208	NaN	NaN	NaN	NaN	NaN	NaN	NaN	NaN
33.6245	35.5394	44.3476	27.4205	34.9266	2.22121	NaN	NaN	NaN
45.4965	52.2368	47.105	29.4885	17.0038	NaN	NaN	NaN	NaN
45.4965	52.2368	47.105	29.4885	18.7654	NaN	NaN	NaN	NaN
43.6583	58.1345	64.9513	55.8367	85.2486	86.4741	94.3632	89.1572	98.1315
22.5951	44.9604	29.2587	22.9015	29.7183	NaN	NaN	NaN	NaN
22.5951	44.9604	29.2587	19.8377	34.9266	25.3524	1.76165	5.53935	NaN
22.5951	44.9604	29.2587	19.8377	34.9266	25.3524	1.76165	6.24276	2.27882
32.1693	40.4414	49.939	47.5646	54.458	57.2919	56.909	61.5484	65.6584
33.2416	34.3139	33.6245	26.3482	30.7906	8.11891	1.2255	NaN	NaN
33.2416	27.7268	24.127	20.2207	23.6674	3.29352	NaN	NaN	NaN
23.0546	34.0841	31.4033	NaN	NaN	NaN	NaN	NaN	NaN
23.0546	34.0841	44.7306	27.1907	22.6717	NaN	NaN	NaN	NaN
23.0546	34.0841	44.7306	30.8672	23.6674	NaN	NaN	NaN	NaN
23.0546	34.0841	44.7306	27.1907	20.6802	9.57419	26.5013	25.6745	21.9336
23.0546	34.0841	44.7306	30.8672	38.8329	26.6545	22.1355	29.3674	35.6065
53.0027	63.5726	74.0659	55.6835	75.751	50.7815	44.654	55.9211	74.2039
33.6245	42.3562	55.1473	39.0627	48.1773	30.2544	21.9057	3.51705	7.54858
33.6245	42.3562	55.1473	39.0627	48.1773	31.3267	24.6631	NaN	NaN
33.6245	42.3562	55.1473	39.0627	48.1773	31.3267	22.2121	12.1338	15.2396
33.6245	42.3562	55.1473	39.0627	48.1773	31.3267	22.2121	3.6929	NaN
26.8077	39.4457	30.7906	34.0075	26.8077	NaN	NaN	NaN	NaN
26.8077	32.0927	39.3691	29.0289	42.5094	32.0161	31.9395	39.1272	47.8551
26.8077	39.4457	26.7311	31.097	48.1007	NaN	NaN	NaN	NaN
26.8077	39.4457	26.7311	23.744	30.9438	15.5485	22.2121	11.4304	NaN
26.8077	39.4457	30.7906	34.0075	29.7949	NaN	NaN	NaN	NaN
30.5608	49.173	55.6069	47.7943	34.3905	15.7783	17.7697	21.3661	7.691
30.5608	49.173	55.6069	47.7943	35.233	26.9609	21.1398	3.25327	NaN
30.5608	49.173	55.6069	47.7943	34.3905	22.7483	NaN	NaN	NaN
30.5608	49.173	55.6069	47.7943	35.233	20.2973	20.2973	19.1679	6.40917
30.5608	49.173	55.6069	47.7943	35.233	20.2973	12.7911	NaN	NaN
30.5608	49.173	55.6069	47.7943	35.233	26.9609	21.1398	12.7493	4.13035
30.5608	49.173	55.6069	47.7943	35.233	20.2973	20.2973	19.1679	6.5516
26.195	33.6245	37.2244	28.5694	30.4076	13.2507	15.0123	25.4986	17.6608
29.4119	39.9052	36.5351	29.2587	26.0418	NaN	NaN	NaN	NaN
29.4119	39.9052	36.5351	29.2587	25.429	3.29352	6.89341	15.0354	NaN
36.4585	47.7177	55.2239	37.9138	45.4199	23.2078	8.57847	11.3425	NaN
31.6331	41.6669	40.518	37.6074	43.8115	34.2373	32.0161	41.1495	35.3216
55.5303	69.3937	69.7767	50.4751	57.8281	40.0584	34.3905	47.5681	38.1702
33.4714	52.1602	55.6835	47.3348	55.0707	46.9518	55.6835	58.8227	52.5552
36.6883	53.6154	61.7344	46.6454	35.4628	13.3273	NaN	NaN	NaN
36.6883	53.6154	61.7344	46.6454	36.3053	24.8163	7.35298	10.9908	10.2547
36.6883	53.6154	61.7344	46.6454	35.4628	14.0166	14.0932	9.75981	15.9517
36.6883	53.6154	61.7344	46.6454	36.3053	19.3782	17.9995	21.8936	NaN
36.6883	53.6154	61.7344	46.6454	36.3053	24.8163	19.4547	8.61677	NaN
36.6883	53.6154	61.7344	46.6454	35.4628	14.0166	7.1232	4.39631	10.2547
28.263	36.9947	40.5946	32.399	21.293	21.9057	20.1441	7.91336	NaN
28.263	36.9947	40.5946	32.399	17.8463	13.0975	15.1655	25.6745	4.41521
28.263	36.9947	40.5946	32.399	17.8463	13.0975	6.81682	2.11023	1.85154
28.263	36.9947	40.5946	32.399	21.293	21.9057	20.1441	10.1115	NaN
43.8881	56.9856	64.9513	52.5431	59.5131	41.2073	49.2496	56.2728	61.1008

## Sheet: eccentricity
0.8277	NaN	NaN	NaN	NaN	NaN	NaN	NaN	NaN
0.659657	NaN	NaN	NaN	NaN	NaN	NaN	NaN	NaN
0.71896	NaN	NaN	NaN	NaN	NaN	NaN	NaN	NaN
0.843182	0.50579	NaN	NaN	NaN	NaN	NaN	NaN	NaN
0.561987	0.647486	NaN	NaN	NaN	NaN	NaN	NaN	NaN
0.496958	0.268461	0.582404	0.70249	NaN	NaN	NaN	NaN	NaN
0.435738	0.440243	NaN	NaN	NaN	NaN	NaN	NaN	NaN
0.48545	0.516516	0.71012	NaN	NaN	NaN	NaN	NaN	NaN
0.838764	NaN	NaN	NaN	NaN	NaN	NaN	NaN	NaN
0.295759	0.530846	NaN	NaN	NaN	NaN	NaN	NaN	NaN
0.229932	0.581826	NaN	NaN	NaN	NaN	NaN	NaN	NaN
0.415457	NaN	NaN	NaN	NaN	NaN	NaN	NaN	NaN
0.658014	NaN	NaN	NaN	NaN	NaN	NaN	NaN	NaN
0.489887	0.703227	NaN	NaN	NaN	NaN	NaN	NaN	NaN
0.399605	0.681125	NaN	NaN	NaN	NaN	NaN	NaN	NaN
0.456032	NaN	NaN	NaN	NaN	NaN	NaN	NaN	NaN
0.334426	0.609029	NaN	NaN	NaN	NaN	NaN	NaN	NaN
0.59282	0.735808	NaN	NaN	NaN	NaN	NaN	NaN	NaN
0.59282	0.717301	NaN	NaN	NaN	NaN	NaN	NaN	NaN
0.226064	0.789018	NaN	NaN	NaN	NaN	NaN	NaN	NaN
0.745072	NaN	NaN	NaN	NaN	NaN	NaN	NaN	NaN
0.645808	NaN	NaN	NaN	NaN	NaN	NaN	NaN	NaN
0.362941	0.414509	NaN	NaN	NaN	NaN	NaN	NaN	NaN
0.328453	0.694354	NaN	NaN	NaN	NaN	NaN	NaN	NaN
0.833784	NaN	NaN	NaN	NaN	NaN	NaN	NaN	NaN
0.44322	NaN	NaN	NaN	NaN	NaN	NaN	NaN	NaN
0.660693	NaN	NaN	NaN	NaN	NaN	NaN	NaN	NaN
0.406563	0.470741	NaN	NaN	NaN	NaN	NaN	NaN	NaN
0.41761	0.367034	0.700247	NaN	NaN	NaN	NaN	NaN	NaN
0.661137	NaN	NaN	NaN	NaN	NaN	NaN	NaN	NaN
0.625931	NaN	NaN	NaN	NaN	NaN	NaN	NaN	NaN
0.502229	0.629119	NaN	NaN	NaN	NaN	NaN	NaN	NaN
0.560329	NaN	NaN	NaN	NaN	NaN	NaN	NaN	NaN
0.392049	NaN	NaN	NaN	NaN	NaN	NaN	NaN	NaN
0.319665	0.503953	0.414813	0.622753	0.670798	0.559195	0.666656	0.815726	0.821181
0.319665	0.503953	0.414813	0.622753	0.670798	0.473017	0.51049	0.601597	0.447389
0.430463	0.585609	0.417889	NaN	NaN	NaN	NaN	NaN	NaN
0.583944	0.63828	NaN	NaN	NaN	NaN	NaN	NaN	NaN
0.253412	0.475859	NaN	NaN	NaN	NaN	NaN	NaN	NaN
0.722701	NaN	NaN	NaN	NaN	NaN	NaN	NaN	NaN
0.366773	NaN	NaN	NaN	NaN	NaN	NaN	NaN	NaN
0.550005	NaN	NaN	NaN	NaN	NaN	NaN	NaN	NaN
0.276918	NaN	NaN	NaN	NaN	NaN	NaN	NaN	NaN
0.614286	0.435617	NaN	NaN	NaN	NaN	NaN	NaN	NaN
0.605717	0.569535	NaN	NaN	NaN	NaN	NaN	NaN	NaN
0.563754	0.679418	0.707335	0.680139	NaN	NaN	NaN	NaN	NaN
0.563754	0.679418	0.737631	0.806196	0.872426	0.849379	NaN	NaN	NaN
0.563754	0.679418	0.707335	0.822066	NaN	NaN	NaN	NaN	NaN
0.563754	0.679418	0.737631	0.806196	0.872426	0.868886	0.630698	0.872211	NaN
0.563754	0.679418	0.737631	0.806196	0.872426	0.868886	NaN	NaN	NaN
0.331832	NaN	NaN	NaN	NaN	NaN	NaN	NaN	NaN
0.55847	0.825485	0.813187	NaN	NaN	NaN	NaN	NaN	NaN
0.600424	NaN	NaN	NaN	NaN	NaN	NaN	NaN	NaN
0.418721	0.42126	0.300113	0.483053	0.396429	0.262535	0.525853	NaN	NaN
0.418721	0.42126	0.300113	0.483053	0.396429	0.262535	0.522761	NaN	NaN
0.327076	0.518367	0.389473	NaN	NaN	NaN	NaN	NaN	NaN
0.35284	NaN	NaN	NaN	NaN	NaN	NaN	NaN	NaN
0.293655	0.718832	0.39421	0.405234	NaN	NaN	NaN	NaN	NaN
0.293655	0.718832	0.439208	0.687218	0.778383	0.807732	0.853674	0.82406	0.807729
0.293655	0.718832	0.39421	0.218132	0.604641	NaN	NaN	NaN	NaN
0.362845	NaN	NaN	NaN	NaN	NaN	NaN	NaN	NaN
0.382992	0.712022	NaN	NaN	NaN	NaN	NaN	NaN	NaN
0.483225	0.538106	NaN	NaN	NaN	NaN	NaN	NaN	NaN
0.257877	0.699806	NaN	NaN	NaN	NaN	NaN	NaN	NaN
0.680086	0.592769	0.668254	0.30183	0.380435	0.503032	0.417515	NaN	NaN
0.680086	0.646518	0.665418	0.734218	0.821854	0.794056	0.555394	NaN	NaN
0.346757	0.495949	0.471536	0.639626	0.572515	0.229038	0.598399	0.731506	0.588799
0.321649	NaN	NaN	NaN	NaN	NaN	NaN	NaN	NaN
0.81755	NaN	NaN	NaN	NaN	NaN	NaN	NaN	NaN
0.655855	NaN	NaN	NaN	NaN	NaN	NaN	NaN	NaN
0.530332	0.489907	0.440434	0.607283	0.883549	0.80897	0.77978	0.831584	0.928519
0.530332	0.489907	0.694738	0.836316	0.868433	0.866354	0.885466	0.911641	0.922664
0.530332	0.489907	0.440434	0.56342	0.835644	0.826201	0.831819	0.844804	0.941935
0.553189	0.364815	NaN	NaN	NaN	NaN	NaN	NaN	NaN
0.62233	0.463423	NaN	NaN	NaN	NaN	NaN	NaN	NaN
0.370717	0.358934	0.523367	0.510676	0.532962	0.499791	0.542017	0.461981	0.353094
0.370717	0.358934	0.523367	0.510676	0.532962	0.557828	0.225833	0.22917	0.909905
0.370717	0.358934	0.523367	0.510676	0.532962	0.499791	0.542017	0.647671	NaN
0.596889	NaN	NaN	NaN	NaN	NaN	NaN	NaN	NaN
0.427054	0.557887	0.684439	0.414797	0.647516	0.670606	0.648741	0.906269	NaN
0.427054	0.557887	0.684439	0.414797	0.386933	NaN	NaN	NaN	NaN
0.382601	0.684207	NaN	NaN	NaN	NaN	NaN	NaN	NaN
0.680449	0.635768	0.687382	0.599758	0.72296	NaN	NaN	NaN	NaN
0.680449	0.635768	0.8107	0.595383	NaN	NaN	NaN	NaN	NaN
0.421019	NaN	NaN	NaN	NaN	NaN	NaN	NaN	NaN
0.461902	NaN	NaN	NaN	NaN	NaN	NaN	NaN	NaN
0.571578	0.530398	NaN	NaN	NaN	NaN	NaN	NaN	NaN
0.247199	0.653197	NaN	NaN	NaN	NaN	NaN	NaN	NaN
0.406208	0.689887	0.338146	0.412003	0.499022	0.468408	0.496492	NaN	NaN
0.406208	0.689887	0.338146	0.412003	0.390833	0.276985	0.346682	0.482404	0.336523
0.406208	0.689887	0.338146	0.412003	0.390833	0.597333	0.351232	0.575209	0.607194
0.406208	0.689887	0.338146	0.412003	0.499022	0.468408	0.533567	NaN	NaN
0.406208	0.689887	0.338146	0.412003	0.390833	0.276985	0.346682	0.484207	0.46678
0.563959	0.394394	0.427788	0.482909	0.614282	0.395829	0.562587	0.433052	0.318132
0.386024	0.297109	NaN	NaN	NaN	NaN	NaN	NaN	NaN
0.722852	NaN	NaN	NaN	NaN	NaN	NaN	NaN	NaN
0.615365	0.295421	0.560897	NaN	NaN	NaN	NaN	NaN	NaN
0.461173	0.627562	0.695513	0.744808	0.856553	0.786309	0.725123	0.884873	0.887748
0.461173	0.627562	0.695513	0.744808	0.856553	0.786309	0.725123	0.58216	NaN
0.574505	0.622173	NaN	NaN	NaN	NaN	NaN	NaN	NaN
0.686121	0.313094	NaN	NaN	NaN	NaN	NaN	NaN	NaN
0.669312	0.7661	NaN	NaN	NaN	NaN	NaN	NaN	NaN
0.399202	0.639921	NaN	NaN	NaN	NaN	NaN	NaN	NaN
0.496499	NaN	NaN	NaN	NaN	NaN	NaN	NaN	NaN
0.46121	0.399078	NaN	NaN	NaN	NaN	NaN	NaN	NaN
0.684915	0.509945	NaN	NaN	NaN	NaN	NaN	NaN	NaN
0.524654	0.639628	NaN	NaN	NaN	NaN	NaN	NaN	NaN
0.625406	NaN	NaN	NaN	NaN	NaN	NaN	NaN	NaN
0.739604	NaN	NaN	NaN	NaN	NaN	NaN	NaN	NaN
0.636158	0.476977	NaN	NaN	NaN	NaN	NaN	NaN	NaN
0.636158	0.502376	NaN	NaN	NaN	NaN	NaN	NaN	NaN
0.4442	NaN	NaN	NaN	NaN	NaN	NaN	NaN	NaN
0.502332	0.709523	0.662948	0.857755	0.865807	0.787367	0.827829	0.844469	0.849798
0.470797	0.495806	NaN	NaN	NaN	NaN	NaN	NaN	NaN
0.534197	0.544233	0.523281	0.799941	0.753915	NaN	NaN	NaN	NaN
0.625203	0.675222	0.472431	NaN	NaN	NaN	NaN	NaN	NaN
0.557268	0.562936	0.62569	0.441839	0.453518	0.531828	0.469167	0.631322	0.429105
0.566045	0.37725	NaN	NaN	NaN	NaN	NaN	NaN	NaN
0.281841	NaN	NaN	NaN	NaN	NaN	NaN	NaN	NaN
0.319436	0.532602	NaN	NaN	NaN	NaN	NaN	NaN	NaN
0.540436	0.533683	0.400844	NaN	NaN	NaN	NaN	NaN	NaN
0.361345	0.54491	0.716588	NaN	NaN	NaN	NaN	NaN	NaN
0.204671	0.435242	NaN	NaN	NaN	NaN	NaN	NaN	NaN
0.394074	0.446059	NaN	NaN	NaN	NaN	NaN	NaN	NaN
0.661162	0.690702	NaN	NaN	NaN	NaN	NaN	NaN	NaN
0.647239	0.636212	0.700391	NaN	NaN	NaN	NaN	NaN	NaN
0.337903	0.637366	0.279755	0.475662	0.389435	0.194058	0.398996	NaN	NaN
0.337903	0.637366	0.279755	0.53942	0.388768	0.524222	0.182318	0.567859	NaN
0.457441	NaN	NaN	NaN	NaN	NaN	NaN	NaN	NaN
0.510753	0.484694	0.418164	0.54286	0.473272	NaN	NaN	NaN	NaN
0.510753	0.484694	0.484169	0.669629	0.769477	0.734458	0.671752	0.776481	0.801291
0.510753	0.484694	0.418164	0.490599	0.441523	0.487528	0.641714	0.5822	NaN
0.510753	0.484694	0.418164	0.490599	0.441523	0.487528	0.768088	NaN	NaN
0.409797	0.766893	0.710414	0.783591	0.854594	0.835387	0.862578	0.899154	0.910618
0.445885	0.696454	0.497101	NaN	NaN	NaN	NaN	NaN	NaN
0.565548	0.696721	0.647007	NaN	NaN	NaN	NaN	NaN	NaN
0.565548	0.696721	0.504375	NaN	NaN	NaN	NaN	NaN	NaN
0.690994	NaN	NaN	NaN	NaN	NaN	NaN	NaN	NaN
0.289841	0.591211	0.646934	NaN	NaN	NaN	NaN	NaN	NaN
0.342501	0.731011	0.721043	NaN	NaN	NaN	NaN	NaN	NaN
0.409092	0.597735	NaN	NaN	NaN	NaN	NaN	NaN	NaN
0.315215	NaN	NaN	NaN	NaN	NaN	NaN	NaN	NaN
0.600373	0.665522	0.650492	0.688608	0.781164	0.750868	0.716185	0.794951	0.89154
0.600373	0.665522	0.650492	0.688608	0.781164	0.750868	0.716185	0.689219	0.821945
0.294934	0.37163	0.581313	NaN	NaN	NaN	NaN	NaN	NaN
0.568725	0.57692	0.454176	NaN	NaN	NaN	NaN	NaN	NaN
0.502433	0.53294	0.64693	0.678673	0.810072	0.798112	0.807135	0.801675	0.790628
0.240683	0.544213	0.648916	0.715444	0.704802	NaN	NaN	NaN	NaN
0.356411	0.401198	0.71043	NaN	NaN	NaN	NaN	NaN	NaN
0.592849	0.607686	0.662751	0.541958	0.693252	NaN	NaN	NaN	NaN
0.286494	NaN	NaN	NaN	NaN	NaN	NaN	NaN	NaN
0.366487	NaN	NaN	NaN	NaN	NaN	NaN	NaN	NaN
0.639945	0.624902	0.663554	0.673482	0.828857	0.716245	0.70432	0.65756	0.836168
0.51294	0.405423	0.684857	NaN	NaN	NaN	NaN	NaN	NaN
0.471504	0.47046	0.519331	0.636541	0.283108	0.586084	0.513701	NaN	NaN
0.471504	0.47046	0.57804	0.707749	0.749863	0.69881	0.783664	0.888752	0.912435
0.471504	0.47046	0.519331	0.502769	0.435525	0.666871	0.169153	0.587092	NaN
0.648458	0.531168	0.658407	NaN	NaN	NaN	NaN	NaN	NaN
0.413879	0.549026	0.423476	NaN	NaN	NaN	NaN	NaN	NaN
0.755186	NaN	NaN	NaN	NaN	NaN	NaN	NaN	NaN
0.372947	0.504669	0.510385	0.669658	0.699061	NaN	NaN	NaN	NaN
0.360191	0.672958	0.589938	0.750651	0.831925	0.850999	0.863966	0.88026	0.936876
0.445649	0.645053	0.661834	0.715132	0.744613	0.714109	0.750737	0.815405	0.829026
0.478203	0.531137	0.428	0.644358	0.73835	NaN	NaN	NaN	NaN
0.358838	0.491775	0.458148	0.572588	0.64265	NaN	NaN	NaN	NaN
0.290904	0.829282	0.74242	0.737276	0.710286	NaN	NaN	NaN	NaN
0.378207	0.322439	0.471964	0.539705	0.550951	NaN	NaN	NaN	NaN
0.378207	0.322439	0.471964	0.539705	0.447301	0.532962	NaN	NaN	NaN
0.642965	0.511334	0.517511	NaN	NaN	NaN	NaN	NaN	NaN
0.603816	0.54467	0.497001	0.559399	0.538092	NaN	NaN	NaN	NaN
0.826117	NaN	NaN	NaN	NaN	NaN	NaN	NaN	NaN
0.301893	0.332018	0.336817	0.338198	0.258608	0.359517	0.55064	NaN	NaN
0.301893	0.332018	0.336817	0.193568	0.273375	0.768255	0.417426	0.492103	0.223631
0.301893	0.332018	0.336817	0.338198	0.165077	0.306089	0.401031	0.496735	0.498124
0.301893	0.332018	0.336817	0.193568	0.350164	0.437878	0.34172	0.412374	0.367554
0.301893	0.332018	0.336817	0.338198	0.258608	0.359517	0.509875	NaN	NaN
0.301893	0.332018	0.336817	0.193568	0.273375	0.768255	0.301512	0.32671	0.458272
0.301893	0.332018	0.336817	0.193568	0.273375	0.768255	0.301512	0.32671	0.584418
0.280053	0.557754	0.613925	NaN	NaN	NaN	NaN	NaN	NaN
0.520841	0.526838	0.600044	0.738663	0.309019	NaN	NaN	NaN	NaN
0.517632	0.523751	0.653898	NaN	NaN	NaN	NaN	NaN	NaN
0.671931	NaN	NaN	NaN	NaN	NaN	NaN	NaN	NaN
0.307368	0.481896	0.272197	0.615344	0.421885	NaN	NaN	NaN	NaN
0.307368	0.481896	0.272197	0.402417	0.477611	NaN	NaN	NaN	NaN
0.581478	0.423699	0.474414	0.563719	0.711581	0.665739	0.625144	0.664735	0.579548
0.255447	0.539472	0.552096	NaN	NaN	NaN	NaN	NaN	NaN
0.348415	0.418107	0.534643	0.597277	0.602738	0.512895	NaN	NaN	NaN
0.348415	0.418107	0.534643	0.550739	0.55858	0.535639	0.613448	0.806865	0.787217
0.348415	0.418107	0.534643	0.597277	0.368324	0.463145	0.287196	0.570672	0.666457
0.348415	0.418107	0.534643	0.597277	0.602738	0.273693	0.489482	0.725438	NaN
0.348415	0.418107	0.534643	0.597277	0.602738	0.273693	0.506164	0.56301	0.593318
0.348415	0.418107	0.534643	0.597277	0.368324	0.463145	0.287196	0.465044	NaN
0.369393	NaN	NaN	NaN	NaN	NaN	NaN	NaN	NaN
0.428365	0.522177	0.537947	0.213436	0.429971	0.299701	0.28716	0.258566	0.40171
0.428365	0.522177	0.537947	0.385879	0.363113	0.456307	0.634826	NaN	NaN
0.428365	0.522177	0.537947	0.213436	0.346796	0.572212	0.457831	0.709984	NaN
0.428365	0.522177	0.537947	0.385879	0.475989	0.492733	0.200666	0.428005	0.588158
0.428365	0.522177	0.537947	0.213436	0.346796	0.355094	0.609385	0.311322	0.261438
0.428365	0.522177	0.537947	0.385879	0.363113	0.456307	0.263028	NaN	NaN
0.646754	0.671476	NaN	NaN	NaN	NaN	NaN	NaN	NaN
0.407806	0.468377	0.594379	0.401756	0.418095	0.262706	0.440493	0.245063	NaN
0.407806	0.468377	0.594379	0.401756	0.295037	0.601008	0.579779	NaN	NaN
0.338272	0.498068	0.502647	0.694617	0.82414	0.710501	0.690716	0.902682	0.907607
0.276588	0.52741	0.626211	0.659184	0.696561	NaN	NaN	NaN	NaN
0.564857	0.386553	0.239516	NaN	NaN	NaN	NaN	NaN	NaN
0.305782	NaN	NaN	NaN	NaN	NaN	NaN	NaN	NaN
0.384626	0.415582	0.472764	0.215055	0.318616	NaN	NaN	NaN	NaN
0.413389	0.473278	0.486177	0.558677	0.787389	NaN	NaN	NaN	NaN
0.413389	0.473278	0.486177	0.43953	0.431864	NaN	NaN	NaN	NaN
0.413389	0.473278	0.486177	0.43953	0.654203	NaN	NaN	NaN	NaN
0.516525	0.762447	0.784776	NaN	NaN	NaN	NaN	NaN	NaN
0.51263	0.517062	0.573368	0.82304	NaN	NaN	NaN	NaN	NaN
0.217199	0.642658	0.716079	0.675105	0.740361	0.790751	0.804926	0.815269	0.762171
0.370002	0.45608	NaN	NaN	NaN	NaN	NaN	NaN	NaN
0.370002	0.507049	NaN	NaN	NaN	NaN	NaN	NaN	NaN
0.435352	0.637878	0.562046	0.514588	0.508772	NaN	NaN	NaN	NaN
0.435352	0.637878	0.562046	0.362731	0.41907	NaN	NaN	NaN	NaN
0.428257	0.694646	0.641658	NaN	NaN	NaN	NaN	NaN	NaN
0.433969	0.532018	0.606263	0.70651	0.751017	NaN	NaN	NaN	NaN
0.433969	0.532018	0.606263	0.4983	0.515553	NaN	NaN	NaN	NaN
0.611214	0.506887	0.558914	NaN	NaN	NaN	NaN	NaN	NaN
0.611214	0.506887	0.711422	0.333518	0.450659	0.306176	0.485112	0.542289	0.421362
0.582418	NaN	NaN	NaN	NaN	NaN	NaN	NaN	NaN
0.457334	0.481901	0.219121	NaN	NaN	NaN	NaN	NaN	NaN
0.612358	0.27425	0.365218	0.842997	0.76161	0.715211	0.584564	0.796475	0.843473
0.612358	0.27425	0.365218	0.613058	0.764548	0.59738	0.616439	0.743655	0.694211
0.586967	0.369783	0.623984	0.441399	0.521787	0.381569	0.455741	0.133226	0.621245
0.586967	0.369783	0.536434	NaN	NaN	NaN	NaN	NaN	NaN
0.586967	0.369783	0.623984	0.441399	0.423341	0.39358	0.385636	0.425837	NaN
0.586967	0.369783	0.623984	0.441399	0.521787	0.381569	0.455741	0.133226	0.422737
0.382567	0.592427	0.688869	0.547047	0.749441	NaN	NaN	NaN	NaN
0.543905	0.681905	0.703324	0.625187	0.762791	NaN	NaN	NaN	NaN
0.543905	0.681905	0.703324	0.62807	0.36159	NaN	NaN	NaN	NaN
0.655215	0.700026	0.791789	0.424661	0.469276	NaN	NaN	NaN	NaN
0.655215	0.700026	0.791789	0.744461	0.786476	0.664621	0.590124	0.801582	0.818449
0.655215	0.700026	0.791789	0.744461	0.786476	0.664621	0.590124	0.801582	0.914683
0.728214	0.675296	0.697261	0.819641	0.83046	0.907577	0.901	0.853553	0.875767
0.515564	0.252172	0.384928	0.432529	0.405691	0.330394	0.33681	0.547657	0.250925
0.515564	0.252172	0.364892	0.50697	0.426654	NaN	NaN	NaN	NaN
0.515564	0.252172	0.364892	0.519565	NaN	NaN	NaN	NaN	NaN
0.36376	NaN	NaN	NaN	NaN	NaN	NaN	NaN	NaN
0.481135	0.546846	0.579655	0.785325	0.539099	NaN	NaN	NaN	NaN
0.491915	0.551765	0.509043	0.289535	0.534086	0.651881	0.663862	0.697496	0.530458
0.493785	0.369628	0.417316	0.607853	0.710052	0.768385	0.763287	0.759607	0.786267
0.79602	0.494796	0.490406	0.463413	0.386139	0.292344	0.46356	0.459628	0.236621
0.79602	0.494796	0.490406	0.257019	0.539001	0.42524	NaN	NaN	NaN
0.79602	0.494796	0.490406	0.463413	0.443238	0.334552	0.55696	0.598845	0.65831
0.79602	0.494796	0.490406	0.257019	0.539001	0.308052	0.400282	0.373415	0.443135
0.312721	0.595327	0.542944	0.517888	0.671885	0.588829	0.635363	0.698527	0.730936
0.59195	0.571629	0.239436	0.277479	0.391403	NaN	NaN	NaN	NaN
0.59195	0.571629	0.427979	0.537125	0.318421	0.354392	0.565965	0.538224	NaN
0.59195	0.571629	0.239436	0.331447	0.444362	0.487714	0.506165	0.284307	0.370358
0.59195	0.571629	0.427979	0.65737	0.27522	0.328258	0.457542	0.660247	NaN
0.59195	0.571629	0.427979	0.65737	0.27522	0.32231	0.24857	0.33317	0.520543
0.59195	0.571629	0.427979	0.537125	0.318421	0.354392	0.603554	NaN	NaN
0.59195	0.571629	0.427979	0.65737	0.27522	0.328258	0.457542	0.329013	NaN
0.678799	0.522744	0.517626	NaN	NaN	NaN	NaN	NaN	NaN
0.547775	0.605628	0.706959	NaN	NaN	NaN	NaN	NaN	NaN
0.602345	0.557914	0.543833	0.582251	0.755597	0.495823	0.639025	0.762992	0.66942
0.602345	0.557914	0.543833	0.582251	0.755597	0.495823	0.643945	0.41044	0.581574
0.602345	0.557914	0.543833	0.582251	0.755597	0.495823	0.643945	0.50964	NaN
0.577871	0.389834	0.583873	0.510212	0.412563	0.243575	0.405618	0.308331	0.264697
0.577871	0.389834	0.583873	0.49799	0.576481	0.596646	0.481695	0.400345	0.532479
0.577871	0.389834	0.583873	0.510212	0.412563	0.506531	0.492707	0.669767	0.532137
0.577871	0.389834	0.583873	0.49799	0.576481	0.596646	0.481695	0.357634	0.803354
0.577871	0.389834	0.583873	0.49799	0.576481	0.596646	0.481695	0.400345	0.62635
0.326336	NaN	NaN	NaN	NaN	NaN	NaN	NaN	NaN
0.547068	0.550815	0.555663	0.70666	0.756853	NaN	NaN	NaN	NaN
0.186013	0.51694	0.495276	0.549552	0.522083	NaN	NaN	NaN	NaN
0.38383	0.66185	0.632352	NaN	NaN	NaN	NaN	NaN	NaN
0.406543	0.490315	0.540972	0.485328	NaN	NaN	NaN	NaN	NaN
0.637034	0.477755	0.341136	0.271325	0.367215	0.533585	0.396257	0.468809	0.537683
0.637034	0.477755	0.341136	0.570626	0.613433	0.341501	0.392172	0.35186	0.335808
0.268235	0.303385	0.484173	0.226253	0.242141	NaN	NaN	NaN	NaN
0.204543	0.438288	0.451889	0.429581	0.667206	NaN	NaN	NaN	NaN
0.204543	0.438288	0.451889	0.429581	0.486359	NaN	NaN	NaN	NaN
0.398725	0.474567	0.402082	0.527063	0.356893	0.457661	0.618376	0.559629	NaN
0.398725	0.49821	0.375821	0.448912	0.513093	0.44296	NaN	NaN	NaN
0.398725	0.474567	0.402082	0.416228	0.491708	0.56494	0.576795	0.371598	NaN
0.398725	0.49821	0.375821	0.234259	0.425701	0.444426	NaN	NaN	NaN
0.398725	0.474567	0.402082	0.416228	0.491708	0.37452	0.53673	NaN	NaN
0.398725	0.49821	0.375821	0.234259	0.425701	0.389334	NaN	NaN	NaN
0.398725	0.474567	0.402082	0.527063	0.356893	0.457661	0.398798	NaN	NaN
0.702816	0.585367	NaN	NaN	NaN	NaN	NaN	NaN	NaN
0.666346	0.851793	NaN	NaN	NaN	NaN	NaN	NaN	NaN
0.445073	0.370092	0.404692	0.590962	0.183759	NaN	NaN	NaN	NaN
0.317373	0.603916	0.561688	0.380303	0.495898	NaN	NaN	NaN	NaN
0.317373	0.478509	0.69932	0.635187	0.454807	NaN	NaN	NaN	NaN
0.736539	0.580991	0.490454	0.538776	0.594207	NaN	NaN	NaN	NaN
0.736539	0.580991	0.490454	0.559171	0.213674	0.397987	0.586359	0.787977	0.765595
0.212252	0.332343	0.425651	0.722005	0.806568	0.805431	0.858444	0.81961	0.883488
0.212252	0.332343	0.425651	0.722005	0.806568	0.805431	0.858444	0.224038	0.347202
0.306585	0.448285	0.580767	0.677622	0.761046	0.671402	0.417005	0.665848	0.840671
0.512016	0.27796	0.352375	0.462835	NaN	NaN	NaN	NaN	NaN
0.460344	0.440338	0.754978	0.5926	0.706411	0.617659	0.62616	0.63446	0.810102
0.656968	0.545014	NaN	NaN	NaN	NaN	NaN	NaN	NaN
0.433754	0.709447	0.424384	NaN	NaN	NaN	NaN	NaN	NaN
0.433754	0.709447	0.629334	NaN	NaN	NaN	NaN	NaN	NaN
0.444331	0.466472	0.37875	0.462437	0.53258	NaN	NaN	NaN	NaN
0.444331	0.466472	0.37875	0.462437	0.570932	NaN	NaN	NaN	NaN
0.518793	0.379997	0.336483	0.426736	0.529247	0.436782	0.572848	0.713193	NaN
0.518793	0.379997	0.336483	0.426736	0.648845	0.425668	0.452274	0.230591	0.444001
0.518793	0.379997	0.336483	0.426736	0.648845	0.5041	0.537313	0.580839	0.317347
0.518793	0.379997	0.336483	0.426736	0.648845	0.425668	0.452274	0.213124	NaN
0.518793	0.379997	0.336483	0.426736	0.648845	0.5041	0.537313	0.669787	NaN
0.4044	0.417887	0.544467	0.586747	0.607258	NaN	NaN	NaN	NaN
0.565101	NaN	NaN	NaN	NaN	NaN	NaN	NaN	NaN
0.245557	0.316054	0.478262	0.422273	0.247691	NaN	NaN	NaN	NaN
0.554722	0.245127	NaN	NaN	NaN	NaN	NaN	NaN	NaN
0.446612	0.189917	0.480391	0.537099	0.681908	0.731354	0.76191	0.713637	0.684443
0.367566	0.590696	0.560246	0.69479	0.83064	0.773215	0.810286	0.871224	0.887215
0.412857	0.287641	0.406993	0.413767	0.656038	NaN	NaN	NaN	NaN
0.171555	0.527214	0.373035	0.52209	0.48605	NaN	NaN	NaN	NaN
0.171555	0.37395	0.32749	0.391622	0.468228	NaN	NaN	NaN	NaN
0.466467	0.398843	0.390015	0.477317	0.612649	0.705024	0.622997	0.683388	0.670493
0.576856	0.539046	0.830965	0.695625	0.85881	0.859426	0.835488	0.854265	0.895747
0.352853	0.311141	0.348746	0.496486	0.6446	0.245705	0.470417	0.690632	0.624
0.353686	0.448147	0.466845	0.602107	0.400095	NaN	NaN	NaN	NaN
0.353686	0.448147	0.466845	0.602107	0.362424	NaN	NaN	NaN	NaN
0.37901	0.552933	0.547532	0.368689	0.605053	NaN	NaN	NaN	NaN
0.334791	0.456608	0.666457	0.3659	0.167222	NaN	NaN	NaN	NaN
0.334791	0.456608	0.666457	0.552868	0.485169	0.521619	0.597683	0.578374	NaN
0.334791	0.456608	0.666457	0.3659	0.559046	0.520283	0.501547	0.328784	0.0971234
0.334791	0.456608	0.666457	0.552868	0.227744	0.445021	0.505445	NaN	NaN
0.334791	0.456608	0.666457	0.552868	0.485169	0.647226	0.719012	NaN	NaN
0.334791	0.456608	0.666457	0.3659	0.559046	0.518852	0.356532	0.399853	0.423324
0.334791	0.456608	0.666457	0.3659	0.559046	0.518852	0.356532	0.598495	0.587065
0.676388	0.202853	0.734639	NaN	NaN	NaN	NaN	NaN	NaN
0.676388	0.202853	0.829483	NaN	NaN	NaN	NaN	NaN	NaN
0.340464	0.411605	0.610797	0.642472	0.68255	0.596845	NaN	NaN	NaN
0.340464	0.411605	0.610797	0.642472	0.421482	NaN	NaN	NaN	NaN
0.927374	NaN	NaN	NaN	NaN	NaN	NaN	NaN	NaN
0.705256	0.460267	0.428789	0.481327	0.597797	0.555395	0.644556	0.710213	0.793579
0.705256	0.460267	0.428789	0.421093	NaN	NaN	NaN	NaN	NaN
0.615852	0.587877	0.495313	0.426398	0.554876	0.333613	0.659516	0.654055	0.697383
0.615852	0.587877	0.633459	0.348945	0.473965	0.348074	0.369392	0.378245	0.321134
0.615852	0.587877	0.633459	0.401847	0.558924	0.345624	0.212653	0.385953	0.370871
0.481563	0.43546	0.171342	0.442949	0.40055	NaN	NaN	NaN	NaN
0.344528	0.455324	0.332418	0.485105	0.508889	NaN	NaN	NaN	NaN
0.344528	0.455324	0.618595	0.595149	0.360192	NaN	NaN	NaN	NaN
0.450718	0.45414	0.462487	0.470152	NaN	NaN	NaN	NaN	NaN
0.311138	0.482849	0.573958	0.69927	0.494418	0.546081	0.56107	0.733285	0.478395
0.650109	0.742629	NaN	NaN	NaN	NaN	NaN	NaN	NaN
0.475918	0.609767	0.713592	0.752183	0.850198	0.792346	0.750714	0.84552	0.808545
0.422547	0.46573	0.53162	0.334567	0.489828	0.480251	0.514802	0.563705	0.678955
0.422547	0.49418	0.469267	0.678019	NaN	NaN	NaN	NaN	NaN
0.422547	0.46573	0.53162	0.530472	0.432311	0.270412	0.478483	0.789481	0.817345
0.422547	0.49418	0.469267	0.583733	0.569097	0.654193	0.763108	0.808819	0.838537
0.438591	0.285709	0.325047	0.258168	0.363585	NaN	NaN	NaN	NaN
0.50059	0.551118	0.617176	0.713856	0.586421	0.31709	0.15387	0.318951	0.509388
0.50059	0.551118	0.617176	0.713856	0.448698	0.45279	0.499644	0.305832	0.351273
0.50059	0.551118	0.617176	0.713856	0.448698	0.429	0.531926	0.678907	0.362034
0.50059	0.551118	0.617176	0.713856	0.586421	0.31709	0.342848	0.624192	0.301335
0.50059	0.551118	0.617176	0.713856	0.448698	0.429	0.55737	0.440066	0.213488
0.50059	0.551118	0.617176	0.713856	0.586421	0.31709	0.15387	0.318951	0.2587
0.534962	0.479329	0.703537	0.765758	0.79384	0.762588	0.627862	0.729704	0.73818
0.268999	0.422671	0.327584	0.530265	0.635337	0.503532	0.631982	0.501745	0.698502
0.428426	0.606512	0.60194	0.575031	0.619576	0.599985	0.693532	0.720544	0.786239
0.95091	NaN	NaN	NaN	NaN	NaN	NaN	NaN	NaN
0.42852	0.321547	0.551831	0.617337	0.817816	0.828319	0.869282	0.927937	0.902444
0.183796	0.587103	0.682628	0.691409	0.470048	0.632904	0.54544	0.783709	0.735233
0.227123	0.476933	0.671803	0.628415	0.679064	0.584947	0.583611	0.752581	0.750923
0.227123	0.476933	0.671803	0.628415	0.301021	0.455016	0.458708	0.482605	0.755484
0.227123	0.476933	0.671803	0.628415	0.301021	0.586368	0.448229	0.550305	NaN
0.227123	0.476933	0.671803	0.628415	0.301021	0.455016	0.521684	0.419131	NaN
0.227123	0.476933	0.671803	0.628415	0.301021	0.455016	0.521684	0.661438	NaN
0.358296	0.399576	0.699338	0.457327	0.667973	NaN	NaN	NaN	NaN
0.358296	0.399576	0.221015	0.519156	0.500167	0.634127	0.68057	0.775983	0.84875
0.358296	0.399576	0.699338	0.412313	0.556178	NaN	NaN	NaN	NaN
0.776604	NaN	NaN	NaN	NaN	NaN	NaN	NaN	NaN
0.419489	0.346058	0.276821	0.261207	0.504492	0.369552	NaN	NaN	NaN
0.311026	0.551197	0.574681	0.437804	0.406812	NaN	NaN	NaN	NaN
0.311026	0.551197	0.574681	0.437804	0.500572	NaN	NaN	NaN	NaN
0.436359	0.385547	0.488655	0.666353	0.701841	0.716969	0.781049	0.849801	0.868972
0.44557	0.558445	0.525556	0.430498	0.563289	NaN	NaN	NaN	NaN
0.44557	0.558445	0.525556	0.069248	0.440441	0.459709	0.555145	0.628565	NaN
0.44557	0.558445	0.525556	0.069248	0.440441	0.459709	0.555145	0.462694	0.494461
0.243579	0.301344	0.399992	0.644594	0.645616	0.702861	0.777431	0.811368	0.836146
0.422497	0.459654	0.551757	0.344098	0.205831	0.343227	0.586269	NaN	NaN
0.422497	0.459192	0.572178	0.511359	0.588635	0.547749	NaN	NaN	NaN
0.291653	0.315219	0.399577	NaN	NaN	NaN	NaN	NaN	NaN
0.291653	0.315219	0.632085	0.288769	0.561615	NaN	NaN	NaN	NaN
0.291653	0.315219	0.632085	0.346233	0.816445	NaN	NaN	NaN	NaN
0.291653	0.315219	0.632085	0.288769	0.41178	0.472918	0.622816	0.666359	0.744894
0.291653	0.315219	0.632085	0.346233	0.448079	0.434128	0.358017	0.488186	0.602509
0.445095	0.697698	0.512369	0.651986	0.712011	0.379442	0.555765	0.567327	0.793333
0.310909	0.289483	0.297909	0.500207	0.607061	0.367746	0.503306	0.585808	0.608329
0.310909	0.289483	0.297909	0.500207	0.607061	0.285313	0.383195	NaN	NaN
0.310909	0.289483	0.297909	0.500207	0.607061	0.285313	0.356166	0.527945	0.381506
0.310909	0.289483	0.297909	0.500207	0.607061	0.285313	0.356166	0.285335	NaN
0.487092	0.412482	0.512681	0.411682	0.700984	NaN	NaN	NaN	NaN
0.487092	0.266895	0.166809	0.217567	0.239903	0.470137	0.469593	0.690001	0.355905
0.487092	0.412482	0.331291	0.545302	0.651035	NaN	NaN	NaN	NaN
0.487092	0.412482	0.331291	0.193862	0.560741	0.507609	0.465071	0.254763	NaN
0.487092	0.412482	0.512681	0.411682	0.521309	NaN	NaN	NaN	NaN
0.391022	0.544347	0.550714	0.708315	0.242885	0.248792	0.504967	0.224447	0.386133
0.391022	0.544347	0.550714	0.708315	0.499848	0.258956	0.270351	0.531777	NaN
0.391022	0.544347	0.550714	0.708315	0.242885	0.397678	NaN	NaN	NaN
0.391022	0.544347	0.550714	0.708315	0.499848	0.420123	0.45839	0.320125	0.446666
0.391022	0.544347	0.550714	0.708315	0.499848	0.420123	0.315958	NaN	NaN
0.391022	0.544347	0.550714	0.708315	0.499848	0.258956	0.270351	0.513394	0.342668
0.391022	0.544347	0.550714	0.708315	0.499848	0.420123	0.45839	0.320125	0.576443
0.30878	0.288605	0.230011	0.447584	0.387602	0.547289	0.696199	0.591169	0.666898
0.292955	0.349812	0.473572	0.429142	0.526972	NaN	NaN	NaN	NaN
0.292955	0.349812	0.473572	0.429142	0.363059	0.883327	0.520705	0.575877	NaN
0.407663	0.345737	0.536708	0.412215	0.443471	0.660329	0.795168	0.456436	NaN
0.12049	0.147232	0.593531	0.558818	0.634341	0.568039	0.512734	0.506347	0.431572
0.381001	0.514129	0.336758	0.506486	0.526591	0.633852	0.723062	0.664031	0.627028
0.393881	0.324848	0.439845	0.317219	0.427676	0.538047	0.556871	0.61386	0.481843
0.499576	0.568078	0.706645	0.717214	0.314042	0.607972	NaN	NaN	NaN
0.499576	0.568078	0.706645	0.717214	0.429879	0.316379	0.519852	0.434405	0.524666
0.499576	0.568078	0.706645	0.717214	0.314042	0.455865	0.532588	0.351491	0.628799
0.499576	0.568078	0.706645	0.717214	0.429879	0.417492	0.468893	0.237865	NaN
0.499576	0.568078	0.706645	0.717214	0.429879	0.316379	0.305658	0.499117	NaN
0.499576	0.568078	0.706645	0.717214	0.314042	0.455865	0.601695	0.452507	0.271549
0.466494	0.426411	0.471926	0.353352	0.436054	0.587681	0.483987	0.394255	NaN
0.466494	0.426411	0.471926	0.353352	0.505421	0.552483	0.568757	0.401595	0.499676
0.466494	0.426411	0.471926	0.353352	0.505421	0.552483	0.565342	0.369526	0.50579
0.466494	0.426411	0.471926	0.353352	0.436054	0.587681	0.483987	0.359125	NaN
0.431444	0.632609	0.713556	0.736374	0.710381	0.629978	0.416028	0.368426	0.555528

## Sheet: concentration
5.92857	NaN	NaN	NaN	NaN	NaN	NaN	NaN	NaN
8.04762	NaN	NaN	NaN	NaN	NaN	NaN	NaN	NaN
8.0381	NaN	NaN	NaN	NaN	NaN	NaN	NaN	NaN
7.41176	10.1538	NaN	NaN	NaN	NaN	NaN	NaN	NaN
8.00935	9.36842	NaN	NaN	NaN	NaN	NaN	NaN	NaN
6.86806	8.65992	9.23894	11.7217	NaN	NaN	NaN	NaN	NaN
8.45217	8.6	NaN	NaN	NaN	NaN	NaN	NaN	NaN
8.82937	8.90714	7.52439	NaN	NaN	NaN	NaN	NaN	NaN
7.02632	NaN	NaN	NaN	NaN	NaN	NaN	NaN	NaN
9.99674	8.36612	NaN	NaN	NaN	NaN	NaN	NaN	NaN
8.75319	8.33444	NaN	NaN	NaN	NaN	NaN	NaN	NaN
8.20455	NaN	NaN	NaN	NaN	NaN	NaN	NaN	NaN
8.14894	NaN	NaN	NaN	NaN	NaN	NaN	NaN	NaN
8.28713	8.87647	NaN	NaN	NaN	NaN	NaN	NaN	NaN
7.36508	7.74312	NaN	NaN	NaN	NaN	NaN	NaN	NaN
9.15152	NaN	NaN	NaN	NaN	NaN	NaN	NaN	NaN
9.4484	11.3592	NaN	NaN	NaN	NaN	NaN	NaN	NaN
10.6736	10.9007	NaN	NaN	NaN	NaN	NaN	NaN	NaN
10.6736	7.625	NaN	NaN	NaN	NaN	NaN	NaN	NaN
12.9872	10.2532	NaN	NaN	NaN	NaN	NaN	NaN	NaN
9.14286	NaN	NaN	NaN	NaN	NaN	NaN	NaN	NaN
10.1039	NaN	NaN	NaN	NaN	NaN	NaN	NaN	NaN
8.88235	10.2308	NaN	NaN	NaN	NaN	NaN	NaN	NaN
7.3481	7.73626	NaN	NaN	NaN	NaN	NaN	NaN	NaN
4.3	NaN	NaN	NaN	NaN	NaN	NaN	NaN	NaN
10.2864	NaN	NaN	NaN	NaN	NaN	NaN	NaN	NaN
9.37619	NaN	NaN	NaN	NaN	NaN	NaN	NaN	NaN
8.73913	7.53623	NaN	NaN	NaN	NaN	NaN	NaN	NaN
7.47475	9.70358	7.98611	NaN	NaN	NaN	NaN	NaN	NaN
9.66512	NaN	NaN	NaN	NaN	NaN	NaN	NaN	NaN
7.05263	NaN	NaN	NaN	NaN	NaN	NaN	NaN	NaN
7.70213	9.57143	NaN	NaN	NaN	NaN	NaN	NaN	NaN
8.35613	NaN	NaN	NaN	NaN	NaN	NaN	NaN	NaN
9.12736	NaN	NaN	NaN	NaN	NaN	NaN	NaN	NaN
12.9789	13.7208	10.1772	13.0049	15.9136	20.2142	21.2125	14.5265	12.236
12.9789	13.7208	10.1772	13.0049	15.9136	19.5181	17.1401	11.6233	11.968
10.7592	10.7305	8.73118	NaN	NaN	NaN	NaN	NaN	NaN
9.58723	8.54902	NaN	NaN	NaN	NaN	NaN	NaN	NaN
10.2703	14.8272	NaN	NaN	NaN	NaN	NaN	NaN	NaN
6.72297	NaN	NaN	NaN	NaN	NaN	NaN	NaN	NaN
7.67623	NaN	NaN	NaN	NaN	NaN	NaN	NaN	NaN
9.316	NaN	NaN	NaN	NaN	NaN	NaN	NaN	NaN
11.4805	NaN	NaN	NaN	NaN	NaN	NaN	NaN	NaN
8.86691	9.40223	NaN	NaN	NaN	NaN	NaN	NaN	NaN
8.9823	11.2983	NaN	NaN	NaN	NaN	NaN	NaN	NaN
8.92252	9.97086	7.9689	10.7708	NaN	NaN	NaN	NaN	NaN
8.92252	9.97086	10.6735	15.8851	12.5	9.31169	NaN	NaN	NaN
8.92252	9.97086	7.9689	12.9749	NaN	NaN	NaN	NaN	NaN
8.92252	9.97086	10.6735	15.8851	12.5	10.6439	11.3521	8.04167	NaN
8.92252	9.97086	10.6735	15.8851	12.5	10.6439	10.3333	NaN	NaN
13.3627	NaN	NaN	NaN	NaN	NaN	NaN	NaN	NaN
7.76699	9.13725	7.35075	NaN	NaN	NaN	NaN	NaN	NaN
9.99462	NaN	NaN	NaN	NaN	NaN	NaN	NaN	NaN
13	14.211	11.3814	14.3889	11.8239	13.7091	10.8435	NaN	NaN
13	14.211	11.3814	14.3889	11.8239	13.7091	14.6139	NaN	NaN
9.0754	13.4566	10.265	NaN	NaN	NaN	NaN	NaN	NaN
7.04412	NaN	NaN	NaN	NaN	NaN	NaN	NaN	NaN
8.91131	8.02471	7.95561	14.4034	NaN	NaN	NaN	NaN	NaN
8.91131	8.02471	10.7108	15.9784	12.7721	11.5591	11.3832	9.42268	10.0323
8.91131	8.02471	7.95561	16.2391	10.4605	NaN	NaN	NaN	NaN
11.2622	NaN	NaN	NaN	NaN	NaN	NaN	NaN	NaN
10.2416	8.87352	NaN	NaN	NaN	NaN	NaN	NaN	NaN
11.4034	10.2462	NaN	NaN	NaN	NaN	NaN	NaN	NaN
14.6405	12.4028	NaN	NaN	NaN	NaN	NaN	NaN	NaN
8.65957	8.02679	6.6087	11.4118	13.2222	11.5577	10.7714	NaN	NaN
8.65957	11.3055	14.2798	18.7306	18.5359	21.3346	15.2314	NaN	NaN
4.61905	9.26587	11.0202	18.661	14.6213	18.1277	16.9427	13.0646	13.3707
9.52273	NaN	NaN	NaN	NaN	NaN	NaN	NaN	NaN
7.15918	NaN	NaN	NaN	NaN	NaN	NaN	NaN	NaN
8.54938	NaN	NaN	NaN	NaN	NaN	NaN	NaN	NaN
8.24911	8.84452	8.80627	12.6833	8.625	12.515	15.0415	10.9781	11.5696
8.24911	8.84452	12.2806	19.522	18.1121	17.8164	18.6905	14.3362	11.5753
8.24911	8.84452	8.80627	13.4567	10.3916	11.8653	14.0261	12.8176	10.4512
9.42453	12.3639	NaN	NaN	NaN	NaN	NaN	NaN	NaN
8.9641	11.575	NaN	NaN	NaN	NaN	NaN	NaN	NaN
9.20949	10.4981	11.461	13.5179	15	14.6633	15.484	10.8305	18.1429
9.20949	10.4981	11.461	13.5179	15	9.98936	11.4331	12.6849	11.0645
9.20949	10.4981	11.461	13.5179	15	14.6633	15.484	11.44	NaN
8.4751	NaN	NaN	NaN	NaN	NaN	NaN	NaN	NaN
9.78511	8.70073	13.1441	13.7109	11.6049	10.8162	10.3006	9.10497	NaN
9.78511	8.70073	13.1441	13.7109	12.2388	NaN	NaN	NaN	NaN
15.1005	14.0702	NaN	NaN	NaN	NaN	NaN	NaN	NaN
10.7214	9.42021	8.30743	9.47059	8.33333	NaN	NaN	NaN	NaN
10.7214	9.42021	10.7088	13.2518	NaN	NaN	NaN	NaN	NaN
9.31156	NaN	NaN	NaN	NaN	NaN	NaN	NaN	NaN
8.46218	NaN	NaN	NaN	NaN	NaN	NaN	NaN	NaN
10.4212	10.875	NaN	NaN	NaN	NaN	NaN	NaN	NaN
11.7089	11.7206	NaN	NaN	NaN	NaN	NaN	NaN	NaN
10.4623	8.6859	11.3844	15.5926	12.18	18.7481	15.5682	NaN	NaN
10.4623	8.6859	11.3844	15.5926	11.3056	10.3247	14.6507	11.4706	14.3333
10.4623	8.6859	11.3844	15.5926	11.3056	11.2453	13.0672	11.9024	12.9855
10.4623	8.6859	11.3844	15.5926	12.18	18.7481	12.8083	NaN	NaN
10.4623	8.6859	11.3844	15.5926	11.3056	10.3247	14.6507	13.7033	14.9083
8.58974	11.564	12.0433	18.3807	12.1399	15.9189	22.4278	14.4916	13.5767
12.929	12.8588	NaN	NaN	NaN	NaN	NaN	NaN	NaN
7.8403	NaN	NaN	NaN	NaN	NaN	NaN	NaN	NaN
10.0863	8.5814	6.56303	NaN	NaN	NaN	NaN	NaN	NaN
9.20848	8.09955	10.5966	17.384	14.0024	17.0193	16.1911	12.7129	13.4256
9.20848	8.09955	10.5966	17.384	14.0024	17.0193	16.1911	9.5	NaN
8.1871	5.74419	NaN	NaN	NaN	NaN	NaN	NaN	NaN
7.6383	8.952	NaN	NaN	NaN	NaN	NaN	NaN	NaN
8.82083	10.662	NaN	NaN	NaN	NaN	NaN	NaN	NaN
10.2406	8.51389	NaN	NaN	NaN	NaN	NaN	NaN	NaN
9.0918	NaN	NaN	NaN	NaN	NaN	NaN	NaN	NaN
9.9959	9.74648	NaN	NaN	NaN	NaN	NaN	NaN	NaN
13.411	12.207	NaN	NaN	NaN	NaN	NaN	NaN	NaN
8.20155	8.8427	NaN	NaN	NaN	NaN	NaN	NaN	NaN
6.875	NaN	NaN	NaN	NaN	NaN	NaN	NaN	NaN
8.56044	NaN	NaN	NaN	NaN	NaN	NaN	NaN	NaN
9.02326	8.34667	NaN	NaN	NaN	NaN	NaN	NaN	NaN
9.02326	9.56552	NaN	NaN	NaN	NaN	NaN	NaN	NaN
9.0948	NaN	NaN	NaN	NaN	NaN	NaN	NaN	NaN
10.078	10.42	11.7641	17.4412	16.1301	12.7447	11.4687	9.5625	10.3417
10.4219	11.1782	NaN	NaN	NaN	NaN	NaN	NaN	NaN
12.1457	10.9224	10.4139	12.4864	13.9802	NaN	NaN	NaN	NaN
8.68817	10.6577	8.18519	NaN	NaN	NaN	NaN	NaN	NaN
9.25217	10.1809	9.80829	16.8454	12.5691	13.936	11.2885	11.748	11
12.0753	12.5731	NaN	NaN	NaN	NaN	NaN	NaN	NaN
9.62454	NaN	NaN	NaN	NaN	NaN	NaN	NaN	NaN
12.8326	14.0351	NaN	NaN	NaN	NaN	NaN	NaN	NaN
10.4365	11.3213	7.09701	NaN	NaN	NaN	NaN	NaN	NaN
10.0238	11.1712	8.41729	NaN	NaN	NaN	NaN	NaN	NaN
10.3452	9.36745	NaN	NaN	NaN	NaN	NaN	NaN	NaN
9.04444	8.54286	NaN	NaN	NaN	NaN	NaN	NaN	NaN
8.52907	7.61702	NaN	NaN	NaN	NaN	NaN	NaN	NaN
12.9076	10.0499	9.5076	NaN	NaN	NaN	NaN	NaN	NaN
9.84688	13.8341	13.1411	14.4381	11.7273	11.4674	12.375	NaN	NaN
9.84688	13.8341	13.1411	16.2215	14.4397	12.9037	14.4384	12.4809	NaN
8.20253	NaN	NaN	NaN	NaN	NaN	NaN	NaN	NaN
10.1486	12.1393	10.3737	13.3316	11.8684	NaN	NaN	NaN	NaN
10.1486	12.1393	13.0583	19.6599	16.0235	16.7358	16.3838	16.2862	16.5203
10.1486	12.1393	10.3737	15.7857	15.7205	15.257	8.03704	10.64	NaN
10.1486	12.1393	10.3737	15.7857	15.7205	15.257	9.23457	NaN	NaN
12.659	16.2243	17.4439	22.5365	19.0717	23.3317	24.6038	20.1754	18.1149
11.8109	11.3406	11.9608	NaN	NaN	NaN	NaN	NaN	NaN
12.8814	18.167	9.98621	NaN	NaN	NaN	NaN	NaN	NaN
12.8814	18.167	11.2665	NaN	NaN	NaN	NaN	NaN	NaN
9.26364	NaN	NaN	NaN	NaN	NaN	NaN	NaN	NaN
15.4462	13.4245	11.1572	NaN	NaN	NaN	NaN	NaN	NaN
14.2402	15.6593	15.088	NaN	NaN	NaN	NaN	NaN	NaN
9.35057	10.9412	NaN	NaN	NaN	NaN	NaN	NaN	NaN
7.69264	NaN	NaN	NaN	NaN	NaN	NaN	NaN	NaN
9.26891	12.2	14.7475	17.3469	14.648	10.8697	11.7124	9.69892	9
9.26891	12.2	14.7475	17.3469	14.648	10.8697	11.7124	10.272	14.9167
11.2239	8.60714	7.97015	NaN	NaN	NaN	NaN	NaN	NaN
14.347	9.51012	9.45783	NaN	NaN	NaN	NaN	NaN	NaN
14.3063	9.20773	14.8912	18.2525	17.0254	21.5116	22.0779	14.2985	11.3857
12.0948	11.0307	9	11.6552	12.3396	NaN	NaN	NaN	NaN
12.7354	12.3896	11.0466	NaN	NaN	NaN	NaN	NaN	NaN
12.0954	13.3344	15.4889	17.25	13.9733	NaN	NaN	NaN	NaN
8.32039	NaN	NaN	NaN	NaN	NaN	NaN	NaN	NaN
9.46087	NaN	NaN	NaN	NaN	NaN	NaN	NaN	NaN
11.2667	11.7949	16.2437	22.0768	18.5646	24.7527	26.1217	16.3718	14.2214
12.2334	13.755	9.08651	NaN	NaN	NaN	NaN	NaN	NaN
10.082	13.1656	10.4158	11.8171	9.6	8.82716	9.88776	NaN	NaN
10.082	13.1656	16.9484	18.9554	14.8027	14.9769	12.9605	13.3935	12.4847
10.082	13.1656	10.4158	12.5684	11.3222	10.4737	11.0252	12.363	NaN
11.1146	13.9432	10.6684	NaN	NaN	NaN	NaN	NaN	NaN
15.8643	16.262	13.6863	NaN	NaN	NaN	NaN	NaN	NaN
7.78235	NaN	NaN	NaN	NaN	NaN	NaN	NaN	NaN
13.708	16.6475	12.8323	11.4709	13.2531	NaN	NaN	NaN	NaN
14.2572	16.6502	22.2011	26.1693	24.872	22.1938	24.4254	16.9669	17.7082
10.413	15.7089	16.0882	18.7358	18.768	17.8739	20.2411	14.3706	15.1974
11.455	13.8705	14.2758	14.2955	14.0971	NaN	NaN	NaN	NaN
11.8894	14.0359	15.2157	16.2977	16.9145	NaN	NaN	NaN	NaN
13.5836	18.6757	10.6421	10.2552	11.4351	NaN	NaN	NaN	NaN
12.8035	12.6506	16.8031	18.4004	13.3836	NaN	NaN	NaN	NaN
12.8035	12.6506	16.8031	18.4004	13.9	7.2381	NaN	NaN	NaN
14.3946	11.8208	9.70909	NaN	NaN	NaN	NaN	NaN	NaN
12.2444	17.7708	16.2058	14.0929	12.7458	NaN	NaN	NaN	NaN
9.06098	NaN	NaN	NaN	NaN	NaN	NaN	NaN	NaN
12.5692	11.4179	16.371	16.9475	15.3304	20.4503	12.7562	NaN	NaN
12.5692	11.4179	16.371	20.3018	12.5926	10.4957	12.6825	11.7079	15.1507
12.5692	11.4179	16.371	16.9475	13.8662	11.1975	13.8777	12.4967	12.6463
12.5692	11.4179	16.371	20.3018	11.6923	11.4233	15.1822	14.1125	14.0061
12.5692	11.4179	16.371	16.9475	15.3304	20.4503	14.0779	NaN	NaN
12.5692	11.4179	16.371	20.3018	12.5926	10.4957	17.7059	17.5096	11.3273
12.5692	11.4179	16.371	20.3018	12.5926	10.4957	17.7059	17.5096	10.3061
13.8692	13.1011	11.1513	NaN	NaN	NaN	NaN	NaN	NaN
12.7926	18.4032	15.3661	11.1453	9.04478	NaN	NaN	NaN	NaN
16.2401	13.1429	10.383	NaN	NaN	NaN	NaN	NaN	NaN
11.8801	NaN	NaN	NaN	NaN	NaN	NaN	NaN	NaN
12.1505	14.8853	13.0858	12.9121	17.1408	NaN	NaN	NaN	NaN
12.1505	14.8853	13.0858	13.72	14.8386	NaN	NaN	NaN	NaN
10.3386	10.1159	10.3792	20.3075	16.9677	18.0608	24.7596	18.1392	11.4338
13.3137	11.4528	11.0824	NaN	NaN	NaN	NaN	NaN	NaN
11.0094	12.9009	19.1582	14.2112	9.86441	13.3725	NaN	NaN	NaN
11.0094	12.9009	19.1582	20.3437	17.5538	22.5618	23.9464	22.2687	16.1371
11.0094	12.9009	19.1582	14.2112	12.5034	15.0614	17.7073	13.1735	15.3879
11.0094	12.9009	19.1582	14.2112	9.86441	14.0968	14.802	7.92437	NaN
11.0094	12.9009	19.1582	14.2112	9.86441	14.0968	14.9372	14.7634	12.2887
11.0094	12.9009	19.1582	14.2112	12.5034	15.0614	17.7073	8.22222	NaN
9.29915	NaN	NaN	NaN	NaN	NaN	NaN	NaN	NaN
13.2035	9.92075	11.0869	17.6982	13.2824	11.7686	13.9032	13.4811	13.3238
13.2035	9.92075	11.0869	20.9082	17.7675	20.7975	14.5298	NaN	NaN
13.2035	9.92075	11.0869	17.6982	14.2684	12.2778	19.1706	12.2034	NaN
13.2035	9.92075	11.0869	20.9082	16.1508	14.2727	15.3797	14.1386	16.3944
13.2035	9.92075	11.0869	17.6982	14.2684	10.5306	13.3871	13.4524	12.175
13.2035	9.92075	11.0869	20.9082	17.7675	20.7975	13.3268	NaN	NaN
15.4576	10.8199	NaN	NaN	NaN	NaN	NaN	NaN	NaN
11.9606	11.6952	13.3517	16.7102	13.3566	9.77895	10.9872	12.0629	NaN
11.9606	11.6952	13.3517	16.7102	13.3188	12.9366	10.0769	NaN	NaN
15.7155	15.4868	19.4779	27.0722	20.7737	21.0365	20.0924	15.0357	14.0762
13.778	12.4281	16.7528	13.897	8.85714	NaN	NaN	NaN	NaN
9.6227	12.9028	15.0911	NaN	NaN	NaN	NaN	NaN	NaN
10.1154	NaN	NaN	NaN	NaN	NaN	NaN	NaN	NaN
16.6805	17.3784	14.4195	11.7349	11.6117	NaN	NaN	NaN	NaN
13.754	12.3326	15.0675	14.7363	11.0262	NaN	NaN	NaN	NaN
13.754	12.3326	15.0675	15.2677	14.0933	NaN	NaN	NaN	NaN
13.754	12.3326	15.0675	15.2677	12.0923	NaN	NaN	NaN	NaN
16.6667	18.3297	18.6872	NaN	NaN	NaN	NaN	NaN	NaN
14.6308	11.6492	12.633	9.61538	NaN	NaN	NaN	NaN	NaN
14.7299	17.0928	19.8355	27.0113	25.4485	25.1374	25.535	19.3552	17.0049
10.2306	12.8296	NaN	NaN	NaN	NaN	NaN	NaN	NaN
10.2306	10.1924	NaN	NaN	NaN	NaN	NaN	NaN	NaN
16.1876	16.451	15.0364	12.661	13.8259	NaN	NaN	NaN	NaN
16.1876	16.451	15.0364	13.6687	13.6368	NaN	NaN	NaN	NaN
14.854	18.2218	14.2644	NaN	NaN	NaN	NaN	NaN	NaN
12.1664	16.0087	12.2114	16.5772	23.3089	NaN	NaN	NaN	NaN
12.1664	16.0087	12.2114	12.3415	15.7618	NaN	NaN	NaN	NaN
7.53425	9.81992	8.6139	NaN	NaN	NaN	NaN	NaN	NaN
7.53425	9.81992	10.0052	13.9441	12.2189	18.6901	19.929	14.6461	10.9221
8.72587	NaN	NaN	NaN	NaN	NaN	NaN	NaN	NaN
11.7698	14.37	12.0229	NaN	NaN	NaN	NaN	NaN	NaN
11.529	14.2019	14.8351	17.8908	18.4082	24.3767	23.2299	16.3303	15.1519
11.529	14.2019	14.8351	21.4712	24.0141	22.3394	25.3111	18.2547	14.6231
12.8829	14.5592	8.744	15.8783	12.8258	16.5556	14.1923	9.85366	9.63636
12.8829	14.5592	14.7627	NaN	NaN	NaN	NaN	NaN	NaN
12.8829	14.5592	8.744	15.8783	10.9775	13.7605	17.9487	11.5607	NaN
12.8829	14.5592	8.744	15.8783	12.8258	16.5556	14.1923	9.85366	11.675
17.9663	17.9029	17.0526	16.7325	21.485	NaN	NaN	NaN	NaN
14.9302	17.3125	16.6707	15.4162	15.3779	NaN	NaN	NaN	NaN
14.9302	17.3125	16.6707	11.1969	18.5565	NaN	NaN	NaN	NaN
19.0185	23.6127	27.307	16.3018	15.6173	NaN	NaN	NaN	NaN
19.0185	23.6127	27.307	25.1436	23.2314	16.2741	19.9565	14.4521	14.1707
19.0185	23.6127	27.307	25.1436	23.2314	16.2741	19.9565	14.4521	12.6134
14.3982	17.2594	16.8597	18.2356	21.6679	23.6366	26.5225	16.5691	14.8667
9.55342	11.5682	8.88304	16.5191	18.8631	18.1896	22.4985	16.9909	13.8878
9.55342	11.5682	8.17949	11.2179	13.2832	NaN	NaN	NaN	NaN
9.55342	11.5682	8.17949	12.6176	NaN	NaN	NaN	NaN	NaN
8.26068	NaN	NaN	NaN	NaN	NaN	NaN	NaN	NaN
17.3689	17.0401	12.5122	11.5189	9.05556	NaN	NaN	NaN	NaN
11.2402	14.3344	17.7538	24.2829	21.2892	18.8947	22.0866	20.2737	16.3089
11.2417	13.3252	15.0968	18.4351	20.2598	24.2866	27.012	20.8381	14.8025
10.4683	15.2196	18.023	19.2837	18.6634	17.7098	18.2739	15.8767	13.9333
10.4683	15.2196	18.023	15.8826	14.5525	12.9459	NaN	NaN	NaN
10.4683	15.2196	18.023	19.2837	22.0424	24.8665	25.7901	18.1957	16.0924
10.4683	15.2196	18.023	15.8826	14.5525	18.5252	18.4281	14.4565	10.5676
11.4936	17.5126	20.6877	21.6541	22.0048	19.7682	21.4682	18.1766	16.5817
13.9373	14.7947	14.781	16.1333	16.6606	NaN	NaN	NaN	NaN
13.9373	14.7947	14.0619	12.9558	19.8174	21.7841	14.4286	13.1579	NaN
13.9373	14.7947	14.781	15.2308	12.7169	15.5748	17.6205	15.2886	12.6277
13.9373	14.7947	14.0619	16.467	20.3386	14.5944	20.1949	15.5033	NaN
13.9373	14.7947	14.0619	16.467	20.3386	13.531	12.0965	14.0333	14.4925
13.9373	14.7947	14.0619	12.9558	19.8174	21.7841	13.8493	NaN	NaN
13.9373	14.7947	14.0619	16.467	20.3386	14.5944	20.1949	14.4481	NaN
13.86	14.7836	11.1477	NaN	NaN	NaN	NaN	NaN	NaN
15.572	15.8924	14.4663	NaN	NaN	NaN	NaN	NaN	NaN
10.7828	12.6549	15.402	20.8213	25.2584	16.4471	14.7943	11.0879	14.1458
10.7828	12.6549	15.402	20.8213	25.2584	16.4471	15.1771	13.3457	8.70588
10.7828	12.6549	15.402	20.8213	25.2584	16.4471	15.1771	12.8519	NaN
10.5469	17.291	19.2701	14.3934	17.1469	19.5559	17.9791	16.6077	14.1626
10.5469	17.291	19.2701	19.8055	22.7741	21.8699	23.6091	16.9345	12.4062
10.5469	17.291	19.2701	14.3934	17.1469	16.7285	13.6075	11.8235	15.7228
10.5469	17.291	19.2701	19.8055	22.7741	21.8699	23.6091	13.3925	7.26316
10.5469	17.291	19.2701	19.8055	22.7741	21.8699	23.6091	16.9345	13.75
8.89545	NaN	NaN	NaN	NaN	NaN	NaN	NaN	NaN
12.741	14.5952	22.4844	14.7582	15.1824	NaN	NaN	NaN	NaN
14.4966	15.8168	14.9608	18.5919	18.4337	NaN	NaN	NaN	NaN
14.6956	15.0945	14.267	NaN	NaN	NaN	NaN	NaN	NaN
15.4898	13.5578	14.7811	12.7027	NaN	NaN	NaN	NaN	NaN
10.228	11.9627	15.5512	14.267	14.3455	17.3506	21.3855	16.5382	13.9381
10.228	11.9627	15.5512	14.3571	12.4679	13.9845	16.5954	19.0115	15.9219
15.7164	19.5724	16.5488	15.0429	15.4353	NaN	NaN	NaN	NaN
13.6609	15.554	11.536	17.5129	14.3586	NaN	NaN	NaN	NaN
13.6609	15.554	11.536	17.5129	14.9198	NaN	NaN	NaN	NaN
11.2074	12.4138	15.9677	15.098	12.6667	12.4658	11.265	10.4615	NaN
11.2074	10.2115	13.0697	12.951	12.4194	9.4	NaN	NaN	NaN
11.2074	12.4138	15.9677	16.9918	14.4807	12.1196	16.9435	11.5562	NaN
11.2074	10.2115	13.0697	13.9314	20.3631	10.5	NaN	NaN	NaN
11.2074	12.4138	15.9677	16.9918	14.4807	11.8615	10.3371	NaN	NaN
11.2074	10.2115	13.0697	13.9314	20.3631	12.2171	NaN	NaN	NaN
11.2074	12.4138	15.9677	15.098	12.6667	12.4658	12.9691	NaN	NaN
12.4009	14.2922	NaN	NaN	NaN	NaN	NaN	NaN	NaN
17.5548	15.2591	NaN	NaN	NaN	NaN	NaN	NaN	NaN
14.9742	14.8618	17.2582	14.6232	20.028	NaN	NaN	NaN	NaN
13.4282	9.89091	13.8203	9.71429	13.1284	NaN	NaN	NaN	NaN
13.4282	9.92977	14.0814	12	13.7577	NaN	NaN	NaN	NaN
11.6	18.1838	20.4813	14.5248	21.0335	NaN	NaN	NaN	NaN
11.6	18.1838	20.4813	15.183	23.4108	23.6515	22.843	19.318	21.1911
10.8689	14.3931	17.3914	21.645	27.105	27.8632	28.178	22.2229	15.1279
10.8689	14.3931	17.3914	21.645	27.105	27.8632	28.178	13.3363	11.4364
19.7371	18.2431	20.3416	22.9637	22.4075	22.3475	19.8847	18.1742	17.465
12.2694	12.8223	15.9525	16.4509	NaN	NaN	NaN	NaN	NaN
12.5076	12.371	18.0245	21.5173	20.8555	15.3208	17.358	14.9401	12.9157
11.8257	7.52555	NaN	NaN	NaN	NaN	NaN	NaN	NaN
15.1305	13.7486	11.2316	NaN	NaN	NaN	NaN	NaN	NaN
15.1305	13.7486	12.6748	NaN	NaN	NaN	NaN	NaN	NaN
13.8045	13.7814	13.5575	16.0377	15.073	NaN	NaN	NaN	NaN
13.8045	13.7814	13.5575	16.0377	14.4475	NaN	NaN	NaN	NaN
9.65677	14.8716	15.1395	17.504	14.834	16.7979	20.0501	14.8444	NaN
9.65677	14.8716	15.1395	17.504	15.5446	14.1667	17.1672	11.9118	8.6
9.65677	14.8716	15.1395	17.504	15.5446	13.4552	14.5572	14.252	15.8983
9.65677	14.8716	15.1395	17.504	15.5446	14.1667	17.1672	12.9394	NaN
9.65677	14.8716	15.1395	17.504	15.5446	13.4552	14.5572	7.54762	NaN
18.2102	20.0633	18.0713	17.3679	21.5328	NaN	NaN	NaN	NaN
8.31731	NaN	NaN	NaN	NaN	NaN	NaN	NaN	NaN
13.0497	12.9383	16.6786	16.0794	21.4382	NaN	NaN	NaN	NaN
11.1331	6.25194	NaN	NaN	NaN	NaN	NaN	NaN	NaN
16.6725	17.2598	27.2609	26.0502	24.0988	22.988	27.3431	21.8617	17.0865
15.3704	16.696	24.748	30.6405	29.5464	26.3895	24.311	23.7024	19.6348
14.4483	18.4922	19.5661	18.8622	19.7178	NaN	NaN	NaN	NaN
13.6375	13.1068	13.9518	15.3537	17.5825	NaN	NaN	NaN	NaN
13.6375	14.2761	14.3119	17.53	18.1904	NaN	NaN	NaN	NaN
12.5429	15.169	20.2051	25.9347	19.8415	20.5313	27.112	23.1823	18.4922
11.6497	13.422	18.3222	18.3947	17.4936	17.4855	17.6604	23.0566	17.9315
14.8149	17.4666	19.2745	20.9314	21.0261	15.8585	17.2021	12.6094	11.3151
14.3192	15.383	17.3122	15.2778	11.4754	NaN	NaN	NaN	NaN
14.3192	15.383	17.3122	15.2778	15.287	NaN	NaN	NaN	NaN
15.9172	19.3288	20.103	19.4534	17.9271	NaN	NaN	NaN	NaN
11.7428	14.519	14.1053	16.3702	14.5782	NaN	NaN	NaN	NaN
11.7428	14.519	14.1053	18.2727	13.9508	9.67568	11.1813	9.06667	NaN
11.7428	14.519	14.1053	16.3702	14.4954	15.6387	12.9402	14.8696	13.5037
11.7428	14.519	14.1053	18.2727	18.3733	15.478	16.5178	NaN	NaN
11.7428	14.519	14.1053	18.2727	13.9508	8.68085	10.1549	NaN	NaN
11.7428	14.519	14.1053	16.3702	14.4954	14.2926	22.5566	15.3039	14.5854
11.7428	14.519	14.1053	16.3702	14.4954	14.2926	22.5566	13.7006	12.6
12.326	17.182	19.5178	NaN	NaN	NaN	NaN	NaN	NaN
12.326	17.182	18.9266	NaN	NaN	NaN	NaN	NaN	NaN
15.2651	17.7768	23.5655	21.5439	15.6208	12.9755	NaN	NaN	NaN
15.2651	17.7768	23.5655	21.5439	13.624	NaN	NaN	NaN	NaN
7.33333	NaN	NaN	NaN	NaN	NaN	NaN	NaN	NaN
12.0924	7.90842	15.6926	18.8309	18.7134	18.2756	18.8958	16.5853	13.2945
12.0924	7.90842	15.6926	19.8716	NaN	NaN	NaN	NaN	NaN
11.632	9.07667	12.5938	14.7087	16.5296	14.179	18.2463	17.7003	15.974
11.632	9.07667	12.7439	15.7637	16.1221	15.2591	16.8491	18.9531	15.1203
11.632	9.07667	12.7439	12.7182	11.2475	13.6415	16.5272	17.5502	16.7974
8.34583	12.5948	13.5392	13.7817	14.9012	NaN	NaN	NaN	NaN
15.3729	17.6814	16.2398	13.4149	19.1275	NaN	NaN	NaN	NaN
15.3729	17.6814	18.1676	16.6824	23.4945	NaN	NaN	NaN	NaN
15.9602	15.2277	21.37	17.504	NaN	NaN	NaN	NaN	NaN
16.2081	16.2547	20.1209	23.5378	23.5811	9.86911	9.98	10.8167	9.09091
6.59036	8.56	NaN	NaN	NaN	NaN	NaN	NaN	NaN
13.2931	14.6008	19.5067	21.7698	24.066	21.094	20.1352	19.1899	19.6174
13.48	10.1283	9.49692	14.5974	18.3807	22.5	19.5885	16.144	16.0413
13.48	14.2193	16.3948	16.4235	NaN	NaN	NaN	NaN	NaN
13.48	10.1283	9.49692	13.3167	18.6817	15.5319	16.4474	14.3571	13.1245
13.48	14.2193	16.3948	18.8972	19.9372	16.5996	17.8141	19.3823	16.7094
14.4652	18.4087	14.7565	18.5278	21.8605	NaN	NaN	NaN	NaN
10.6323	13.0565	16.0658	20.7991	19.7507	16.4621	16.345	16.2442	16.4727
10.6323	13.0565	16.0658	20.7991	19.6216	15.4742	15.3617	11.8992	14.9431
10.6323	13.0565	16.0658	20.7991	19.6216	16.466	15.0497	9.88889	11.6522
10.6323	13.0565	16.0658	20.7991	19.7507	16.4621	12.825	11.9091	14.1408
10.6323	13.0565	16.0658	20.7991	19.6216	16.466	15.1776	13.669	18.0935
10.6323	13.0565	16.0658	20.7991	19.7507	16.4621	16.345	16.2442	11.2364
14.3995	16.4111	27.0041	22.9615	30.8692	27.1723	28.7102	22.3842	15.5577
12.9335	18.6282	21.2005	20.8741	26.0423	19.5957	19.3394	18.9763	15.4893
16.6091	15.3536	19.9422	23.3528	22.7839	11.981	10	10.2766	11.1026
3.59259	NaN	NaN	NaN	NaN	NaN	NaN	NaN	NaN
10.9063	16.4209	18.7841	19.9014	23.1474	20.0115	22.3266	18.291	19.2489
17.2367	18.9808	18.504	22.432	26.1082	20.9039	18.0758	17.677	13.3867
15.1747	16.7918	16.0095	23.6449	22.7194	18.0811	17.1241	12.5831	16.2135
15.1747	16.7918	16.0095	23.6449	17.9615	15.0418	16.0648	12.9038	11.6533
15.1747	16.7918	16.0095	23.6449	17.9615	14.9058	17.9283	11.8895	NaN
15.1747	16.7918	16.0095	23.6449	17.9615	15.0418	13.2805	11.6818	NaN
15.1747	16.7918	16.0095	23.6449	17.9615	15.0418	13.2805	6.83333	NaN
12.7647	14.6335	17.0786	14.3919	17.4407	NaN	NaN	NaN	NaN
12.7647	14.6335	20.3406	21.9905	26.4515	26.7426	22.1282	18.5627	15.2745
12.7647	14.6335	17.0786	15.5109	16.4239	NaN	NaN	NaN	NaN
13.2581	NaN	NaN	NaN	NaN	NaN	NaN	NaN	NaN
14.4966	18.8125	18.8636	17.4358	17.3333	8.93103	NaN	NaN	NaN
17.5404	15.4355	15.8228	16.3818	15.464	NaN	NaN	NaN	NaN
17.5404	15.4355	15.8228	16.3818	16.0327	NaN	NaN	NaN	NaN
18.7895	22.9315	20.6509	22.6241	29.1725	25.6271	24.3109	20.929	20.1829
8.82034	13.339	14.0131	14.9632	21.1211	NaN	NaN	NaN	NaN
8.82034	13.339	14.0131	15.3629	21.068	14.5589	9.04348	8.90476	NaN
8.82034	13.339	14.0131	15.3629	21.068	14.5589	9.04348	11.5352	13.3125
14.4119	15.3409	22.3896	21.1659	24.6132	24.7286	21.8856	19.1686	18.0108
13.7373	13.2098	24.1868	17.9564	20.306	11.0943	8.5625	NaN	NaN
13.7373	18.7431	17.3619	14.7992	15.4175	10.5581	NaN	NaN	NaN
10.1728	18.0247	13.4341	NaN	NaN	NaN	NaN	NaN	NaN
10.1728	18.0247	11.1832	18.1831	16.5169	NaN	NaN	NaN	NaN
10.1728	18.0247	11.1832	22.2283	19.877	NaN	NaN	NaN	NaN
10.1728	18.0247	11.1832	18.1831	20.863	12.928	13.6301	14.589	12.8182
10.1728	18.0247	11.1832	22.2283	27.4024	14.0345	14.3045	16.6677	17.376
17.2673	19.0217	17.5284	21.033	27.9687	18.279	14.3911	13.9214	18.4568
14.3804	15.0958	16.7167	19.6353	17.4149	16.7342	11.5734	6.85	11.0566
14.3804	15.0958	16.7167	19.6353	17.4149	18.8337	15.5963	NaN	NaN
14.3804	15.0958	16.7167	19.6353	17.4149	18.8337	18.7414	12.1884	12.6636
14.3804	15.0958	16.7167	19.6353	17.4149	18.8337	18.7414	10.4286	NaN
11.8371	13.9981	19.5821	22.536	20.9457	NaN	NaN	NaN	NaN
11.8371	14.21	12.7296	19.8232	26.9081	17.6986	17.6691	20.6247	20.75
11.8371	13.9981	15.0544	17.633	21.0844	NaN	NaN	NaN	NaN
11.8371	13.9981	15.0544	14.7968	20.5124	12.5025	14.9931	12.1538	NaN
11.8371	13.9981	19.5821	22.536	19.5501	NaN	NaN	NaN	NaN
13.1378	19.7819	19.3292	21.9119	23.5702	15.3981	15.2284	13.3128	9.24074
13.1378	19.7819	19.3292	21.9119	20.3935	16.9034	15.6051	11.8108	NaN
13.1378	19.7819	19.3292	21.9119	23.5702	17.4983	NaN	NaN	NaN
13.1378	19.7819	19.3292	21.9119	20.3935	14.5698	16.7509	15.7523	13.2444
13.1378	19.7819	19.3292	21.9119	20.3935	14.5698	15.4012	NaN	NaN
13.1378	19.7819	19.3292	21.9119	20.3935	16.9034	15.6051	15.2897	9.68966
13.1378	19.7819	19.3292	21.9119	20.3935	14.5698	16.7509	15.7523	12.4348
14.3801	18.3189	14.2243	18.7399	21.8917	12.3353	10.9439	12.0586	11.2581
13.1589	12.6296	17.1447	18.6911	17.9235	NaN	NaN	NaN	NaN
13.1589	12.6296	17.1447	18.6911	20.1416	7.13953	11.2889	11.7661	NaN
14.7395	18.8989	21.0985	21.6444	22.828	13.0264	9.47321	10.124	NaN
17.4746	19.9669	17.2571	18.3503	22.0822	17.2796	14.8852	16.7521	13.2903
15.5159	16.8753	16.6037	22.0744	26.653	15.9484	12.5902	13.8336	12.347
13.6178	20.7181	19.3618	22.5874	25.9694	19.8874	20.4457	18.3064	12.0813
15.7975	18.45	22.371	22.289	20.9914	13.1552	NaN	NaN	NaN
15.7975	18.45	22.371	22.289	23.5084	17.9969	13.1354	14.136	10.9722
15.7975	18.45	22.371	22.289	20.9914	11.9071	13.8641	12.5946	14.3571
15.7975	18.45	22.371	22.289	23.5084	16.664	14.9064	13.5823	NaN
15.7975	18.45	22.371	22.289	23.5084	17.9969	14.5472	12.4286	NaN
15.7975	18.45	22.371	22.289	20.9914	11.9071	10.6559	11.78	12.2361
14.1518	14.2112	18.8943	18.3191	16.3561	12.3986	10.8175	11.0556	NaN
14.1518	14.2112	18.8943	18.3191	14.8798	11.2047	13.0606	13.9795	13.4516
14.1518	14.2112	18.8943	18.3191	14.8798	11.2047	11.1573	10.5417	10.6923
14.1518	14.2112	18.8943	18.3191	16.3561	12.3986	10.8175	12.6348	NaN
19.2967	24.9395	27.2193	27.4985	35.1544	23.9721	23.21	21.5906	20.2098
