# Supplementary material for: Fluctuations of the transcription factor ATML1 generate the pattern of giant cells in the Arabidopsis sepal
Source: eLife. 2017 Feb 1;6:e19131. doi: 10.7554/eLife.19131 (PMC5333958; doi:10.7554/eLife.19131)
Supplement: Supplementary file 1. — See readme files within the different folders for further information. All raw image confocal tif files and example image processing files may be downloaded from: http://dx.doi.org/10.7946/P29G6M DOI: http://dx.doi.org/10.7554/eLife.19131.046 [file elife-19131-supp1.zip › lineage files/mCitrine-ATML1#1 selected lineages ATML1_manuscript_Final.xlsx]

## Sheet: info
lineages	35	37	29	45	35	100	125	21	19	area	29.0289	35.3862	31.5565	31.0204	37.2244	52.9261	62.7301	49.7663	45.8612		concentration		12.9789	13.7208	10.1772	13.0049	15.9136	20.2142	21.2125	14.5265	12.236		ploidy	1	1	1	1	1	3	3	4	4
	57	52	38	46	41	102	79	1	1		14.3996	29.3353	35.3096	33.548	37.301	40.518	35.0798	NaN	NaN				8.65957	11.3055	14.2798	18.7306	18.5359	21.3346	15.2314	NaN	NaN			1	1	1	1	3	3	4	NaN	NaN
	58	56	41	58	51	111	116	30	18		3.21693	19.3016	22.7483	26.8843	28.7226	35.3862	36.0755	34.0275	36.8883				4.61905	9.26587	11.0202	18.661	14.6213	18.1277	16.9427	13.0646	13.3707			1	1	1	3	3	3	3	4	4
	62	40	24	32	48	60	99	61	78		21.5228	21.676	26.8843	27.5737	13.4805	35.6926	44.271	28.1364	11.2517				8.24911	8.84452	8.80627	12.6833	8.625	12.515	15.0415	10.9781	11.5696			1	1	1	1	3	3	3	3	3
	62	40	43	80	103	103	163	161	148		21.5228	21.676	36.3053	40.0584	43.0455	47.5646	49.2496	40.7978	26.4912				8.24911	8.84452	12.2806	19.522	18.1121	17.8164	18.6905	14.3362	11.5753			1	1	1	3	3	3	4	4	4
	62	40	24	55	62	78	120	107	114		21.5228	21.676	26.8843	22.978	20.1441	22.7483	32.3225	29.8949	11.6789				8.24911	8.84452	8.80627	13.4567	10.3916	11.8653	14.0261	12.8176	10.4512			1	1	1	1	3	3	3	3	3
	67	53	50	56	56	10	17	20	1		35.9989	41.9732	51.5474	41.5903	18.6122	14.1698	13.2507	15.9147	NaN				9.78511	8.70073	13.1441	13.7109	11.6049	10.8162	10.3006	9.10497	NaN			1	3	3	3	1	1	1	1	NaN
	67	53	50	56	69	1	1	1	1		35.9989	41.9732	51.5474	41.5903	10.2635	NaN	NaN	NaN	NaN				9.78511	8.70073	13.1441	13.7109	12.2388	NaN	NaN	NaN	NaN			1	3	3	3	1	NaN	NaN	NaN	NaN
	75	98	79	110	116	151	160	52	39		23.8972	32.3225	22.978	30.1778	18.6122	34.9266	43.5051	36.8411	42.7278				8.58974	11.564	12.0433	18.3807	12.1399	15.9189	22.4278	14.4916	13.5767			1	1	1	1	1	1	3	3	3
	79	65	65	114	135	150	215	185	180		21.676	16.9272	35.6926	39.2925	32.5522	51.7006	53.3091	36.1377	34.4671				9.20848	8.09955	10.5966	17.384	14.0024	17.0193	16.1911	12.7129	13.4256			1	1	1	1	1	3	3	1	1
	79	65	65	114	135	150	215	221	1		21.676	16.9272	35.6926	39.2925	32.5522	51.7006	53.3091	10.727	NaN				9.20848	8.09955	10.5966	17.384	14.0024	17.0193	16.1911	9.5	NaN			1	1	1	1	1	3	3	1	NaN
	92	71	75	98	104	33	63	94	93		32.399	43.5817	52.9261	47.5646	56.526	39.5988	35.4628	18.2887	28.3428				10.078	10.42	11.7641	17.4412	16.1301	12.7447	11.4687	9.5625	10.3417			1	3	3	3	4	4	4	4	4
	106	93	99	154	157	90	139	1	1		40.518	47.105	31.4799	17.3101	10.1103	14.0932	4.90198	NaN	NaN				9.84688	13.8341	13.1411	14.4381	11.7273	11.4674	12.375	NaN	NaN			3	3	3	1	1	1	1	NaN	NaN
	106	93	99	161	174	122	178	206	1		40.518	47.105	31.4799	22.8249	19.6845	16.6974	22.3653	11.5183	NaN				9.84688	13.8341	13.1411	16.2215	14.4397	12.9037	14.4384	12.4809	NaN			3	3	3	1	1	1	1	1	NaN
	108	88	105	168	190	179	242	265	245		28.3396	33.548	39.4457	45.037	42.4328	36.5351	45.4965	47.3043	48.9945				10.1486	12.1393	13.0583	19.6599	16.0235	16.7358	16.3838	16.2862	16.5203			1	1	1	3	3	3	3	3	3
	109	99	109	180	216	208	286	284	265		36.6117	32.0927	47.105	46.1093	49.173	63.7258	68.6278	58.6468	54.5492				12.659	16.2243	17.4439	22.5365	19.0717	23.3317	24.6038	20.1754	18.1149			1	1	3	3	4	4	4	4	4
	117	102	101	123	113	30	26	67	62		27.3439	45.5731	45.1902	37.7606	36.9947	23.5142	22.9015	10.9908	1.70911				9.26891	12.2	14.7475	17.3469	14.648	10.8697	11.7124	10.272	14.9167			1	3	3	3	3	3	3	4	4
	120	112	115	176	204	234	324	264	242		35.0032	31.7097	37.301	45.4965	48.2539	59.4366	59.9727	46.2492	29.9095				14.3063	9.20773	14.8912	18.2525	17.0254	21.5116	22.0779	14.2985	11.3857			1	1	1	3	3	3	3	4	4
	126	121	120	182	209	254	336	268	244		37.9138	39.2159	45.8795	43.8881	41.5137	56.0664	60.4323	44.9303	37.3156				11.2667	11.7949	16.2437	22.0768	18.5646	24.7527	26.1217	16.3718	14.2214			1	1	3	3	3	3	3	3	4
	128	122	106	159	163	72	113	1	1		33.6245	36.0755	23.2078	13.4039	2.2978	6.20407	7.50616	NaN	NaN				10.082	13.1656	10.4158	11.8171	9.6	8.82716	9.88776	NaN	NaN			1	1	1	1	1	1	1	NaN	NaN
	128	122	123	170	182	91	115	193	167		33.6245	36.0755	46.0327	42.969	39.5988	36.4585	31.0204	37.9841	32.6156				10.082	13.1656	16.9484	18.9554	14.8027	14.9769	12.9605	13.3935	12.4847			1	1	3	3	1	1	1	1	1
	133	117	137	223	251	213	300	310	300		42.586	41.82	57.9047	53.8452	66.4066	76.2871	83.7167	77.0234	57.1128				14.2572	16.6502	22.2011	26.1693	24.872	22.1938	24.4254	16.9669	17.7082			3	3	3	3	4	4	4	4	4
	134	126	138	197	217	135	182	238	221		29.4885	42.3562	40.8243	47.2582	44.5774	43.7349	49.2496	51.9644	55.5461				10.413	15.7089	16.0882	18.7358	18.768	17.8739	20.2411	14.3706	15.1974			1	3	3	3	3	3	3	4	4
	150	154	126	183	202	155	210	180	161		32.6288	34.0075	43.5817	36.9947	37.7606	48.9432	48.5603	68.0549	77.907				11.0094	12.9009	19.1582	20.3437	17.5538	22.5618	23.9464	22.2687	16.1371			1	1	3	1	1	3	3	4	4
	150	154	126	156	187	152	193	148	137		32.6288	34.0075	43.5817	24.6631	11.2592	17.4633	15.7017	8.61677	16.5214				11.0094	12.9009	19.1582	14.2112	12.5034	15.0614	17.7073	13.1735	15.3879			1	1	3	1	1	1	1	1	1
	150	154	126	156	173	187	241	160	1		32.6288	34.0075	43.5817	24.6631	9.03803	14.2464	15.4719	10.4632	NaN				11.0094	12.9009	19.1582	14.2112	9.86441	14.0968	14.802	7.92437	NaN			1	1	3	1	1	1	1	1	NaN
	150	154	126	156	173	187	267	205	203		32.6288	34.0075	43.5817	24.6631	9.03803	14.2464	15.8549	19.6955	13.8153				11.0094	12.9009	19.1582	14.2112	9.86441	14.0968	14.9372	14.7634	12.2887			1	1	3	1	1	1	1	1	1
	150	154	126	156	187	152	193	178	1		32.6288	34.0075	43.5817	24.6631	11.2592	17.4633	15.7017	1.58267	NaN				11.0094	12.9009	19.1582	14.2112	12.5034	15.0614	17.7073	8.22222	NaN			1	1	3	1	1	1	1	1	NaN
	152	144	163	249	284	240	349	346	323		39.5222	32.8586	41.4371	29.9481	13.0209	9.26781	14.2464	16.2664	14.9547				13.2035	9.92075	11.0869	17.6982	13.2824	11.7686	13.9032	13.4811	13.3238			1	1	3	1	1	1	1	1	1
	152	144	163	258	294	269	374	1	1		39.5222	32.8586	41.4371	30.8672	20.7568	30.2544	12.8677	NaN	NaN				13.2035	9.92075	11.0869	20.9082	17.7675	20.7975	14.5298	NaN	NaN			1	1	3	1	1	1	1	NaN	NaN
	152	144	163	249	301	230	320	350	1		39.5222	32.8586	41.4371	29.9481	14.5528	4.13605	22.9015	20.7506	NaN				13.2035	9.92075	11.0869	17.6982	14.2684	12.2778	19.1706	12.2034	NaN			1	1	3	1	1	1	1	1	NaN
	152	144	163	258	299	295	381	355	331		39.5222	32.8586	41.4371	30.8672	15.2421	16.008	20.3739	17.7611	20.2245				13.2035	9.92075	11.0869	20.9082	16.1508	14.2727	15.3797	14.1386	16.3944			1	1	3	1	1	1	1	1	1
	152	144	163	249	301	276	375	366	340		39.5222	32.8586	41.4371	29.9481	14.5528	3.75308	4.7488	3.6929	5.69704				13.2035	9.92075	11.0869	17.6982	14.2684	10.5306	13.3871	13.4524	12.175			1	1	3	1	1	1	1	1	1
	152	144	163	258	294	269	384	1	1		39.5222	32.8586	41.4371	30.8672	20.7568	30.2544	15.7017	NaN	NaN				13.2035	9.92075	11.0869	20.9082	17.7675	20.7975	13.3268	NaN	NaN			1	1	3	1	1	1	1	NaN	NaN
	154	139	139	185	178	43	71	134	1		40.8243	47.488	51.3942	29.3353	9.88056	7.27638	5.97429	13.9803	NaN				11.9606	11.6952	13.3517	16.7102	13.3566	9.77895	10.9872	12.0629	NaN			3	3	3	3	1	1	1	1	NaN
	154	139	139	185	211	70	111	1	1		40.8243	47.488	51.3942	29.3353	15.8549	10.8763	9.95715	NaN	NaN				11.9606	11.6952	13.3517	16.7102	13.3188	12.9366	10.0769	NaN	NaN			3	3	3	3	1	1	1	NaN	NaN
	155	145	162	232	257	144	198	282	253		35.0032	46.4157	51.9304	48.7901	50.0921	44.0413	47.2582	51.7886	43.0127				15.7155	15.4868	19.4779	27.0722	20.7737	21.0365	20.0924	15.0357	14.0762			1	3	3	3	3	3	3	4	4
	163	150	167	267	289	289	385	357	335		44.8072	50.3219	59.1302	67.6321	71.3851	97.5801	101.64	95.0483	87.592				14.7299	17.0928	19.8355	27.0113	25.4485	25.1374	25.535	19.3552	17.0049			3	3	3	3	3	3	4	4	4
	171	176	135	153	147	87	97	38	28		19.8377	39.4457	44.1179	45.5731	54.2282	66.4832	56.2962	48.9749	62.8099				11.529	14.2019	14.8351	17.8908	18.4082	24.3767	23.2299	16.3303	15.1519			1	1	3	3	3	3	3	3	4
	175	152	158	167	149	16	35	73	63		49.7858	59.1302	56.143	56.526	57.5983	39.6754	47.488	49.5904	38.3126				19.0185	23.6127	27.307	25.1436	23.2314	16.2741	19.9565	14.4521	12.6134			3	3	3	3	3	4	4	4	4
	176	161	181	260	293	301	387	340	321		33.4714	46.6454	51.8538	45.1902	60.8918	83.2571	88.5421	58.5589	57.6825				14.3982	17.2594	16.8597	18.2356	21.6679	23.6366	26.5225	16.5691	14.8667			1	3	3	4	4	4	4	4	4
	177	148	184	256	282	284	360	321	290		27.9566	26.9609	13.0975	14.0166	18.459	20.6037	25.1993	19.2558	13.9577				9.55342	11.5682	8.88304	16.5191	18.8631	18.1896	22.4985	16.9909	13.8878			1	1	1	1	1	1	1	1	1
	180	157	178	263	309	306	392	360	332		19.4547	22.9015	30.1778	34.3905	34.1607	32.0161	40.6711	34.3792	27.2034				11.2402	14.3344	17.7538	24.2829	21.2892	18.8947	22.0866	20.2737	16.3089			1	1	1	1	3	3	3	3	3
	181	169	175	257	288	290	373	341	308		25.3524	28.263	34.0075	31.8629	37.1478	49.7092	50.9347	36.929	33.8974				11.2417	13.3252	15.0968	18.4351	20.2598	24.2866	27.012	20.8381	14.8025			1	1	1	3	3	3	3	3	3
	183	163	182	262	285	183	265	319	302		29.7949	45.4199	53.4623	42.7392	47.6412	47.2582	60.2025	54.7781	51.4158				11.4936	17.5126	20.6877	21.6541	22.0048	19.7682	21.4682	18.1766	16.5817			1	3	3	3	3	3	3	3	3
	187	191	169	188	195	123	150	129	108		20.4505	34.6203	37.5308	33.8543	40.9009	22.4419	13.4039	8.00129	13.6729				10.7828	12.6549	15.402	20.8213	25.2584	16.4471	14.7943	11.0879	14.1458			1	1	1	1	3	1	1	1	1
	187	191	169	188	195	123	157	150	127		20.4505	34.6203	37.5308	33.8543	40.9009	22.4419	14.706	7.12203	4.84248				10.7828	12.6549	15.402	20.8213	25.2584	16.4471	15.1771	13.3457	8.70588			1	1	1	1	3	1	1	1	1
	187	191	169	188	195	123	157	168	1		20.4505	34.6203	37.5308	33.8543	40.9009	22.4419	14.706	7.12203	NaN				10.7828	12.6549	15.402	20.8213	25.2584	16.4471	15.1771	12.8519	NaN			1	1	1	1	3	1	1	1	NaN
	188	183	168	205	230	159	233	215	211		23.6674	41.5903	47.6412	23.361	35.4628	28.1098	18.3058	15.9147	17.5184				10.5469	17.291	19.2701	14.3934	17.1469	19.5559	17.9791	16.6077	14.1626			1	3	3	1	1	1	1	1	1
	188	183	168	209	231	137	184	181	155		23.6674	41.5903	47.6412	27.9566	39.6754	43.5817	45.2668	25.4986	9.11526				10.5469	17.291	19.2701	19.8055	22.7741	21.8699	23.6091	16.9345	12.4062			1	3	3	1	1	3	3	1	1
	188	183	168	205	230	174	231	222	210		23.6674	41.5903	47.6412	23.361	35.4628	23.1312	14.2464	2.98949	14.385				10.5469	17.291	19.2701	14.3934	17.1469	16.7285	13.6075	11.8235	15.7228			1	3	3	1	1	1	1	1	1
	188	183	168	209	231	137	184	203	204		23.6674	41.5903	47.6412	27.9566	39.6754	43.5817	45.2668	18.8162	2.70609				10.5469	17.291	19.2701	19.8055	22.7741	21.8699	23.6091	13.3925	7.26316			1	3	3	1	1	3	3	1	1
	188	183	168	209	231	137	184	181	164		23.6674	41.5903	47.6412	27.9566	39.6754	43.5817	45.2668	25.4986	11.3941				10.5469	17.291	19.2701	19.8055	22.7741	21.8699	23.6091	16.9345	13.75			1	3	3	1	1	3	3	1	1
	203	205	185	229	256	160	212	199	197		23.361	31.1736	48.3305	45.9561	55.4537	55.9898	71.8447	86.7832	85.7405				10.8689	14.3931	17.3914	21.645	27.105	27.8632	28.178	22.2229	15.1279			1	1	3	3	4	4	4	4	4
	204	189	210	273	304	180	235	309	312		43.1221	55.1473	58.977	52.6963	59.2068	52.2368	49.173	58.0313	63.0947				19.7371	18.2431	20.3416	22.9637	22.4075	22.3475	19.8847	18.1742	17.465			3	3	3	3	3	3	3	3	4
	210	206	196	227	267	153	204	232	1		23.2078	41.7435	32.399	28.4162	19.8377	21.5994	30.5608	27.6968	NaN				9.65677	14.8716	15.1395	17.504	14.834	16.7979	20.0501	14.8444	NaN			1	3	3	3	1	1	3	3	NaN
	210	206	196	227	277	148	176	216	199		23.2078	41.7435	32.399	28.4162	16.3144	14.706	22.4419	5.97898	4.27278				9.65677	14.8716	15.1395	17.504	15.5446	14.1667	17.1672	11.9118	8.6			1	3	3	3	1	1	1	1	1
	210	206	196	227	277	156	216	246	230		23.2078	41.7435	32.399	28.4162	16.3144	11.1061	15.3953	11.1666	16.8063				9.65677	14.8716	15.1395	17.504	15.5446	13.4552	14.5572	14.252	15.8983			1	3	3	3	1	1	1	1	1
	210	206	196	227	277	148	176	229	1		23.2078	41.7435	32.399	28.4162	16.3144	14.706	22.4419	8.7047	NaN				9.65677	14.8716	15.1395	17.504	15.5446	14.1667	17.1672	12.9394	NaN			1	3	3	3	1	1	1	1	NaN
	210	206	196	227	277	156	216	251	1		23.2078	41.7435	32.399	28.4162	16.3144	11.1061	15.3953	3.6929	NaN				9.65677	14.8716	15.1395	17.504	15.5446	13.4552	14.5572	7.54762	NaN			1	3	3	3	1	1	1	1	NaN
	215	207	218	284	326	292	386	363	339		35.0798	40.9775	49.3262	47.3348	52.6963	57.4451	60.0493	57.8555	52.6976				16.6725	17.2598	27.2609	26.0502	24.0988	22.988	27.3431	21.8617	17.0865			1	3	3	3	3	3	3	3	3
	216	208	223	283	315	199	281	352	334		48.1773	59.9727	68.0916	80.1168	88.3123	81.8019	91.376	109.029	110.38				15.3704	16.696	24.748	30.6405	29.5464	26.3895	24.311	23.7024	19.6348			3	3	3	3	4	4	4	4	4
	219	215	222	288	330	296	389	371	350		26.8077	27.6503	36.2287	39.9052	37.684	40.3648	48.5603	46.7768	45.4339				12.5429	15.169	20.2051	25.9347	19.8415	20.5313	27.112	23.1823	18.4922			1	1	1	1	1	3	3	3	3
	220	190	216	281	331	245	355	358	337		22.5185	28.4928	32.0927	37.4542	36.1521	42.1264	48.9432	58.9985	56.1158				11.6497	13.422	18.3222	18.3947	17.4936	17.4855	17.6604	23.0566	17.9315			1	1	3	3	3	4	4	4	4
	221	200	207	246	253	61	98	197	178		35.9989	46.9518	53.8452	39.0627	43.9647	31.9395	35.9989	39.391	31.1913				14.8149	17.4666	19.2745	20.9314	21.0261	15.8585	17.2021	12.6094	11.3151			1	3	3	3	3	4	4	4	4
	224	230	201	225	238	109	133	169	1		31.8629	44.4242	58.9004	33.7011	23.361	2.83396	13.94	2.63779	NaN				11.7428	14.519	14.1053	18.2727	13.9508	9.67568	11.1813	9.06667	NaN			1	3	3	1	1	1	1	1	NaN
	224	230	201	192	205	58	100	116	92		31.8629	44.4242	58.9004	39.5222	24.7397	20.9866	14.0932	16.1784	19.2275				11.7428	14.519	14.1053	16.3702	14.4954	15.6387	12.9402	14.8696	13.5037			1	3	3	1	1	1	1	1	1
	224	230	201	225	240	114	164	-1	-1		31.8629	44.4242	58.9004	33.7011	38.9861	22.5951	30.1778	NaN	NaN				11.7428	14.519	14.1053	18.2727	18.3733	15.478	16.5178	NaN	NaN			1	3	3	1	1	1	1	NaN	NaN
	224	230	201	225	238	125	147	1	1		31.8629	44.4242	58.9004	33.7011	23.361	3.59989	5.43814	NaN	NaN				11.7428	14.519	14.1053	18.2727	13.9508	8.68085	10.1549	NaN	NaN			1	3	3	1	1	1	1	NaN	NaN
	224	230	201	192	205	73	102	138	128		31.8629	44.4242	58.9004	39.5222	24.7397	20.6802	33.8543	17.937	5.83947				11.7428	14.519	14.1053	16.3702	14.4954	14.2926	22.5566	15.3039	14.5854			1	3	3	1	1	1	1	1	1
	224	230	201	192	205	73	102	139	124		31.8629	44.4242	58.9004	39.5222	24.7397	20.6802	33.8543	15.5629	12.8183				11.7428	14.519	14.1053	16.3702	14.4954	14.2926	22.5566	13.7006	12.6			1	3	3	1	1	1	1	1	1
	235	227	234	291	323	184	275	344	326		44.4242	57.7515	69.0873	59.8961	78.9679	65.1811	72.534	83.3541	101.265				13.2931	14.6008	19.5067	21.7698	24.066	21.094	20.1352	19.1899	19.6174			3	3	3	3	4	4	4	4	4
	236	236	221	279	314	224	303	343	320		34.4671	34.9266	41.1307	29.7949	34.1607	35.0032	45.7263	43.6993	37.7429				13.48	14.2193	16.3948	18.8972	19.9372	16.5996	17.8141	19.3823	16.7094			1	1	3	3	3	3	3	4	4
	239	234	208	210	212	49	67	95	76		32.0161	50.8581	56.6026	49.7092	61.5046	58.6706	58.6706	73.2426	66.6554				14.3995	16.4111	27.0041	22.9615	30.8692	27.1723	28.7102	22.3842	15.5577			1	3	3	3	3	3	3	3	3
	240	225	197	198	206	31	48	53	70		32.2459	41.82	56.143	43.1987	50.7049	46.0327	42.203	55.5694	53.2673				12.9335	18.6282	21.2005	20.8741	26.0423	19.5957	19.3394	18.9763	15.4893			1	3	3	3	3	3	3	3	3
	243	233	211	266	298	175	255	312	297		27.8034	41.1307	47.1816	38.067	45.7263	53.3857	64.4917	68.5825	67.5099				10.9063	16.4209	18.7841	19.9014	23.1474	20.0115	22.3266	18.291	19.2489			1	3	3	3	3	3	4	4	4
	244	228	227	254	254	52	55	171	151		45.9561	59.9727	66.5597	56.909	70.083	57.3685	52.5431	62.6035	74.7737				17.2367	18.9808	18.504	22.432	26.1082	20.9039	18.0758	17.677	13.3867			3	3	3	3	3	3	3	3	3
	245	241	237	292	325	164	251	336	315		44.271	55.9133	64.7981	61.045	43.1221	31.1736	31.4799	29.1036	38.0277				15.1747	16.7918	16.0095	23.6449	22.7194	18.0811	17.1241	12.5831	16.2135			3	3	3	3	3	3	4	4	4
	246	237	204	250	265	116	165	263	248		27.3439	40.7477	52.8495	48.4837	69.5469	67.5555	72.917	91.8829	72.6373				12.7647	14.6335	20.3406	21.9905	26.4515	26.7426	22.1282	18.5627	15.2745			1	3	3	3	3	3	3	3	4
	250	242	232	285	322	191	266	320	292		43.6583	58.1345	64.9513	55.8367	85.2486	86.4741	94.3632	89.1572	98.1315				18.7895	22.9315	20.6509	22.6241	29.1725	25.6271	24.3109	20.929	20.1829			3	3	3	3	3	3	3	4	4
	251	201	206	230	237	42	68	145	1		22.5951	44.9604	29.2587	19.8377	34.9266	25.3524	1.76165	5.53935	NaN				8.82034	13.339	14.0131	15.3629	21.068	14.5589	9.04348	8.90476	NaN			1	3	3	3	3	3	3	1	NaN
	251	201	206	230	237	42	68	151	146		22.5951	44.9604	29.2587	19.8377	34.9266	25.3524	1.76165	6.24276	2.27882				8.82034	13.339	14.0131	15.3629	21.068	14.5589	9.04348	11.5352	13.3125			1	3	3	3	3	3	3	1	1
	252	240	240	294	333	211	297	359	336		32.1693	40.4414	49.939	47.5646	54.458	57.2919	56.909	61.5484	65.6584				14.4119	15.3409	22.3896	21.1659	24.6132	24.7286	21.8856	19.1686	18.0108			1	3	3	3	3	3	3	4	4
	254	226	214	177	213	41	66	135	131		23.0546	34.0841	44.7306	27.1907	20.6802	9.57419	26.5013	25.6745	21.9336				10.1728	18.0247	11.1832	18.1831	20.863	12.928	13.6301	14.589	12.8182			1	1	3	1	1	1	1	1	1
	254	226	214	187	176	18	27	72	55		23.0546	34.0841	44.7306	30.8672	38.8329	26.6545	22.1355	29.3674	35.6065				10.1728	18.0247	11.1832	22.2283	27.4024	14.0345	14.3045	16.6677	17.376			1	1	3	1	1	1	1	1	1
	255	238	224	237	223	40	41	114	134		53.0027	63.5726	74.0659	55.6835	75.751	50.7815	44.654	55.9211	74.2039				17.2673	19.0217	17.5284	21.033	27.9687	18.279	14.3911	13.9214	18.4568			3	3	3	3	3	3	4	4	4
	256	247	231	274	308	89	134	239	208		33.6245	42.3562	55.1473	39.0627	48.1773	30.2544	21.9057	3.51705	7.54858				14.3804	15.0958	16.7167	19.6353	17.4149	16.7342	11.5734	6.85	11.0566			1	3	3	3	3	1	1	1	1
	256	247	231	274	308	154	206	1	1		33.6245	42.3562	55.1473	39.0627	48.1773	31.3267	24.6631	NaN	NaN				14.3804	15.0958	16.7167	19.6353	17.4149	18.8337	15.5963	NaN	NaN			1	3	3	3	3	1	1	NaN	NaN
	256	247	231	274	308	154	256	326	306		33.6245	42.3562	55.1473	39.0627	48.1773	31.3267	22.2121	12.1338	15.2396				14.3804	15.0958	16.7167	19.6353	17.4149	18.8337	18.7414	12.1884	12.6636			1	3	3	3	3	1	1	1	1
	256	247	231	274	308	154	256	335	1		33.6245	42.3562	55.1473	39.0627	48.1773	31.3267	22.2121	3.6929	NaN				14.3804	15.0958	16.7167	19.6353	17.4149	18.8337	18.7414	10.4286	NaN			1	3	3	3	3	1	1	1	NaN
	258	248	241	293	329	165	221	313	293		30.5608	49.173	55.6069	47.7943	34.3905	15.7783	17.7697	21.3661	7.691				13.1378	19.7819	19.3292	21.9119	23.5702	15.3981	15.2284	13.3128	9.24074			1	3	3	3	1	1	1	1	1
	258	248	241	293	334	214	301	364	1		30.5608	49.173	55.6069	47.7943	35.233	26.9609	21.1398	3.25327	NaN				13.1378	19.7819	19.3292	21.9119	20.3935	16.9034	15.6051	11.8108	NaN			1	3	3	3	1	1	1	1	NaN
	258	248	241	293	329	192	-1	-1	-1		30.5608	49.173	55.6069	47.7943	34.3905	22.7483	NaN	NaN	NaN				13.1378	19.7819	19.3292	21.9119	23.5702	17.4983	NaN	NaN	NaN			1	3	3	3	1	1	NaN	NaN	NaN
	258	248	241	293	334	225	330	362	346		30.5608	49.173	55.6069	47.7943	35.233	20.2973	20.2973	19.1679	6.40917				13.1378	19.7819	19.3292	21.9119	20.3935	14.5698	16.7509	15.7523	13.2444			1	3	3	3	1	1	1	1	1
	258	248	241	293	334	214	301	365	342		30.5608	49.173	55.6069	47.7943	35.233	26.9609	21.1398	12.7493	4.13035				13.1378	19.7819	19.3292	21.9119	20.3935	16.9034	15.6051	15.2897	9.68966			1	3	3	3	1	1	1	1	1
	258	248	241	293	334	225	330	362	347		30.5608	49.173	55.6069	47.7943	35.233	20.2973	20.2973	19.1679	6.5516				13.1378	19.7819	19.3292	21.9119	20.3935	14.5698	16.7509	15.7523	12.4348			1	3	3	3	1	1	1	1	1
	262	246	233	236	239	34	50	118	122		31.6331	41.6669	40.518	37.6074	43.8115	34.2373	32.0161	41.1495	35.3216				17.4746	19.9669	17.2571	18.3503	22.0822	17.2796	14.8852	16.7521	13.2903			1	3	3	3	3	3	3	4	4
	263	244	228	213	196	17	24	51	45		55.5303	69.3937	69.7767	50.4751	57.8281	40.0584	34.3905	47.5681	38.1702				15.5159	16.8753	16.6037	22.0744	26.653	15.9484	12.5902	13.8336	12.347			3	3	3	3	3	3	3	3	3
	264	250	239	275	305	84	118	233	201		33.4714	52.1602	55.6835	47.3348	55.0707	46.9518	55.6835	58.8227	52.5552				13.6178	20.7181	19.3618	22.5874	25.9694	19.8874	20.4457	18.3064	12.0813			1	3	3	3	3	3	3	3	3
	265	249	238	276	280	53	1	1	1		36.6883	53.6154	61.7344	46.6454	35.4628	13.3273	NaN	NaN	NaN				15.7975	18.45	22.371	22.289	20.9914	13.1552	NaN	NaN	NaN			1	3	3	3	1	1	NaN	NaN	NaN
	265	249	238	276	317	115	151	271	241		36.6883	53.6154	61.7344	46.6454	36.3053	24.8163	7.35298	10.9908	10.2547				15.7975	18.45	22.371	22.289	23.5084	17.9969	13.1354	14.136	10.9722			1	3	3	3	1	1	1	1	1
	265	249	238	276	280	83	123	257	227		36.6883	53.6154	61.7344	46.6454	35.4628	14.0166	14.0932	9.75981	15.9517				15.7975	18.45	22.371	22.289	20.9914	11.9071	13.8641	12.5946	14.3571			1	3	3	3	1	1	1	1	1
	265	249	238	276	317	169	227	327	1		36.6883	53.6154	61.7344	46.6454	36.3053	19.3782	17.9995	21.8936	NaN				15.7975	18.45	22.371	22.289	23.5084	16.664	14.9064	13.5823	NaN			1	3	3	3	1	1	1	1	NaN
	265	249	238	276	317	115	195	301	1		36.6883	53.6154	61.7344	46.6454	36.3053	24.8163	19.4547	8.61677	NaN				15.7975	18.45	22.371	22.289	23.5084	17.9969	14.5472	12.4286	NaN			1	3	3	3	1	1	1	1	NaN
	265	249	238	276	280	83	124	243	217		36.6883	53.6154	61.7344	46.6454	35.4628	14.0166	7.1232	4.39631	10.2547				15.7975	18.45	22.371	22.289	20.9914	11.9071	10.6559	11.78	12.2361			1	3	3	3	1	1	1	1	1
	266	252	235	255	269	38	60	140	1		28.263	36.9947	40.5946	32.399	21.293	21.9057	20.1441	7.91336	NaN				14.1518	14.2112	18.8943	18.3191	16.3561	12.3986	10.8175	11.0556	NaN			1	1	3	3	1	1	1	1	NaN
	266	252	235	255	281	59	87	189	181		28.263	36.9947	40.5946	32.399	17.8463	13.0975	15.1655	25.6745	4.41521				14.1518	14.2112	18.8943	18.3191	14.8798	11.2047	13.0606	13.9795	13.4516			1	1	3	3	1	1	1	1	1
	266	252	235	255	281	59	95	194	169		28.263	36.9947	40.5946	32.399	17.8463	13.0975	6.81682	2.11023	1.85154				14.1518	14.2112	18.8943	18.3191	14.8798	11.2047	11.1573	10.5417	10.6923			1	1	3	3	1	1	1	1	1
	266	252	235	255	269	38	60	182	1		28.263	36.9947	40.5946	32.399	21.293	21.9057	20.1441	10.1115	NaN				14.1518	14.2112	18.8943	18.3191	16.3561	12.3986	10.8175	12.6348	NaN			1	1	3	3	1	1	1	1	NaN

## Sheet: normalized
timecourse	0.906886	0.958725	0.71112	0.908706	1.11194	1.41244	1.4822	1.01502	0.854979
	0.605079	0.789959	0.997788	1.30878	1.29518	1.49073	1.06428	NaN	NaN
	0.322751	0.647443	0.770025	1.30392	1.02165	1.26665	1.18385	0.912875	0.934261
	0.576398	0.618002	0.615329	0.886235	0.602663	0.874474	1.05101	0.767085	0.808415
	0.576398	0.618002	0.858093	1.36408	1.26556	1.2449	1.30598	1.00173	0.80881
	0.576398	0.618002	0.615329	0.94027	0.726105	0.829077	0.980057	0.89562	0.730268
	0.683724	0.607954	0.918432	0.958032	0.810883	0.755772	0.719742	0.6362	NaN
	0.683724	0.607954	0.918432	0.958032	0.855174	NaN	NaN	NaN	NaN
	0.600199	0.808021	0.841515	1.28433	0.848264	1.11231	1.56712	1.01259	0.948655
	0.643433	0.565947	0.740424	1.21469	0.9784	1.1892	1.13134	0.8883	0.938101
	0.643433	0.565947	0.740424	1.21469	0.9784	1.1892	1.13134	0.663803	NaN
	0.704191	0.728089	0.822005	1.21869	1.12707	0.890521	0.801362	0.66817	0.722616
	0.68804	0.966646	0.918222	1.00884	0.819431	0.801272	0.86469	NaN	NaN
	0.68804	0.966646	0.918222	1.13346	1.00896	0.90163	1.00887	0.872091	NaN
	0.709126	0.848219	0.912432	1.37371	1.11962	1.1694	1.1448	1.13798	1.15434
	0.884534	1.13366	1.21887	1.57472	1.33261	1.63028	1.71916	1.40974	1.26576
	0.647655	0.852462	1.03046	1.21209	1.02352	0.759509	0.81839	0.717745	1.04229
	0.999641	0.64338	1.0405	1.27538	1.18963	1.5031	1.54267	0.999091	0.795565
	0.787247	0.824158	1.13501	1.54259	1.29718	1.72957	1.82522	1.14396	0.993704
	0.70447	0.919933	0.727796	0.82571	0.67079	0.616789	0.690897	NaN	NaN
	0.70447	0.919933	1.18425	1.32449	1.03432	1.04649	0.905601	0.935858	0.872356
	0.996207	1.16341	1.55128	1.82855	1.7379	1.55077	1.7067	1.18554	1.23734
	0.727597	1.09764	1.12414	1.30915	1.3114	1.24892	1.41432	1.00413	1.0619
	0.76927	0.901437	1.33866	1.42149	1.22655	1.57648	1.67323	1.556	1.12756
	0.76927	0.901437	1.33866	0.992991	0.873662	1.0524	1.23728	0.920482	1.07522
	0.76927	0.901437	1.33866	0.992991	0.689265	0.984997	1.03427	0.553707	NaN
	0.76927	0.901437	1.33866	0.992991	0.689265	0.984997	1.04372	1.03158	0.858657
	0.76927	0.901437	1.33866	0.992991	0.873662	1.0524	1.23728	0.574519	NaN
	0.92258	0.693202	0.774684	1.23664	0.92809	0.822318	0.971473	0.941976	0.930987
	0.92258	0.693202	0.774684	1.46094	1.24149	1.4532	1.01525	NaN	NaN
	0.92258	0.693202	0.774684	1.23664	0.996991	0.857897	1.33952	0.852699	NaN
	0.92258	0.693202	0.774684	1.46094	1.12852	0.997292	1.07464	0.987921	1.14554
	0.92258	0.693202	0.774684	1.23664	0.996991	0.735815	0.935409	0.939971	0.850715
	0.92258	0.693202	0.774684	1.46094	1.24149	1.4532	0.931198	NaN	NaN
	0.835734	0.817187	0.932937	1.16761	0.933278	0.683294	0.767718	0.842882	NaN
	0.835734	0.817187	0.932937	1.16761	0.93064	0.903933	0.704114	NaN	NaN
	1.09811	1.08212	1.361	1.89164	1.45154	1.4699	1.40393	1.0506	0.983557
	1.02924	1.19434	1.38598	1.88739	1.77819	1.75645	1.78423	1.35243	1.1882
	0.805574	0.992346	1.03658	1.2501	1.28625	1.7033	1.62317	1.14107	1.05873
	1.3289	1.64991	1.90805	1.75688	1.62327	1.13714	1.39444	1.00983	0.881347
	1.00606	1.20599	1.17805	1.27419	1.51402	1.65158	1.85323	1.15775	1.03879
	0.667536	0.808315	0.620693	1.15426	1.31804	1.27098	1.57206	1.18722	0.970392
	0.785394	1.0016	1.24053	1.69674	1.48756	1.32025	1.54328	1.4166	1.13957
	0.785501	0.931085	1.05488	1.28813	1.41563	1.697	1.88744	1.45604	1.03431
	0.803101	1.22368	1.44553	1.51306	1.53756	1.38128	1.50007	1.27007	1.15863
	0.753435	0.884246	1.0762	1.45486	1.76491	1.14922	1.03374	0.774756	0.988425
	0.753435	0.884246	1.0762	1.45486	1.76491	1.14922	1.06048	0.932515	0.608314
	0.753435	0.884246	1.0762	1.45486	1.76491	1.14922	1.06048	0.89801	NaN
	0.736955	1.20819	1.34648	1.00573	1.19812	1.36645	1.25627	1.16045	0.989597
	0.736955	1.20819	1.34648	1.38389	1.59132	1.52814	1.64966	1.18328	0.866874
	0.736955	1.20819	1.34648	1.00573	1.19812	1.16888	0.950812	0.826157	1.09861
	0.736955	1.20819	1.34648	1.38389	1.59132	1.52814	1.64966	0.935789	0.507506
	0.736955	1.20819	1.34648	1.38389	1.59132	1.52814	1.64966	1.18328	0.960767
	0.75945	1.0057	1.21521	1.51242	1.89393	1.94691	1.96891	1.5528	1.05705
	1.37911	1.27471	1.42135	1.60456	1.5657	1.56151	1.38943	1.26991	1.22035
	0.674756	1.03913	1.05786	1.22308	1.03651	1.17373	1.40098	1.03724	NaN
	0.674756	1.03913	1.05786	1.22308	1.08616	0.989881	1.19954	0.832322	0.600916
	0.674756	1.03913	1.05786	1.22308	1.08616	0.940166	1.01717	0.995841	1.11088
	0.674756	1.03913	1.05786	1.22308	1.08616	0.989881	1.19954	0.904127	NaN
	0.674756	1.03913	1.05786	1.22308	1.08616	0.940166	1.01717	0.527382	NaN
	1.16497	1.20601	1.90482	1.82023	1.68388	1.60626	1.91057	1.52756	1.1939
	1.07399	1.16662	1.72924	2.14098	2.06452	1.84394	1.6987	1.65618	1.37196
	0.876419	1.05992	1.41181	1.81216	1.3864	1.4346	1.89442	1.61984	1.29212
	0.814008	0.937851	1.28024	1.28531	1.22235	1.22178	1.234	1.61106	1.25294
	1.03518	1.22046	1.34679	1.46256	1.46918	1.1081	1.20198	0.881067	0.790629
	0.820515	1.0145	0.985595	1.27679	0.974799	0.676078	0.781283	0.633524	NaN
	0.820515	1.0145	0.985595	1.14385	1.01285	1.09274	0.904184	1.039	0.943557
	0.820515	1.0145	0.985595	1.27679	1.28381	1.08151	1.15416	NaN	NaN
	0.820515	1.0145	0.985595	1.27679	0.974799	0.606565	0.709565	NaN	NaN
	0.820515	1.0145	0.985595	1.14385	1.01285	0.99868	1.57612	1.06935	1.01914
	0.820515	1.0145	0.985595	1.14385	1.01285	0.99868	1.57612	0.957313	0.880412
	0.928842	1.02022	1.36301	1.52114	1.68158	1.47392	1.40692	1.34087	1.37075
	0.941901	0.993559	1.14557	1.32042	1.39309	1.15988	1.24474	1.35432	1.16755
	1.00615	1.14671	1.88688	1.60441	2.15696	1.89864	2.00609	1.56407	1.08708
	0.903714	1.30163	1.48137	1.45856	1.81968	1.36923	1.35132	1.32595	1.0823
	0.762069	1.14739	1.31252	1.39059	1.6174	1.39828	1.56005	1.27807	1.345
	1.20439	1.32627	1.29295	1.56741	1.82428	1.46064	1.26303	1.23516	0.935379
	1.06032	1.17331	1.11864	1.65216	1.58749	1.2634	1.19653	0.87923	1.1329
	0.89192	1.0225	1.42128	1.53656	1.84827	1.86861	1.54618	1.29705	1.06729
	1.31289	1.60231	1.44296	1.58084	2.0384	1.79067	1.6987	1.46239	1.41026
	0.616312	0.932049	0.97915	1.07347	1.4721	1.01729	0.631904	0.622211	NaN
	0.616312	0.932049	0.97915	1.07347	1.4721	1.01729	0.631904	0.806011	0.930197
	1.00702	1.07193	1.56445	1.47894	1.71982	1.72789	1.52923	1.33938	1.25849
	0.710811	1.25946	0.781416	1.27052	1.45778	0.90333	0.952386	1.01939	0.895657
	0.710811	1.25946	0.781416	1.55318	1.91471	0.980645	0.999512	1.16464	1.21413
	1.20654	1.32912	1.22478	1.46966	1.95428	1.27723	1.00556	0.972742	1.28965
	1.00482	1.05481	1.16806	1.372	1.21685	1.16928	0.808681	0.478637	0.772569
	1.00482	1.05481	1.16806	1.372	1.21685	1.31599	1.08977	NaN	NaN
	1.00482	1.05481	1.16806	1.372	1.21685	1.31599	1.30953	0.851652	0.884852
	1.00482	1.05481	1.16806	1.372	1.21685	1.31599	1.30953	0.728686	NaN
	0.917993	1.38224	1.35061	1.53107	1.64694	1.07592	1.06407	0.930215	0.645687
	0.917993	1.38224	1.35061	1.53107	1.42497	1.18111	1.09039	0.825268	NaN
	0.917993	1.38224	1.35061	1.53107	1.64694	1.22268	NaN	NaN	NaN
	0.917993	1.38224	1.35061	1.53107	1.42497	1.01805	1.17045	1.10068	0.925442
	0.917993	1.38224	1.35061	1.53107	1.42497	1.18111	1.09039	1.06835	0.677055
	0.917993	1.38224	1.35061	1.53107	1.42497	1.01805	1.17045	1.10068	0.868867
	1.22102	1.39517	1.20582	1.28221	1.54297	1.2074	1.04009	1.17054	0.928647
	1.08415	1.17914	1.16017	1.54242	1.86235	1.11438	0.879727	0.966611	0.862735
	0.951533	1.44765	1.35288	1.57827	1.81458	1.38961	1.42862	1.27914	0.844168
	1.10383	1.28917	1.56315	1.55742	1.46675	0.919204	NaN	NaN	NaN
	1.10383	1.28917	1.56315	1.55742	1.64263	1.25752	0.917823	0.987738	0.766673
	1.10383	1.28917	1.56315	1.55742	1.46675	0.831996	0.968742	0.880034	1.00319
	1.10383	1.28917	1.56315	1.55742	1.64263	1.16438	1.04157	0.949051	NaN
	1.10383	1.28917	1.56315	1.55742	1.64263	1.25752	1.01647	0.868433	NaN
	1.10383	1.28917	1.56315	1.55742	1.46675	0.831996	0.744571	0.823115	0.854985
	0.98884	0.992991	1.32022	1.28003	1.14287	0.866339	0.755861	0.772495	NaN
	0.98884	0.992991	1.32022	1.28003	1.03971	0.782915	0.912596	0.9768	0.939917
	0.98884	0.992991	1.32022	1.28003	1.03971	0.782915	0.779605	0.736588	0.747114
	0.98884	0.992991	1.32022	1.28003	1.14287	0.866339	0.755861	0.882842	NaN
