# Supplementary material for: Fluctuations of the transcription factor ATML1 generate the pattern of giant cells in the Arabidopsis sepal
Source: eLife. 2017 Feb 1;6:e19131. doi: 10.7554/eLife.19131 (PMC5333958; doi:10.7554/eLife.19131)
Supplement: Supplementary file 1. — See readme files within the different folders for further information. All raw image confocal tif files and example image processing files may be downloaded from: http://dx.doi.org/10.7946/P29G6M DOI: http://dx.doi.org/10.7554/eLife.19131.046 [file elife-19131-supp1.zip › lineage files/mCitrine-ATML1#2 raw data ATML1_manuscript.xlsx]

## Sheet: lineages 
2	1	1	1	1	1
3	1	1	1	1	1
4	1	1	1	1	1
5	1	1	1	1	1
6	1	1	1	1	1
7	1	1	1	1	1
8	1	1	1	1	1
9	1	1	1	1	1
10	1	1	1	1	1
11	1	1	1	1	1
12	1	1	1	1	1
13	1	1	1	1	1
14	1	1	1	1	1
15	1	1	1	1	1
16	1	1	1	1	1
17	1	1	1	1	1
18	1	1	1	1	1
19	1	1	1	1	1
20	1	1	1	1	1
21	1	1	1	1	1
22	2	1	1	1	1
23	1	1	1	1	1
24	1	1	1	1	1
25	1	1	1	1	1
26	1	1	1	1	1
27	1	1	1	1	1
28	1	1	1	1	1
29	3	1	1	1	1
30	1	1	1	1	1
31	1	1	1	1	1
32	1	1	1	1	1
33	1	1	1	1	1
34	1	1	1	1	1
35	1	1	1	1	1
36	16	22	29	60	92
37	1	1	1	1	1
38	1	1	1	1	1
39	1	1	1	1	1
40	1	1	1	1	1
41	4	1	1	1	1
42	1	1	1	1	1
43	1	1	1	1	1
44	1	1	1	1	1
45	1	1	1	1	1
46	5	1	1	1	1
47	1	1	1	1	1
48	1	1	1	1	1
49	1	1	1	1	1
50	22	32	31	89	117
51	1	1	1	1	1
52	33	45	49	103	135
53	1	1	1	1	1
54	13	12	34	50	73
54	29	33	61	105	112
54	13	12	34	50	82
55	1	1	1	1	1
56	1	1	1	1	1
57	10	11	56	56	43
58	1	1	1	1	1
59	6	1	1	1	1
60	32	52	51	94	121
61	1	1	1	1	1
62	8	1	1	1	1
63	9	1	1	1	1
64	1	1	1	1	1
65	39	58	58	109	133
65	39	58	58	109	146
66	1	1	1	1	1
67	1	1	1	1	1
68	1	1	1	1	1
69	1	1	1	1	1
70	18	1	1	1	1
71	11	1	1	1	1
72	1	1	1	1	1
73	1	1	1	1	1
74	1	1	1	1	1
75	60	44	43	25	25
76	71	62	1	1	1
77	35	1	1	1	1
78	58	75	71	126	157
79	15	1	1	1	1
80	47	51	87	132	132
81	25	1	1	1	1
82	49	59	74	131	152
83	62	48	1	1	1
84	12	1	1	1	1
85	31	28	63	91	87
85	42	39	88	127	106
85	42	47	1	1	1
85	31	28	85	114	98
85	42	39	88	129	105
85	42	39	88	129	109
85	42	39	88	127	106
86	27	23	81	78	52
87	63	87	82	147	167
88	1	1	1	1	1
89	73	74	1	1	1
90	36	1	1	1	1
91	70	86	70	135	154
92	20	2	55	2	1
93	64	76	83	136	151
93	64	76	83	153	158
93	64	76	83	136	151
93	64	76	83	153	158
93	64	76	83	153	158
94	23	9	89	49	11
94	23	9	89	49	23
95	19	1	1	1	1
96	34	6	52	1	1
97	26	3	50	3	1
98	1	1	1	1	1
99	74	50	1	1	1
100	80	73	78	62	55
101	69	70	107	163	155
102	14	1	1	1	1
103	45	31	104	107	67
103	45	31	104	107	67
104	72	1	1	1	1
105	21	1	1	1	1
106	30	16	99	79	38
107	88	65	72	42	30
108	75	93	97	162	171
108	75	93	97	162	171
109	28	1	1	1	1
110	24	1	1	1	1
111	40	4	62	4	1
112	77	98	113	176	169
113	59	54	114	146	103
114	68	29	67	1	1
115	104	90	96	84	64
116	91	107	110	178	176
117	38	1	1	1	1
118	98	78	91	45	22
119	51	21	69	6	1
120	37	1	1	1	1
120	50	27	108	44	1
120	50	27	120	59	20
121	52	19	76	5	1
122	90	1	1	1	1
123	76	72	118	164	123
124	100	56	93	34	7
125	86	95	124	182	164
125	86	95	133	180	147
125	86	95	124	187	168
125	86	95	124	182	164
125	86	95	133	180	147
125	86	95	124	182	164
126	56	40	122	128	1
127	101	128	123	184	178
128	121	111	111	108	72
129	109	124	128	188	180
130	96	101	132	186	170
131	43	7	95	8	1
132	41	10	112	28	1
133	66	26	98	15	1
134	1	1	1	1	1
135	115	92	100	69	34
136	53	18	92	7	1
137	44	8	109	18	1
138	99	105	1	1	1
138	122	119	1	1	1
139	65	25	94	10	1
139	65	25	94	31	1
140	105	131	138	185	175
140	113	135	140	181	172
141	82	37	105	27	1
142	85	1	1	1	1
143	54	20	103	20	1
144	89	42	101	29	4
145	108	112	125	158	116
146	1	1	1	1	1
147	55	15	102	13	1
148	48	17	115	23	1
148	48	17	115	39	1
149	78	55	145	143	74
150	93	85	153	171	113
151	128	97	116	74	33
152	124	126	156	195	173
152	124	126	170	196	174
152	124	126	156	197	179
152	124	126	170	196	177
152	124	126	156	195	173
153	46	13	117	24	1
153	46	13	117	61	1
154	67	30	137	85	1
155	110	103	166	183	141
156	140	118	126	118	75
157	134	121	131	134	97
157	134	121	131	149	107
157	134	121	131	134	99
157	134	121	131	149	108
158	1	1	1	1	1
159	135	122	146	151	101
160	112	108	148	152	95
161	61	24	130	53	1
162	81	41	163	111	27
163	97	68	168	155	79
164	116	63	121	55	14
165	95	53	119	38	10
166	1	1	1	1	1
167	136	134	176	194	165
168	126	117	178	191	122
168	126	117	178	191	163
168	126	117	178	191	122
168	126	117	178	191	163
168	126	117	178	191	163
168	126	117	178	191	122
168	126	117	178	191	163
169	84	43	162	101	31
170	141	106	129	102	44
171	143	113	149	121	65
172	123	109	150	137	85
173	1	1	1	1	1
174	1	1	1	1	1
175	142	100	141	86	45
176	131	88	154	110	39
176	131	88	154	110	54
177	102	46	127	48	6
178	145	132	184	193	156
178	145	132	184	193	156
178	145	132	184	193	156
178	145	132	184	193	156
179	92	49	135	58	8
180	132	116	182	192	136
181	103	67	173	142	60
182	129	77	134	68	9
182	129	77	134	95	26
183	130	99	158	119	56
184	138	130	177	179	130
185	87	38	136	51	1
186	83	34	139	52	1
186	83	34	165	81	16
187	79	36	151	75	1
187	79	36	151	92	35
188	144	94	152	104	47
188	144	94	152	104	59
189	1	1	1	1	1
190	125	69	142	76	17
191	1	1	1	1	1
192	148	127	187	190	131
192	148	127	187	190	131
192	148	127	187	190	131
193	133	115	186	177	102
194	120	89	185	154	76
194	120	89	185	157	80
195	118	71	164	1	1
195	118	71	179	112	41
195	118	71	179	112	46
196	139	114	189	170	94
197	111	60	159	82	1
198	107	61	171	106	37
199	137	133	181	189	150
200	106	57	169	83	18
200	106	57	169	83	24
201	119	66	174	100	50
202	127	81	180	124	51
203	147	104	188	159	86
204	146	102	175	145	71

## Sheet: area
1.2255	NaN	NaN	NaN	NaN	NaN
13.4805	NaN	NaN	NaN	NaN	NaN
9.421	NaN	NaN	NaN	NaN	NaN
1.2255	NaN	NaN	NaN	NaN	NaN
1.83824	NaN	NaN	NaN	NaN	NaN
1.99143	NaN	NaN	NaN	NaN	NaN
4.13605	NaN	NaN	NaN	NaN	NaN
9.19122	NaN	NaN	NaN	NaN	NaN
20.6037	NaN	NaN	NaN	NaN	NaN
7.1232	NaN	NaN	NaN	NaN	NaN
13.3273	NaN	NaN	NaN	NaN	NaN
12.6379	NaN	NaN	NaN	NaN	NaN
15.9314	NaN	NaN	NaN	NaN	NaN
11.489	NaN	NaN	NaN	NaN	NaN
15.9314	NaN	NaN	NaN	NaN	NaN
1.07231	NaN	NaN	NaN	NaN	NaN
10.4933	NaN	NaN	NaN	NaN	NaN
2.52759	NaN	NaN	NaN	NaN	NaN
19.9143	NaN	NaN	NaN	NaN	NaN
24.2801	NaN	NaN	NaN	NaN	NaN
25.3524	1.99143	NaN	NaN	NaN	NaN
2.14462	NaN	NaN	NaN	NaN	NaN
15.6251	NaN	NaN	NaN	NaN	NaN
15.8549	NaN	NaN	NaN	NaN	NaN
1.91484	NaN	NaN	NaN	NaN	NaN
18.7654	NaN	NaN	NaN	NaN	NaN
14.9357	NaN	NaN	NaN	NaN	NaN
20.4505	1.53187	NaN	NaN	NaN	NaN
5.51473	NaN	NaN	NaN	NaN	NaN
6.66363	NaN	NaN	NaN	NaN	NaN
13.557	NaN	NaN	NaN	NaN	NaN
23.6674	NaN	NaN	NaN	NaN	NaN
23.0546	NaN	NaN	NaN	NaN	NaN
17.0038	NaN	NaN	NaN	NaN	NaN
21.7526	32.3225	29.1055	21.0632	35.5394	17.9995
16.1612	NaN	NaN	NaN	NaN	NaN
29.0289	NaN	NaN	NaN	NaN	NaN
27.6503	NaN	NaN	NaN	NaN	NaN
15.0123	NaN	NaN	NaN	NaN	NaN
19.9143	5.97429	NaN	NaN	NaN	NaN
11.1061	NaN	NaN	NaN	NaN	NaN
3.82967	NaN	NaN	NaN	NaN	NaN
11.5656	NaN	NaN	NaN	NaN	NaN
23.0546	NaN	NaN	NaN	NaN	NaN
21.9823	1.07231	NaN	NaN	NaN	NaN
9.11463	NaN	NaN	NaN	NaN	NaN
16.8506	NaN	NaN	NaN	NaN	NaN
13.557	NaN	NaN	NaN	NaN	NaN
24.127	29.1821	32.4756	29.3353	41.2073	29.2587
18.9186	NaN	NaN	NaN	NaN	NaN
19.9143	24.9695	25.5822	25.8886	36.8415	25.3524
21.1398	NaN	NaN	NaN	NaN	NaN
18.3058	25.429	19.7611	8.04232	33.9309	1.37868
18.3058	29.7183	27.1907	29.2587	39.9052	34.2373
18.3058	25.429	19.7611	8.04232	33.9309	17.4633
6.12748	NaN	NaN	NaN	NaN	NaN
8.57847	NaN	NaN	NaN	NaN	NaN
29.1055	41.7435	28.1864	31.0204	45.1136	40.9009
30.9438	NaN	NaN	NaN	NaN	NaN
23.6674	26.8843	NaN	NaN	NaN	NaN
12.7145	19.225	14.4762	9.80397	24.4333	19.3782
14.9357	NaN	NaN	NaN	NaN	NaN
22.5951	12.0252	NaN	NaN	NaN	NaN
21.4462	1.60846	NaN	NaN	NaN	NaN
5.59133	NaN	NaN	NaN	NaN	NaN
20.5271	32.0161	26.8077	16.0846	30.1778	5.20836
20.5271	32.0161	26.8077	16.0846	30.1778	7.0466
28.7226	NaN	NaN	NaN	NaN	NaN
23.2844	NaN	NaN	NaN	NaN	NaN
32.0161	NaN	NaN	NaN	NaN	NaN
16.2378	NaN	NaN	NaN	NaN	NaN
21.676	15.4719	NaN	NaN	NaN	NaN
29.3353	31.5565	NaN	NaN	NaN	NaN
16.6208	NaN	NaN	NaN	NaN	NaN
28.5694	NaN	NaN	NaN	NaN	NaN
28.7992	NaN	NaN	NaN	NaN	NaN
29.9481	39.5222	36.7649	28.3396	29.4119	24.2801
16.2378	21.5228	24.0504	NaN	NaN	NaN
13.6336	4.51902	NaN	NaN	NaN	NaN
13.94	21.7526	23.0546	23.0546	35.5394	21.4462
29.1821	18.6888	NaN	NaN	NaN	NaN
35.4628	47.6412	44.3476	39.2159	52.0836	47.5646
34.3905	23.0546	NaN	NaN	NaN	NaN
21.0632	30.0247	33.548	27.5737	37.7606	27.4971
26.3482	40.9775	37.9138	NaN	NaN	NaN
28.7992	13.4805	NaN	NaN	NaN	NaN
33.3948	27.2673	36.2287	31.097	46.5688	38.5265
33.3948	38.1436	21.293	28.9523	22.2121	25.8886
33.3948	38.1436	17.6165	NaN	NaN	NaN
33.3948	27.2673	36.2287	13.4039	33.548	27.1141
33.3948	38.1436	21.293	28.9523	26.1184	9.26781
33.3948	38.1436	21.293	28.9523	26.1184	12.4847
33.3948	38.1436	21.293	28.9523	22.2121	25.8886
22.6717	35.7692	32.8586	34.3139	39.2925	35.616
26.3482	20.91	23.361	28.4928	36.1521	24.2035
23.4376	NaN	NaN	NaN	NaN	NaN
20.2207	25.7354	28.4928	NaN	NaN	NaN
21.8291	13.7868	NaN	NaN	NaN	NaN
27.7268	31.9395	34.0841	30.1778	38.8329	34.4671
40.5946	28.3396	7.35298	36.5351	9.11463	NaN
20.7568	25.7354	31.4799	36.9181	20.7568	22.3653
20.7568	25.7354	31.4799	36.9181	24.127	22.0589
20.7568	25.7354	31.4799	36.9181	20.7568	22.3653
20.7568	25.7354	31.4799	36.9181	24.127	22.0589
20.7568	25.7354	31.4799	36.9181	24.127	22.0589
29.4119	15.7017	6.74023	30.9438	35.9223	9.421
29.4119	15.7017	6.74023	30.9438	35.9223	20.2973
36.3053	12.1018	NaN	NaN	NaN	NaN
26.4248	21.4462	1.99143	29.1055	NaN	NaN
34.2373	25.429	8.04232	28.3396	3.06374	NaN
20.5271	NaN	NaN	NaN	NaN	NaN
13.7102	14.7825	10.4167	NaN	NaN	NaN
21.8291	28.5694	28.3396	26.7311	38.2202	31.3267
28.1098	35.5394	34.5437	38.3733	44.654	38.2967
34.6969	27.7268	NaN	NaN	NaN	NaN
38.3733	44.7306	41.8966	45.4199	53.3857	55.2239
38.3733	44.7306	41.8966	45.4199	53.3857	55.2239
18.3058	14.1698	NaN	NaN	NaN	NaN
34.5437	23.5908	NaN	NaN	NaN	NaN
41.2839	29.7183	21.7526	39.9052	24.2801	7.19979
23.0546	32.1693	30.1778	27.4205	33.3182	30.1012
32.399	39.5988	36.8415	33.7777	43.0455	41.0541
32.399	39.5988	36.8415	33.7777	43.0455	41.0541
23.361	15.4719	NaN	NaN	NaN	NaN
34.7734	26.5779	NaN	NaN	NaN	NaN
28.4162	21.7526	7.81254	24.8163	5.36154	NaN
36.1521	43.9647	37.9138	40.3648	52.0836	56.8324
26.3482	31.0204	36.5351	37.8372	47.3348	45.2668
19.7611	19.7611	7.42957	18.5356	NaN	NaN
25.812	39.5222	38.5265	37.1478	40.9775	42.3562
21.5994	29.9481	31.7863	35.3096	38.9095	37.4542
23.0546	16.391	NaN	NaN	NaN	NaN
21.676	25.6588	19.225	25.1227	35.4628	31.4799
29.7183	20.7568	14.706	27.3439	7.88913	NaN
44.1944	47.3348	NaN	NaN	NaN	NaN
44.1944	28.646	34.5437	51.8538	16.3144	NaN
44.1944	28.646	34.5437	40.0584	31.4033	18.459
22.978	24.3567	14.2464	22.4419	7.96572	NaN
20.2207	25.812	NaN	NaN	NaN	NaN
24.7397	35.4628	33.165	36.3819	42.7392	41.3605
29.4885	26.0418	25.5822	34.85	22.9015	4.28924
34.0841	35.3096	37.5308	27.4205	19.0718	27.1141
34.0841	35.3096	37.5308	21.4462	26.6545	28.7992
34.0841	35.3096	37.5308	27.4205	14.2464	15.4719
34.0841	35.3096	37.5308	27.4205	19.0718	27.1141
34.0841	35.3096	37.5308	21.4462	26.6545	28.7992
34.0841	35.3096	37.5308	27.4205	19.0718	27.1141
27.2673	35.3096	32.0161	45.1136	44.5008	NaN
25.3524	30.1778	26.9609	29.6417	40.2882	39.8286
38.6031	47.7943	43.3519	50.3219	54.9941	60.1259
25.1227	31.4799	30.6374	38.9095	47.2582	47.0284
31.4799	38.9861	42.0498	49.556	47.7943	47.3348
24.5865	25.9652	16.5442	27.9566	17.9995	NaN
37.4542	31.1736	26.8843	39.5988	21.293	NaN
29.8715	29.8715	21.9823	33.4714	20.7568	NaN
31.7863	NaN	NaN	NaN	NaN	NaN
28.0332	36.3053	29.4119	43.5051	40.8243	37.1478
33.9309	31.1736	17.2335	31.7097	12.4847	NaN
27.88	25.3524	18.842	28.4162	14.2464	NaN
27.0375	38.3733	40.9009	NaN	NaN	NaN
27.0375	35.7692	34.9266	NaN	NaN	NaN
30.4842	35.0798	24.0504	31.1736	1.45528	NaN
30.4842	35.0798	24.0504	31.1736	8.80825	NaN
20.8334	24.3567	27.5737	26.9609	39.2159	32.9352
20.8334	19.3782	14.323	17.9995	22.8249	25.1227
28.8757	29.5651	22.978	35.0798	19.5313	NaN
21.9823	30.8672	NaN	NaN	NaN	NaN
29.8715	25.5056	12.6379	28.1098	14.7825	NaN
40.6711	43.7349	35.5394	53.1559	37.1478	26.6545
21.3696	30.331	33.9309	33.7011	44.7306	49.0198
19.3016	NaN	NaN	NaN	NaN	NaN
45.3433	45.2668	31.0204	45.1136	32.399	NaN
39.5222	39.9818	26.0418	39.8286	7.73594	NaN
39.5222	39.9818	26.0418	39.8286	11.872	NaN
31.6331	40.6711	44.1944	52.3134	54.9175	46.8752
30.6374	35.0032	33.0884	41.7435	45.037	41.5903
28.646	36.4585	32.7054	44.9604	42.7392	39.0627
24.8163	36.3819	43.6583	26.5779	20.2973	28.263
24.8163	36.3819	43.6583	24.0504	29.1821	17.6931
24.8163	36.3819	43.6583	26.5779	18.9952	18.1527
24.8163	36.3819	43.6583	24.0504	29.1821	17.3101
24.8163	36.3819	43.6583	26.5779	20.2973	28.263
38.9861	47.488	32.0161	41.4371	8.34869	NaN
38.9861	47.488	32.0161	41.4371	15.3187	NaN
25.9652	30.5608	25.5056	39.4457	36.3819	NaN
41.2073	46.7986	46.2625	57.9813	62.9599	55.6835
23.8972	35.616	38.4499	42.586	51.0879	48.4071
21.2164	29.1821	32.3225	35.233	30.5608	14.0166
21.2164	29.1821	32.3225	35.233	31.6331	18.0761
21.2164	29.1821	32.3225	35.233	30.5608	14.0166
21.2164	29.1821	32.3225	35.233	31.6331	15.3953
26.6545	NaN	NaN	NaN	NaN	NaN
23.5142	33.9309	32.0927	35.4628	40.6711	38.4499
21.5228	30.2544	33.165	38.5265	49.3262	51.1645
38.4499	41.8966	29.7183	36.2287	30.8672	NaN
37.7606	46.0327	42.1264	53.6154	57.9813	43.2753
29.8715	37.7606	39.2925	48.1773	48.7135	36.2287
23.8206	28.1098	24.5099	30.5608	30.1012	16.3144
27.5737	29.7949	24.0504	31.4033	25.3524	7.65935
22.5951	NaN	NaN	NaN	NaN	NaN
34.7734	45.037	40.3648	44.654	53.6154	57.8281
23.2844	28.7226	29.3353	38.9861	43.1987	24.6631
23.2844	28.7226	29.3353	38.9861	43.1987	27.2673
23.2844	28.7226	29.3353	38.9861	43.1987	24.6631
23.2844	28.7226	29.3353	38.9861	43.1987	27.2673
23.2844	28.7226	29.3353	38.9861	43.1987	27.2673
23.2844	28.7226	29.3353	38.9861	43.1987	24.6631
23.2844	28.7226	29.3353	38.9861	43.1987	27.2673
29.6417	29.6417	28.1864	36.3819	35.9989	23.8206
41.4371	52.7729	47.7943	59.5131	53.0793	57.3685
28.1098	36.3819	32.782	38.6031	46.0327	37.684
24.2801	32.8586	32.782	38.067	45.2668	45.8029
23.9738	NaN	NaN	NaN	NaN	NaN
22.2887	NaN	NaN	NaN	NaN	NaN
24.7397	31.4033	30.2544	31.6331	35.7692	28.5694
30.714	35.7692	35.4628	42.4328	44.654	19.3782
30.714	35.7692	35.4628	42.4328	44.654	27.8034
39.752	42.969	38.4499	44.8838	32.1693	19.6845
20.8334	25.9652	23.2844	26.7311	29.3353	38.067
20.8334	25.9652	23.2844	26.7311	29.3353	38.067
20.8334	25.9652	23.2844	26.7311	29.3353	38.067
20.8334	25.9652	23.2844	26.7311	29.3353	38.067
35.233	38.5265	30.5608	37.1478	25.8886	13.0975
22.7483	32.0161	36.3053	44.1944	50.4751	45.3433
41.2073	51.8538	50.4751	61.2748	61.2748	48.2539
36.9947	44.3476	40.3648	49.173	22.2887	10.6465
36.9947	44.3476	40.3648	49.173	27.3439	28.8757
34.0841	39.1393	41.3605	49.556	52.2368	45.1136
18.842	30.7906	14.7825	19.225	24.2035	21.8291
32.782	34.5437	23.8206	37.301	26.0418	NaN
41.5903	48.8667	39.2159	25.5056	21.9823	NaN
41.5903	48.8667	39.2159	24.7397	22.978	10.8763
40.518	50.0921	39.2925	48.8667	24.3567	NaN
40.518	50.0921	39.2925	48.8667	18.2293	3.82967
23.9738	28.646	28.7226	35.6926	39.4457	15.3953
23.9738	28.646	28.7226	35.6926	39.4457	22.0589
24.127	NaN	NaN	NaN	NaN	NaN
29.1821	35.5394	37.2244	45.7263	43.6583	30.4842
29.7183	NaN	NaN	NaN	NaN	NaN
22.4419	28.1098	26.4248	30.4842	34.85	38.2967
22.4419	28.1098	26.4248	30.4842	34.85	38.2967
22.4419	28.1098	26.4248	30.4842	34.85	38.2967
25.5056	33.7777	29.7949	41.2839	44.9604	40.8243
26.8077	34.6203	35.9223	38.067	19.1484	19.0718
26.8077	34.6203	35.9223	38.067	30.1012	17.9995
32.8586	34.0841	32.4756	25.2759	NaN	NaN
32.8586	34.0841	32.4756	24.8929	20.2973	12.7145
32.8586	34.0841	32.4756	24.8929	20.2973	16.1612
35.9223	39.5222	43.6583	52.1602	55.2239	47.7177
20.0675	23.2078	19.5313	24.4333	16.774	NaN
28.4162	30.4842	30.331	46.8752	41.4371	31.3267
18.3058	25.7354	25.1227	28.8757	37.0713	33.0884
23.2844	29.6417	27.88	31.3267	29.6417	14.4762
23.2844	29.6417	27.88	31.3267	29.6417	13.1741
34.5437	38.6031	39.8286	47.6412	43.0455	22.9015
26.8843	33.3948	35.9223	48.4071	43.8881	23.5908
20.7568	29.9481	32.8586	41.6669	43.1987	35.7692
8.42528	24.7397	27.1141	37.6074	34.85	21.0632

## Sheet: eccentricity
0.725112	NaN	NaN	NaN	NaN	NaN
0.449068	NaN	NaN	NaN	NaN	NaN
0.619964	NaN	NaN	NaN	NaN	NaN
0.561951	NaN	NaN	NaN	NaN	NaN
0.574718	NaN	NaN	NaN	NaN	NaN
0.684549	NaN	NaN	NaN	NaN	NaN
0.36539	NaN	NaN	NaN	NaN	NaN
0.525197	NaN	NaN	NaN	NaN	NaN
0.485072	NaN	NaN	NaN	NaN	NaN
0.53424	NaN	NaN	NaN	NaN	NaN
0.496521	NaN	NaN	NaN	NaN	NaN
0.544669	NaN	NaN	NaN	NaN	NaN
0.660012	NaN	NaN	NaN	NaN	NaN
0.284339	NaN	NaN	NaN	NaN	NaN
0.498766	NaN	NaN	NaN	NaN	NaN
0.652071	NaN	NaN	NaN	NaN	NaN
0.616326	NaN	NaN	NaN	NaN	NaN
0.641653	NaN	NaN	NaN	NaN	NaN
0.38198	NaN	NaN	NaN	NaN	NaN
0.355703	NaN	NaN	NaN	NaN	NaN
0.563182	0.392073	NaN	NaN	NaN	NaN
0.721434	NaN	NaN	NaN	NaN	NaN
0.467206	NaN	NaN	NaN	NaN	NaN
0.708953	NaN	NaN	NaN	NaN	NaN
0.5822	NaN	NaN	NaN	NaN	NaN
0.376958	NaN	NaN	NaN	NaN	NaN
0.375356	NaN	NaN	NaN	NaN	NaN
0.52761	0.383662	NaN	NaN	NaN	NaN
0.487464	NaN	NaN	NaN	NaN	NaN
0.642809	NaN	NaN	NaN	NaN	NaN
0.613819	NaN	NaN	NaN	NaN	NaN
0.391163	NaN	NaN	NaN	NaN	NaN
0.501423	NaN	NaN	NaN	NaN	NaN
0.388936	NaN	NaN	NaN	NaN	NaN
0.39776	0.665203	0.774993	0.796953	0.851684	0.758234
0.480941	NaN	NaN	NaN	NaN	NaN
0.277903	NaN	NaN	NaN	NaN	NaN
0.569201	NaN	NaN	NaN	NaN	NaN
0.335607	NaN	NaN	NaN	NaN	NaN
0.461476	0.364574	NaN	NaN	NaN	NaN
0.645404	NaN	NaN	NaN	NaN	NaN
0.684929	NaN	NaN	NaN	NaN	NaN
0.35858	NaN	NaN	NaN	NaN	NaN
0.435404	NaN	NaN	NaN	NaN	NaN
0.53146	0.652071	NaN	NaN	NaN	NaN
0.497707	NaN	NaN	NaN	NaN	NaN
0.305492	NaN	NaN	NaN	NaN	NaN
0.378237	NaN	NaN	NaN	NaN	NaN
0.333477	0.64927	0.5548	0.463642	0.765609	0.864901
0.383039	NaN	NaN	NaN	NaN	NaN
0.441022	0.502696	0.585076	0.439554	0.710948	0.81576
0.605017	NaN	NaN	NaN	NaN	NaN
0.378671	0.457603	0.346311	0.642261	0.615871	0.757462
0.378671	0.583736	0.58056	0.621992	0.760573	0.854938
0.378671	0.457603	0.346311	0.642261	0.615871	0.81902
0.259282	NaN	NaN	NaN	NaN	NaN
0.493883	NaN	NaN	NaN	NaN	NaN
0.270129	0.718797	0.739963	0.691421	0.847848	0.908056
0.429249	NaN	NaN	NaN	NaN	NaN
0.437862	0.762021	NaN	NaN	NaN	NaN
0.404407	0.430566	0.374351	0.537492	0.436683	0.468527
0.361619	NaN	NaN	NaN	NaN	NaN
0.483531	0.623302	NaN	NaN	NaN	NaN
0.355072	0.532962	NaN	NaN	NaN	NaN
0.538649	NaN	NaN	NaN	NaN	NaN
0.765455	0.598179	0.35377	0.686026	0.612953	0.665206
0.765455	0.598179	0.35377	0.686026	0.612953	0.630604
0.485217	NaN	NaN	NaN	NaN	NaN
0.634976	NaN	NaN	NaN	NaN	NaN
0.53233	NaN	NaN	NaN	NaN	NaN
0.291977	NaN	NaN	NaN	NaN	NaN
0.351601	0.599307	NaN	NaN	NaN	NaN
0.600293	0.52209	NaN	NaN	NaN	NaN
0.259005	NaN	NaN	NaN	NaN	NaN
0.386318	NaN	NaN	NaN	NaN	NaN
0.567707	NaN	NaN	NaN	NaN	NaN
0.554844	0.465972	0.480375	0.493324	0.703052	0.752906
0.569941	0.558559	0.527198	NaN	NaN	NaN
0.392565	0.561699	NaN	NaN	NaN	NaN
0.803932	0.745351	0.590259	0.350297	0.567684	0.765861
0.428713	0.492022	NaN	NaN	NaN	NaN
0.397427	0.524301	0.630855	0.624293	0.615754	0.61893
0.416939	0.51953	NaN	NaN	NaN	NaN
0.329234	0.169102	0.381647	0.476102	0.296811	0.564307
0.645697	0.693341	0.769003	NaN	NaN	NaN
0.276826	0.514757	NaN	NaN	NaN	NaN
0.488582	0.614354	0.515078	0.674717	0.690808	0.772569
0.488582	0.399646	0.247369	0.415603	0.357511	0.356869
0.488582	0.399646	0.580427	NaN	NaN	NaN
0.488582	0.614354	0.515078	0.678137	0.644369	0.502779
0.488582	0.399646	0.247369	0.415603	0.194747	0.714434
0.488582	0.399646	0.247369	0.415603	0.194747	0.491484
0.488582	0.399646	0.247369	0.415603	0.357511	0.356869
0.549625	0.584844	0.637466	0.596429	0.740773	0.689364
0.632982	0.665991	0.367709	0.488373	0.507295	0.481421
0.51067	NaN	NaN	NaN	NaN	NaN
0.431242	0.513085	0.371781	NaN	NaN	NaN
0.44209	0.453391	NaN	NaN	NaN	NaN
0.40749	0.334996	0.296962	0.579001	0.476438	0.677233
0.474369	0.625678	0.525152	0.565301	0.609471	NaN
0.474678	0.451871	0.504049	0.612622	0.38749	0.370559
0.474678	0.451871	0.504049	0.612622	0.502663	0.466065
0.474678	0.451871	0.504049	0.612622	0.38749	0.370559
0.474678	0.451871	0.504049	0.612622	0.502663	0.466065
0.474678	0.451871	0.504049	0.612622	0.502663	0.466065
0.367953	0.559767	0.421762	0.775685	0.734776	0.605754
0.367953	0.559767	0.421762	0.775685	0.734776	0.65547
0.499872	0.683856	NaN	NaN	NaN	NaN
0.399164	0.555993	0.600534	0.465818	NaN	NaN
0.392474	0.624034	0.66663	0.522364	0.623359	NaN
0.413273	NaN	NaN	NaN	NaN	NaN
0.70549	0.569267	0.78235	NaN	NaN	NaN
0.161778	0.3051	0.436299	0.565466	0.44951	0.608307
0.540569	0.324242	0.536109	0.674752	0.633104	0.750364
0.36123	0.733432	NaN	NaN	NaN	NaN
0.605189	0.739074	0.814549	0.74952	0.808368	0.786406
0.605189	0.739074	0.814549	0.74952	0.808368	0.786406
0.488135	0.561191	NaN	NaN	NaN	NaN
0.536868	0.792691	NaN	NaN	NaN	NaN
0.612022	0.522376	0.740683	0.833898	0.417297	0.59816
0.498033	0.500088	0.567657	0.524212	0.481766	0.565293
0.101151	0.266383	0.496894	0.582521	0.659995	0.738366
0.101151	0.266383	0.496894	0.582521	0.659995	0.738366
0.3555	0.538435	NaN	NaN	NaN	NaN
0.40992	0.652063	NaN	NaN	NaN	NaN
0.42705	0.573696	0.765466	0.295469	0.408398	NaN
0.339017	0.606829	0.764588	0.724286	0.795382	0.765915
0.323801	0.564821	0.660993	0.752572	0.750578	0.677443
0.375785	0.397504	0.280925	0.550242	NaN	NaN
0.3896	0.520567	0.412443	0.602686	0.698513	0.693058
0.164738	0.281085	0.576065	0.604855	0.638176	0.72611
0.446552	0.479873	NaN	NaN	NaN	NaN
0.334123	0.508982	0.441822	0.683842	0.501108	0.581834
0.307779	0.481662	0.445429	0.617486	0.74996	NaN
0.754055	0.676492	NaN	NaN	NaN	NaN
0.754055	0.320588	0.723366	0.870884	0.468605	NaN
0.754055	0.320588	0.723366	0.52507	0.457457	0.627173
0.483358	0.290582	0.659549	0.344025	0.48012	NaN
0.376128	0.488961	NaN	NaN	NaN	NaN
0.473623	0.27434	0.385153	0.522529	0.591958	0.610598
0.214652	0.489038	0.555814	0.631136	0.613713	0.711809
0.258395	0.406028	0.497045	0.225272	0.322996	0.201529
0.258395	0.406028	0.497045	0.285339	0.247638	0.403945
0.258395	0.406028	0.497045	0.225272	0.460251	0.487378
0.258395	0.406028	0.497045	0.225272	0.322996	0.201529
0.258395	0.406028	0.497045	0.285339	0.247638	0.403945
0.258395	0.406028	0.497045	0.225272	0.322996	0.201529
0.233985	0.475282	0.57692	0.586037	0.697679	NaN
0.36059	0.401809	0.401478	0.374447	0.507642	0.642195
0.297788	0.424118	0.649482	0.701427	0.756187	0.65902
0.388864	0.282915	0.425135	0.527615	0.515575	0.661921
0.41004	0.338898	0.377156	0.488397	0.383319	0.535347
0.373714	0.613134	0.617308	0.549433	0.659117	NaN
0.526254	0.832738	0.75802	0.78501	0.452287	NaN
0.435173	0.458281	0.399965	0.597259	0.480603	NaN
0.528188	NaN	NaN	NaN	NaN	NaN
0.436259	0.372638	0.575723	0.67214	0.718916	0.317911
0.343135	0.475018	0.736535	0.593178	0.420796	NaN
0.222912	0.534245	0.614996	0.559228	0.590728	NaN
0.487046	0.676192	0.567585	NaN	NaN	NaN
0.487046	0.646423	0.614576	NaN	NaN	NaN
0.472804	0.467629	0.573211	0.353419	0.508644	NaN
0.472804	0.467629	0.573211	0.353419	0.418689	NaN
0.500823	0.46129	0.244864	0.328081	0.571507	0.725626
0.500823	0.629377	0.301129	0.295126	0.336713	0.566608
0.305131	0.433446	0.526172	0.305679	0.42685	NaN
0.379586	0.375148	NaN	NaN	NaN	NaN
0.327767	0.470402	0.636086	0.316789	0.540815	NaN
0.379372	0.563492	0.510955	0.779732	0.782258	0.815672
0.399493	0.440836	0.447118	0.524632	0.530082	0.651435
0.375552	NaN	NaN	NaN	NaN	NaN
0.410291	0.611836	0.835191	0.648023	0.638007	NaN
0.523002	0.57427	0.796928	0.69901	0.532139	NaN
0.523002	0.57427	0.796928	0.69901	0.616591	NaN
0.379054	0.545369	0.611658	0.743671	0.704498	0.693726
0.27622	0.551629	0.598303	0.63401	0.625635	0.576836
0.563292	0.669885	0.604906	0.725883	0.735813	0.664618
0.377983	0.313875	0.419327	0.178378	0.48102	0.376362
0.377983	0.313875	0.419327	0.42209	0.46244	0.314098
0.377983	0.313875	0.419327	0.178378	0.367905	0.477543
0.377983	0.313875	0.419327	0.42209	0.46244	0.279453
0.377983	0.313875	0.419327	0.178378	0.48102	0.376362
0.511355	0.608499	0.685627	0.717106	0.354105	NaN
0.511355	0.608499	0.685627	0.717106	0.566461	NaN
0.304543	0.534359	0.586152	0.484781	0.498801	NaN
0.240728	0.571149	0.716421	0.705028	0.762951	0.634339
0.41558	0.478426	0.56613	0.673618	0.523867	0.622779
0.210034	0.408785	0.393754	0.444552	0.331082	0.439685
0.210034	0.408785	0.393754	0.444552	0.403516	0.492312
0.210034	0.408785	0.393754	0.444552	0.331082	0.601337
0.210034	0.408785	0.393754	0.444552	0.403516	0.290797
0.288564	NaN	NaN	NaN	NaN	NaN
0.384674	0.462642	0.292614	0.585535	0.580932	0.436066
0.461495	0.546997	0.364969	0.448903	0.634579	0.576641
0.309103	0.658191	0.559178	0.728856	0.591192	NaN
0.567439	0.67618	0.704187	0.718464	0.557836	0.378599
0.223921	0.447189	0.50498	0.678081	0.578511	0.553287
0.428749	0.464805	0.435189	0.614088	0.534657	0.58462
0.370309	0.393775	0.556615	0.318028	0.537149	0.334231
0.61547	NaN	NaN	NaN	NaN	NaN
0.333923	0.591475	0.668724	0.733671	0.76021	0.781285
0.386354	0.695975	0.369407	0.604716	0.528623	0.482071
0.386354	0.695975	0.369407	0.604716	0.528623	0.415752
0.386354	0.695975	0.369407	0.604716	0.528623	0.482071
0.386354	0.695975	0.369407	0.604716	0.528623	0.415752
0.386354	0.695975	0.369407	0.604716	0.528623	0.415752
0.386354	0.695975	0.369407	0.604716	0.528623	0.482071
0.386354	0.695975	0.369407	0.604716	0.528623	0.415752
0.217327	0.586741	0.631523	0.575946	0.497488	0.582274
0.7001	0.752154	0.711084	0.797655	0.708015	0.56058
0.225505	0.3719	0.387639	0.417827	0.215194	0.310396
0.263295	0.604044	0.473342	0.555376	0.645117	0.662802
0.329907	NaN	NaN	NaN	NaN	NaN
0.592253	NaN	NaN	NaN	NaN	NaN
0.215915	0.342326	0.433371	0.420998	0.432394	0.4771
0.368693	0.55368	0.604914	0.698978	0.652645	0.361264
0.368693	0.55368	0.604914	0.698978	0.652645	0.401808
0.160671	0.617922	0.599159	0.698211	0.290004	0.473433
0.310414	0.292662	0.385681	0.287482	0.348334	0.253731
0.310414	0.292662	0.385681	0.287482	0.348334	0.253731
0.310414	0.292662	0.385681	0.287482	0.348334	0.253731
0.310414	0.292662	0.385681	0.287482	0.348334	0.253731
0.368828	0.609775	0.617495	0.515435	0.33917	0.444074
0.515966	0.628843	0.445959	0.600258	0.623525	0.576978
0.21617	0.401061	0.604157	0.636677	0.541982	0.507536
0.550487	0.560197	0.617719	0.764392	0.52059	0.67239
0.550487	0.560197	0.617719	0.764392	0.472753	0.414151
0.493396	0.746772	0.714529	0.671595	0.680993	0.638449
0.447275	0.413665	0.213858	0.486236	0.498566	0.362856
0.288222	0.485585	0.651539	0.339962	0.490191	NaN
0.482259	0.636754	0.763405	0.393831	0.665288	NaN
0.482259	0.636754	0.763405	0.235494	0.60223	0.528196
0.570498	0.696759	0.745263	0.728152	0.488173	NaN
0.570498	0.696759	0.745263	0.728152	0.360999	0.369797
0.481738	0.555843	0.506187	0.58969	0.584453	0.211702
0.481738	0.555843	0.506187	0.58969	0.584453	0.395568
0.357906	NaN	NaN	NaN	NaN	NaN
0.388764	0.397979	0.29523	0.517842	0.179906	0.576377
0.302874	NaN	NaN	NaN	NaN	NaN
0.223366	0.207011	0.249517	0.509581	0.502361	0.40762
0.223366	0.207011	0.249517	0.509581	0.502361	0.40762
0.223366	0.207011	0.249517	0.509581	0.502361	0.40762
0.275067	0.458555	0.258477	0.483402	0.515443	0.491465
0.320782	0.196825	0.519666	0.48692	0.559441	0.454517
0.320782	0.196825	0.519666	0.48692	0.210917	0.477465
0.261255	0.372421	0.212909	0.469224	NaN	NaN
0.261255	0.372421	0.212909	0.352518	0.515466	0.494149
0.261255	0.372421	0.212909	0.352518	0.515466	0.544967
0.353562	0.418411	0.463785	0.55566	0.390413	0.393505
0.400389	0.41183	0.546097	0.571847	0.356226	NaN
0.194418	0.269848	0.414709	0.323433	0.213589	0.604049
0.53572	0.410238	0.179977	0.254736	0.478395	0.580864
0.456439	0.356681	0.329242	0.267837	0.543424	0.618599
0.456439	0.356681	0.329242	0.267837	0.543424	0.591462
0.273853	0.352147	0.219073	0.604555	0.514072	0.488368
0.319369	0.410384	0.348408	0.40096	0.581773	0.473155
0.203852	0.234197	0.23382	0.536855	0.681401	0.526142
0.577101	0.284483	0.468917	0.311276	0.409707	0.467967

## Sheet: concentration
9.4375	NaN	NaN	NaN	NaN	NaN
10.8068	NaN	NaN	NaN	NaN	NaN
12.0244	NaN	NaN	NaN	NaN	NaN
13.875	NaN	NaN	NaN	NaN	NaN
7.625	NaN	NaN	NaN	NaN	NaN
7.57692	NaN	NaN	NaN	NaN	NaN
12.2407	NaN	NaN	NaN	NaN	NaN
11.8333	NaN	NaN	NaN	NaN	NaN
16.2974	NaN	NaN	NaN	NaN	NaN
9.50538	NaN	NaN	NaN	NaN	NaN
10.8391	NaN	NaN	NaN	NaN	NaN
10.7818	NaN	NaN	NaN	NaN	NaN
12.3942	NaN	NaN	NaN	NaN	NaN
10.5667	NaN	NaN	NaN	NaN	NaN
14.6346	NaN	NaN	NaN	NaN	NaN
7.5	NaN	NaN	NaN	NaN	NaN
10.5036	NaN	NaN	NaN	NaN	NaN
9.09091	NaN	NaN	NaN	NaN	NaN
14.7654	NaN	NaN	NaN	NaN	NaN
14.9117	NaN	NaN	NaN	NaN	NaN
15.9275	7.34615	NaN	NaN	NaN	NaN
13.5714	NaN	NaN	NaN	NaN	NaN
14.8578	NaN	NaN	NaN	NaN	NaN
13.3237	NaN	NaN	NaN	NaN	NaN
14.88	NaN	NaN	NaN	NaN	NaN
10.7429	NaN	NaN	NaN	NaN	NaN
13.7795	NaN	NaN	NaN	NaN	NaN
15.7903	7.3	NaN	NaN	NaN	NaN
9.34722	NaN	NaN	NaN	NaN	NaN
9.89655	NaN	NaN	NaN	NaN	NaN
9.78531	NaN	NaN	NaN	NaN	NaN
17.5922	NaN	NaN	NaN	NaN	NaN
17.186	NaN	NaN	NaN	NaN	NaN
15.4459	NaN	NaN	NaN	NaN	NaN
14.7606	17.8815	14.2658	13.0691	15.9892	11.4681
17.8057	NaN	NaN	NaN	NaN	NaN
21.5277	NaN	NaN	NaN	NaN	NaN
15.5097	NaN	NaN	NaN	NaN	NaN
11.8776	NaN	NaN	NaN	NaN	NaN
18.0846	10.8333	NaN	NaN	NaN	NaN
10.2345	NaN	NaN	NaN	NaN	NaN
9.74	NaN	NaN	NaN	NaN	NaN
14.0596	NaN	NaN	NaN	NaN	NaN
19.99	NaN	NaN	NaN	NaN	NaN
16.4425	8	NaN	NaN	NaN	NaN
12.2185	NaN	NaN	NaN	NaN	NaN
11.7545	NaN	NaN	NaN	NaN	NaN
14.1017	NaN	NaN	NaN	NaN	NaN
16.4444	19.7795	18.9552	16.9191	22.1115	12.9921
16.7854	NaN	NaN	NaN	NaN	NaN
13.2692	17.9264	14.4102	15.9112	21.9044	13.8036
18.721	NaN	NaN	NaN	NaN	NaN
15.1967	15.3645	13.3333	11.1905	16.9391	6.83333
15.1967	21.1263	17.8761	16.3325	20.9232	16.0649
15.1967	15.3645	13.3333	11.1905	16.9391	12.2193
9.075	NaN	NaN	NaN	NaN	NaN
9.77679	NaN	NaN	NaN	NaN	NaN
12.7895	15.7046	14.375	13.837	17.4143	13.6292
14.4208	NaN	NaN	NaN	NaN	NaN
19.2718	15.416	NaN	NaN	NaN	NaN
14.4518	18.988	13.7989	11.9844	17.953	15.1542
11.641	NaN	NaN	NaN	NaN	NaN
16.7051	11.2484	NaN	NaN	NaN	NaN
18.0286	11.1905	NaN	NaN	NaN	NaN
8.90411	NaN	NaN	NaN	NaN	NaN
15.8209	20.6316	15.72	11.5048	16.1142	8.92647
15.8209	20.6316	15.72	11.5048	16.1142	11.3478
16.7867	NaN	NaN	NaN	NaN	NaN
12.6086	NaN	NaN	NaN	NaN	NaN
17.744	NaN	NaN	NaN	NaN	NaN
13.7594	NaN	NaN	NaN	NaN	NaN
20.1201	13.7772	NaN	NaN	NaN	NaN
13.5979	12.0801	NaN	NaN	NaN	NaN
11.2811	NaN	NaN	NaN	NaN	NaN
19.874	NaN	NaN	NaN	NaN	NaN
14.3564	NaN	NaN	NaN	NaN	NaN
16.5985	24.5233	20.2125	11.6676	15.6797	14.8076
11.1462	16.6512	18.7994	NaN	NaN	NaN
13.6404	10.7797	NaN	NaN	NaN	NaN
14.7473	23.0915	19.2259	16.1096	18.6918	13.0786
24.6955	16.3607	NaN	NaN	NaN	NaN
22.5896	22.6945	18.9067	19.4824	20.6515	15.6586
21.4699	15.2392	NaN	NaN	NaN	NaN
13.5891	18.7704	18.6324	18.6472	19.8803	12.7047
13.814	22.2056	18.299	NaN	NaN	NaN
18.5106	12.3409	NaN	NaN	NaN	NaN
20.4839	16.3118	14.4249	19.2217	21.625	14.495
20.4839	19.8133	13.705	18.7196	19.1862	18.4142
20.4839	19.8133	16.687	NaN	NaN	NaN
20.4839	16.3118	14.4249	12.8286	16.8082	18.596
20.4839	19.8133	13.705	18.7196	23.4604	13.2562
20.4839	19.8133	13.705	18.7196	23.4604	12.9387
20.4839	19.8133	13.705	18.7196	19.1862	18.4142
12.4088	16.0557	14.5105	13.4978	15.3392	14.3656
13.5669	18.8315	18.1443	17.5269	23.1737	15.4873
16.0948	NaN	NaN	NaN	NaN	NaN
16.0265	20.619	21.2527	NaN	NaN	NaN
15.5544	12.3611	NaN	NaN	NaN	NaN
22.6602	24.9065	22.3933	17.1701	22.5621	16.2844
25.1887	18.6081	10.3958	22.6562	11.3361	NaN
14.0148	17.3036	17.7908	17.3963	20.0701	19.3425
14.0148	17.3036	17.7908	17.3963	19.4	20.5382
14.0148	17.3036	17.7908	17.3963	20.0701	19.3425
14.0148	17.3036	17.7908	17.3963	19.4	20.5382
14.0148	17.3036	17.7908	17.3963	19.4	20.5382
15.8359	10.9805	10.6818	12.4604	15.9019	9.31707
15.8359	10.9805	10.6818	12.4604	15.9019	11.4642
18.7405	11.2025	NaN	NaN	NaN	NaN
18.5507	14.9857	12.1154	20.6289	NaN	NaN
20.3579	15.1476	9.89524	16.9081	9.9	NaN
14.8955	NaN	NaN	NaN	NaN	NaN
10.5419	11.7617	11.4338	NaN	NaN	NaN
14.7719	20.0509	21.5703	14.5244	23.5691	16.4303
19.5123	21.6034	21.8448	23.6347	24.1544	19.962
15.6313	12.8066	NaN	NaN	NaN	NaN
20.3493	22.3356	18.4205	22.2563	22.7561	17.9237
20.3493	22.3356	18.4205	22.2563	22.7561	17.9237
14.9372	13.8378	NaN	NaN	NaN	NaN
19.1951	11.2338	NaN	NaN	NaN	NaN
23.7866	18.299	12.5528	18.0921	14.4322	8.20213
16.7641	21.5333	21.0482	14.4832	16.6069	16.2443
18.9054	25.5416	25.4553	21.8095	23.9804	16.5877
18.9054	25.5416	25.4553	21.8095	23.9804	16.5877
18.1082	12.7921	NaN	NaN	NaN	NaN
20.3172	14.6282	NaN	NaN	NaN	NaN
19.8544	12.7641	11.598	18.9568	12.7714	NaN
22.7309	29.4826	21.6263	23.4099	22.5191	20.4757
19.7703	19.9309	25.6017	22.5992	21.2443	22.0017
15.4147	15.0155	13.0722	15.8388	NaN	NaN
15.5935	28.7403	22.2048	21.2928	21.8336	24.0723
16.7092	19.289	27.2602	20.8438	26.0787	18.773
17.0233	13.9673	NaN	NaN	NaN	NaN
15.9435	19.2806	14.3307	19.7226	18.6998	16.8954
18.4613	18.5092	13.526	16.1176	9.24272	NaN
21.4974	19.1748	NaN	NaN	NaN	NaN
21.4974	17.9947	16.0067	18.3959	11.7606	NaN
21.4974	17.9947	16.0067	19.8738	16.6951	12.7759
15.8333	19.1415	13.4677	18.0683	12.1346	NaN
14.9053	16.9169	NaN	NaN	NaN	NaN
16.7802	22.8963	22.7621	24.8463	25.7025	22.4796
18.0623	19.8441	16.4281	18.4374	12.0134	9.58929
24.809	25.4056	22.5816	20.9358	17.7711	22.9746
24.809	25.4056	22.5816	17.2071	19.9626	20.1037
24.809	25.4056	22.5816	20.9358	13.1989	15.8119
24.809	25.4056	22.5816	20.9358	17.7711	22.9746
24.809	25.4056	22.5816	17.2071	19.9626	20.1037
24.809	25.4056	22.5816	20.9358	17.7711	22.9746
18.6938	19.0174	18.3469	24.1053	20.4131	NaN
19.9003	20.4543	20.7188	20.2222	28.3479	20.6192
21.9821	25.3381	25.53	29.2192	27.5669	27.8662
15.9238	21.455	21.17	29.0157	25.9968	21.2736
17.3406	24.9882	25.1566	20.1577	21.8077	17.5324
20.7632	16.5221	13.7222	18.0932	14.2766	NaN
21.3374	17.7396	13.4416	18.2863	12.1835	NaN
22.8051	20.6949	15.5575	26.6728	14.7786	NaN
20.3687	NaN	NaN	NaN	NaN	NaN
16.2705	19.6287	17.7995	17.3944	19.0619	18.2412
24.0858	23.3686	12	22.0845	11.6994	NaN
19.9313	17.1873	14.1707	18.9326	11.6774	NaN
16.5836	16.515	24.3071	NaN	NaN	NaN
16.5836	16.546	22.739	NaN	NaN	NaN
16.8518	25.4127	15.9522	19.973	12.4211	NaN
16.8518	25.4127	15.9522	19.973	13.4174	NaN
16.8346	23.4151	19.95	22.4347	18.1562	16.5442
16.8346	18.2016	13.6257	17.4723	19.3356	17.5762
20.0265	22.0881	15.8667	23.3777	12.5608	NaN
16.2125	22.7072	NaN	NaN	NaN	NaN
19.7487	19.2462	12.0364	17.1063	13.4508	NaN
21.4275	28.1559	18.8427	23.0389	16.7608	12.5201
16.1613	24.6389	26.2257	26.1045	28.6712	25.9688
15.5952	NaN	NaN	NaN	NaN	NaN
22.0693	22.286	14.3704	25.1562	18.6241	NaN
22.4748	18.069	13.4588	16.9827	12.1485	NaN
22.4748	18.069	13.4588	16.9827	12.1548	NaN
20.2978	19.3691	23.7764	26.5813	27.8438	19.6275
20.8225	22.3501	16.6528	23.5046	21.2313	19.0055
14.3396	21.0063	20.4262	18.7479	22.4982	22.0333
20.8086	30.7221	25.1333	20.4236	18.366	26.5176
20.8086	30.7221	25.1333	18.7643	24.5984	17.2511
20.8086	30.7221	25.1333	20.4236	15.7016	16.865
20.8086	30.7221	25.1333	18.7643	24.5984	16.4381
20.8086	30.7221	25.1333	20.4236	18.366	26.5176
19.8212	16.9629	13.7703	17.2403	9.92661	NaN
19.8212	16.9629	13.7703	17.2403	12.335	NaN
14.1239	20.1028	15.985	20.101	20.9642	NaN
27.6394	28.1195	24.5563	22.7979	23.4696	20.4691
17.25	22.7871	24.1773	22.1259	24.054	24.6408
17.4332	22.3255	27.263	28.9457	24.1905	14.2459
17.4332	22.3255	27.263	28.9457	21.8838	17.1314
17.4332	22.3255	27.263	28.9457	24.1905	14.5191
17.4332	22.3255	27.263	28.9457	21.8838	15.4776
20.1207	NaN	NaN	NaN	NaN	NaN
21.4691	24.0293	22.2649	20.0065	27.0584	22.8147
15.4235	23.0937	23.5704	26.0358	24.3571	24.2455
23.4422	19.2139	15.683	17.2685	18.2655	NaN
24.9838	23.3827	21.3873	19.9271	22.8177	17.1204
22.1821	26.7018	25.2339	26.275	22.3538	15.9493
18.0096	20.158	20.7563	22.2807	18.888	12.6526
20.8417	24.2314	17.1943	23.6902	19.2236	12.42
20.4881	NaN	NaN	NaN	NaN	NaN
27.2357	28.6224	23.4402	25.8079	25.0457	24.6464
19.7961	25.9387	22.2324	28.7092	25.4699	17.5031
19.7961	25.9387	22.2324	28.7092	25.4699	21.3006
19.7961	25.9387	22.2324	28.7092	25.4699	17.5031
19.7961	25.9387	22.2324	28.7092	25.4699	21.3006
19.7961	25.9387	22.2324	28.7092	25.4699	21.3006
19.7961	25.9387	22.2324	28.7092	25.4699	17.5031
19.7961	25.9387	22.2324	28.7092	25.4699	21.3006
24.1085	22.7597	18.4484	23.6189	21.9957	13.8553
20.4214	26.6328	20.9231	24.9009	21.4863	26.2777
20.1744	25.4063	25.3668	25.4167	29.0083	24.1443
17.3691	21.9977	23.285	32.6157	27.9323	24.0234
14.6741	NaN	NaN	NaN	NaN	NaN
12.5223	NaN	NaN	NaN	NaN	NaN
19.5325	24.2073	21.5418	25.5738	27.2634	19.0885
24.389	22.9679	20.4276	26.1029	24.3345	15.1897
24.389	22.9679	20.4276	26.1029	24.3345	15.3416
23.4682	27.6381	26.0139	29.6451	23.1476	12.8911
17.1066	22.4277	19.4243	22.7479	21.3943	26.0463
17.1066	22.4277	19.4243	22.7479	21.3943	26.0463
17.1066	22.4277	19.4243	22.7479	21.3943	26.0463
17.1066	22.4277	19.4243	22.7479	21.3943	26.0463
25.4022	25.3479	22.3108	26.9814	19.4734	13.924
19.6734	22.8086	29.5042	24.9827	24.1502	20.2872
23.5855	28.1329	25.0486	24.7162	29.835	20.3111
21.3458	28.0207	23.1594	21.2913	16.9278	12.4101
21.3458	28.0207	23.1594	21.2913	18.9048	20.7109
21.3888	23.4814	23.1519	26.4683	28.8607	25.1596
14.2724	17.7562	14.5492	16.6255	19.2057	17.614
26.021	25.9157	17.9678	28.6735	19.5265	NaN
20.7661	25.3856	16.9883	18.6156	13.8118	NaN
20.7661	25.3856	16.9883	18.8421	15.6267	10.5493
22.1059	23.6498	18.5263	18.616	16.7201	NaN
22.1059	23.6498	18.5263	18.616	14.542	10.56
19.3131	21.4519	22.76	24.2597	25.3495	12.2736
19.3131	21.4519	22.76	24.2597	25.3495	18.0417
11.3079	NaN	NaN	NaN	NaN	NaN
21.5958	22.8815	25.5947	28.5343	25.8667	15.9749
26.7758	NaN	NaN	NaN	NaN	NaN
20.9932	22.0163	22.1565	19.794	20.967	24.104
20.9932	22.0163	22.1565	19.794	20.967	24.104
20.9932	22.0163	22.1565	19.794	20.967	24.104
20.6396	23.9819	21.6093	25.846	28.6031	20.1313
19.5	25.8473	23.0277	22.5453	15.364	15.9036
19.5	25.8473	23.0277	22.5453	19.9949	13.8213
24.0093	29.3551	23.4481	19.0333	NaN	NaN
24.0093	29.3551	23.4481	15.9815	15.9774	11.741
24.0093	29.3551	23.4481	15.9815	15.9774	13.2227
24.936	26.9632	23.8404	24.3275	22.2538	20.7303
18.9771	21.8416	16.8118	21.2696	16.0183	NaN
20.4582	20.2513	19.4495	25.299	24.7338	16.555
14.1172	20.8393	19.4878	20.4854	25.2521	21.0394
18.2895	19.0543	17.6923	21.0562	21.199	11.7989
18.2895	19.0543	17.6923	21.0562	21.199	11.5698
24.184	23.2659	24.5327	24.6929	23.121	13.1973
19.0057	20.6881	22.6972	26.1266	23.2723	12.8019
16.7786	19.7212	21.5198	18.3272	23.3156	18.4304
11.0455	14.8111	17.6921	17.8228	15.4044	12.1891
