# Supplementary material for: Fluctuations of the transcription factor ATML1 generate the pattern of giant cells in the Arabidopsis sepal
Source: eLife. 2017 Feb 1;6:e19131. doi: 10.7554/eLife.19131 (PMC5333958; doi:10.7554/eLife.19131)
Supplement: Supplementary file 1. — See readme files within the different folders for further information. All raw image confocal tif files and example image processing files may be downloaded from: http://dx.doi.org/10.7946/P29G6M DOI: http://dx.doi.org/10.7554/eLife.19131.046 [file elife-19131-supp1.zip › lineage files/mCitrine-ATML1#2 selected lineages ATML1_Manuscript_Final.xlsx]

## Sheet: info
lineages	80	47	51	87	132	132				area	35.4628	47.6412	44.3476	39.2159	52.0836	47.5646					concentration	22.5896	22.6945	18.9067	19.4824	20.6515	15.6586						ploidy	1	3	3	3	3	4
	82	49	59	74	131	152					21.0632	30.0247	33.548	27.5737	37.7606	27.4971						13.5891	18.7704	18.6324	18.6472	19.8803	12.7047							1	1	1	1	3	3
	85	31	28	63	91	87					33.3948	27.2673	36.2287	31.097	46.5688	38.5265						20.4839	16.3118	14.4249	19.2217	21.625	14.495							1	1	1	1	3	3
	85	42	39	88	127	106					33.3948	38.1436	21.293	28.9523	22.2121	25.8886						20.4839	19.8133	13.705	18.7196	19.1862	18.4142							1	3	1	1	1	1
	85	42	47	1	1	1					33.3948	38.1436	17.6165	NaN	NaN	NaN						20.4839	19.8133	16.687	NaN	NaN	NaN							1	3	1	NaN	NaN	NaN
	85	31	28	85	114	98					33.3948	27.2673	36.2287	13.4039	33.548	27.1141						20.4839	16.3118	14.4249	12.8286	16.8082	18.596							1	1	1	1	1	1
	85	42	39	88	129	105					33.3948	38.1436	21.293	28.9523	26.1184	9.26781						20.4839	19.8133	13.705	18.7196	23.4604	13.2562							1	3	1	1	1	1
	85	42	39	88	129	109					33.3948	38.1436	21.293	28.9523	26.1184	12.4847						20.4839	19.8133	13.705	18.7196	23.4604	12.9387							1	3	1	1	1	1
	85	42	39	88	127	106					33.3948	38.1436	21.293	28.9523	22.2121	25.8886						20.4839	19.8133	13.705	18.7196	19.1862	18.4142							1	3	1	1	1	1
	93	64	76	83	136	151					20.7568	25.7354	31.4799	36.9181	20.7568	22.3653						14.0148	17.3036	17.7908	17.3963	20.0701	19.3425							1	1	1	3	1	1
	93	64	76	83	153	158					20.7568	25.7354	31.4799	36.9181	24.127	22.0589						14.0148	17.3036	17.7908	17.3963	19.4	20.5382							1	1	1	3	1	1
	93	64	76	83	136	151					20.7568	25.7354	31.4799	36.9181	20.7568	22.3653						14.0148	17.3036	17.7908	17.3963	20.0701	19.3425							1	1	1	3	1	1
	93	64	76	83	153	158					20.7568	25.7354	31.4799	36.9181	24.127	22.0589						14.0148	17.3036	17.7908	17.3963	19.4	20.5382							1	1	1	3	1	1
	93	64	76	83	153	158					20.7568	25.7354	31.4799	36.9181	24.127	22.0589						14.0148	17.3036	17.7908	17.3963	19.4	20.5382							1	1	1	3	1	1
	101	69	70	107	163	155					28.1098	35.5394	34.5437	38.3733	44.654	38.2967						19.5123	21.6034	21.8448	23.6347	24.1544	19.962							1	1	1	3	3	3
	103	45	31	104	107	67					38.3733	44.7306	41.8966	45.4199	53.3857	55.2239						20.3493	22.3356	18.4205	22.2563	22.7561	17.9237							3	3	3	3	3	4
	108	75	93	97	162	171					32.399	39.5988	36.8415	33.7777	43.0455	41.0541						18.9054	25.5416	25.4553	21.8095	23.9804	16.5877							1	3	3	3	3	4
	112	77	98	113	176	169					36.1521	43.9647	37.9138	40.3648	52.0836	56.8324						22.7309	29.4826	21.6263	23.4099	22.5191	20.4757							1	3	3	3	4	4
	113	59	54	114	146	103					26.3482	31.0204	36.5351	37.8372	47.3348	45.2668						19.7703	19.9309	25.6017	22.5992	21.2443	22.0017							1	1	3	3	3	4
	115	104	90	96	84	64					25.812	39.5222	38.5265	37.1478	40.9775	42.3562						15.5935	28.7403	22.2048	21.2928	21.8336	24.0723							1	3	3	3	3	3
	116	91	107	110	178	176					21.5994	29.9481	31.7863	35.3096	38.9095	37.4542						16.7092	19.289	27.2602	20.8438	26.0787	18.773							1	1	1	1	3	3
	123	76	72	118	164	123					24.7397	35.4628	33.165	36.3819	42.7392	41.3605						16.7802	22.8963	22.7621	24.8463	25.7025	22.4796							1	1	1	1	3	3
	125	86	95	124	182	164					34.0841	35.3096	37.5308	27.4205	19.0718	27.1141						24.809	25.4056	22.5816	20.9358	17.7711	22.9746							1	1	3	1	1	1
	125	86	95	133	180	147					34.0841	35.3096	37.5308	21.4462	26.6545	28.7992						24.809	25.4056	22.5816	17.2071	19.9626	20.1037							1	1	3	1	1	1
	125	86	95	124	187	168					34.0841	35.3096	37.5308	27.4205	14.2464	15.4719						24.809	25.4056	22.5816	20.9358	13.1989	15.8119							1	1	3	1	1	1
	125	86	95	124	182	164					34.0841	35.3096	37.5308	27.4205	19.0718	27.1141						24.809	25.4056	22.5816	20.9358	17.7711	22.9746							1	1	3	1	1	1
	125	86	95	133	180	147					34.0841	35.3096	37.5308	21.4462	26.6545	28.7992						24.809	25.4056	22.5816	17.2071	19.9626	20.1037							1	1	3	1	1	1
	125	86	95	124	182	164					34.0841	35.3096	37.5308	27.4205	19.0718	27.1141						24.809	25.4056	22.5816	20.9358	17.7711	22.9746							1	1	3	1	1	1
	127	101	128	123	184	178					25.3524	30.1778	26.9609	29.6417	40.2882	39.8286						19.9003	20.4543	20.7188	20.2222	28.3479	20.6192							1	1	1	1	3	3
	128	121	111	111	108	72					38.6031	47.7943	43.3519	50.3219	54.9941	60.1259						21.9821	25.3381	25.53	29.2192	27.5669	27.8662							3	3	3	3	3	4
	129	109	124	128	188	180					25.1227	31.4799	30.6374	38.9095	47.2582	47.0284						15.9238	21.455	21.17	29.0157	25.9968	21.2736							1	1	1	3	3	4
	130	96	101	132	186	170					31.4799	38.9861	42.0498	49.556	47.7943	47.3348						17.3406	24.9882	25.1566	20.1577	21.8077	17.5324							1	3	3	3	3	3
	140	105	131	138	185	175					20.8334	24.3567	27.5737	26.9609	39.2159	32.9352						16.8346	23.4151	19.95	22.4347	18.1562	16.5442							1	1	1	1	3	3
	140	113	135	140	181	172					20.8334	19.3782	14.323	17.9995	22.8249	25.1227						16.8346	18.2016	13.6257	17.4723	19.3356	17.5762							1	1	1	1	1	1
	145	108	112	125	158	116					21.3696	30.331	33.9309	33.7011	44.7306	49.0198						16.1613	24.6389	26.2257	26.1045	28.6712	25.9688							1	1	1	1	3	3
	148	48	17	115	23	1					39.5222	39.9818	26.0418	39.8286	7.73594	NaN						22.4748	18.069	13.4588	16.9827	12.1485	NaN							3	3	3	3	1	NaN
	148	48	17	115	39	1					39.5222	39.9818	26.0418	39.8286	11.872	NaN						22.4748	18.069	13.4588	16.9827	12.1548	NaN							3	3	3	3	1	NaN
	149	78	55	145	143	74					31.6331	40.6711	44.1944	52.3134	54.9175	46.8752						20.2978	19.3691	23.7764	26.5813	27.8438	19.6275							1	3	3	3	3	3
	150	93	85	153	171	113					30.6374	35.0032	33.0884	41.7435	45.037	41.5903						20.8225	22.3501	16.6528	23.5046	21.2313	19.0055							1	1	1	3	3	3
	152	124	126	156	195	173					24.8163	36.3819	43.6583	26.5779	20.2973	28.263						20.8086	30.7221	25.1333	20.4236	18.366	26.5176							1	1	3	1	1	1
	152	124	126	170	196	174					24.8163	36.3819	43.6583	24.0504	29.1821	17.6931						20.8086	30.7221	25.1333	18.7643	24.5984	17.2511							1	1	3	1	1	1
	152	124	126	156	197	179					24.8163	36.3819	43.6583	26.5779	18.9952	18.1527						20.8086	30.7221	25.1333	20.4236	15.7016	16.865							1	1	3	1	1	1
	152	124	126	170	196	177					24.8163	36.3819	43.6583	24.0504	29.1821	17.3101						20.8086	30.7221	25.1333	18.7643	24.5984	16.4381							1	1	3	1	1	1
	152	124	126	156	195	173					24.8163	36.3819	43.6583	26.5779	20.2973	28.263						20.8086	30.7221	25.1333	20.4236	18.366	26.5176							1	1	3	1	1	1
	155	110	103	166	183	141					41.2073	46.7986	46.2625	57.9813	62.9599	55.6835						27.6394	28.1195	24.5563	22.7979	23.4696	20.4691							3	3	4	4	4	4
	159	135	122	146	151	101					23.5142	33.9309	32.0927	35.4628	40.6711	38.4499						21.4691	24.0293	22.2649	20.0065	27.0584	22.8147							1	1	1	1	3	3
	167	136	134	176	194	165				use for fig	34.7734	45.037	40.3648	44.654	53.6154	57.8281						27.2357	28.6224	23.4402	25.8079	25.0457	24.6464							1	3	3	3	4	4
	168	126	117	178	191	122					23.2844	28.7226	29.3353	38.9861	43.1987	24.6631						19.7961	25.9387	22.2324	28.7092	25.4699	17.5031							1	1	1	3	3	1
	168	126	117	178	191	163					23.2844	28.7226	29.3353	38.9861	43.1987	27.2673						19.7961	25.9387	22.2324	28.7092	25.4699	21.3006							1	1	1	3	3	1
	168	126	117	178	191	122					23.2844	28.7226	29.3353	38.9861	43.1987	24.6631						19.7961	25.9387	22.2324	28.7092	25.4699	17.5031							1	1	1	3	3	1
	168	126	117	178	191	163					23.2844	28.7226	29.3353	38.9861	43.1987	27.2673						19.7961	25.9387	22.2324	28.7092	25.4699	21.3006							1	1	1	3	3	1
	168	126	117	178	191	163					23.2844	28.7226	29.3353	38.9861	43.1987	27.2673						19.7961	25.9387	22.2324	28.7092	25.4699	21.3006							1	1	1	3	3	1
	168	126	117	178	191	122					23.2844	28.7226	29.3353	38.9861	43.1987	24.6631						19.7961	25.9387	22.2324	28.7092	25.4699	17.5031							1	1	1	3	3	1
	168	126	117	178	191	163					23.2844	28.7226	29.3353	38.9861	43.1987	27.2673						19.7961	25.9387	22.2324	28.7092	25.4699	21.3006							1	1	1	3	3	1
	170	141	106	129	102	44					41.4371	52.7729	47.7943	59.5131	53.0793	57.3685						20.4214	26.6328	20.9231	24.9009	21.4863	26.2777							3	3	3	4	4	4
	172	123	109	150	137	85					24.2801	32.8586	32.782	38.067	45.2668	45.8029						17.3691	21.9977	23.285	32.6157	27.9323	24.0234							1	1	1	3	3	3
	176	131	88	154	110	39					30.714	35.7692	35.4628	42.4328	44.654	19.3782						24.389	22.9679	20.4276	26.1029	24.3345	15.1897							1	1	1	3	3	1
	176	131	88	154	110	54					30.714	35.7692	35.4628	42.4328	44.654	27.8034						24.389	22.9679	20.4276	26.1029	24.3345	15.3416							1	1	1	3	3	1
	178	145	132	184	193	156					20.8334	25.9652	23.2844	26.7311	29.3353	38.067						17.1066	22.4277	19.4243	22.7479	21.3943	26.0463							1	1	1	1	1	3
	178	145	132	184	193	156					20.8334	25.9652	23.2844	26.7311	29.3353	38.067						17.1066	22.4277	19.4243	22.7479	21.3943	26.0463							1	1	1	1	1	3
	178	145	132	184	193	156					20.8334	25.9652	23.2844	26.7311	29.3353	38.067						17.1066	22.4277	19.4243	22.7479	21.3943	26.0463							1	1	1	1	1	3
	178	145	132	184	193	156					20.8334	25.9652	23.2844	26.7311	29.3353	38.067						17.1066	22.4277	19.4243	22.7479	21.3943	26.0463							1	1	1	1	1	3
	180	132	116	182	192	136					22.7483	32.0161	36.3053	44.1944	50.4751	45.3433						19.6734	22.8086	29.5042	24.9827	24.1502	20.2872							1	1	3	3	3	3
	181	103	67	173	142	60					41.2073	51.8538	50.4751	61.2748	61.2748	48.2539						23.5855	28.1329	25.0486	24.7162	29.835	20.3111							3	3	3	3	3	3
	182	129	77	134	68	9					36.9947	44.3476	40.3648	49.173	22.2887	10.6465						21.3458	28.0207	23.1594	21.2913	16.9278	12.4101							1	3	3	4	1	1
	182	129	77	134	95	26					36.9947	44.3476	40.3648	49.173	27.3439	28.8757						21.3458	28.0207	23.1594	21.2913	18.9048	20.7109							1	3	3	4	1	1
	183	130	99	158	119	56					34.0841	39.1393	41.3605	49.556	52.2368	45.1136						21.3888	23.4814	23.1519	26.4683	28.8607	25.1596							1	1	3	3	3	4
	186	83	34	139	52	1					41.5903	48.8667	39.2159	25.5056	21.9823	NaN						20.7661	25.3856	16.9883	18.6156	13.8118	NaN							3	3	3	1	1	NaN
	186	83	34	165	81	16					41.5903	48.8667	39.2159	24.7397	22.978	10.8763						20.7661	25.3856	16.9883	18.8421	15.6267	10.5493							3	3	3	1	1	1
	187	79	36	151	75	1					40.518	50.0921	39.2925	48.8667	24.3567	NaN						22.1059	23.6498	18.5263	18.616	16.7201	NaN							3	3	3	3	1	NaN
	187	79	36	151	92	35					40.518	50.0921	39.2925	48.8667	18.2293	3.82967						22.1059	23.6498	18.5263	18.616	14.542	10.56							3	3	3	3	1	1
	188	144	94	152	104	47				use for fig	23.9738	28.646	28.7226	35.6926	39.4457	15.3953						19.3131	21.4519	22.76	24.2597	25.3495	12.2736							1	1	1	3	3	1
	188	144	94	152	104	59					23.9738	28.646	28.7226	35.6926	39.4457	22.0589						19.3131	21.4519	22.76	24.2597	25.3495	18.0417							1	1	1	3	3	1
	192	148	127	187	190	131					22.4419	28.1098	26.4248	30.4842	34.85	38.2967						20.9932	22.0163	22.1565	19.794	20.967	24.104							1	1	1	1	1	3
	192	148	127	187	190	131					22.4419	28.1098	26.4248	30.4842	34.85	38.2967						20.9932	22.0163	22.1565	19.794	20.967	24.104							1	1	1	1	1	3
	192	148	127	187	190	131					22.4419	28.1098	26.4248	30.4842	34.85	38.2967						20.9932	22.0163	22.1565	19.794	20.967	24.104							1	1	1	1	1	3
	194	120	89	185	154	76				use for fig	26.8077	34.6203	35.9223	38.067	19.1484	19.0718						19.5	25.8473	23.0277	22.5453	15.364	15.9036							1	1	3	3	1	1
	194	120	89	185	157	80					26.8077	34.6203	35.9223	38.067	30.1012	17.9995						19.5	25.8473	23.0277	22.5453	19.9949	13.8213							1	1	3	3	1	1
	196	139	114	189	170	94					35.9223	39.5222	43.6583	52.1602	55.2239	47.7177						24.936	26.9632	23.8404	24.3275	22.2538	20.7303							1	1	3	3	3	3
	203	147	104	188	159	86					20.7568	29.9481	32.8586	41.6669	43.1987	35.7692						16.7786	19.7212	21.5198	18.3272	23.3156	18.4304							1	1	1	3	3	3

## Sheet: normalized
timecourse	1.24854	1.25434	1.04499	1.0768	1.14142	0.865461
	0.751077	1.03745	1.02982	1.03064	1.0988	0.702198
	1.13216	0.901563	0.797275	1.06239	1.19523	0.801149
	1.13216	1.09509	0.757485	1.03464	1.06043	1.01776
	1.13216	1.09509	0.922298	NaN	NaN	NaN
	1.13216	0.901563	0.797275	0.709043	0.929	1.02781
	1.13216	1.09509	0.757485	1.03464	1.29667	0.732678
	1.13216	1.09509	0.757485	1.03464	1.29667	0.715127
	1.13216	1.09509	0.757485	1.03464	1.06043	1.01776
	0.774604	0.956379	0.983306	0.961502	1.10929	1.06907
	0.774604	0.956379	0.983306	0.961502	1.07225	1.13516
	0.774604	0.956379	0.983306	0.961502	1.10929	1.06907
	0.774604	0.956379	0.983306	0.961502	1.07225	1.13516
	0.774604	0.956379	0.983306	0.961502	1.07225	1.13516
	1.07845	1.19404	1.20737	1.30631	1.33503	1.10331
	1.12472	1.2345	1.01811	1.23012	1.25774	0.990654
	1.04491	1.4117	1.40693	1.20543	1.32541	0.916811
	1.25635	1.62952	1.1953	1.29388	1.24464	1.13171
	1.09272	1.10159	1.41502	1.24907	1.17419	1.21605
	0.86186	1.58849	1.22727	1.17686	1.20676	1.33049
	0.923528	1.06611	1.50669	1.15205	1.44139	1.0376
	0.927451	1.26549	1.25808	1.37327	1.42059	1.24246
	1.37121	1.40418	1.2481	1.15713	0.982218	1.26982
	1.37121	1.40418	1.2481	0.951049	1.10335	1.11114
	1.37121	1.40418	1.2481	1.15713	0.729512	0.873932
	1.37121	1.40418	1.2481	1.15713	0.982218	1.26982
	1.37121	1.40418	1.2481	0.951049	1.10335	1.11114
	1.37121	1.40418	1.2481	1.15713	0.982218	1.26982
	1.0999	1.13052	1.14514	1.11769	1.56681	1.13964
	1.21497	1.40045	1.41106	1.61496	1.52364	1.54018
	0.880117	1.18583	1.17008	1.60372	1.43686	1.17581
	0.958427	1.38111	1.39042	1.11413	1.20532	0.969024
	0.930456	1.29417	1.10265	1.23998	1.00351	0.914407
	0.930456	1.00601	0.753099	0.965707	1.06869	0.971448
	0.893244	1.36181	1.44951	1.44281	1.58468	1.43531
	1.2422	0.998682	0.743877	0.938643	0.671456	NaN
	1.2422	0.998682	0.743877	0.938643	0.671805	NaN
	1.12187	1.07054	1.31414	1.46916	1.53894	1.08482
	1.15087	1.2353	0.920409	1.29911	1.17347	1.05045
	1.15011	1.69803	1.38913	1.12883	1.0151	1.46564
	1.15011	1.69803	1.38913	1.03712	1.35957	0.953478
	1.15011	1.69803	1.38913	1.12883	0.867837	0.932137
	1.15011	1.69803	1.38913	1.03712	1.35957	0.908541
	1.15011	1.69803	1.38913	1.12883	1.0151	1.46564
	1.52765	1.55418	1.35724	1.26005	1.29718	1.13134
	1.18661	1.32812	1.2306	1.10577	1.49553	1.26098
	1.50533	1.58198	1.29556	1.42642	1.38429	1.36222
	1.09414	1.43365	1.2288	1.58678	1.40773	0.967407
	1.09414	1.43365	1.2288	1.58678	1.40773	1.17729
	1.09414	1.43365	1.2288	1.58678	1.40773	0.967407
	1.09414	1.43365	1.2288	1.58678	1.40773	1.17729
	1.09414	1.43365	1.2288	1.58678	1.40773	1.17729
	1.09414	1.43365	1.2288	1.58678	1.40773	0.967407
	1.09414	1.43365	1.2288	1.58678	1.40773	1.17729
	1.12871	1.47201	1.15643	1.37629	1.18756	1.45238
	0.96	1.21582	1.28698	1.80269	1.54384	1.32779
	1.348	1.26945	1.12905	1.44272	1.34498	0.839545
	1.348	1.26945	1.12905	1.44272	1.34498	0.847939
	0.945493	1.23959	1.07359	1.25729	1.18247	1.43959
	0.945493	1.23959	1.07359	1.25729	1.18247	1.43959
	0.945493	1.23959	1.07359	1.25729	1.18247	1.43959
	0.945493	1.23959	1.07359	1.25729	1.18247	1.43959
	1.08736	1.26065	1.63072	1.38081	1.3348	1.12128
	1.30358	1.55492	1.38445	1.36608	1.649	1.12261
	1.17979	1.54872	1.28003	1.17678	0.935611	0.685912
	1.17979	1.54872	1.28003	1.17678	1.04488	1.1447
	1.18217	1.29783	1.27962	1.46292	1.59515	1.39059
	1.14776	1.40308	0.938952	1.0289	0.763389	NaN
	1.14776	1.40308	0.938952	1.04141	0.863695	0.583066
	1.2218	1.30714	1.02396	1.02892	0.924131	NaN
	1.2218	1.30714	1.02396	1.02892	0.803746	0.583657
	1.06745	1.18566	1.25796	1.34085	1.40108	0.678371
	1.06745	1.18566	1.25796	1.34085	1.40108	0.997174
	1.16031	1.21686	1.2246	1.09402	1.15886	1.33224
	1.16031	1.21686	1.2246	1.09402	1.15886	1.33224
	1.16031	1.21686	1.2246	1.09402	1.15886	1.33224
	1.07778	1.4286	1.27276	1.24609	0.849177	0.879002
	1.07778	1.4286	1.27276	1.24609	1.10513	0.76391
	1.37823	1.49027	1.31767	1.34459	1.22998	1.14578
	0.927363	1.09	1.18941	1.01296	1.28867	1.01866
