# Supplementary material for: Fluctuations of the transcription factor ATML1 generate the pattern of giant cells in the Arabidopsis sepal
Source: eLife. 2017 Feb 1;6:e19131. doi: 10.7554/eLife.19131 (PMC5333958; doi:10.7554/eLife.19131)
Supplement: Supplementary file 1. — See readme files within the different folders for further information. All raw image confocal tif files and example image processing files may be downloaded from: http://dx.doi.org/10.7946/P29G6M DOI: http://dx.doi.org/10.7554/eLife.19131.046 [file elife-19131-supp1.zip › lineage files/mCitrine-ATML1#3 raw data ATML1_manuscript.xlsx]

## Sheet: lineages
2	1	1	1	1	1	1	1	1
3	1	1	1	1	1	1	1	1
4	1	1	1	1	1	1	1	1
5	1	1	1	1	1	1	1	1
6	1	1	1	1	1	1	1	1
7	1	1	1	1	1	1	1	1
8	1	1	1	1	1	1	1	1
9	1	1	1	1	1	1	1	1
10	1	1	1	1	1	1	1	1
11	1	1	1	1	1	1	1	1
12	1	1	1	1	1	1	1	1
13	1	1	1	1	1	1	1	1
14	1	1	1	1	1	1	1	1
15	1	1	1	1	1	1	1	1
16	1	1	1	1	1	1	1	1
17	1	1	1	1	1	1	1	1
18	1	1	1	1	1	1	1	1
19	1	1	1	1	1	1	1	1
20	1	1	1	1	1	1	1	1
21	1	1	1	1	1	1	1	1
22	1	1	1	1	1	1	1	1
23	1	1	1	1	1	1	1	1
24	1	1	1	1	1	1	1	1
25	1	1	1	1	1	1	1	1
26	1	1	1	1	1	1	1	1
27	8	1	1	1	1	1	1	1
28	1	1	1	1	1	1	1	1
29	1	1	1	1	1	1	1	1
30	1	1	1	1	1	1	1	1
31	11	1	1	1	1	1	1	1
31	14	1	1	1	1	1	1	1
32	1	1	1	1	1	1	1	1
33	1	1	1	1	1	1	1	1
34	1	1	1	1	1	1	1	1
35	1	1	1	1	1	1	1	1
36	1	1	1	1	1	1	1	1
37	1	1	1	1	1	1	1	1
38	1	1	1	1	1	1	1	1
39	1	1	1	1	1	1	1	1
40	35	37	1	1	1	1	1	1
41	1	1	1	1	1	1	1	1
42	16	1	1	1	1	1	1	1
43	1	1	1	1	1	1	1	1
44	1	1	1	1	1	1	1	1
45	1	1	1	1	1	1	1	1
46	1	1	1	1	1	1	1	1
47	1	1	1	1	1	1	1	1
48	1	1	1	1	1	1	1	1
49	41	42	1	1	1	1	1	1
50	1	1	1	1	1	1	1	1
51	1	1	1	1	1	1	1	1
52	1	1	1	1	1	1	1	1
53	30	1	1	1	1	1	1	1
54	43	1	1	1	1	1	1	1
55	1	1	1	1	1	1	1	1
56	1	1	1	1	1	1	1	1
57	1	1	1	1	1	1	1	1
58	1	1	1	1	1	1	1	1
59	1	1	1	1	1	1	1	1
60	40	1	1	1	1	1	1	1
61	67	104	1	1	1	1	1	1
61	73	1	1	1	1	1	1	1
62	1	1	1	1	1	1	1	1
63	1	1	1	1	1	1	1	1
64	1	1	1	1	1	1	1	1
65	53	1	1	1	1	1	1	1
66	63	94	106	99	111	108	23	1
66	63	111	122	96	145	125	39	1
67	24	1	1	1	1	1	1	1
68	1	1	1	1	1	1	1	1
69	97	148	166	173	234	233	170	187
69	97	149	154	174	258	273	228	251
69	97	148	166	173	234	268	208	238
69	97	148	166	173	234	233	191	215
69	97	148	166	173	234	268	234	1
69	97	148	166	173	234	268	208	266
69	97	148	166	173	234	233	191	233
70	1	1	1	1	1	1	1	1
71	23	1	1	1	1	1	1	1
72	19	1	1	1	1	1	1	1
73	93	137	140	179	271	259	285	270
73	112	155	173	199	285	312	317	320
73	93	137	140	179	284	303	314	315
73	112	155	173	199	286	302	275	314
73	112	155	173	199	285	314	316	326
73	112	155	173	199	286	310	311	319
73	112	155	173	199	285	312	320	323
73	112	155	173	199	286	310	315	327
74	1	1	1	1	1	1	1	1
75	96	142	144	188	273	286	304	313
76	62	81	89	52	42	1	1	1
77	92	138	153	141	186	170	62	1
77	92	138	169	168	201	205	128	131
77	92	138	169	168	240	239	173	202
77	92	138	169	168	201	205	128	155
77	92	138	169	168	240	239	173	237
78	27	1	1	1	1	1	1	1
79	60	64	69	1	1	1	1	1
80	78	124	101	132	192	182	194	159
80	100	144	143	178	235	250	252	259
80	78	124	124	162	212	1	1	1
80	100	144	165	186	260	281	292	311
80	78	124	124	162	222	222	214	1
80	78	124	101	132	192	191	183	163
80	100	144	143	178	235	258	257	1
80	100	144	143	178	235	250	252	272
80	78	124	101	132	192	191	183	172
81	95	141	142	181	265	262	277	286
81	95	141	142	181	278	247	1	1
82	76	115	105	134	199	195	182	182
82	104	140	148	177	221	225	221	249
82	104	140	148	177	254	266	267	296
82	104	140	148	177	221	238	247	269
83	89	135	1	1	1	1	1	1
83	109	152	176	192	275	287	239	288
83	109	152	176	192	275	304	281	295
83	109	152	176	192	275	287	239	292
84	33	17	1	1	1	1	1	1
85	34	1	1	1	1	1	1	1
86	1	1	1	1	1	1	1	1
87	59	88	65	1	1	1	1	1
87	84	93	78	78	62	73	56	1
87	84	93	104	127	1	1	1	1
88	1	1	1	1	1	1	1	1
89	57	1	1	1	1	1	1	1
90	82	110	130	68	80	70	1	1
90	82	110	158	121	119	133	28	1
90	82	110	130	68	80	81	9	1
91	69	51	50	44	1	1	1	1
91	69	78	49	59	89	1	1	1
91	69	78	49	59	92	116	1	1
92	71	92	94	112	123	136	121	145
92	102	130	136	147	174	198	156	246
92	102	130	146	164	191	221	1	1
92	71	92	94	112	163	1	1	1
92	102	130	136	147	177	1	1	1
93	65	63	1	1	1	1	1	1
93	65	84	72	64	38	28	10	85
93	65	84	72	64	38	65	36	110
94	45	21	62	1	1	1	1	1
95	49	1	1	1	1	1	1	1
96	105	147	164	152	166	179	60	1
96	105	147	164	152	166	179	114	157
97	99	136	147	172	220	229	231	290
98	114	157	179	187	230	243	154	214
98	114	157	179	201	268	280	222	283
98	114	157	179	201	279	296	263	312
98	114	157	179	187	230	267	205	254
98	114	157	179	201	279	296	264	294
98	114	157	179	201	268	280	222	291
98	114	157	179	187	230	267	205	255
99	36	11	24	1	1	1	1	1
99	46	23	42	4	1	1	1	1
100	50	1	1	1	1	1	1	1
101	118	156	172	203	287	311	318	1
101	118	156	172	206	283	308	305	331
101	118	156	172	203	288	309	309	325
101	118	156	172	203	287	311	319	1
101	118	156	172	206	283	308	310	338
101	118	156	172	206	283	308	305	333
101	118	156	172	206	283	308	310	341
102	39	20	43	1	1	1	1	1
103	48	27	92	27	1	1	1	1
104	91	109	133	105	79	92	8	1
105	120	161	181	198	249	263	197	260
106	64	62	74	63	1	1	1	1
106	79	83	93	62	21	27	1	1
106	79	83	93	73	1	1	1	1
107	81	89	88	1	1	1	1	1
107	81	89	132	67	58	1	1	1
108	117	151	160	194	270	294	278	322
109	55	52	55	12	1	1	1	1
110	77	87	1	1	1	1	1	1
111	107	129	129	138	149	181	140	244
111	119	139	159	171	168	204	163	1
111	119	139	167	170	178	214	157	274
111	119	139	159	171	184	215	179	271
111	119	139	167	170	179	213	164	275
111	119	139	159	171	184	215	200	1
111	119	139	167	170	178	214	157	285
111	119	139	159	171	184	215	179	281
112	51	33	71	15	1	1	1	1
112	51	33	91	30	1	1	1	1
113	52	40	68	34	1	1	1	1
113	52	40	68	40	1	1	1	1
114	88	105	114	110	93	112	68	189
114	88	105	114	110	100	140	87	212
114	88	105	114	110	93	112	82	183
115	111	146	170	149	171	212	112	1
115	111	146	170	154	159	143	47	1
115	111	146	170	154	195	211	119	1
116	58	47	1	1	1	1	1	1
117	125	162	168	197	277	292	290	329
117	125	162	184	207	272	306	270	332
117	125	162	168	202	266	295	291	334
117	125	162	184	207	280	293	260	339
117	125	162	168	197	277	300	303	330
117	125	162	184	207	272	307	284	1
117	125	162	168	202	266	301	295	335
117	125	162	168	202	266	295	293	336
117	125	162	184	207	280	293	260	340
117	125	162	168	197	277	300	303	337
118	90	102	117	92	63	78	42	192
118	90	102	117	118	73	77	1	1
118	90	102	117	118	73	102	43	1
119	98	107	128	130	105	130	1	1
120	126	160	178	200	255	285	249	324
121	68	57	96	20	1	1	1	1
121	68	57	96	37	1	1	1	1
122	74	70	97	49	6	17	1	1
122	74	70	97	50	1	1	1	1
123	106	119	141	145	133	165	117	243
124	123	150	177	176	189	220	144	265
125	124	154	171	190	225	1	1	1
125	124	159	183	189	217	242	201	305
125	124	154	171	196	242	291	248	321
125	124	159	183	195	226	272	241	316
125	124	154	171	196	242	313	1	1
125	124	159	183	189	217	242	201	309
126	129	166	187	205	257	282	226	297
126	129	166	190	191	214	231	153	1
126	129	166	190	191	237	252	219	287
127	80	74	36	1	1	1	1	1
127	80	74	87	1	1	1	1	1
128	83	79	110	31	40	45	1	1
129	94	97	127	97	49	1	1	1
129	94	98	139	83	1	1	1	1
129	94	97	127	97	55	135	1	1
130	116	145	152	1	1	1	1	1
130	116	145	182	111	86	105	14	1
130	116	145	182	165	164	194	126	1
131	127	165	185	193	236	257	209	299
131	127	165	185	204	262	279	1	1
131	127	165	185	193	248	275	232	307
131	127	165	185	193	236	276	1	1
131	127	165	185	193	236	257	209	306
132	75	73	121	42	1	1	1	1
133	86	85	116	51	1	1	1	1
133	86	85	116	77	17	35	1	1
134	101	113	98	21	1	1	1	1
134	101	113	162	116	52	69	1	1
134	101	113	162	116	57	80	1	1
135	103	114	145	89	1	1	1	1
135	103	114	156	124	68	89	1	1
136	113	131	118	46	1	1	1	1
136	113	131	175	139	117	155	1	1
136	113	131	118	70	32	61	1	1
137	122	143	174	151	118	124	1	1
137	122	143	174	163	147	161	1	1
137	122	143	174	151	118	153	1	1
137	122	143	174	163	147	203	123	248
138	128	164	189	185	211	210	96	230
138	128	164	189	185	232	255	195	282
138	128	164	189	185	211	230	152	250
138	128	164	189	185	232	255	196	278
138	128	164	189	185	211	230	152	276
139	108	117	151	90	1	1	1	1
139	108	117	151	119	50	90	1	1
140	121	134	161	120	84	1	1	1
140	121	153	180	161	130	149	57	1
140	121	153	180	161	151	186	1	1
141	115	133	163	146	101	132	1	1
141	115	133	163	146	124	166	1	1
142	130	158	186	167	135	154	63	181
143	131	163	188	180	170	1	1	1
144	110	126	157	98	35	49	1	1
144	110	126	157	98	65	97	1	1

## Sheet: area
13.7102	NaN	NaN	NaN	NaN	NaN	NaN	NaN	NaN
18.7654	NaN	NaN	NaN	NaN	NaN	NaN	NaN	NaN
4.51902	NaN	NaN	NaN	NaN	NaN	NaN	NaN	NaN
2.68077	NaN	NaN	NaN	NaN	NaN	NaN	NaN	NaN
6.20407	NaN	NaN	NaN	NaN	NaN	NaN	NaN	NaN
3.21693	NaN	NaN	NaN	NaN	NaN	NaN	NaN	NaN
7.88913	NaN	NaN	NaN	NaN	NaN	NaN	NaN	NaN
9.57419	NaN	NaN	NaN	NaN	NaN	NaN	NaN	NaN
6.58704	NaN	NaN	NaN	NaN	NaN	NaN	NaN	NaN
11.3358	NaN	NaN	NaN	NaN	NaN	NaN	NaN	NaN
3.67649	NaN	NaN	NaN	NaN	NaN	NaN	NaN	NaN
24.5865	NaN	NaN	NaN	NaN	NaN	NaN	NaN	NaN
4.6722	NaN	NaN	NaN	NaN	NaN	NaN	NaN	NaN
6.35726	NaN	NaN	NaN	NaN	NaN	NaN	NaN	NaN
13.94	NaN	NaN	NaN	NaN	NaN	NaN	NaN	NaN
16.6208	NaN	NaN	NaN	NaN	NaN	NaN	NaN	NaN
25.7354	NaN	NaN	NaN	NaN	NaN	NaN	NaN	NaN
12.7911	NaN	NaN	NaN	NaN	NaN	NaN	NaN	NaN
20.6037	NaN	NaN	NaN	NaN	NaN	NaN	NaN	NaN
10.8763	NaN	NaN	NaN	NaN	NaN	NaN	NaN	NaN
13.6336	NaN	NaN	NaN	NaN	NaN	NaN	NaN	NaN
14.3996	NaN	NaN	NaN	NaN	NaN	NaN	NaN	NaN
7.42957	NaN	NaN	NaN	NaN	NaN	NaN	NaN	NaN
11.7954	NaN	NaN	NaN	NaN	NaN	NaN	NaN	NaN
11.3358	NaN	NaN	NaN	NaN	NaN	NaN	NaN	NaN
21.0632	18.3058	NaN	NaN	NaN	NaN	NaN	NaN	NaN
5.82111	NaN	NaN	NaN	NaN	NaN	NaN	NaN	NaN
20.2207	NaN	NaN	NaN	NaN	NaN	NaN	NaN	NaN
18.9186	NaN	NaN	NaN	NaN	NaN	NaN	NaN	NaN
11.1827	5.66792	NaN	NaN	NaN	NaN	NaN	NaN	NaN
11.1827	9.34441	NaN	NaN	NaN	NaN	NaN	NaN	NaN
16.391	NaN	NaN	NaN	NaN	NaN	NaN	NaN	NaN
15.3953	NaN	NaN	NaN	NaN	NaN	NaN	NaN	NaN
19.9909	NaN	NaN	NaN	NaN	NaN	NaN	NaN	NaN
18.6888	NaN	NaN	NaN	NaN	NaN	NaN	NaN	NaN
12.255	NaN	NaN	NaN	NaN	NaN	NaN	NaN	NaN
24.8929	NaN	NaN	NaN	NaN	NaN	NaN	NaN	NaN
16.774	NaN	NaN	NaN	NaN	NaN	NaN	NaN	NaN
26.2716	NaN	NaN	NaN	NaN	NaN	NaN	NaN	NaN
8.80825	18.842	21.676	NaN	NaN	NaN	NaN	NaN	NaN
18.7654	NaN	NaN	NaN	NaN	NaN	NaN	NaN	NaN
25.3524	13.4039	NaN	NaN	NaN	NaN	NaN	NaN	NaN
16.774	NaN	NaN	NaN	NaN	NaN	NaN	NaN	NaN
17.0038	NaN	NaN	NaN	NaN	NaN	NaN	NaN	NaN
16.4676	NaN	NaN	NaN	NaN	NaN	NaN	NaN	NaN
24.2801	NaN	NaN	NaN	NaN	NaN	NaN	NaN	NaN
18.7654	NaN	NaN	NaN	NaN	NaN	NaN	NaN	NaN
11.9486	NaN	NaN	NaN	NaN	NaN	NaN	NaN	NaN
15.3187	18.0761	15.3187	NaN	NaN	NaN	NaN	NaN	NaN
31.2501	NaN	NaN	NaN	NaN	NaN	NaN	NaN	NaN
17.3101	NaN	NaN	NaN	NaN	NaN	NaN	NaN	NaN
17.0038	NaN	NaN	NaN	NaN	NaN	NaN	NaN	NaN
27.4205	10.6465	NaN	NaN	NaN	NaN	NaN	NaN	NaN
7.88913	4.13605	NaN	NaN	NaN	NaN	NaN	NaN	NaN
16.2378	NaN	NaN	NaN	NaN	NaN	NaN	NaN	NaN
15.3953	NaN	NaN	NaN	NaN	NaN	NaN	NaN	NaN
19.3016	NaN	NaN	NaN	NaN	NaN	NaN	NaN	NaN
24.127	NaN	NaN	NaN	NaN	NaN	NaN	NaN	NaN
20.2207	NaN	NaN	NaN	NaN	NaN	NaN	NaN	NaN
11.7188	10.5699	NaN	NaN	NaN	NaN	NaN	NaN	NaN
25.5056	18.0761	17.9229	NaN	NaN	NaN	NaN	NaN	NaN
25.5056	15.9314	NaN	NaN	NaN	NaN	NaN	NaN	NaN
18.1527	NaN	NaN	NaN	NaN	NaN	NaN	NaN	NaN
19.3782	NaN	NaN	NaN	NaN	NaN	NaN	NaN	NaN
17.3101	NaN	NaN	NaN	NaN	NaN	NaN	NaN	NaN
22.978	0.765935	NaN	NaN	NaN	NaN	NaN	NaN	NaN
19.9143	16.8506	15.0889	25.3524	14.3996	18.9186	16.6208	17.8463	NaN
19.9143	16.8506	11.872	18.5356	13.7868	14.3996	17.0038	22.2887	NaN
28.1098	14.4762	NaN	NaN	NaN	NaN	NaN	NaN	NaN
20.91	NaN	NaN	NaN	NaN	NaN	NaN	NaN	NaN
21.7526	30.9438	16.9272	22.2887	26.3482	33.7777	27.2673	12.3316	19.6845
21.7526	30.9438	22.5185	29.5651	38.9095	42.0498	47.8709	48.5603	64.2619
21.7526	30.9438	16.9272	22.2887	26.3482	33.7777	28.1864	19.9143	19.5313
21.7526	30.9438	16.9272	22.2887	26.3482	33.7777	27.2673	16.391	11.6422
21.7526	30.9438	16.9272	22.2887	26.3482	33.7777	28.1864	17.5399	NaN
21.7526	30.9438	16.9272	22.2887	26.3482	33.7777	28.1864	19.9143	5.66792
21.7526	30.9438	16.9272	22.2887	26.3482	33.7777	27.2673	16.391	9.19122
5.74451	NaN	NaN	NaN	NaN	NaN	NaN	NaN	NaN
13.3273	3.75308	NaN	NaN	NaN	NaN	NaN	NaN	NaN
26.195	8.80825	NaN	NaN	NaN	NaN	NaN	NaN	NaN
25.429	24.3567	24.2035	30.4076	32.8586	22.8249	31.2501	26.195	23.4376
25.429	23.5142	23.6674	21.0632	22.4419	23.5908	18.7654	9.80397	9.03803
25.429	24.3567	24.2035	30.4076	32.8586	23.4376	27.8034	32.3225	28.263
25.429	23.5142	23.6674	21.0632	22.4419	27.0375	17.8463	19.225	21.7526
25.429	23.5142	23.6674	21.0632	22.4419	23.5908	11.3358	11.9486	12.255
25.429	23.5142	23.6674	21.0632	22.4419	27.0375	16.4676	10.6465	16.2378
25.429	23.5142	23.6674	21.0632	22.4419	23.5908	18.7654	10.7997	12.1018
25.429	23.5142	23.6674	21.0632	22.4419	27.0375	16.4676	5.74451	2.3744
12.5613	NaN	NaN	NaN	NaN	NaN	NaN	NaN	NaN
28.4162	29.1055	31.097	32.1693	38.7563	48.0241	60.1259	70.6958	55.2239
20.0675	21.7526	15.9314	16.391	11.6422	14.7825	NaN	NaN	NaN
35.8458	33.7011	33.3182	21.1398	21.0632	5.51473	13.1741	14.9357	NaN
35.8458	33.7011	33.3182	21.7526	28.4928	20.6802	20.3739	9.65078	4.97858
35.8458	33.7011	33.3182	21.7526	28.4928	18.0761	22.6717	23.9738	8.11891
35.8458	33.7011	33.3182	21.7526	28.4928	20.6802	20.3739	9.65078	10.9529
35.8458	33.7011	33.3182	21.7526	28.4928	18.0761	22.6717	23.9738	7.73594
21.4462	9.421	NaN	NaN	NaN	NaN	NaN	NaN	NaN
30.2544	16.9272	18.6122	21.3696	NaN	NaN	NaN	NaN	NaN
27.8034	25.5822	21.8291	9.49759	13.7868	9.72737	9.11463	0.919122	4.05946
27.8034	21.1398	18.9186	9.80397	10.2635	8.1955	10.5699	10.6465	14.7825
27.8034	25.5822	21.8291	11.489	9.11463	1.76165	NaN	NaN	NaN
27.8034	21.1398	18.9186	10.5699	9.57419	17.1569	21.0632	21.1398	20.91
27.8034	25.5822	21.8291	11.489	9.11463	4.05946	6.81682	18.5356	NaN
27.8034	25.5822	21.8291	9.49759	13.7868	9.72737	6.66363	13.0975	9.80397
27.8034	21.1398	18.9186	9.80397	10.2635	8.1955	10.0337	4.36583	NaN
27.8034	21.1398	18.9186	9.80397	10.2635	8.1955	10.5699	10.6465	9.57419
27.8034	25.5822	21.8291	9.49759	13.7868	9.72737	6.66363	13.0975	3.06374
12.8677	21.8291	15.1655	11.0295	7.42957	5.43814	11.1827	6.58704	11.2592
12.8677	21.8291	15.1655	11.0295	7.42957	3.37011	4.51902	NaN	NaN
20.6037	25.5056	23.1312	23.744	28.263	23.2844	31.0204	31.8629	23.8972
20.6037	24.5099	22.6717	17.9995	22.2887	13.8634	9.95715	12.255	13.0209
20.6037	24.5099	22.6717	17.9995	22.2887	13.8634	18.2293	17.4633	14.323
20.6037	24.5099	22.6717	17.9995	22.2887	13.8634	9.72737	5.13176	10.0337
30.7906	19.6845	21.9823	NaN	NaN	NaN	NaN	NaN	NaN
30.7906	21.5994	24.8929	25.429	29.8715	35.9989	25.3524	23.2078	10.8763
30.7906	21.5994	24.8929	25.429	29.8715	35.9989	22.8249	26.3482	31.4033
30.7906	21.5994	24.8929	25.429	29.8715	35.9989	25.3524	23.2078	11.5656
21.4462	20.5271	14.8591	NaN	NaN	NaN	NaN	NaN	NaN
23.5142	13.4039	NaN	NaN	NaN	NaN	NaN	NaN	NaN
23.4376	NaN	NaN	NaN	NaN	NaN	NaN	NaN	NaN
27.5737	15.2421	22.2121	21.9057	NaN	NaN	NaN	NaN	NaN
27.5737	21.1398	19.3782	9.80397	8.65507	11.2592	10.8763	4.21264	NaN
27.5737	21.1398	19.3782	7.96572	1.91484	NaN	NaN	NaN	NaN
19.6845	NaN	NaN	NaN	NaN	NaN	NaN	NaN	NaN
16.2378	20.8334	NaN	NaN	NaN	NaN	NaN	NaN	NaN
31.8629	33.0884	29.6417	20.6037	14.5528	14.6294	6.20407	NaN	NaN
31.8629	33.0884	29.6417	19.225	16.774	16.6208	14.4762	14.9357	NaN
31.8629	33.0884	29.6417	20.6037	14.5528	14.6294	7.96572	8.50188	NaN
25.7354	21.7526	18.3058	10.7997	8.50188	NaN	NaN	NaN	NaN
25.7354	21.7526	16.2378	18.3824	11.6422	7.19979	NaN	NaN	NaN
25.7354	21.7526	16.2378	18.3824	11.6422	5.43814	6.43385	NaN	NaN
23.744	24.6631	32.6288	13.6336	12.1784	4.90198	6.35726	6.20407	11.1061
23.744	19.3782	12.6379	7.96572	15.2421	3.90627	10.7231	15.9314	3.06374
23.744	19.3782	12.6379	5.82111	9.49759	6.05089	4.44242	NaN	NaN
23.744	24.6631	32.6288	13.6336	12.1784	1.83824	NaN	NaN	NaN
23.744	19.3782	12.6379	7.96572	15.2421	7.42957	NaN	NaN	NaN
26.5013	31.8629	18.6888	NaN	NaN	NaN	NaN	NaN	NaN
26.5013	31.8629	18.7654	18.6888	24.8163	24.8163	11.5656	4.6722	2.22121
26.5013	31.8629	18.7654	18.6888	24.8163	24.8163	29.7183	16.8506	29.7183
27.0375	20.8334	12.255	18.1527	NaN	NaN	NaN	NaN	NaN
31.1736	21.0632	NaN	NaN	NaN	NaN	NaN	NaN	NaN
27.9566	28.646	28.1098	36.3819	35.3096	39.4457	36.6883	11.489	NaN
27.9566	28.646	28.1098	36.3819	35.3096	39.4457	36.6883	9.421	7.19979
34.3139	41.5137	36.6883	35.7692	43.6583	52.9261	60.8152	56.9856	61.6578
25.9652	27.5737	30.4076	37.0713	25.6588	26.9609	14.9357	14.323	18.842
25.9652	27.5737	30.4076	37.0713	21.7526	22.5185	20.2973	19.9909	11.3358
25.9652	27.5737	30.4076	37.0713	21.7526	22.0589	26.2716	14.7825	12.255
25.9652	27.5737	30.4076	37.0713	25.6588	26.9609	16.0846	22.8249	10.6465
25.9652	27.5737	30.4076	37.0713	21.7526	22.0589	26.2716	17.0803	23.1312
25.9652	27.5737	30.4076	37.0713	21.7526	22.5185	20.2973	19.9909	12.5613
25.9652	27.5737	30.4076	37.0713	25.6588	26.9609	16.0846	22.8249	8.96144
25.6588	21.293	20.8334	14.1698	NaN	NaN	NaN	NaN	NaN
25.6588	21.5994	20.91	32.5522	26.4248	NaN	NaN	NaN	NaN
23.6674	17.5399	NaN	NaN	NaN	NaN	NaN	NaN	NaN
21.676	28.5694	28.4162	29.9481	21.9057	14.8591	19.7611	11.872	NaN
21.676	28.5694	28.4162	29.9481	18.9186	25.812	14.5528	13.557	8.96144
21.676	28.5694	28.4162	29.9481	21.9057	15.3187	16.5442	10.9529	16.008
21.676	28.5694	28.4162	29.9481	21.9057	14.8591	19.7611	12.4847	NaN
21.676	28.5694	28.4162	29.9481	18.9186	25.812	14.5528	11.489	2.98715
21.676	28.5694	28.4162	29.9481	18.9186	25.812	14.5528	13.557	6.51045
21.676	28.5694	28.4162	29.9481	18.9186	25.812	14.5528	11.489	4.21264
23.8206	26.9609	25.2759	30.331	NaN	NaN	NaN	NaN	NaN
33.3948	23.8206	13.94	16.0846	6.12748	NaN	NaN	NaN	NaN
28.9523	24.8929	19.1484	26.2716	8.1955	18.842	20.91	16.008	NaN
38.6031	42.6626	42.8924	50.3985	45.7263	56.526	66.0236	73.6063	92.0654
31.2501	19.6079	13.3273	16.0846	14.1698	NaN	NaN	NaN	NaN
31.2501	21.9057	22.4419	33.8543	22.7483	11.1827	10.9529	NaN	NaN
31.2501	21.9057	22.4419	33.8543	16.2378	NaN	NaN	NaN	NaN
33.4714	25.5822	23.744	7.96572	NaN	NaN	NaN	NaN	NaN
33.4714	25.5822	23.744	14.2464	9.65078	4.28924	NaN	NaN	NaN
34.5437	39.0627	42.3562	47.4114	51.4708	65.7938	80.7295	86.3975	92.0654
27.1907	24.2035	22.2121	17.2335	0.842528	NaN	NaN	NaN	NaN
27.0375	22.4419	6.20407	NaN	NaN	NaN	NaN	NaN	NaN
32.0161	22.5185	21.676	23.8972	29.3353	29.7949	36.6117	29.3353	26.5779
32.0161	21.0632	23.4376	16.391	19.7611	9.88056	11.7954	3.90627	NaN
32.0161	21.0632	23.4376	16.391	23.1312	13.94	12.4081	13.557	7.73594
32.0161	21.0632	23.4376	16.391	19.7611	19.7611	24.8929	6.28067	6.89341
32.0161	21.0632	23.4376	16.391	23.1312	15.2421	19.9909	4.51902	5.43814
32.0161	21.0632	23.4376	16.391	19.7611	19.7611	24.8929	5.43814	NaN
32.0161	21.0632	23.4376	16.391	23.1312	13.94	12.4081	13.557	1.2255
32.0161	21.0632	23.4376	16.391	19.7611	19.7611	24.8929	6.28067	4.82539
26.8077	22.5185	19.6079	19.0718	21.9823	NaN	NaN	NaN	NaN
26.8077	22.5185	19.6079	17.7697	19.3782	NaN	NaN	NaN	NaN
24.2801	28.9523	32.0161	40.8243	6.35726	NaN	NaN	NaN	NaN
24.2801	28.9523	32.0161	40.8243	2.60418	NaN	NaN	NaN	NaN
14.9357	18.5356	18.5356	22.5185	32.1693	20.2973	30.2544	4.13605	6.28067
14.9357	18.5356	18.5356	22.5185	32.1693	12.9443	20.3739	11.6422	10.6465
14.9357	18.5356	18.5356	22.5185	32.1693	20.2973	30.2544	4.59561	7.96572
42.1264	43.5051	41.1307	52.39	22.1355	32.1693	15.3953	14.1698	NaN
42.1264	43.5051	41.1307	52.39	28.7226	21.3696	15.8549	12.3316	NaN
42.1264	43.5051	41.1307	52.39	28.7226	18.842	20.5271	20.3739	NaN
34.3139	25.429	12.7145	NaN	NaN	NaN	NaN	NaN	NaN
17.9229	20.91	21.4462	18.9186	13.94	17.8463	11.489	7.19979	3.21693
17.9229	20.91	21.4462	16.6974	18.1527	15.4719	10.7997	13.94	11.1061
17.9229	20.91	21.4462	18.9186	16.3144	20.5271	10.4933	12.5613	9.95715
17.9229	20.91	21.4462	16.6974	18.1527	12.9443	13.557	9.95715	1.30209
17.9229	20.91	21.4462	18.9186	13.94	17.8463	14.9357	22.1355	8.65507
17.9229	20.91	21.4462	16.6974	18.1527	15.4719	8.42528	6.74023	NaN
17.9229	20.91	21.4462	18.9186	16.3144	20.5271	7.96572	9.88056	5.59133
17.9229	20.91	21.4462	18.9186	16.3144	20.5271	10.4933	10.7231	0.689341
17.9229	20.91	21.4462	16.6974	18.1527	12.9443	13.557	9.95715	4.36583
17.9229	20.91	21.4462	18.9186	13.94	17.8463	14.9357	22.1355	6.74023
26.8843	33.165	32.4756	39.0627	25.6588	14.9357	23.8206	2.52759	3.06374
26.8843	33.165	32.4756	39.0627	23.8206	19.9909	6.28067	NaN	NaN
26.8843	33.165	32.4756	39.0627	23.8206	19.9909	25.8886	12.3316	NaN
20.7568	27.4971	27.6503	32.9352	34.3139	25.812	18.459	NaN	NaN
19.1484	26.9609	25.5056	29.2587	40.0584	45.8795	45.4965	46.0327	66.0236
28.7992	32.3225	23.744	25.429	6.97001	NaN	NaN	NaN	NaN
28.7992	32.3225	23.744	25.429	12.1018	NaN	NaN	NaN	NaN
24.7397	32.7054	29.9481	37.9138	22.0589	6.35726	20.4505	NaN	NaN
24.7397	32.7054	29.9481	37.9138	22.0589	NaN	NaN	NaN	NaN
20.7568	28.9523	36.6117	43.1221	44.654	39.6754	46.2625	40.6711	49.6326
36.9947	38.9861	40.3648	43.8881	55.1473	44.9604	69.9299	53.692	78.6615
27.1907	33.165	18.1527	25.8886	15.5485	15.7017	NaN	NaN	NaN
27.1907	33.165	18.9952	20.8334	12.6379	14.8591	20.3739	7.65935	3.98286
27.1907	33.165	18.1527	25.8886	16.8506	19.4547	1.37868	12.4081	13.7868
27.1907	33.165	18.9952	20.8334	16.3144	16.9272	11.4124	3.5233	9.80397
27.1907	33.165	18.1527	25.8886	16.8506	19.4547	1.37868	NaN	NaN
27.1907	33.165	18.9952	20.8334	12.6379	14.8591	20.3739	7.65935	1.2255
28.1864	30.8672	33.0884	23.5142	24.127	33.3182	32.5522	32.2459	36.3053
28.1864	30.8672	33.0884	21.0632	24.2801	11.489	9.95715	10.5699	NaN
28.1864	30.8672	33.0884	21.0632	24.2801	17.5399	17.9995	1.37868	3.90627
34.85	28.8757	16.774	8.11891	NaN	NaN	NaN	NaN	NaN
34.85	28.8757	16.774	12.1784	NaN	NaN	NaN	NaN	NaN
27.3439	26.5013	14.7825	19.225	10.6465	7.58276	8.73166	NaN	NaN
34.9266	45.7263	23.5142	29.4885	33.8543	11.872	NaN	NaN	NaN
34.9266	45.7263	24.5865	27.2673	24.2035	NaN	NaN	NaN	NaN
34.9266	45.7263	23.5142	29.4885	33.8543	5.36154	12.4847	NaN	NaN
36.7649	36.9181	30.8672	17.4633	NaN	NaN	NaN	NaN	NaN
36.7649	36.9181	30.8672	19.7611	20.4505	29.1821	23.2078	18.5356	NaN
36.7649	36.9181	30.8672	19.7611	22.6717	25.5056	28.1864	7.27638	NaN
25.9652	25.5822	20.1441	28.7226	25.6588	14.706	11.1061	9.57419	2.45099
25.9652	25.5822	20.1441	28.7226	18.0761	19.3782	29.4119	NaN	NaN
25.9652	25.5822	20.1441	28.7226	25.6588	17.5399	12.255	4.28924	11.7954
25.9652	25.5822	20.1441	28.7226	25.6588	14.706	11.2592	NaN	NaN
25.9652	25.5822	20.1441	28.7226	25.6588	14.706	11.1061	9.57419	5.51473
29.4885	29.6417	20.4505	20.2207	9.57419	NaN	NaN	NaN	NaN
27.9566	29.5651	27.9566	32.2459	15.0123	NaN	NaN	NaN	NaN
27.9566	29.5651	27.9566	32.2459	17.4633	14.706	21.1398	NaN	NaN
30.8672	22.7483	27.3439	25.1227	14.7825	NaN	NaN	NaN	NaN
30.8672	22.7483	27.3439	20.2973	17.6931	4.44242	10.1103	NaN	NaN
30.8672	22.7483	27.3439	20.2973	17.6931	8.88485	17.6931	NaN	NaN
35.3862	43.8115	39.5222	21.676	25.812	NaN	NaN	NaN	NaN
35.3862	43.8115	39.5222	24.2801	28.4162	19.3782	29.7183	NaN	NaN
27.1141	31.5565	30.331	21.1398	12.5613	NaN	NaN	NaN	NaN
27.1141	31.5565	30.331	19.6845	15.3953	16.4676	7.96572	NaN	NaN
27.1141	31.5565	30.331	21.1398	15.4719	9.421	16.6974	NaN	NaN
25.2759	29.2587	32.399	39.9818	19.225	25.1227	10.5699	NaN	NaN
25.2759	29.2587	32.399	39.9818	25.8886	26.3482	11.3358	NaN	NaN
25.2759	29.2587	32.399	39.9818	19.225	25.1227	5.97429	NaN	NaN
25.2759	29.2587	32.399	39.9818	25.8886	26.3482	8.57847	7.50616	17.9995
21.5994	27.2673	23.5908	31.7863	35.0798	19.6845	47.5646	50.7049	56.4494
21.5994	27.2673	23.5908	31.7863	35.0798	17.9995	14.8591	6.05089	9.80397
21.5994	27.2673	23.5908	31.7863	35.0798	19.6845	16.9272	18.3058	7.27638
21.5994	27.2673	23.5908	31.7863	35.0798	17.9995	14.8591	5.05517	4.90198
21.5994	27.2673	23.5908	31.7863	35.0798	19.6845	16.9272	18.3058	5.97429
28.4928	29.7183	21.1398	31.9395	18.1527	NaN	NaN	NaN	NaN
28.4928	29.7183	21.1398	31.9395	19.1484	15.1655	11.1061	NaN	NaN
34.5437	34.3905	15.2421	18.5356	22.1355	10.1103	NaN	NaN	NaN
34.5437	34.3905	12.255	22.3653	18.7654	5.20836	7.88913	4.7488	NaN
34.5437	34.3905	12.255	22.3653	18.7654	11.0295	9.88056	NaN	NaN
22.3653	27.4205	28.646	33.3182	39.2159	16.6974	22.1355	NaN	NaN
22.3653	27.4205	28.646	33.3182	39.2159	20.6037	12.1018	NaN	NaN
31.9395	32.2459	37.3776	45.9561	49.4028	46.3391	50.7049	48.6369	54.9941
28.646	30.4076	33.2416	36.7649	42.5094	46.4923	NaN	NaN	NaN
26.3482	27.1907	22.2121	30.1778	32.1693	16.1612	12.9443	NaN	NaN
26.3482	27.1907	22.2121	30.1778	32.1693	15.9314	12.1784	NaN	NaN

## Sheet: eccentricity
0.442936	NaN	NaN	NaN	NaN	NaN	NaN	NaN	NaN
0.628799	NaN	NaN	NaN	NaN	NaN	NaN	NaN	NaN
0.349436	NaN	NaN	NaN	NaN	NaN	NaN	NaN	NaN
0.723012	NaN	NaN	NaN	NaN	NaN	NaN	NaN	NaN
0.537705	NaN	NaN	NaN	NaN	NaN	NaN	NaN	NaN
0.670099	NaN	NaN	NaN	NaN	NaN	NaN	NaN	NaN
0.340477	NaN	NaN	NaN	NaN	NaN	NaN	NaN	NaN
0.682954	NaN	NaN	NaN	NaN	NaN	NaN	NaN	NaN
0.448694	NaN	NaN	NaN	NaN	NaN	NaN	NaN	NaN
0.644815	NaN	NaN	NaN	NaN	NaN	NaN	NaN	NaN
0.658822	NaN	NaN	NaN	NaN	NaN	NaN	NaN	NaN
0.510076	NaN	NaN	NaN	NaN	NaN	NaN	NaN	NaN
0.589375	NaN	NaN	NaN	NaN	NaN	NaN	NaN	NaN
0.490991	NaN	NaN	NaN	NaN	NaN	NaN	NaN	NaN
0.403469	NaN	NaN	NaN	NaN	NaN	NaN	NaN	NaN
0.56165	NaN	NaN	NaN	NaN	NaN	NaN	NaN	NaN
0.319742	NaN	NaN	NaN	NaN	NaN	NaN	NaN	NaN
0.542029	NaN	NaN	NaN	NaN	NaN	NaN	NaN	NaN
0.188784	NaN	NaN	NaN	NaN	NaN	NaN	NaN	NaN
0.419212	NaN	NaN	NaN	NaN	NaN	NaN	NaN	NaN
0.349246	NaN	NaN	NaN	NaN	NaN	NaN	NaN	NaN
0.44095	NaN	NaN	NaN	NaN	NaN	NaN	NaN	NaN
0.733011	NaN	NaN	NaN	NaN	NaN	NaN	NaN	NaN
0.625244	NaN	NaN	NaN	NaN	NaN	NaN	NaN	NaN
0.609901	NaN	NaN	NaN	NaN	NaN	NaN	NaN	NaN
0.58006	0.64756	NaN	NaN	NaN	NaN	NaN	NaN	NaN
0.564234	NaN	NaN	NaN	NaN	NaN	NaN	NaN	NaN
0.287049	NaN	NaN	NaN	NaN	NaN	NaN	NaN	NaN
0.419477	NaN	NaN	NaN	NaN	NaN	NaN	NaN	NaN
0.578071	0.493384	NaN	NaN	NaN	NaN	NaN	NaN	NaN
0.578071	0.582877	NaN	NaN	NaN	NaN	NaN	NaN	NaN
0.579856	NaN	NaN	NaN	NaN	NaN	NaN	NaN	NaN
0.527259	NaN	NaN	NaN	NaN	NaN	NaN	NaN	NaN
0.476653	NaN	NaN	NaN	NaN	NaN	NaN	NaN	NaN
0.531427	NaN	NaN	NaN	NaN	NaN	NaN	NaN	NaN
0.61042	NaN	NaN	NaN	NaN	NaN	NaN	NaN	NaN
0.46287	NaN	NaN	NaN	NaN	NaN	NaN	NaN	NaN
0.629455	NaN	NaN	NaN	NaN	NaN	NaN	NaN	NaN
0.492815	NaN	NaN	NaN	NaN	NaN	NaN	NaN	NaN
0.581505	0.386052	0.481456	NaN	NaN	NaN	NaN	NaN	NaN
0.707454	NaN	NaN	NaN	NaN	NaN	NaN	NaN	NaN
0.509287	0.331202	NaN	NaN	NaN	NaN	NaN	NaN	NaN
0.308097	NaN	NaN	NaN	NaN	NaN	NaN	NaN	NaN
0.597792	NaN	NaN	NaN	NaN	NaN	NaN	NaN	NaN
0.584538	NaN	NaN	NaN	NaN	NaN	NaN	NaN	NaN
0.459308	NaN	NaN	NaN	NaN	NaN	NaN	NaN	NaN
0.39278	NaN	NaN	NaN	NaN	NaN	NaN	NaN	NaN
0.551441	NaN	NaN	NaN	NaN	NaN	NaN	NaN	NaN
0.453344	0.531398	0.504536	NaN	NaN	NaN	NaN	NaN	NaN
0.556173	NaN	NaN	NaN	NaN	NaN	NaN	NaN	NaN
0.537632	NaN	NaN	NaN	NaN	NaN	NaN	NaN	NaN
0.667624	NaN	NaN	NaN	NaN	NaN	NaN	NaN	NaN
0.600617	0.635817	NaN	NaN	NaN	NaN	NaN	NaN	NaN
0.311227	0.36539	NaN	NaN	NaN	NaN	NaN	NaN	NaN
0.44679	NaN	NaN	NaN	NaN	NaN	NaN	NaN	NaN
0.497179	NaN	NaN	NaN	NaN	NaN	NaN	NaN	NaN
0.420327	NaN	NaN	NaN	NaN	NaN	NaN	NaN	NaN
0.588507	NaN	NaN	NaN	NaN	NaN	NaN	NaN	NaN
0.227717	NaN	NaN	NaN	NaN	NaN	NaN	NaN	NaN
0.516852	0.52849	NaN	NaN	NaN	NaN	NaN	NaN	NaN
0.768721	0.499472	0.445544	NaN	NaN	NaN	NaN	NaN	NaN
0.768721	0.528758	NaN	NaN	NaN	NaN	NaN	NaN	NaN
0.401479	NaN	NaN	NaN	NaN	NaN	NaN	NaN	NaN
0.642039	NaN	NaN	NaN	NaN	NaN	NaN	NaN	NaN
0.576694	NaN	NaN	NaN	NaN	NaN	NaN	NaN	NaN
0.496296	0.657536	NaN	NaN	NaN	NaN	NaN	NaN	NaN
0.491529	0.437011	0.272568	0.323806	0.472152	0.44146	0.331874	0.254193	NaN
0.491529	0.437011	0.376242	0.419462	0.329075	0.470774	0.293562	0.495351	NaN
0.326094	0.515063	NaN	NaN	NaN	NaN	NaN	NaN	NaN
0.453888	NaN	NaN	NaN	NaN	NaN	NaN	NaN	NaN
0.47207	0.269856	0.439631	0.599591	0.469885	0.388641	0.230763	0.254631	0.493377
0.47207	0.269856	0.353419	0.333737	0.385306	0.234348	0.398895	0.453468	0.520241
0.47207	0.269856	0.439631	0.599591	0.469885	0.388641	0.384424	0.236077	0.317412
0.47207	0.269856	0.439631	0.599591	0.469885	0.388641	0.230763	0.448082	0.537477
0.47207	0.269856	0.439631	0.599591	0.469885	0.388641	0.384424	0.292383	NaN
0.47207	0.269856	0.439631	0.599591	0.469885	0.388641	0.384424	0.236077	0.819478
0.47207	0.269856	0.439631	0.599591	0.469885	0.388641	0.230763	0.448082	0.435736
0.172092	NaN	NaN	NaN	NaN	NaN	NaN	NaN	NaN
0.363186	0.45146	NaN	NaN	NaN	NaN	NaN	NaN	NaN
0.553868	0.519589	NaN	NaN	NaN	NaN	NaN	NaN	NaN
0.449151	0.409049	0.398873	0.293421	0.434033	0.490766	0.527105	0.721668	0.714111
0.449151	0.462548	0.433956	0.291999	0.397845	0.352391	0.398196	0.332586	0.252267
0.449151	0.409049	0.398873	0.293421	0.434033	0.392175	0.198485	0.627906	0.526072
0.449151	0.462548	0.433956	0.291999	0.397845	0.153592	0.404046	0.302455	0.327776
0.449151	0.462548	0.433956	0.291999	0.397845	0.352391	0.421989	0.214857	0.585671
0.449151	0.462548	0.433956	0.291999	0.397845	0.153592	0.477443	0.351217	0.282404
0.449151	0.462548	0.433956	0.291999	0.397845	0.352391	0.398196	0.53033	0.543846
0.449151	0.462548	0.433956	0.291999	0.397845	0.153592	0.477443	0.455351	0.445764
0.760952	NaN	NaN	NaN	NaN	NaN	NaN	NaN	NaN
0.455637	0.44925	0.243065	0.466082	0.259885	0.425221	0.528049	0.715441	0.798733
0.569135	0.427532	0.376662	0.442116	0.51659	0.599881	NaN	NaN	NaN
0.558332	0.454822	0.369613	0.208452	0.506589	0.589253	0.39933	0.599989	NaN
0.558332	0.454822	0.369613	0.323064	0.352557	0.107889	0.300974	0.32955	0.374227
0.558332	0.454822	0.369613	0.323064	0.352557	0.167136	0.401744	0.411498	0.38645
0.558332	0.454822	0.369613	0.323064	0.352557	0.107889	0.300974	0.32955	0.389344
0.558332	0.454822	0.369613	0.323064	0.352557	0.167136	0.401744	0.411498	0.405605
0.308965	0.681599	NaN	NaN	NaN	NaN	NaN	NaN	NaN
0.378814	0.551519	0.643957	0.544509	NaN	NaN	NaN	NaN	NaN
0.442304	0.231554	0.201553	0.27033	0.56016	0.426416	0.611739	0.661438	0.725695
0.442304	0.377041	0.447629	0.338964	0.4046	0.567297	0.558495	0.369741	0.488858
0.442304	0.231554	0.201553	0.482821	0.378927	0.125858	NaN	NaN	NaN
0.442304	0.377041	0.447629	0.338586	0.610853	0.437313	0.458334	0.370839	0.532611
0.442304	0.231554	0.201553	0.482821	0.378927	0.51269	0.430593	0.308723	NaN
0.442304	0.231554	0.201553	0.27033	0.56016	0.426416	0.683106	0.430872	0.498338
0.442304	0.377041	0.447629	0.338964	0.4046	0.567297	0.554614	0.498653	NaN
0.442304	0.377041	0.447629	0.338964	0.4046	0.567297	0.558495	0.369741	0.348261
0.442304	0.231554	0.201553	0.27033	0.56016	0.426416	0.683106	0.430872	0.725955
0.625739	0.610193	0.520689	0.663038	0.608051	0.445258	0.443128	0.497866	0.383596
0.625739	0.610193	0.520689	0.663038	0.608051	0.544356	0.554246	NaN	NaN
0.332765	0.510617	0.368107	0.443164	0.547636	0.727416	0.752437	0.765614	0.67033
0.332765	0.48081	0.305699	0.429664	0.329632	0.454315	0.470556	0.494471	0.352517
0.332765	0.48081	0.305699	0.429664	0.329632	0.325111	0.274257	0.54458	0.508762
0.332765	0.48081	0.305699	0.429664	0.329632	0.454315	0.378085	0.580412	0.471523
0.458819	0.495972	0.482209	NaN	NaN	NaN	NaN	NaN	NaN
0.458819	0.440742	0.210306	0.346192	0.251915	0.37893	0.345367	0.257584	0.511744
0.458819	0.440742	0.210306	0.346192	0.251915	0.37893	0.439591	0.442644	0.39418
0.458819	0.440742	0.210306	0.346192	0.251915	0.37893	0.345367	0.257584	0.502575
0.305101	0.475885	0.596209	NaN	NaN	NaN	NaN	NaN	NaN
0.453604	0.577049	NaN	NaN	NaN	NaN	NaN	NaN	NaN
0.433127	NaN	NaN	NaN	NaN	NaN	NaN	NaN	NaN
0.4303	0.557892	0.418685	0.585468	NaN	NaN	NaN	NaN	NaN
0.4303	0.388266	0.320582	0.559221	0.474918	0.582202	0.444313	0.671938	NaN
0.4303	0.388266	0.320582	0.535927	0.489528	NaN	NaN	NaN	NaN
0.606131	NaN	NaN	NaN	NaN	NaN	NaN	NaN	NaN
0.528905	0.415067	NaN	NaN	NaN	NaN	NaN	NaN	NaN
0.420295	0.480658	0.374679	0.33855	0.271854	0.526098	0.69691	NaN	NaN
0.420295	0.480658	0.374679	0.365124	0.293781	0.477745	0.53545	0.315207	NaN
0.420295	0.480658	0.374679	0.33855	0.271854	0.526098	0.471005	0.581979	NaN
0.277662	0.321134	0.554491	0.517656	0.295656	NaN	NaN	NaN	NaN
0.277662	0.321134	0.581298	0.295528	0.382848	0.472917	NaN	NaN	NaN
0.277662	0.321134	0.581298	0.295528	0.382848	0.554215	0.334161	NaN	NaN
0.526442	0.50876	0.43689	0.137705	0.357632	0.636161	0.626202	0.533044	0.602989
0.526442	0.452547	0.414108	0.334121	0.183004	0.375137	0.168956	0.288697	0.30675
0.526442	0.452547	0.414108	0.434201	0.44644	0.537148	0.47329	NaN	NaN
0.526442	0.50876	0.43689	0.137705	0.357632	0.614636	NaN	NaN	NaN
0.526442	0.452547	0.414108	0.334121	0.183004	0.327624	NaN	NaN	NaN
0.434661	0.396117	0.215014	NaN	NaN	NaN	NaN	NaN	NaN
0.434661	0.396117	0.418633	0.400269	0.343669	0.487723	0.543248	0.75418	0.533638
0.434661	0.396117	0.418633	0.400269	0.343669	0.487723	0.579681	0.680497	0.648371
0.422825	0.481116	0.437883	0.45172	NaN	NaN	NaN	NaN	NaN
0.489869	0.541663	NaN	NaN	NaN	NaN	NaN	NaN	NaN
0.386645	0.411189	0.337479	0.318259	0.325526	0.473572	0.36104	0.497769	NaN
0.386645	0.411189	0.337479	0.318259	0.325526	0.473572	0.36104	0.395185	0.41367
0.356778	0.281102	0.508702	0.486403	0.663554	0.770353	0.609649	0.793578	0.736381
0.584025	0.443186	0.552181	0.510569	0.419104	0.258809	0.442426	0.495123	0.480183
0.584025	0.443186	0.552181	0.510569	0.442545	0.349875	0.348275	0.315892	0.42439
0.584025	0.443186	0.552181	0.510569	0.442545	0.150155	0.410747	0.374186	0.427348
0.584025	0.443186	0.552181	0.510569	0.419104	0.258809	0.437735	0.471934	0.473548
0.584025	0.443186	0.552181	0.510569	0.442545	0.150155	0.410747	0.311038	0.361262
0.584025	0.443186	0.552181	0.510569	0.442545	0.349875	0.348275	0.315892	0.256339
0.584025	0.443186	0.552181	0.510569	0.419104	0.258809	0.437735	0.471934	0.497017
0.44014	0.700597	0.724747	0.634183	NaN	NaN	NaN	NaN	NaN
0.44014	0.580519	0.57428	0.486156	0.693605	NaN	NaN	NaN	NaN
0.495815	0.501529	NaN	NaN	NaN	NaN	NaN	NaN	NaN
0.36613	0.300521	0.294257	0.345745	0.160557	0.51542	0.319238	0.573238	NaN
0.36613	0.300521	0.294257	0.345745	0.396495	0.260777	0.37372	0.515163	0.533797
0.36613	0.300521	0.294257	0.345745	0.160557	0.255561	0.36606	0.452931	0.565582
0.36613	0.300521	0.294257	0.345745	0.160557	0.51542	0.319238	0.656938	NaN
0.36613	0.300521	0.294257	0.345745	0.396495	0.260777	0.37372	0.553606	0.265956
0.36613	0.300521	0.294257	0.345745	0.396495	0.260777	0.37372	0.515163	0.504117
0.36613	0.300521	0.294257	0.345745	0.396495	0.260777	0.37372	0.553606	0.569809
0.555233	0.414861	0.600077	0.446913	NaN	NaN	NaN	NaN	NaN
0.25226	0.309113	0.467151	0.501348	0.626832	NaN	NaN	NaN	NaN
0.437049	0.412112	0.215003	0.2939	0.572364	0.444005	0.440658	0.696438	NaN
0.42709	0.156579	0.534144	0.568624	0.553935	0.62249	0.680625	0.655687	0.748527
0.426231	0.552978	0.354973	0.475668	0.268155	NaN	NaN	NaN	NaN
0.426231	0.457525	0.436774	0.396173	0.363253	0.390188	0.291995	NaN	NaN
0.426231	0.457525	0.436774	0.396173	0.292507	NaN	NaN	NaN	NaN
0.454963	0.558578	0.664749	0.58607	NaN	NaN	NaN	NaN	NaN
0.454963	0.558578	0.664749	0.460293	0.499736	0.491586	NaN	NaN	NaN
0.360872	0.52006	0.615523	0.628889	0.762677	0.814063	0.853571	0.846459	0.704435
0.555024	0.545963	0.539627	0.57664	0.81217	NaN	NaN	NaN	NaN
0.334699	0.683244	0.80427	NaN	NaN	NaN	NaN	NaN	NaN
0.225354	0.141252	0.525421	0.342495	0.39632	0.642389	0.681295	0.855439	0.716971
0.225354	0.268442	0.493507	0.295468	0.44331	0.704255	0.594795	0.763804	NaN
0.225354	0.268442	0.493507	0.488921	0.548708	0.555967	0.204036	0.408093	0.335137
0.225354	0.268442	0.493507	0.295468	0.44331	0.640815	0.377711	0.621653	0.429636
0.225354	0.268442	0.493507	0.488921	0.548708	0.442154	0.104963	0.558566	0.329446
0.225354	0.268442	0.493507	0.295468	0.44331	0.640815	0.377711	0.421399	NaN
0.225354	0.268442	0.493507	0.488921	0.548708	0.555967	0.204036	0.408093	0.561951
0.225354	0.268442	0.493507	0.295468	0.44331	0.640815	0.377711	0.621653	0.49965
0.313467	0.382982	0.591269	0.425559	0.484718	NaN	NaN	NaN	NaN
0.313467	0.382982	0.591269	0.360608	0.473012	NaN	NaN	NaN	NaN
0.397188	0.400489	0.376309	0.517958	0.408951	NaN	NaN	NaN	NaN
0.397188	0.400489	0.376309	0.517958	0.340446	NaN	NaN	NaN	NaN
0.647933	0.704028	0.692202	0.423851	0.539118	0.54059	0.566747	0.570184	0.487337
0.647933	0.704028	0.692202	0.423851	0.539118	0.408007	0.65929	0.781566	0.900071
0.647933	0.704028	0.692202	0.423851	0.539118	0.54059	0.566747	0.599815	0.610231
0.482731	0.296818	0.474797	0.503199	0.505467	0.438151	0.429458	0.488867	NaN
0.482731	0.296818	0.474797	0.503199	0.419004	0.26978	0.359904	0.608877	NaN
0.482731	0.296818	0.474797	0.503199	0.419004	0.353158	0.494973	0.384252	NaN
0.658434	0.493372	0.645383	NaN	NaN	NaN	NaN	NaN	NaN
0.684594	0.510571	0.241452	0.384794	0.305349	0.288138	0.320558	0.67588	0.479424
0.684594	0.510571	0.241452	0.498413	0.270551	0.438067	0.424091	0.524985	0.52131
0.684594	0.510571	0.241452	0.384794	0.336322	0.472452	0.407749	0.378	0.429952
0.684594	0.510571	0.241452	0.498413	0.270551	0.291447	0.565827	0.600192	0.610959
0.684594	0.510571	0.241452	0.384794	0.305349	0.288138	0.345868	0.48248	0.345995
0.684594	0.510571	0.241452	0.498413	0.270551	0.438067	0.376973	0.421948	NaN
0.684594	0.510571	0.241452	0.384794	0.336322	0.472452	0.472706	0.401898	0.552495
0.684594	0.510571	0.241452	0.384794	0.336322	0.472452	0.407749	0.451551	NaN
0.684594	0.510571	0.241452	0.498413	0.270551	0.291447	0.565827	0.600192	0.47741
0.684594	0.510571	0.241452	0.384794	0.305349	0.288138	0.345868	0.48248	0.371021
0.409552	0.406556	0.370801	0.418654	0.39461	0.540412	0.34226	0.357442	0.812106
0.409552	0.406556	0.370801	0.418654	0.295326	0.634435	0.397199	NaN	NaN
0.409552	0.406556	0.370801	0.418654	0.295326	0.634435	0.523539	0.613659	NaN
0.461309	0.341648	0.531069	0.558123	0.417282	0.402573	0.457907	NaN	NaN
0.673038	0.394761	0.57125	0.506536	0.474478	0.589126	0.743382	0.745867	0.837478
0.336469	0.539839	0.634696	0.577768	0.350164	NaN	NaN	NaN	NaN
0.336469	0.539839	0.634696	0.577768	0.373654	NaN	NaN	NaN	NaN
0.424908	0.325501	0.559027	0.727155	0.192659	0.569457	0.548836	NaN	NaN
0.424908	0.325501	0.559027	0.727155	0.475095	NaN	NaN	NaN	NaN
0.364204	0.269629	0.453181	0.438614	0.545266	0.821878	0.826204	0.891116	0.903876
0.414045	0.609476	0.747054	0.79253	0.795836	0.866603	0.838681	0.889774	0.899206
0.320703	0.236729	0.484868	0.256708	0.462293	0.216587	NaN	NaN	NaN
0.320703	0.236729	0.247096	0.417259	0.35891	0.318727	0.335972	0.460364	NaN
0.320703	0.236729	0.484868	0.256708	0.395864	0.414376	0.598506	0.588905	0.716938
0.320703	0.236729	0.247096	0.417259	0.136445	0.817679	0.286345	0.530671	0.311424
0.320703	0.236729	0.484868	0.256708	0.395864	0.414376	0.570424	NaN	NaN
0.320703	0.236729	0.247096	0.417259	0.35891	0.318727	0.335972	0.460364	0.695608
0.457938	0.374439	0.492154	0.350727	0.39375	0.306999	0.396595	0.585038	0.497455
0.457938	0.374439	0.492154	0.388356	0.421762	0.4306	0.490844	0.532478	NaN
0.457938	0.374439	0.492154	0.388356	0.421762	0.40692	0.323222	0.405974	0.502779
0.550283	0.589255	0.663224	0.583478	NaN	NaN	NaN	NaN	NaN
0.550283	0.589255	0.663224	0.367528	NaN	NaN	NaN	NaN	NaN
0.395829	0.44111	0.517875	0.545509	0.37902	0.37805	0.603494	NaN	NaN
0.521914	0.675828	0.306327	0.555269	0.625662	0.257657	NaN	NaN	NaN
0.521914	0.675828	0.335679	0.422816	0.417097	NaN	NaN	NaN	NaN
0.521914	0.675828	0.306327	0.555269	0.625662	0.50342	0.468597	NaN	NaN
0.319209	0.530058	0.607218	0.381593	NaN	NaN	NaN	NaN	NaN
0.319209	0.530058	0.607218	0.716306	0.424695	0.274932	0.513262	0.18799	NaN
0.319209	0.530058	0.607218	0.716306	0.353149	0.390254	0.42378	0.272573	NaN
0.312621	0.272027	0.22367	0.231583	0.350538	0.2614	0.328271	0.368886	NaN
0.312621	0.272027	0.22367	0.231583	0.310874	0.52329	0.407835	NaN	NaN
0.312621	0.272027	0.22367	0.231583	0.350538	0.358601	0.628225	0.710606	0.446123
0.312621	0.272027	0.22367	0.231583	0.350538	0.2614	0.423676	NaN	NaN
0.312621	0.272027	0.22367	0.231583	0.350538	0.2614	0.328271	0.368886	0.4858
0.213083	0.280624	0.579153	0.233754	0.418043	NaN	NaN	NaN	NaN
0.302303	0.467872	0.557869	0.521548	0.292437	NaN	NaN	NaN	NaN
0.302303	0.467872	0.557869	0.521548	0.531857	0.619304	0.493595	NaN	NaN
0.538958	0.508256	0.511733	0.631907	0.597812	NaN	NaN	NaN	NaN
0.538958	0.508256	0.511733	0.397002	0.26978	0.33555	0.626563	NaN	NaN
0.538958	0.508256	0.511733	0.397002	0.26978	0.256944	0.876008	NaN	NaN
0.487094	0.652023	0.772833	0.338406	0.347383	NaN	NaN	NaN	NaN
0.487094	0.652023	0.772833	0.382958	0.548745	0.6285	0.530892	NaN	NaN
0.459112	0.426851	0.575881	0.430147	0.539805	NaN	NaN	NaN	NaN
0.459112	0.426851	0.575881	0.318686	0.294242	0.586665	0.512823	NaN	NaN
0.459112	0.426851	0.575881	0.430147	0.529841	0.508399	0.305464	NaN	NaN
0.310941	0.536153	0.596781	0.724238	0.191977	0.362459	0.348611	NaN	NaN
0.310941	0.536153	0.596781	0.724238	0.486547	0.641894	0.348596	NaN	NaN
0.310941	0.536153	0.596781	0.724238	0.191977	0.362459	0.336138	NaN	NaN
0.310941	0.536153	0.596781	0.724238	0.486547	0.641894	0.355982	0.611239	0.292918
0.35572	0.388595	0.329106	0.380198	0.30544	0.487221	0.767163	0.66404	0.742733
0.35572	0.388595	0.329106	0.380198	0.30544	0.222987	0.48154	0.548845	0.599934
0.35572	0.388595	0.329106	0.380198	0.30544	0.487221	0.408848	0.504115	0.447166
0.35572	0.388595	0.329106	0.380198	0.30544	0.222987	0.48154	0.240155	0.442509
0.35572	0.388595	0.329106	0.380198	0.30544	0.487221	0.408848	0.504115	0.499636
0.4637	0.535462	0.647516	0.69589	0.252403	NaN	NaN	NaN	NaN
0.4637	0.535462	0.647516	0.69589	0.347535	0.628595	0.568126	NaN	NaN
0.639196	0.74311	0.358243	0.533449	0.510231	0.445161	NaN	NaN	NaN
0.639196	0.74311	0.732403	0.514039	0.595469	0.73507	0.674494	0.660438	NaN
0.639196	0.74311	0.732403	0.514039	0.595469	0.529818	0.371909	NaN	NaN
0.42182	0.352602	0.479634	0.531433	0.410221	0.494798	0.460082	NaN	NaN
0.42182	0.352602	0.479634	0.531433	0.410221	0.183673	0.368979	NaN	NaN
0.5089	0.538906	0.593783	0.621073	0.640119	0.718799	0.734678	0.780071	0.790955
0.450681	0.388351	0.646861	0.756732	0.665873	0.609941	NaN	NaN	NaN
0.593545	0.580173	0.596125	0.533437	0.608751	0.530837	0.468142	NaN	NaN
0.593545	0.580173	0.596125	0.533437	0.608751	0.184835	0.434442	NaN	NaN

## Sheet: concentration
10.0335	NaN	NaN	NaN	NaN	NaN	NaN	NaN	NaN
12.3837	NaN	NaN	NaN	NaN	NaN	NaN	NaN	NaN
8.32203	NaN	NaN	NaN	NaN	NaN	NaN	NaN	NaN
10.4	NaN	NaN	NaN	NaN	NaN	NaN	NaN	NaN
10.5556	NaN	NaN	NaN	NaN	NaN	NaN	NaN	NaN
12.0714	NaN	NaN	NaN	NaN	NaN	NaN	NaN	NaN
8.97087	NaN	NaN	NaN	NaN	NaN	NaN	NaN	NaN
10.168	NaN	NaN	NaN	NaN	NaN	NaN	NaN	NaN
9.5	NaN	NaN	NaN	NaN	NaN	NaN	NaN	NaN
9	NaN	NaN	NaN	NaN	NaN	NaN	NaN	NaN
9.29167	NaN	NaN	NaN	NaN	NaN	NaN	NaN	NaN
13.4704	NaN	NaN	NaN	NaN	NaN	NaN	NaN	NaN
7.5082	NaN	NaN	NaN	NaN	NaN	NaN	NaN	NaN
11.6386	NaN	NaN	NaN	NaN	NaN	NaN	NaN	NaN
12.7363	NaN	NaN	NaN	NaN	NaN	NaN	NaN	NaN
10.9631	NaN	NaN	NaN	NaN	NaN	NaN	NaN	NaN
14.6607	NaN	NaN	NaN	NaN	NaN	NaN	NaN	NaN
10.4671	NaN	NaN	NaN	NaN	NaN	NaN	NaN	NaN
11.7955	NaN	NaN	NaN	NaN	NaN	NaN	NaN	NaN
10.9014	NaN	NaN	NaN	NaN	NaN	NaN	NaN	NaN
10.4382	NaN	NaN	NaN	NaN	NaN	NaN	NaN	NaN
12.484	NaN	NaN	NaN	NaN	NaN	NaN	NaN	NaN
10.4639	NaN	NaN	NaN	NaN	NaN	NaN	NaN	NaN
10.6299	NaN	NaN	NaN	NaN	NaN	NaN	NaN	NaN
10.1284	NaN	NaN	NaN	NaN	NaN	NaN	NaN	NaN
10.7527	12.6402	NaN	NaN	NaN	NaN	NaN	NaN	NaN
12.5132	NaN	NaN	NaN	NaN	NaN	NaN	NaN	NaN
12.6629	NaN	NaN	NaN	NaN	NaN	NaN	NaN	NaN
15.413	NaN	NaN	NaN	NaN	NaN	NaN	NaN	NaN
8.99315	12.0541	NaN	NaN	NaN	NaN	NaN	NaN	NaN
8.99315	10.5164	NaN	NaN	NaN	NaN	NaN	NaN	NaN
9.5	NaN	NaN	NaN	NaN	NaN	NaN	NaN	NaN
11.9851	NaN	NaN	NaN	NaN	NaN	NaN	NaN	NaN
14.092	NaN	NaN	NaN	NaN	NaN	NaN	NaN	NaN
13.4877	NaN	NaN	NaN	NaN	NaN	NaN	NaN	NaN
8.9875	NaN	NaN	NaN	NaN	NaN	NaN	NaN	NaN
14.2769	NaN	NaN	NaN	NaN	NaN	NaN	NaN	NaN
11.2648	NaN	NaN	NaN	NaN	NaN	NaN	NaN	NaN
15.7872	NaN	NaN	NaN	NaN	NaN	NaN	NaN	NaN
9.73043	11.9593	14.0035	NaN	NaN	NaN	NaN	NaN	NaN
10.5673	NaN	NaN	NaN	NaN	NaN	NaN	NaN	NaN
10.9577	9.75429	NaN	NaN	NaN	NaN	NaN	NaN	NaN
12.7626	NaN	NaN	NaN	NaN	NaN	NaN	NaN	NaN
11.8288	NaN	NaN	NaN	NaN	NaN	NaN	NaN	NaN
13.1395	NaN	NaN	NaN	NaN	NaN	NaN	NaN	NaN
14.1735	NaN	NaN	NaN	NaN	NaN	NaN	NaN	NaN
14.1796	NaN	NaN	NaN	NaN	NaN	NaN	NaN	NaN
12.2692	NaN	NaN	NaN	NaN	NaN	NaN	NaN	NaN
11.265	12.4364	12.335	NaN	NaN	NaN	NaN	NaN	NaN
12.5123	NaN	NaN	NaN	NaN	NaN	NaN	NaN	NaN
13.1106	NaN	NaN	NaN	NaN	NaN	NaN	NaN	NaN
10.2973	NaN	NaN	NaN	NaN	NaN	NaN	NaN	NaN
13.1145	11.3525	NaN	NaN	NaN	NaN	NaN	NaN	NaN
8.65049	11.3889	NaN	NaN	NaN	NaN	NaN	NaN	NaN
13.9906	NaN	NaN	NaN	NaN	NaN	NaN	NaN	NaN
10.7363	NaN	NaN	NaN	NaN	NaN	NaN	NaN	NaN
11.9444	NaN	NaN	NaN	NaN	NaN	NaN	NaN	NaN
14.6	NaN	NaN	NaN	NaN	NaN	NaN	NaN	NaN
11.8182	NaN	NaN	NaN	NaN	NaN	NaN	NaN	NaN
9.96078	11.1232	NaN	NaN	NaN	NaN	NaN	NaN	NaN
10.4535	13.7839	13.4872	NaN	NaN	NaN	NaN	NaN	NaN
10.4535	13.4423	NaN	NaN	NaN	NaN	NaN	NaN	NaN
14.1519	NaN	NaN	NaN	NaN	NaN	NaN	NaN	NaN
11.4111	NaN	NaN	NaN	NaN	NaN	NaN	NaN	NaN
11.823	NaN	NaN	NaN	NaN	NaN	NaN	NaN	NaN
16.6867	9	NaN	NaN	NaN	NaN	NaN	NaN	NaN
11.4385	12.8909	11.7716	18.0272	13.234	13.6721	13.7604	11.6567	NaN
11.4385	12.8909	10.8581	14.0702	11.7	12.7234	12.7297	14.6564	NaN
17.9019	13.2275	NaN	NaN	NaN	NaN	NaN	NaN	NaN
14.7143	NaN	NaN	NaN	NaN	NaN	NaN	NaN	NaN
10.0246	14.5322	12.9548	14.4261	15.1686	17.0612	15.0084	10.7764	12.1284
10.0246	14.5322	13.119	14.7461	18.6575	18.7778	19.5616	16.3249	18.8784
10.0246	14.5322	12.9548	14.4261	15.1686	17.0612	15.3505	13.1538	12.1608
10.0246	14.5322	12.9548	14.4261	15.1686	17.0612	15.0084	13.4673	10.5132
10.0246	14.5322	12.9548	14.4261	15.1686	17.0612	15.3505	12.5546	NaN
10.0246	14.5322	12.9548	14.4261	15.1686	17.0612	15.3505	13.1538	7.55405
10.0246	14.5322	12.9548	14.4261	15.1686	17.0612	15.0084	13.4673	11.4167
8.32	NaN	NaN	NaN	NaN	NaN	NaN	NaN	NaN
11.6609	7.91837	NaN	NaN	NaN	NaN	NaN	NaN	NaN
13.0848	10.4174	NaN	NaN	NaN	NaN	NaN	NaN	NaN
12.8163	13.717	14.1424	16.3879	15.4592	14.6913	15.4902	11.4152	12.098
12.8163	13.2117	14.5955	14.1855	11.7986	16.8474	12.9592	12.625	12.5593
12.8163	13.717	14.1424	16.3879	15.4592	14.5065	15.9256	14.2275	12.3469
12.8163	13.2117	14.5955	14.1855	11.7986	16.847	16.2103	13.749	12.3944
12.8163	13.2117	14.5955	14.1855	11.7986	16.8474	14.2973	12.2628	12.2125
12.8163	13.2117	14.5955	14.1855	11.7986	16.847	13.0837	10.5108	11.1038
12.8163	13.2117	14.5955	14.1855	11.7986	16.8474	12.9592	13.4539	13.6266
12.8163	13.2117	14.5955	14.1855	11.7986	16.847	13.0837	11.3467	10.8387
10.1098	NaN	NaN	NaN	NaN	NaN	NaN	NaN	NaN
12.1429	13.4026	16.298	16.481	17.6522	18.63	17.9936	15.9242	11.5173
11.5573	13.8521	11.9952	12.7757	11.1579	11.0052	NaN	NaN	NaN
14.7927	16.45	16.1517	13.1159	13.6655	6.625	12.5872	11.4667	NaN
14.7927	16.45	16.1517	13.2359	13.3683	14.0296	13.4925	11.1905	9.8
14.7927	16.45	16.1517	13.2359	13.3683	13.7331	14.4459	15.5911	11.1792
14.7927	16.45	16.1517	13.2359	13.3683	14.0296	13.4925	11.1905	9.77622
14.7927	16.45	16.1517	13.2359	13.3683	13.7331	14.4459	15.5911	8.78218
12.9393	9.36585	NaN	NaN	NaN	NaN	NaN	NaN	NaN
15.8253	12.1131	10.8601	12.6703	NaN	NaN	NaN	NaN	NaN
11.7879	12.3353	11.9509	11.8145	11.8111	10.7087	12.3782	8.25	9.83019
11.7879	13.9928	12.3036	10.2734	11.5	10.2243	11.2391	11.1942	10.6684
11.7879	12.3353	11.9509	11.6733	9.37815	6.34783	NaN	NaN	NaN
11.7879	13.9928	12.3036	12.4058	12.32	13.5134	15.1455	15.4891	12.7179
11.7879	12.3353	11.9509	11.6733	9.37815	7.64151	8.8427	14.5661	NaN
11.7879	12.3353	11.9509	11.8145	11.8111	10.7087	10.4828	12.5965	9.85938
11.7879	13.9928	12.3036	10.2734	11.5	10.2243	11.7786	11	NaN
11.7879	13.9928	12.3036	10.2734	11.5	10.2243	11.2391	11.1942	9.776
11.7879	12.3353	11.9509	11.8145	11.8111	10.7087	10.4828	12.5965	8.625
9.48214	12.6421	12.8687	12.0833	11.8866	10.831	11.8082	10.5349	11.2381
9.48214	12.6421	12.8687	12.0833	11.8866	13.1136	9.23729	NaN	NaN
11.4833	14.4024	13.4702	13.3516	13.2114	11.5197	13.8346	14.0649	12.4583
11.4833	13.8375	12.5101	11.9277	13.6289	11.9006	10.9615	13.5437	12.4118
11.4833	13.8375	12.5101	11.9277	13.6289	13.2486	12.2395	13.3816	11.3529
11.4833	13.8375	12.5101	11.9277	13.6289	11.9006	11.0866	10.6866	11.084
12.796	13.3541	13.8641	NaN	NaN	NaN	NaN	NaN	NaN
12.796	13.9326	14.6831	14.1114	14.7641	17.7128	14.0574	13.0363	12.5
12.796	13.9326	14.6831	14.1114	14.7641	17.7128	14.8255	15.811	14.8488
12.796	13.9326	14.6831	14.1114	14.7641	17.7128	14.0574	13.0363	11.6821
11.6607	11.4104	8.97938	NaN	NaN	NaN	NaN	NaN	NaN
17.0326	9.93143	NaN	NaN	NaN	NaN	NaN	NaN	NaN
11.2222	NaN	NaN	NaN	NaN	NaN	NaN	NaN	NaN
9.93611	13.603	12.3586	11.4091	NaN	NaN	NaN	NaN	NaN
9.93611	10.9783	10.0395	10.0391	11.0619	11.1293	11.2606	10.2727	NaN
9.93611	10.9783	10.0395	10.3654	10.68	NaN	NaN	NaN	NaN
9.63813	NaN	NaN	NaN	NaN	NaN	NaN	NaN	NaN
9.66038	11.5294	NaN	NaN	NaN	NaN	NaN	NaN	NaN
15.9567	18.0301	15.093	15.658	10.8421	12.0262	8.79012	NaN	NaN
15.9567	18.0301	15.093	13.8446	12.8219	12.5806	11.5026	10.9795	NaN
15.9567	18.0301	15.093	15.658	10.8421	12.0262	10.4712	9.62162	NaN
9.9881	11.1232	10.7992	9.57447	8.94595	NaN	NaN	NaN	NaN
9.9881	11.1232	9.38679	11.3917	12.3947	11.5957	NaN	NaN	NaN
9.9881	11.1232	9.38679	11.3917	12.3947	10.2394	10	NaN	NaN
9.59355	11.1832	13.493	10.6742	10.9811	9.03125	8.90361	9.81481	9.07586
9.59355	11.2016	10.7333	11.5769	11.5628	8.39216	10.2571	11.0481	8.2
9.59355	11.2016	10.7333	8.89474	9.81452	11.4557	9.17241	NaN	NaN
9.59355	11.1832	13.493	10.6742	10.9811	9.08333	NaN	NaN	NaN
9.59355	11.2016	10.7333	11.5769	11.5628	9.2268	NaN	NaN	NaN
11.1474	12.7861	10.5984	NaN	NaN	NaN	NaN	NaN	NaN
11.1474	12.7861	10.9755	11.0902	14.2377	12.9691	11.1126	9.5082	9.86207
11.1474	12.7861	10.9755	11.0902	14.2377	12.9691	14.3763	9.05	11.0387
17.5156	13.5368	10.45	11.7932	NaN	NaN	NaN	NaN	NaN
16.371	13.6036	NaN	NaN	NaN	NaN	NaN	NaN	NaN
13.4301	16.9171	16.8202	19.3558	19.154	19.1165	15.4134	10.92	NaN
13.4301	16.9171	16.8202	19.3558	19.154	19.1165	15.4134	12.0244	11.0745
12.933	18.1716	16.5887	16.6445	17.8702	17.7033	17.4484	16.1815	15.6472
13.2566	15.8667	18.3753	19.564	14.006	14.4574	13.1487	11.4118	12.3496
13.2566	15.8667	18.3753	19.564	14.1479	17.8707	14.7849	13.4981	13.6419
13.2566	15.8667	18.3753	19.564	14.1479	14.3958	16.7201	12.6373	12.2375
13.2566	15.8667	18.3753	19.564	14.006	14.4574	12.1286	12.5436	9.89209
13.2566	15.8667	18.3753	19.564	14.1479	14.3958	16.7201	13.9058	15.1192
13.2566	15.8667	18.3753	19.564	14.1479	17.8707	14.7849	13.4981	12.6524
13.2566	15.8667	18.3753	19.564	14.006	14.4574	12.1286	12.5436	10.8974
12.203	17.0288	10.5699	11.8757	NaN	NaN	NaN	NaN	NaN
12.203	11.4433	11.2747	13.0729	10.1159	NaN	NaN	NaN	NaN
15.6537	14.0131	NaN	NaN	NaN	NaN	NaN	NaN	NaN
11.2014	15.5979	15.2992	15.6496	14.0559	13.7938	14.3721	13.1226	NaN
11.2014	15.5979	15.2992	15.6496	13.332	14.8961	11.7421	11.4463	13.3419
11.2014	15.5979	15.2992	15.6496	14.0559	12.695	12.1204	9.91608	13.0431
11.2014	15.5979	15.2992	15.6496	14.0559	13.7938	14.3721	13.0859	NaN
11.2014	15.5979	15.2992	15.6496	13.332	14.8961	11.7421	10.48	10.2821
11.2014	15.5979	15.2992	15.6496	13.332	14.8961	11.7421	11.4463	12.0706
11.2014	15.5979	15.2992	15.6496	13.332	14.8961	11.7421	10.48	11.1455
12.2444	12.1676	10.5788	13.1061	NaN	NaN	NaN	NaN	NaN
19.2913	14.8424	10.3956	13.4238	9.1375	NaN	NaN	NaN	NaN
13.5582	15.3262	12.788	16.2595	10.2336	13.5488	12.6813	9.78469	NaN
14.0238	17.7864	17.5464	19.0213	18.7655	21.3482	23.9142	18.5265	16.6572
12.625	11.168	10.3103	11.0095	9.83243	NaN	NaN	NaN	NaN
12.625	12.6049	11.43	14.914	14.1178	9.11644	10.1259	NaN	NaN
12.625	12.6049	11.43	14.914	12.0613	NaN	NaN	NaN	NaN
19.8124	15.2725	11.3355	10.7981	NaN	NaN	NaN	NaN	NaN
19.8124	15.2725	11.3355	11.7312	9.7381	11.3036	NaN	NaN	NaN
14.5344	15.7882	17.5769	16.9758	15.9658	17.5541	16.6565	15.4264	12.1314
17.4873	17.9715	14.6448	12.1467	10.6364	NaN	NaN	NaN	NaN
16.0737	18.4198	10.3086	NaN	NaN	NaN	NaN	NaN	NaN
13.3086	13.8435	12.6855	15.4103	15.3473	13.347	14.7301	12.4178	10.9942
13.3086	15.0873	11.4444	14.2477	13.1357	10.1085	11.1364	7.94118	NaN
13.3086	15.0873	11.4444	11.972	16.6589	11.3901	12.142	11.774	11.9604
13.3086	15.0873	11.4444	14.2477	13.1357	13.3798	14.9415	7.86585	9.78889
13.3086	15.0873	11.4444	11.972	16.6589	14.5126	13.3831	8.22034	11.0845
13.3086	15.0873	11.4444	14.2477	13.1357	13.3798	14.9415	7.77465	NaN
13.3086	15.0873	11.4444	11.972	16.6589	11.3901	12.142	11.774	13.4375
13.3086	15.0873	11.4444	14.2477	13.1357	13.3798	14.9415	7.86585	9.65079
13.9629	11.7959	10.9414	10.4538	13.0209	NaN	NaN	NaN	NaN
13.9629	11.7959	10.9414	11.7974	13.1067	NaN	NaN	NaN	NaN
11.5489	13.6296	12.7608	15.0356	8.61446	NaN	NaN	NaN	NaN
11.5489	13.6296	12.7608	15.0356	11.4118	NaN	NaN	NaN	NaN
11.5897	15.1364	14.5826	15.7891	13.981	7.31698	11.9823	9.03704	11.2805
11.5897	15.1364	14.5826	15.7891	13.981	10.6805	11.2782	9.30263	8.32374
11.5897	15.1364	14.5826	15.7891	13.981	7.31698	11.9823	8.56667	10.4904
15.4109	19.7077	17.9851	20.2515	13.218	15.1643	13.2687	10.5189	NaN
15.4109	19.7077	17.9851	20.2515	15.736	13.6703	11.4106	9.14907	NaN
15.4109	19.7077	17.9851	20.2515	15.736	14.1545	14.5597	12.0639	NaN
17.9978	17.4398	9.53012	NaN	NaN	NaN	NaN	NaN	NaN
12.7991	13.3956	12.2607	15.4332	12.7912	12.9657	12.68	10.6915	9.11905
12.7991	13.3956	12.2607	12.1193	13.4177	12.5594	12	11.5	10.669
12.7991	13.3956	12.2607	15.4332	13.7136	13.7015	12.9781	13.5976	12.2846
12.7991	13.3956	12.2607	12.1193	13.4177	12.9645	10.9322	9.51538	15.4118
12.7991	13.3956	12.2607	15.4332	12.7912	12.9657	13.1026	14.7336	10.3363
12.7991	13.3956	12.2607	12.1193	13.4177	12.5594	12.1	9.06818	NaN
12.7991	13.3956	12.2607	15.4332	13.7136	13.7015	9.875	10.5659	9.0137
12.7991	13.3956	12.2607	15.4332	13.7136	13.7015	12.9781	11.6143	6.44444
12.7991	13.3956	12.2607	12.1193	13.4177	12.9645	10.9322	9.51538	9.05263
12.7991	13.3956	12.2607	15.4332	12.7912	12.9657	13.1026	14.7336	9.44318
13.2393	16.9954	14.8561	14.9353	15.0448	10.1538	12.3762	9.9697	8.425
13.2393	16.9954	14.8561	14.9353	14.8167	9.05364	9.36585	NaN	NaN
13.2393	16.9954	14.8561	14.9353	14.8167	9.05364	12.7012	10.1739	NaN
9.71218	15.2479	12.9668	12.3977	14.2679	12.6706	12.7303	NaN	NaN
12.98	14.6562	14.6426	15.5026	17.4264	17.7295	15.0909	12.4043	14.4443
14.1702	18.2109	13.4355	14.1687	9.62637	NaN	NaN	NaN	NaN
14.1702	18.2109	13.4355	14.1687	11.0063	NaN	NaN	NaN	NaN
12.4056	15.3794	12.2839	14.8141	12.7604	8.77108	9.92135	NaN	NaN
12.4056	15.3794	12.2839	14.8141	12.0694	NaN	NaN	NaN	NaN
11.9446	13.3915	15.9958	17.7105	16.8285	14.5328	13.9321	10.435	12.8164
15.5611	16.9784	14.8008	16.1274	16.1292	15.2606	17.598	12.5777	13.3398
14.2113	18.0808	13.4599	16.3195	13.0049	13.2683	NaN	NaN	NaN
14.2113	18.0808	14.2984	13.2978	11.5515	12.2062	12.9211	10.11	8.09615
14.2113	18.0808	13.4599	16.3195	12.9364	15.0118	9.55556	9.7716	11.1611
14.2113	18.0808	14.2984	13.2978	14.4554	10.1312	12.4966	8.19565	12.2422
14.2113	18.0808	13.4599	16.3195	12.9364	15.0118	6.88889	NaN	NaN
14.2113	18.0808	14.2984	13.2978	11.5515	12.2062	12.9211	10.11	17.5625
14.269	16.2829	15.5394	14.7134	13.9206	18.4644	14.1341	14.7815	14.0759
14.269	16.2829	15.5394	15.5309	15.6814	11.3467	12.3769	10.058	NaN
14.269	16.2829	15.5394	15.5309	15.6814	15.1004	14.8681	6.33333	9.27451
18.411	15.1034	10.5068	11.3302	NaN	NaN	NaN	NaN	NaN
18.411	15.1034	10.5068	12.0629	NaN	NaN	NaN	NaN	NaN
17.1232	15.5405	12.4974	13.8207	10.8129	10.3737	11.0965	NaN	NaN
15.0658	15.9899	11.9381	16.1818	15.6991	8.90323	NaN	NaN	NaN
15.0658	15.9899	11.2274	13.3343	13.0854	NaN	NaN	NaN	NaN
15.0658	15.9899	11.9381	16.1818	15.6991	8.95714	9.68712	NaN	NaN
18.8792	19.388	14.5558	13.9825	NaN	NaN	NaN	NaN	NaN
18.8792	19.388	14.5558	7.72093	14.176	16.5669	12.7591	10.5331	NaN
18.8792	19.388	14.5558	7.72093	16.152	17.2282	16.8315	9.41053	NaN
14.7139	15.0479	13.5361	15.976	16.9821	14.2969	11.4207	9.712	6.15625
14.7139	15.0479	13.5361	15.976	13.7161	12.7431	16.7161	NaN	NaN
14.7139	15.0479	13.5361	15.976	16.9821	13.6769	10.0312	8.23214	10.4805
14.7139	15.0479	13.5361	15.976	16.9821	14.2969	12.8163	NaN	NaN
14.7139	15.0479	13.5361	15.976	16.9821	14.2969	11.4207	9.712	12.1806
15.9844	18.292	12.1985	13.1098	11.088	NaN	NaN	NaN	NaN
15.663	15.1865	11.7562	14.4442	11.449	NaN	NaN	NaN	NaN
15.663	15.1865	11.7562	14.4442	10.0833	10.6979	11.3551	NaN	NaN
16.4615	13.1279	14.6779	13.747	9.45078	NaN	NaN	NaN	NaN
16.4615	13.1279	14.6779	15.4075	13.974	9.94828	8.99242	NaN	NaN
16.4615	13.1279	14.6779	15.4075	13.974	10.5431	10.4892	NaN	NaN
16.3398	17.3479	13.7151	15.1731	14.8042	NaN	NaN	NaN	NaN
16.3398	17.3479	13.7151	14.9117	15.3235	10.6759	11.2062	NaN	NaN
15.7486	19.9199	13.6995	14.0978	10.9024	NaN	NaN	NaN	NaN
15.7486	19.9199	13.6995	14.1518	13.4279	13.0605	11.9615	NaN	NaN
15.7486	19.9199	13.6995	14.0978	12.6139	10.1789	11.4862	NaN	NaN
13.7545	14.9058	14.2388	17.6667	13.8406	12.8262	11.2029	NaN	NaN
13.7545	14.9058	14.2388	17.6667	13.8195	11.9797	10.8851	NaN	NaN
13.7545	14.9058	14.2388	17.6667	13.8406	12.8262	9.4359	NaN	NaN
13.7545	14.9058	14.2388	17.6667	13.8195	11.9797	10.9464	8.30612	11.8638
13.9681	16.4466	15.8409	20.641	21.3406	13.7549	18.4557	15.4758	15.3514
13.9681	16.4466	15.8409	20.641	21.3406	13.0426	14.0825	9.92405	12.1328
13.9681	16.4466	15.8409	20.641	21.3406	13.7549	13.0588	11.5565	9.92632
13.9681	16.4466	15.8409	20.641	21.3406	13.0426	14.0825	9	11.9531
13.9681	16.4466	15.8409	20.641	21.3406	13.7549	13.0588	11.5565	8.12821
14.4704	16.8582	11.9565	16.8058	11.0675	NaN	NaN	NaN	NaN
14.4704	16.8582	11.9565	16.8058	12.316	11.0606	11.1655	NaN	NaN
15.7672	15.8953	11.8693	12.4463	14.4014	12.8106	NaN	NaN	NaN
15.7672	15.8953	12.875	13.9486	12.2163	11.9265	9.75728	7.35484	NaN
15.7672	15.8953	12.875	13.9486	12.2163	11.8333	10.4264	NaN	NaN
13.3493	15.9721	16.1658	17.6989	18.3984	11.4817	12.3114	NaN	NaN
13.3493	15.9721	16.1658	17.6989	18.3984	11.5353	11.8228	NaN	NaN
15.4412	15.9739	16.0574	21.7467	18.3736	17.5074	17.3927	14.5858	14.624
14.1684	15.5013	17.0461	19.1667	18.1117	17.4745	NaN	NaN	NaN
15.25	18.0141	13.7586	16.9315	15.1238	9.891	9.88757	NaN	NaN
15.25	18.0141	13.7586	16.9315	15.1238	11.476	10.9245	NaN	NaN
