# Supplementary material for: Fluctuations of the transcription factor ATML1 generate the pattern of giant cells in the Arabidopsis sepal
Source: eLife. 2017 Feb 1;6:e19131. doi: 10.7554/eLife.19131 (PMC5333958; doi:10.7554/eLife.19131)
Supplement: Supplementary file 1. — See readme files within the different folders for further information. All raw image confocal tif files and example image processing files may be downloaded from: http://dx.doi.org/10.7946/P29G6M DOI: http://dx.doi.org/10.7554/eLife.19131.046 [file elife-19131-supp1.zip › lineage files/mCitrine-ATML1#3 selected lineages ATML1_Manuscript_Final.xlsx]

## Sheet: info
lineage	69	97	149	154	174	258	273	228	251		area	21.7526	30.9438	22.5185	29.5651	38.9095	42.0498	47.8709	48.5603	64.2619		concentration	10.0246	14.5322	13.119	14.7461	18.6575	18.7778	19.5616	16.3249	18.8784		ploidy	1	1	1	1	3	3	3	4	4
	69	97	148	166	173	234	268	208	238			21.7526	30.9438	16.9272	22.2887	26.3482	33.7777	28.1864	19.9143	19.5313			10.0246	14.5322	12.9548	14.4261	15.1686	17.0612	15.3505	13.1538	12.1608			1	1	1	1	1	1	1	1	1
	69	97	148	166	173	234	233	191	215			21.7526	30.9438	16.9272	22.2887	26.3482	33.7777	27.2673	16.391	11.6422			10.0246	14.5322	12.9548	14.4261	15.1686	17.0612	15.0084	13.4673	10.5132			1	1	1	1	1	1	1	1	1
	69	97	148	166	173	234	268	234	1			21.7526	30.9438	16.9272	22.2887	26.3482	33.7777	28.1864	17.5399	NaN			10.0246	14.5322	12.9548	14.4261	15.1686	17.0612	15.3505	12.5546	NaN			1	1	1	1	1	1	1	1	NaN
	69	97	148	166	173	234	268	208	266			21.7526	30.9438	16.9272	22.2887	26.3482	33.7777	28.1864	19.9143	5.66792			10.0246	14.5322	12.9548	14.4261	15.1686	17.0612	15.3505	13.1538	7.55405			1	1	1	1	1	1	1	1	1
	69	97	148	166	173	234	233	191	233			21.7526	30.9438	16.9272	22.2887	26.3482	33.7777	27.2673	16.391	9.19122			10.0246	14.5322	12.9548	14.4261	15.1686	17.0612	15.0084	13.4673	11.4167			1	1	1	1	1	1	1	1	1
	75	96	142	144	188	273	286	304	313			28.4162	29.1055	31.097	32.1693	38.7563	48.0241	60.1259	70.6958	55.2239			12.1429	13.4026	16.298	16.481	17.6522	18.63	17.9936	15.9242	11.5173			1	1	1	1	3	3	3	4	4
	77	92	138	153	141	186	170	62	1			35.8458	33.7011	33.3182	21.1398	21.0632	5.51473	13.1741	14.9357	NaN			14.7927	16.45	16.1517	13.1159	13.6655	6.625	12.5872	11.4667	NaN			1	3	3	1	1	1	1	1	NaN
	77	92	138	169	168	201	205	128	131			35.8458	33.7011	33.3182	21.7526	28.4928	20.6802	20.3739	9.65078	4.97858			14.7927	16.45	16.1517	13.2359	13.3683	14.0296	13.4925	11.1905	9.8			1	3	3	1	1	1	1	1	1
	77	92	138	169	168	240	239	173	202			35.8458	33.7011	33.3182	21.7526	28.4928	18.0761	22.6717	23.9738	8.11891			14.7927	16.45	16.1517	13.2359	13.3683	13.7331	14.4459	15.5911	11.1792			1	3	3	1	1	1	1	1	1
	77	92	138	169	168	201	205	128	155			35.8458	33.7011	33.3182	21.7526	28.4928	20.6802	20.3739	9.65078	10.9529			14.7927	16.45	16.1517	13.2359	13.3683	14.0296	13.4925	11.1905	9.77622			1	3	3	1	1	1	1	1	1
	77	92	138	169	168	240	239	173	237			35.8458	33.7011	33.3182	21.7526	28.4928	18.0761	22.6717	23.9738	7.73594			14.7927	16.45	16.1517	13.2359	13.3683	13.7331	14.4459	15.5911	8.78218			1	3	3	1	1	1	1	1	1
	93	65	84	72	64	38	28	10	85			26.5013	31.8629	18.7654	18.6888	24.8163	24.8163	11.5656	4.6722	2.22121			11.1474	12.7861	10.9755	11.0902	14.2377	12.9691	11.1126	9.5082	9.86207			1	1	1	1	1	3	1	1	1
	93	65	84	72	64	38	65	36	110			26.5013	31.8629	18.7654	18.6888	24.8163	24.8163	29.7183	16.8506	29.7183			11.1474	12.7861	10.9755	11.0902	14.2377	12.9691	14.3763	9.05	11.0387			1	1	1	1	1	3	1	1	3
	96	105	147	164	152	166	179	60	1			27.9566	28.646	28.1098	36.3819	35.3096	39.4457	36.6883	11.489	NaN			13.4301	16.9171	16.8202	19.3558	19.154	19.1165	15.4134	10.92	NaN			1	1	1	1	1	3	3	1	NaN
	96	105	147	164	152	166	179	114	157			27.9566	28.646	28.1098	36.3819	35.3096	39.4457	36.6883	9.421	7.19979			13.4301	16.9171	16.8202	19.3558	19.154	19.1165	15.4134	12.0244	11.0745			1	1	1	1	1	3	3	1	1
	97	99	136	147	172	220	229	231	290			34.3139	41.5137	36.6883	35.7692	43.6583	52.9261	60.8152	56.9856	61.6578			12.933	18.1716	16.5887	16.6445	17.8702	17.7033	17.4484	16.1815	15.6472			1	1	3	3	3	3	3	4	4
	105	120	161	181	198	249	263	197	260			38.6031	42.6626	42.8924	50.3985	45.7263	56.526	66.0236	73.6063	92.0654			14.0238	17.7864	17.5464	19.0213	18.7655	21.3482	23.9142	18.5265	16.6572			3	3	3	3	3	3	4	4	4
	108	117	151	160	194	270	294	278	322			34.5437	39.0627	42.3562	47.4114	51.4708	65.7938	80.7295	86.3975	92.0654			14.5344	15.7882	17.5769	16.9758	15.9658	17.5541	16.6565	15.4264	12.1314			3	3	3	3	3	4	4	4	4
	115	111	146	170	149	171	212	112	1			42.1264	43.5051	41.1307	52.39	22.1355	32.1693	15.3953	14.1698	NaN			15.4109	19.7077	17.9851	20.2515	13.218	15.1643	13.2687	10.5189	NaN			3	3	3	3	1	1	1	1	NaN
	115	111	146	170	154	159	143	47	1			42.1264	43.5051	41.1307	52.39	28.7226	21.3696	15.8549	12.3316	NaN			15.4109	19.7077	17.9851	20.2515	15.736	13.6703	11.4106	9.14907	NaN			3	3	3	3	1	1	1	1	NaN
	115	111	146	170	154	195	211	119	1			42.1264	43.5051	41.1307	52.39	28.7226	18.842	20.5271	20.3739	NaN			15.4109	19.7077	17.9851	20.2515	15.736	14.1545	14.5597	12.0639	NaN			3	3	3	3	1	1	1	1	NaN
	120	126	160	178	200	255	285	249	324			19.1484	26.9609	25.5056	29.2587	40.0584	45.8795	45.4965	46.0327	66.0236			12.98	14.6562	14.6426	15.5026	17.4264	17.7295	15.0909	12.4043	14.4443			1	1	1	1	3	3	3	4	4
	122	74	70	97	49	6	17	1	1			24.7397	32.7054	29.9481	37.9138	22.0589	6.35726	20.4505	NaN	NaN			12.4056	15.3794	12.2839	14.8141	12.7604	8.77108	9.92135	NaN	NaN			1	1	1	3	1	1	1	NaN	NaN
	122	74	70	97	50	1	1	1	1			24.7397	32.7054	29.9481	37.9138	22.0589	NaN	NaN	NaN	NaN			12.4056	15.3794	12.2839	14.8141	12.0694	NaN	NaN	NaN	NaN			1	1	1	3	1	NaN	NaN	NaN	NaN
	123	106	119	141	145	133	165	117	243			20.7568	28.9523	36.6117	43.1221	44.654	39.6754	46.2625	40.6711	49.6326			11.9446	13.3915	15.9958	17.7105	16.8285	14.5328	13.9321	10.435	12.8164			1	1	3	3	3	4	4	4	4
	124	123	150	177	176	189	220	144	265			36.9947	38.9861	40.3648	43.8881	55.1473	44.9604	69.9299	53.692	78.6615			15.5611	16.9784	14.8008	16.1274	16.1292	15.2606	17.598	12.5777	13.3398			1	3	4	4	4	4	4	4	4
	129	94	97	127	97	49	1	1	1			34.9266	45.7263	23.5142	29.4885	33.8543	11.872	NaN	NaN	NaN			15.0658	15.9899	11.9381	16.1818	15.6991	8.90323	NaN	NaN	NaN			3	3	1	1	3	1	NaN	NaN	NaN
	129	94	98	139	83	1	1	1	1			34.9266	45.7263	24.5865	27.2673	24.2035	NaN	NaN	NaN	NaN			15.0658	15.9899	11.2274	13.3343	13.0854	NaN	NaN	NaN	NaN			3	3	1	1	1	NaN	NaN	NaN	NaN
	129	94	97	127	97	55	135	1	1			34.9266	45.7263	23.5142	29.4885	33.8543	5.36154	12.4847	NaN	NaN			15.0658	15.9899	11.9381	16.1818	15.6991	8.95714	9.68712	NaN	NaN			3	3	1	1	3	1	1	NaN	NaN
	130	116	145	152	1	1	1	1	1			36.7649	36.9181	30.8672	17.4633	NaN	NaN	NaN	NaN	NaN			18.8792	19.388	14.5558	13.9825	NaN	NaN	NaN	NaN	NaN			1	1	3	1	NaN	NaN	NaN	NaN	NaN
	130	116	145	182	111	86	105	14	1			36.7649	36.9181	30.8672	19.7611	20.4505	29.1821	23.2078	18.5356	NaN			18.8792	19.388	14.5558	7.72093	14.176	16.5669	12.7591	10.5331	NaN			1	1	3	1	1	1	1	1	NaN
	130	116	145	182	165	164	194	126	1			36.7649	36.9181	30.8672	19.7611	22.6717	25.5056	28.1864	7.27638	NaN			18.8792	19.388	14.5558	7.72093	16.152	17.2282	16.8315	9.41053	NaN			1	1	3	1	1	1	1	1	NaN
	133	86	85	116	51	1	1	1	1			27.9566	29.5651	27.9566	32.2459	15.0123	NaN	NaN	NaN	NaN			15.663	15.1865	11.7562	14.4442	11.449	NaN	NaN	NaN	NaN			1	1	1	3	1	NaN	NaN	NaN	NaN
	133	86	85	116	77	17	35	1	1			27.9566	29.5651	27.9566	32.2459	17.4633	14.706	21.1398	NaN	NaN			15.663	15.1865	11.7562	14.4442	10.0833	10.6979	11.3551	NaN	NaN			1	1	1	3	1	1	1	NaN	NaN
	135	103	114	145	89	1	1	1	1			35.3862	43.8115	39.5222	21.676	25.812	NaN	NaN	NaN	NaN			16.3398	17.3479	13.7151	15.1731	14.8042	NaN	NaN	NaN	NaN			3	3	3	1	1	NaN	NaN	NaN	NaN
	135	103	114	156	124	68	89	1	1			35.3862	43.8115	39.5222	24.2801	28.4162	19.3782	29.7183	NaN	NaN			16.3398	17.3479	13.7151	14.9117	15.3235	10.6759	11.2062	NaN	NaN			3	3	3	1	1	1	1	NaN	NaN
	137	122	143	174	151	118	124	1	1			25.2759	29.2587	32.399	39.9818	19.225	25.1227	10.5699	NaN	NaN			13.7545	14.9058	14.2388	17.6667	13.8406	12.8262	11.2029	NaN	NaN			1	1	1	3	1	1	1	NaN	NaN
	137	122	143	174	163	147	161	1	1			25.2759	29.2587	32.399	39.9818	25.8886	26.3482	11.3358	NaN	NaN			13.7545	14.9058	14.2388	17.6667	13.8195	11.9797	10.8851	NaN	NaN			1	1	1	3	1	1	1	NaN	NaN
	137	122	143	174	151	118	153	1	1			25.2759	29.2587	32.399	39.9818	19.225	25.1227	5.97429	NaN	NaN			13.7545	14.9058	14.2388	17.6667	13.8406	12.8262	9.4359	NaN	NaN			1	1	1	3	1	1	1	NaN	NaN
	137	122	143	174	163	147	203	123	248			25.2759	29.2587	32.399	39.9818	25.8886	26.3482	8.57847	7.50616	17.9995			13.7545	14.9058	14.2388	17.6667	13.8195	11.9797	10.9464	8.30612	11.8638			1	1	1	3	1	1	1	1	1
	138	128	164	189	185	211	210	96	230			21.5994	27.2673	23.5908	31.7863	35.0798	19.6845	47.5646	50.7049	56.4494			13.9681	16.4466	15.8409	20.641	21.3406	13.7549	18.4557	15.4758	15.3514			1	1	1	1	1	1	3	4	4
	138	128	164	189	185	232	255	195	282			21.5994	27.2673	23.5908	31.7863	35.0798	17.9995	14.8591	6.05089	9.80397			13.9681	16.4466	15.8409	20.641	21.3406	13.0426	14.0825	9.92405	12.1328			1	1	1	1	1	1	1	1	1
	138	128	164	189	185	211	230	152	250			21.5994	27.2673	23.5908	31.7863	35.0798	19.6845	16.9272	18.3058	7.27638			13.9681	16.4466	15.8409	20.641	21.3406	13.7549	13.0588	11.5565	9.92632			1	1	1	1	1	1	1	1	1
	138	128	164	189	185	232	255	196	278			21.5994	27.2673	23.5908	31.7863	35.0798	17.9995	14.8591	5.05517	4.90198			13.9681	16.4466	15.8409	20.641	21.3406	13.0426	14.0825	9	11.9531			1	1	1	1	1	1	1	1	1
	138	128	164	189	185	211	230	152	276			21.5994	27.2673	23.5908	31.7863	35.0798	19.6845	16.9272	18.3058	5.97429			13.9681	16.4466	15.8409	20.641	21.3406	13.7549	13.0588	11.5565	8.12821			1	1	1	1	1	1	1	1	1
	140	121	134	161	120	84	1	1	1			34.5437	34.3905	15.2421	18.5356	22.1355	10.1103	NaN	NaN	NaN			15.7672	15.8953	11.8693	12.4463	14.4014	12.8106	NaN	NaN	NaN			3	3	1	1	1	1	NaN	NaN	NaN
	140	121	153	180	161	130	149	57	1			34.5437	34.3905	12.255	22.3653	18.7654	5.20836	7.88913	4.7488	NaN			15.7672	15.8953	12.875	13.9486	12.2163	11.9265	9.75728	7.35484	NaN			3	3	1	1	1	1	1	1	NaN
	140	121	153	180	161	151	186	1	1			34.5437	34.3905	12.255	22.3653	18.7654	11.0295	9.88056	NaN	NaN			15.7672	15.8953	12.875	13.9486	12.2163	11.8333	10.4264	NaN	NaN			3	3	1	1	1	1	1	NaN	NaN
	142	130	158	186	167	135	154	63	181			31.9395	32.2459	37.3776	45.9561	49.4028	46.3391	50.7049	48.6369	54.9941			15.4412	15.9739	16.0574	21.7467	18.3736	17.5074	17.3927	14.5858	14.624			1	1	3	3	4	4	4	4	4

## Sheet: mean normalized
time course	0.823888	1.19435	1.07821	1.21193	1.53339	1.54328	1.60769	1.34168	1.55155
	0.823888	1.19435	1.0647	1.18563	1.24665	1.4022	1.2616	1.08107	0.99945
	0.823888	1.19435	1.0647	1.18563	1.24665	1.4022	1.23349	1.10683	0.864037
	0.823888	1.19435	1.0647	1.18563	1.24665	1.4022	1.2616	1.03181	NaN
	0.823888	1.19435	1.0647	1.18563	1.24665	1.4022	1.2616	1.08107	0.62084
	0.823888	1.19435	1.0647	1.18563	1.24665	1.4022	1.23349	1.10683	0.938293
	0.997976	1.10151	1.33947	1.35451	1.45077	1.53113	1.47883	1.30875	0.946567
	1.21576	1.35196	1.32745	1.07795	1.12311	0.544484	1.0345	0.942403	NaN
	1.21576	1.35196	1.32745	1.08781	1.09869	1.15304	1.1089	0.919703	0.805425
	1.21576	1.35196	1.32745	1.08781	1.09869	1.12867	1.18726	1.28137	0.91878
	1.21576	1.35196	1.32745	1.08781	1.09869	1.15304	1.1089	0.919703	0.803471
	1.21576	1.35196	1.32745	1.08781	1.09869	1.12867	1.18726	1.28137	0.721774
	0.916163	1.05084	0.902036	0.911459	1.17014	1.06588	0.913302	0.781443	0.810527
	0.916163	1.05084	0.902036	0.911459	1.17014	1.06588	1.18153	0.743786	0.907226
	1.10377	1.39035	1.38239	1.59078	1.5742	1.57111	1.26677	0.897474	NaN
	1.10377	1.39035	1.38239	1.59078	1.5742	1.57111	1.26677	0.98824	0.910169
	1.06292	1.49345	1.36337	1.36795	1.46868	1.45497	1.43402	1.32989	1.28599
	1.15256	1.46179	1.44208	1.56329	1.54227	1.75453	1.96542	1.52263	1.369
	1.19453	1.29758	1.44458	1.39518	1.31217	1.44271	1.36894	1.26784	0.997038
	1.26657	1.61971	1.47813	1.66439	1.08634	1.2463	1.0905	0.864511	NaN
	1.26657	1.61971	1.47813	1.66439	1.29328	1.12351	0.937797	0.751928	NaN
	1.26657	1.61971	1.47813	1.66439	1.29328	1.1633	1.19661	0.991488	NaN
	1.06678	1.20454	1.20342	1.2741	1.43221	1.45713	1.24027	1.01947	1.18712
	1.01957	1.26397	1.00957	1.21752	1.04873	0.720863	0.815399	NaN	NaN
	1.01957	1.26397	1.00957	1.21752	0.991943	NaN	NaN	NaN	NaN
	0.981686	1.1006	1.31464	1.45556	1.38307	1.1944	1.14503	0.857616	1.05333
	1.27891	1.39539	1.21642	1.32545	1.3256	1.25422	1.44632	1.03372	1.09635
	1.2382	1.31415	0.981149	1.32992	1.29025	0.731723	NaN	NaN	NaN
	1.2382	1.31415	0.922739	1.09589	1.07544	NaN	NaN	NaN	NaN
	1.2382	1.31415	0.981149	1.32992	1.29025	0.736154	0.796148	NaN	NaN
	1.55161	1.59342	1.19629	1.14917	NaN	NaN	NaN	NaN	NaN
	1.55161	1.59342	1.19629	0.634554	1.16508	1.36157	1.04862	0.865673	NaN
	1.55161	1.59342	1.19629	0.634554	1.32747	1.41592	1.38332	0.773416	NaN
	1.28728	1.24812	0.966195	1.18711	0.940949	NaN	NaN	NaN	NaN
	1.28728	1.24812	0.966195	1.18711	0.828712	0.879222	0.933231	NaN	NaN
	1.34291	1.42576	1.12719	1.24702	1.2167	NaN	NaN	NaN	NaN
	1.34291	1.42576	1.12719	1.22553	1.25938	0.877412	0.920995	NaN	NaN
	1.13043	1.22505	1.17023	1.45196	1.13751	1.05414	0.920724	NaN	NaN
	1.13043	1.22505	1.17023	1.45196	1.13578	0.984563	0.894609	NaN	NaN
	1.13043	1.22505	1.17023	1.45196	1.13751	1.05414	0.775501	NaN	NaN
	1.13043	1.22505	1.17023	1.45196	1.13578	0.984563	0.899646	0.682649	0.975044
	1.14798	1.35169	1.30191	1.6964	1.75391	1.13046	1.51681	1.2719	1.26168
	1.14798	1.35169	1.30191	1.6964	1.75391	1.07192	1.15739	0.815621	0.997151
	1.14798	1.35169	1.30191	1.6964	1.75391	1.13046	1.07326	0.949784	0.815807
	1.14798	1.35169	1.30191	1.6964	1.75391	1.07192	1.15739	0.739676	0.982383
	1.14798	1.35169	1.30191	1.6964	1.75391	1.13046	1.07326	0.949784	0.668027
	1.29585	1.30638	0.975497	1.02291	1.1836	1.05286	NaN	NaN	NaN
	1.29585	1.30638	1.05815	1.14639	1.00401	0.980192	0.801915	0.604467	NaN
	1.29585	1.30638	1.05815	1.14639	1.00401	0.972538	0.856903	NaN	NaN
	1.26906	1.31283	1.3197	1.78728	1.51006	1.43887	1.42945	1.19875	1.20189
