# Supplementary material for: Fluctuations of the transcription factor ATML1 generate the pattern of giant cells in the Arabidopsis sepal
Source: eLife. 2017 Feb 1;6:e19131. doi: 10.7554/eLife.19131 (PMC5333958; doi:10.7554/eLife.19131)
Supplement: Supplementary file 1. — See readme files within the different folders for further information. All raw image confocal tif files and example image processing files may be downloaded from: http://dx.doi.org/10.7946/P29G6M DOI: http://dx.doi.org/10.7554/eLife.19131.046 [file elife-19131-supp1.zip › lineage files/mCitrine-ATML1#4 raw data ATML1 manuscript.xlsx]

## Sheet: labels
2	1	1	1	1	1	1	1	1
3	1	1	1	1	1	1	1	1
4	15	1	1	1	1	1	1	1
5	1	1	1	1	1	1	1	1
6	11	17	7	8	1	1	1	1
7	10	11	4	1	1	1	1	1
8	7	13	3	1	1	1	1	1
9	1	1	1	1	1	1	1	1
10	13	22	8	1	1	1	1	1
11	16	24	12	1	1	1	1	1
12	18	27	19	17	1	1	1	1
13	29	1	1	1	1	1	1	1
14	24	39	28	27	1	1	1	1
15	34	1	1	1	1	1	1	1
16	25	1	1	1	1	1	1	1
17	19	19	9	1	1	1	1	1
18	37	1	1	1	1	1	1	1
19	40	1	1	1	1	1	1	1
20	21	31	17	15	1	1	1	1
21	17	16	1	1	1	1	1	1
22	1	1	1	1	1	1	1	1
23	1	1	1	1	1	1	1	1
24	32	44	33	31	1	1	1	1
25	27	40	23	20	1	1	1	1
26	43	23	35	1	1	1	1	1
27	30	50	44	45	1	1	1	1
28	1	1	1	1	1	1	1	1
29	28	26	14	9	1	1	1	1
30	33	41	24	23	1	1	1	1
31	26	25	1	1	1	1	1	1
32	44	60	56	53	1	1	1	1
33	48	68	66	1	1	1	1	1
33	48	68	68	65	1	1	1	1
34	49	64	58	59	1	1	1	1
35	52	70	65	60	1	1	1	1
36	38	42	21	1	1	1	1	1
37	39	28	18	11	1	1	1	1
38	50	49	36	26	1	1	1	1
39	68	1	1	1	1	1	1	1
40	56	1	1	1	1	1	1	1
41	41	34	22	12	1	1	1	1
42	1	1	1	1	1	1	1	1
43	60	1	1	1	1	1	1	1
44	61	1	1	1	1	1	1	1
45	54	47	34	18	1	1	1	1
46	63	1	1	1	1	1	1	1
47	57	52	40	1	1	1	1	1
48	53	37	27	1	1	1	1	1
49	58	1	1	1	1	1	1	1
50	1	1	1	1	1	1	1	1
51	66	67	64	51	1	1	1	1
52	1	1	1	1	1	1	1	1
53	70	86	87	75	1	1	1	1
54	64	61	48	44	1	1	1	1
55	1	1	1	1	1	1	1	1
56	67	65	49	35	1	1	1	1
57	75	1	1	1	1	1	1	1
58	78	1	1	1	1	1	1	1
59	1	1	1	1	1	1	1	1
60	72	62	50	1	1	1	1	1
61	81	1	1	1	1	1	1	1
62	73	54	41	1	1	1	1	1
63	62	29	29	1	1	1	1	1
64	79	38	45	1	1	1	1	1
65	77	32	43	1	1	1	1	1
66	74	30	31	19	1	1	1	1
67	84	107	105	95	1	1	1	1
68	1	1	1	1	1	1	1	1
69	1	1	1	1	1	1	1	1
70	83	1	1	1	1	1	1	1
71	98	1	1	1	1	1	1	1
72	76	1	1	1	1	1	1	1
73	1	1	1	1	1	1	1	1
74	89	112	1	1	1	1	1	1
75	90	1	1	1	1	1	1	1
76	93	1	1	1	1	1	1	1
77	87	1	1	1	1	1	1	1
78	80	45	39	1	1	1	1	1
79	85	76	1	1	1	1	1	1
80	1	1	1	1	1	1	1	1
81	1	1	1	1	1	1	1	1
82	95	121	103	92	1	1	1	1
82	95	121	103	104	1	1	1	1
83	1	1	1	1	1	1	1	1
84	94	51	63	1	1	1	1	1
85	88	43	42	1	1	1	1	1
86	101	1	1	1	1	1	1	1
87	1	1	1	1	1	1	1	1
88	102	116	142	137	147	152	1	1
89	104	99	1	1	1	1	1	1
90	1	1	1	1	1	1	1	1
91	91	56	47	1	1	1	1	1
92	99	48	55	1	1	1	1	1
93	97	124	125	122	1	1	1	1
93	97	132	147	142	1	1	1	1
93	97	124	125	132	1	1	1	1
94	107	133	145	150	1	1	1	1
94	107	133	161	157	96	1	1	1
94	107	133	161	157	116	1	1	1
95	105	1	1	1	1	1	1	1
96	86	59	57	1	1	1	1	1
97	1	1	1	1	1	1	1	1
98	1	1	1	1	1	1	1	1
99	103	53	62	1	1	1	1	1
100	1	1	1	1	1	1	1	1
101	108	1	1	1	1	1	1	1
102	106	75	90	1	1	1	1	1
103	127	1	1	1	1	1	1	1
104	100	57	54	21	1	1	1	1
105	110	63	75	33	1	1	1	1
106	112	147	156	1	1	1	1	1
107	114	143	174	168	1	1	1	1
107	114	143	174	179	156	1	1	1
108	113	1	1	1	1	1	1	1
109	122	148	169	170	134	155	1	1
110	1	1	1	1	1	1	1	1
111	124	100	139	110	161	158	164	284
112	116	82	91	1	1	1	1	1
113	126	139	162	164	142	164	1	1
114	123	1	1	1	1	1	1	1
115	1	1	1	1	1	1	1	1
116	109	79	71	38	1	1	1	1
117	119	1	1	1	1	1	1	1
118	117	71	67	29	1	1	1	1
119	125	74	79	46	1	1	1	1
119	125	74	83	1	1	1	1	1
120	121	72	81	42	1	1	1	1
120	121	72	82	1	1	1	1	1
121	118	66	72	36	1	1	1	1
122	130	120	102	1	1	1	1	1
123	136	138	168	151	182	195	110	263
124	111	88	73	49	1	1	1	1
125	115	80	74	39	1	1	1	1
126	1	1	1	1	1	1	1	1
127	129	155	1	1	1	1	1	1
128	143	127	159	128	189	192	166	294
129	140	97	129	1	1	1	1	1
130	132	1	1	1	1	1	1	1
131	135	1	1	1	1	1	1	1
132	120	81	109	1	1	1	1	1
132	120	85	93	1	1	1	1	1
133	1	1	1	1	1	1	1	1
134	128	77	78	34	1	1	1	1
135	134	78	80	41	1	1	1	1
136	131	114	1	1	1	1	1	1
137	1	1	1	1	1	1	1	1
138	144	118	144	106	176	166	200	301
139	133	89	1	1	1	1	1	1
140	142	160	176	143	1	1	1	1
141	159	168	196	189	200	212	1	1
142	139	90	85	1	1	1	1	1
143	141	87	92	58	1	1	1	1
144	1	1	1	1	1	1	1	1
145	137	115	99	1	1	1	1	1
146	150	106	128	91	153	153	245	302
147	160	142	170	155	192	194	146	292
148	155	130	171	134	195	1	1	1
149	145	96	122	80	148	142	203	286
150	156	105	121	68	1	1	1	1
151	147	91	89	52	1	1	1	1
152	169	176	-1	-1	-1	-1	-1	-1
153	163	163	163	165	91	1	1	1
153	163	163	190	183	174	188	1	1
154	149	103	97	1	1	1	1	1
155	157	93	1	1	1	1	1	1
156	152	92	94	54	1	1	1	1
157	173	1	1	1	1	1	1	1
158	153	1	1	1	1	1	1	1
159	148	137	126	1	1	1	1	1
160	161	1	1	1	1	1	1	1
161	178	180	204	186	159	163	1	1
162	154	1	1	1	1	1	1	1
163	171	123	152	102	170	172	235	308
164	162	94	98	1	1	1	1	1
165	158	146	130	87	1	1	1	1
166	185	171	205	193	191	208	1	1
167	167	108	1	1	1	1	1	1
168	164	104	107	1	1	1	1	1
169	166	111	127	1	1	1	1	1
170	168	109	1	1	1	1	1	1
171	172	167	175	131	1	1	1	1
171	172	167	175	158	1	1	1	1
172	179	172	210	194	208	224	122	272
173	175	122	112	1	1	1	1	1
174	1	1	1	1	1	1	1	1
175	176	166	157	1	1	1	1	1
176	170	156	135	81	1	1	1	1
177	174	134	120	1	1	1	1	1
178	189	152	185	140	211	215	250	326
178	189	152	198	161	214	227	249	322
178	189	152	185	140	213	214	256	323
178	189	152	185	140	211	215	250	328
179	181	131	155	100	177	177	263	310
179	199	154	183	130	187	187	1	1
179	199	154	183	130	193	196	1	1
180	165	135	115	79	105	96	170	173
180	165	141	146	78	99	89	1	1
181	184	119	116	82	151	143	248	285
182	180	157	141	1	1	1	1	1
183	186	153	186	148	197	197	213	309
183	186	153	186	148	210	217	225	319
184	177	149	140	1	1	1	1	1
185	187	1	1	1	1	1	1	1
186	188	128	1	1	1	1	1	1
187	194	145	172	99	163	161	257	298
187	194	145	172	117	169	171	242	283
187	194	145	172	99	178	174	266	312
187	194	145	172	99	178	174	267	306
188	190	129	1	1	1	1	1	1
189	193	190	200	149	1	1	1	1
189	193	190	213	182	137	1	1	1
190	182	125	131	1	1	1	1	1
190	182	144	151	1	1	1	1	1
191	192	158	148	1	1	1	1	1
192	191	140	137	1	1	1	1	1
193	197	193	222	200	180	198	1	1
194	198	169	203	177	1	1	1	1
194	198	169	219	190	223	236	211	316
194	198	169	203	184	216	229	1	1
194	198	169	219	199	229	1	1	1
195	196	175	207	156	215	209	265	325
196	183	136	150	89	127	117	172	169
196	183	136	150	89	127	117	185	183
196	183	136	150	89	127	117	185	201
197	202	188	179	115	1	1	1	1
198	205	194	229	206	206	223	1	1
198	205	194	234	210	217	228	1	1
198	205	194	229	206	206	230	1	1
198	205	194	234	210	217	234	1	1
199	215	170	191	129	199	201	260	313
199	215	170	191	129	199	201	262	311
199	215	170	191	129	199	201	260	317
200	203	159	173	98	155	150	236	270
200	203	159	182	111	154	146	182	193
200	203	159	182	111	162	157	222	246
200	203	159	182	111	162	160	221	257
201	200	151	160	90	132	133	240	252
201	200	151	160	90	141	132	178	187
201	200	151	160	90	132	139	223	241
201	200	151	160	90	132	133	243	264
201	200	151	160	90	141	132	202	211
201	200	151	160	90	141	132	202	232
202	207	200	208	163	97	-1	-1	-1
202	207	200	227	191	157	179	1	1
203	201	187	178	119	1	1	1	1
204	213	177	216	174	226	235	259	334
204	213	177	216	174	226	237	264	331
205	209	183	215	178	221	233	237	321
206	214	174	197	141	205	213	261	318
207	204	150	149	1	1	1	1	1
208	219	198	235	204	224	239	152	282
209	210	161	158	1	1	1	1	1
210	211	199	201	136	83	82	1	1
210	211	199	225	175	131	131	1	1
211	216	195	202	124	84	1	1	1
212	217	189	189	116	74	1	1	1
213	208	178	166	97	60	1	1	1
214	212	165	167	94	1	1	1	1
215	206	162	154	88	1	1	1	1
216	227	208	236	207	203	216	1	1
216	227	208	242	209	207	219	1	1
216	227	208	236	207	212	222	1	1
217	218	164	165	96	120	103	127	123
218	223	192	226	181	227	238	258	327
218	223	192	226	197	220	232	238	305
218	223	192	226	181	228	1	1	1
218	223	192	226	197	220	232	255	324
218	223	192	226	181	227	238	258	330
219	226	207	230	202	171	167	43	89
219	226	207	230	202	171	205	1	1
220	222	201	239	208	1	1	1	1
220	222	201	239	211	225	240	1	1
220	222	201	239	211	225	243	1	1
221	221	179	206	139	184	183	232	276
221	221	179	206	144	179	176	181	215
221	221	179	206	139	186	186	253	295
221	221	179	206	139	184	191	252	293
221	221	179	206	144	179	180	217	255
221	221	179	206	139	184	191	254	289
221	221	179	206	144	179	180	239	273
222	228	185	211	145	190	189	196	254
222	228	185	211	145	198	200	241	288
222	228	185	211	145	198	200	251	300
223	224	182	194	118	140	138	118	127
223	224	182	194	123	160	156	168	200
224	225	1	1	1	1	1	1	1
225	233	191	224	167	201	206	199	275
226	220	184	180	109	98	90	52	42
226	220	184	180	109	98	108	82	75
227	229	211	233	187	164	162	70	1
227	229	211	233	201	173	178	67	117
228	231	206	221	152	112	111	1	1
228	231	206	221	172	135	145	29	1
229	230	196	195	120	89	72	33	36
229	230	196	195	120	125	119	68	71
230	235	212	240	205	202	218	115	182
231	232	202	217	153	124	112	46	49
231	232	202	217	153	158	154	84	101
232	234	203	218	126	109	107	38	45
232	234	203	218	166	165	151	85	97
232	234	203	218	166	165	151	119	139
233	238	210	228	171	150	135	1	1
233	238	210	228	171	150	169	1	1
234	236	205	232	188	218	220	212	271
234	236	205	232	188	222	231	231	297
234	236	205	232	188	222	231	234	304
234	236	205	232	188	218	220	212	287
235	240	214	243	203	204	225	136	188
236	241	1	1	1	1	1	1	1
237	237	197	214	138	139	127	94	1
237	237	197	220	146	168	159	137	159
237	237	197	220	146	168	170	1	1
238	243	215	237	185	185	184	130	153
239	242	209	231	176	1	1	1	1
240	239	204	223	147	167	147	99	122
240	239	204	223	147	167	185	153	185

## Sheet: area
4.44242	NaN	NaN	NaN	NaN	NaN	NaN	NaN	NaN
1.53187	NaN	NaN	NaN	NaN	NaN	NaN	NaN	NaN
11.872	10.8763	NaN	NaN	NaN	NaN	NaN	NaN	NaN
2.06802	NaN	NaN	NaN	NaN	NaN	NaN	NaN	NaN
3.37011	1.83824	12.6379	16.9272	3.59989	NaN	NaN	NaN	NaN
4.21264	2.06802	6.51045	10.8763	NaN	NaN	NaN	NaN	NaN
6.89341	7.1232	5.59133	2.45099	NaN	NaN	NaN	NaN	NaN
8.73166	NaN	NaN	NaN	NaN	NaN	NaN	NaN	NaN
6.51045	7.73594	7.88913	13.4805	NaN	NaN	NaN	NaN	NaN
14.2464	15.7017	5.66792	9.26781	NaN	NaN	NaN	NaN	NaN
6.12748	10.1869	12.7145	14.6294	16.2378	NaN	NaN	NaN	NaN
15.2421	17.9995	NaN	NaN	NaN	NaN	NaN	NaN	NaN
5.82111	3.06374	6.74023	9.34441	14.706	NaN	NaN	NaN	NaN
1.37868	2.91055	NaN	NaN	NaN	NaN	NaN	NaN	NaN
16.1612	10.9529	NaN	NaN	NaN	NaN	NaN	NaN	NaN
5.74451	4.28924	6.51045	5.8977	NaN	NaN	NaN	NaN	NaN
6.97001	7.88913	NaN	NaN	NaN	NaN	NaN	NaN	NaN
9.19122	8.65507	NaN	NaN	NaN	NaN	NaN	NaN	NaN
13.7868	15.4719	15.5485	17.7697	19.9909	NaN	NaN	NaN	NaN
10.0337	21.676	12.9443	NaN	NaN	NaN	NaN	NaN	NaN
3.90627	NaN	NaN	NaN	NaN	NaN	NaN	NaN	NaN
1.2255	NaN	NaN	NaN	NaN	NaN	NaN	NaN	NaN
11.7954	7.81254	6.66363	6.20407	8.80825	NaN	NaN	NaN	NaN
9.49759	6.89341	8.1955	13.7102	16.9272	NaN	NaN	NaN	NaN
14.706	13.7102	5.05517	4.05946	NaN	NaN	NaN	NaN	NaN
1.53187	2.83396	1.76165	7.35298	15.5485	NaN	NaN	NaN	NaN
3.82967	NaN	NaN	NaN	NaN	NaN	NaN	NaN	NaN
11.9486	11.5656	7.88913	12.1784	9.421	NaN	NaN	NaN	NaN
19.225	18.1527	20.4505	21.7526	10.8763	NaN	NaN	NaN	NaN
1.30209	8.42528	1.60846	NaN	NaN	NaN	NaN	NaN	NaN
2.75737	6.66363	8.11891	16.4676	17.3101	NaN	NaN	NaN	NaN
8.1955	12.3316	15.9314	15.0123	NaN	NaN	NaN	NaN	NaN
8.1955	12.3316	15.9314	11.6422	16.391	NaN	NaN	NaN	NaN
3.59989	3.5233	5.82111	14.0166	19.7611	NaN	NaN	NaN	NaN
9.26781	8.42528	13.0209	20.4505	18.3824	NaN	NaN	NaN	NaN
11.872	11.7954	16.8506	18.2293	NaN	NaN	NaN	NaN	NaN
5.28495	13.0975	16.1612	15.1655	9.57419	NaN	NaN	NaN	NaN
18.5356	13.94	5.8977	5.28495	4.05946	NaN	NaN	NaN	NaN
3.44671	4.90198	NaN	NaN	NaN	NaN	NaN	NaN	NaN
7.96572	5.82111	NaN	NaN	NaN	NaN	NaN	NaN	NaN
6.97001	16.9272	17.3867	16.1612	12.255	NaN	NaN	NaN	NaN
4.7488	NaN	NaN	NaN	NaN	NaN	NaN	NaN	NaN
4.05946	6.58704	NaN	NaN	NaN	NaN	NaN	NaN	NaN
6.51045	6.58704	NaN	NaN	NaN	NaN	NaN	NaN	NaN
7.0466	8.1955	11.0295	9.95715	7.27638	NaN	NaN	NaN	NaN
14.323	11.489	NaN	NaN	NaN	NaN	NaN	NaN	NaN
7.0466	8.34869	6.05089	4.7488	NaN	NaN	NaN	NaN	NaN
5.66792	12.8677	14.0932	3.82967	NaN	NaN	NaN	NaN	NaN
15.8549	15.1655	NaN	NaN	NaN	NaN	NaN	NaN	NaN
5.66792	NaN	NaN	NaN	NaN	NaN	NaN	NaN	NaN
3.5233	3.59989	9.65078	12.5613	17.0803	NaN	NaN	NaN	NaN
3.06374	NaN	NaN	NaN	NaN	NaN	NaN	NaN	NaN
9.03803	10.7997	13.4805	18.7654	28.3396	NaN	NaN	NaN	NaN
6.51045	4.82539	5.74451	13.7868	11.6422	NaN	NaN	NaN	NaN
1.60846	NaN	NaN	NaN	NaN	NaN	NaN	NaN	NaN
7.1232	8.34869	8.88485	6.43385	3.44671	NaN	NaN	NaN	NaN
3.67649	0.765935	NaN	NaN	NaN	NaN	NaN	NaN	NaN
6.97001	8.42528	NaN	NaN	NaN	NaN	NaN	NaN	NaN
2.91055	NaN	NaN	NaN	NaN	NaN	NaN	NaN	NaN
7.58276	9.26781	6.05089	3.44671	NaN	NaN	NaN	NaN	NaN
10.6465	14.0932	NaN	NaN	NaN	NaN	NaN	NaN	NaN
18.842	14.323	13.6336	8.34869	NaN	NaN	NaN	NaN	NaN
7.88913	15.9314	14.0166	10.4167	NaN	NaN	NaN	NaN	NaN
11.7188	14.0932	11.1061	11.6422	NaN	NaN	NaN	NaN	NaN
12.1018	11.5656	9.95715	5.20836	NaN	NaN	NaN	NaN	NaN
21.9823	26.0418	22.978	22.0589	2.45099	NaN	NaN	NaN	NaN
10.5699	9.421	7.0466	5.82111	5.59133	NaN	NaN	NaN	NaN
1.37868	NaN	NaN	NaN	NaN	NaN	NaN	NaN	NaN
5.36154	NaN	NaN	NaN	NaN	NaN	NaN	NaN	NaN
5.20836	1.91484	NaN	NaN	NaN	NaN	NaN	NaN	NaN
6.81682	1.45528	NaN	NaN	NaN	NaN	NaN	NaN	NaN
2.52759	4.97858	NaN	NaN	NaN	NaN	NaN	NaN	NaN
4.7488	NaN	NaN	NaN	NaN	NaN	NaN	NaN	NaN
8.34869	6.28067	3.75308	NaN	NaN	NaN	NaN	NaN	NaN
5.13176	3.98286	NaN	NaN	NaN	NaN	NaN	NaN	NaN
5.66792	1.45528	NaN	NaN	NaN	NaN	NaN	NaN	NaN
5.05517	4.44242	NaN	NaN	NaN	NaN	NaN	NaN	NaN
16.2378	24.9695	18.6888	11.872	NaN	NaN	NaN	NaN	NaN
3.44671	3.37011	0.765935	NaN	NaN	NaN	NaN	NaN	NaN
3.59989	NaN	NaN	NaN	NaN	NaN	NaN	NaN	NaN
3.82967	NaN	NaN	NaN	NaN	NaN	NaN	NaN	NaN
12.6379	11.9486	10.9529	9.49759	4.51902	NaN	NaN	NaN	NaN
12.6379	11.9486	10.9529	9.49759	13.557	NaN	NaN	NaN	NaN
3.5233	NaN	NaN	NaN	NaN	NaN	NaN	NaN	NaN
16.0846	23.361	22.2887	19.9909	NaN	NaN	NaN	NaN	NaN
7.0466	8.88485	5.74451	12.7911	NaN	NaN	NaN	NaN	NaN
8.1955	4.7488	NaN	NaN	NaN	NaN	NaN	NaN	NaN
4.21264	NaN	NaN	NaN	NaN	NaN	NaN	NaN	NaN
9.72737	7.73594	11.6422	19.9143	18.1527	19.9143	18.9186	NaN	NaN
8.2721	3.67649	1.2255	NaN	NaN	NaN	NaN	NaN	NaN
4.82539	NaN	NaN	NaN	NaN	NaN	NaN	NaN	NaN
15.0123	19.8377	17.3867	12.7911	NaN	NaN	NaN	NaN	NaN
18.1527	21.1398	19.6845	23.1312	NaN	NaN	NaN	NaN	NaN
7.73594	10.9529	8.42528	14.9357	8.34869	NaN	NaN	NaN	NaN
7.73594	10.9529	14.5528	27.1141	42.3562	NaN	NaN	NaN	NaN
7.73594	10.9529	8.42528	14.9357	18.3824	NaN	NaN	NaN	NaN
17.1569	16.8506	19.3782	13.0975	8.50188	NaN	NaN	NaN	NaN
17.1569	16.8506	19.3782	12.9443	22.9015	4.05946	NaN	NaN	NaN
17.1569	16.8506	19.3782	12.9443	22.9015	13.4039	NaN	NaN	NaN
8.50188	8.34869	NaN	NaN	NaN	NaN	NaN	NaN	NaN
8.1955	11.1827	7.19979	3.21693	NaN	NaN	NaN	NaN	NaN
1.2255	NaN	NaN	NaN	NaN	NaN	NaN	NaN	NaN
16.8506	NaN	NaN	NaN	NaN	NaN	NaN	NaN	NaN
22.6717	18.6888	21.7526	18.9186	NaN	NaN	NaN	NaN	NaN
3.14033	NaN	NaN	NaN	NaN	NaN	NaN	NaN	NaN
2.06802	0.995715	NaN	NaN	NaN	NaN	NaN	NaN	NaN
17.1569	14.9357	9.421	8.11891	NaN	NaN	NaN	NaN	NaN
3.21693	2.22121	NaN	NaN	NaN	NaN	NaN	NaN	NaN
12.8677	19.6845	20.91	19.8377	17.0038	NaN	NaN	NaN	NaN
24.0504	26.5013	28.7992	8.65507	6.43385	NaN	NaN	NaN	NaN
11.6422	10.7231	5.97429	2.98715	NaN	NaN	NaN	NaN	NaN
10.4167	10.8763	4.90198	9.65078	2.60418	NaN	NaN	NaN	NaN
10.4167	10.8763	4.90198	9.65078	4.21264	1.53187	NaN	NaN	NaN
4.82539	2.14462	NaN	NaN	NaN	NaN	NaN	NaN	NaN
14.9357	18.6888	24.8163	25.429	31.1736	25.9652	26.8077	NaN	NaN
2.2978	NaN	NaN	NaN	NaN	NaN	NaN	NaN	NaN
6.20407	8.50188	9.95715	14.3996	11.872	18.2293	17.0038	22.4342	31.4079
10.7231	6.58704	1.91484	1.83824	NaN	NaN	NaN	NaN	NaN
10.1103	14.6294	17.2335	24.5865	26.0418	24.5099	28.1864	NaN	NaN
3.75308	3.21693	NaN	NaN	NaN	NaN	NaN	NaN	NaN
1.30209	NaN	NaN	NaN	NaN	NaN	NaN	NaN	NaN
9.95715	15.5485	15.3953	11.4124	2.75737	NaN	NaN	NaN	NaN
3.67649	4.36583	NaN	NaN	NaN	NaN	NaN	NaN	NaN
13.2507	14.323	13.2507	15.0123	15.6251	NaN	NaN	NaN	NaN
16.0846	19.5313	21.3696	12.6379	3.59989	NaN	NaN	NaN	NaN
16.0846	19.5313	21.3696	8.80825	NaN	NaN	NaN	NaN	NaN
19.1484	25.429	27.1907	10.8763	1.99143	NaN	NaN	NaN	NaN
19.1484	25.429	27.1907	11.489	NaN	NaN	NaN	NaN	NaN
11.0295	14.8591	17.8463	20.6037	2.22121	NaN	NaN	NaN	NaN
5.13176	8.04232	4.36583	1.60846	NaN	NaN	NaN	NaN	NaN
27.0375	28.3396	20.1441	24.4333	27.0375	32.2459	33.4714	21.7204	37.4243
10.3401	16.008	15.3953	9.72737	3.29352	NaN	NaN	NaN	NaN
11.3358	13.6336	10.6465	7.88913	0.995715	NaN	NaN	NaN	NaN
2.22121	NaN	NaN	NaN	NaN	NaN	NaN	NaN	NaN
8.80825	7.50616	1.91484	NaN	NaN	NaN	NaN	NaN	NaN
13.4039	16.008	15.0889	17.6931	18.842	17.6165	23.744	26.4112	38.648
8.42528	6.89341	4.21264	5.66792	NaN	NaN	NaN	NaN	NaN
9.57419	6.28067	NaN	NaN	NaN	NaN	NaN	NaN	NaN
3.21693	0.612748	NaN	NaN	NaN	NaN	NaN	NaN	NaN
5.43814	14.0166	9.88056	0.995715	NaN	NaN	NaN	NaN	NaN
5.43814	14.0166	5.66792	7.42957	NaN	NaN	NaN	NaN	NaN
3.90627	NaN	NaN	NaN	NaN	NaN	NaN	NaN	NaN
5.59133	12.1018	10.0337	10.0337	3.29352	NaN	NaN	NaN	NaN
15.4719	17.5399	24.127	23.9738	19.3782	NaN	NaN	NaN	NaN
8.34869	7.35298	5.36154	NaN	NaN	NaN	NaN	NaN	NaN
13.94	NaN	NaN	NaN	NaN	NaN	NaN	NaN	NaN
11.489	13.4039	14.323	17.9229	18.0761	26.1184	25.2759	37.0164	43.1348
6.43385	11.2592	5.74451	NaN	NaN	NaN	NaN	NaN	NaN
5.74451	7.88913	18.6888	13.8634	18.7654	NaN	NaN	NaN	NaN
15.6251	18.1527	1.83824	11.5656	14.1698	8.50188	16.9272	NaN	NaN
11.0295	12.6379	14.1698	10.1103	NaN	NaN	NaN	NaN	NaN
20.91	24.8163	24.2035	19.3782	2.75737	NaN	NaN	NaN	NaN
0.919122	NaN	NaN	NaN	NaN	NaN	NaN	NaN	NaN
18.6888	15.0123	11.7188	2.2978	NaN	NaN	NaN	NaN	NaN
18.2293	18.842	16.774	15.9314	14.8591	26.9609	26.195	41.6052	42.421
19.6079	24.2035	21.4462	25.7354	30.714	31.5565	39.6754	31.4079	45.0723
8.57847	12.6379	11.9486	3.29352	5.51473	16.6208	NaN	NaN	NaN
6.28067	8.50188	5.28495	9.19122	5.8977	19.6079	15.4719	34.3651	37.5263
19.4547	21.9823	18.842	19.6845	14.7825	NaN	NaN	NaN	NaN
15.0889	13.2507	13.1741	12.9443	3.59989	NaN	NaN	NaN	NaN
11.1827	8.96144	17.6931	NaN	NaN	NaN	NaN	NaN	NaN
7.1232	13.4039	16.1612	10.6465	9.26781	16.9272	NaN	NaN	NaN
7.1232	13.4039	16.1612	12.7911	17.6931	15.1655	19.3016	NaN	NaN
15.3953	17.8463	15.1655	5.66792	NaN	NaN	NaN	NaN	NaN
14.323	12.0252	9.57419	NaN	NaN	NaN	NaN	NaN	NaN
9.65078	13.94	13.4039	11.4124	5.13176	NaN	NaN	NaN	NaN
4.97858	1.1489	NaN	NaN	NaN	NaN	NaN	NaN	NaN
2.83396	1.1489	NaN	NaN	NaN	NaN	NaN	NaN	NaN
9.11463	10.4167	6.20407	2.75737	NaN	NaN	NaN	NaN	NaN
5.97429	8.04232	NaN	NaN	NaN	NaN	NaN	NaN	NaN
21.4462	23.744	26.6545	35.0032	38.9095	38.6797	55.3005	NaN	NaN
1.68506	1.45528	NaN	NaN	NaN	NaN	NaN	NaN	NaN
3.37011	6.89341	9.19122	13.8634	10.6465	21.9057	18.5356	26.4112	32.0197
8.80825	10.4167	11.7188	10.1103	NaN	NaN	NaN	NaN	NaN
4.90198	4.97858	11.6422	16.8506	19.3016	NaN	NaN	NaN	NaN
7.19979	7.50616	10.0337	22.3653	27.9566	25.1993	30.331	NaN	NaN
12.1784	12.255	8.57847	NaN	NaN	NaN	NaN	NaN	NaN
9.72737	9.49759	8.04232	4.7488	NaN	NaN	NaN	NaN	NaN
10.2635	14.2464	17.6165	20.0675	NaN	NaN	NaN	NaN	NaN
17.2335	20.3739	14.323	NaN	NaN	NaN	NaN	NaN	NaN
0.919122	2.52759	10.8763	21.0632	19.6845	NaN	NaN	NaN	NaN
0.919122	2.52759	10.8763	21.0632	6.43385	NaN	NaN	NaN	NaN
14.5528	18.6122	17.0803	28.4162	33.9309	31.9395	29.4119	16.4177	34.875
13.4039	13.8634	12.4081	7.19979	NaN	NaN	NaN	NaN	NaN
7.42957	NaN	NaN	NaN	NaN	NaN	NaN	NaN	NaN
7.88913	5.13176	10.7231	10.3401	NaN	NaN	NaN	NaN	NaN
8.57847	10.1869	8.34869	14.7825	10.9529	NaN	NaN	NaN	NaN
13.6336	15.7783	14.4762	7.81254	NaN	NaN	NaN	NaN	NaN
8.42528	8.65507	12.0252	5.13176	4.51902	3.21693	10.2635	19.477	8.97367
8.42528	8.65507	12.0252	3.29352	4.13605	12.8677	9.421	12.3388	22.7401
8.42528	8.65507	12.0252	5.13176	4.51902	1.99143	3.44671	4.9967	6.52631
8.42528	8.65507	12.0252	5.13176	4.51902	3.21693	10.2635	19.477	7.24012
12.8677	12.5613	13.0209	18.2293	18.842	26.7311	23.9738	30.796	43.2368
12.8677	10.7997	15.2421	14.4762	3.59989	7.50616	6.81682	NaN	NaN
12.8677	10.7997	15.2421	14.4762	3.59989	17.2335	16.8506	NaN	NaN
22.3653	26.4248	14.9357	14.0932	8.04232	22.7483	25.5822	38.444	40.1776
22.3653	26.4248	13.7102	12.8677	8.96144	19.9909	22.4419	NaN	NaN
14.4762	15.9314	11.9486	14.9357	3.37011	16.774	15.5485	23.6579	25.1875
11.3358	12.1784	10.7231	10.5699	NaN	NaN	NaN	NaN	NaN
8.04232	11.2592	6.05089	10.2635	11.5656	5.66792	6.51045	5.4046	10.4013
8.04232	11.2592	6.05089	10.2635	11.5656	13.7102	15.6251	17.4375	26.6151
7.65935	9.19122	6.58704	0.765935	NaN	NaN	NaN	NaN	NaN
7.0466	5.51473	NaN	NaN	NaN	NaN	NaN	NaN	NaN
9.03803	8.65507	2.45099	NaN	NaN	NaN	NaN	NaN	NaN
19.9143	21.7526	21.3696	26.6545	8.11891	11.0295	7.50616	12.8487	17.0296
19.9143	21.7526	21.3696	26.6545	8.88485	28.1098	26.5013	35.3848	39.9736
19.9143	21.7526	21.3696	26.6545	8.11891	7.27638	11.0295	2.65131	9.17762
19.9143	21.7526	21.3696	26.6545	8.11891	7.27638	11.0295	4.28289	10.9112
15.5485	9.95715	4.21264	NaN	NaN	NaN	NaN	NaN	NaN
11.1061	12.4847	17.4633	9.72737	16.5442	NaN	NaN	NaN	NaN
11.1061	12.4847	17.4633	9.19122	8.65507	9.34441	NaN	NaN	NaN
17.9995	24.0504	13.1741	11.0295	NaN	NaN	NaN	NaN	NaN
17.9995	24.0504	6.35726	4.21264	NaN	NaN	NaN	NaN	NaN
16.4676	18.0761	16.9272	11.1827	NaN	NaN	NaN	NaN	NaN
14.0166	13.557	9.34441	3.37011	NaN	NaN	NaN	NaN	NaN
21.8291	29.1055	27.4971	36.7649	47.4114	47.6412	58.6706	NaN	NaN
10.6465	18.7654	21.676	13.6336	1.60846	NaN	NaN	NaN	NaN
10.6465	18.7654	21.676	18.5356	8.42528	7.96572	8.57847	6.01644	12.3388
10.6465	18.7654	21.676	13.6336	4.05946	14.6294	21.7526	NaN	NaN
10.6465	18.7654	21.676	18.5356	7.96572	1.37868	NaN	NaN	NaN
22.5951	24.8163	23.8972	35.3862	39.1393	46.1859	48.7135	59.4506	74.0328
13.3273	19.7611	18.3824	20.91	6.89341	14.706	24.5865	16.1118	19.6809
13.3273	19.7611	18.3824	20.91	6.89341	14.706	24.5865	21.0066	8.8717
13.3273	19.7611	18.3824	20.91	6.89341	14.706	24.5865	21.0066	10.1974
13.4805	15.4719	13.4805	16.2378	18.842	NaN	NaN	NaN	NaN
13.7868	14.706	15.9314	10.6465	11.1827	15.7783	8.80825	NaN	NaN
13.7868	14.706	15.9314	7.50616	10.4933	10.1869	8.1955	NaN	NaN
13.7868	14.706	15.9314	10.6465	11.1827	15.7783	5.8977	NaN	NaN
13.7868	14.706	15.9314	7.50616	10.4933	10.1869	8.88485	NaN	NaN
19.4547	13.0975	12.7145	12.1784	11.7954	9.95715	15.0123	6.83223	3.97697
19.4547	13.0975	12.7145	12.1784	11.7954	9.95715	15.0123	3.36513	5.81249
19.4547	13.0975	12.7145	12.1784	11.7954	9.95715	15.0123	6.83223	3.16118
24.3567	28.0332	23.8972	13.4039	17.7697	29.6417	33.165	42.7269	43.9506
24.3567	28.0332	23.8972	13.0209	20.91	20.0675	26.2716	31.8158	38.1381
24.3567	28.0332	23.8972	13.0209	20.91	15.6251	11.3358	11.1151	21.4144
24.3567	28.0332	23.8972	13.0209	20.91	15.6251	12.4847	7.03618	9.78946
12.7911	16.008	19.3782	25.0461	24.2801	17.6165	9.88056	8.05591	15.602
12.7911	16.008	19.3782	25.0461	24.2801	15.6251	26.6545	18.1513	20.8026
12.7911	16.008	19.3782	25.0461	24.2801	17.6165	10.3401	15.296	19.273
12.7911	16.008	19.3782	25.0461	24.2801	17.6165	9.88056	7.44407	13.9704
12.7911	16.008	19.3782	25.0461	24.2801	15.6251	26.6545	22.4342	14.3783
12.7911	16.008	19.3782	25.0461	24.2801	15.6251	26.6545	22.4342	11.2171
15.2421	18.0761	21.7526	12.4847	20.0675	12.4847	NaN	NaN	NaN
15.2421	18.0761	21.7526	12.4081	23.2078	15.9314	10.2635	NaN	NaN
10.7997	10.5699	11.3358	18.459	16.6208	NaN	NaN	NaN	NaN
9.72737	9.88056	10.1869	3.14033	3.67649	6.35726	5.66792	16.8256	4.38486
9.72737	9.88056	10.1869	3.14033	3.67649	6.35726	3.67649	11.523	19.8848
23.2844	26.6545	24.8163	30.5608	35.5394	39.2925	47.488	59.9605	67.5065
20.7568	24.9695	20.8334	26.8077	32.399	35.6926	37.9904	53.6381	64.4473
15.3953	13.7102	11.1061	11.6422	NaN	NaN	NaN	NaN	NaN
16.774	26.7311	28.4162	31.7097	36.6117	43.5817	47.7177	52.3124	61.9999
14.706	11.5656	9.88056	5.51473	NaN	NaN	NaN	NaN	NaN
11.1061	14.9357	18.5356	9.421	13.94	4.97858	10.4167	NaN	NaN
11.1061	14.9357	18.5356	7.27638	8.65507	6.58704	11.3358	NaN	NaN
15.0123	18.3058	13.8634	14.8591	18.3824	13.6336	NaN	NaN	NaN
14.9357	13.4805	12.4081	11.4124	8.2721	9.65078	NaN	NaN	NaN
11.5656	11.5656	10.8763	11.2592	6.05089	6.74023	NaN	NaN	NaN
9.88056	15.7783	14.6294	11.7954	5.36154	NaN	NaN	NaN	NaN
27.1907	26.0418	22.7483	14.706	10.4933	NaN	NaN	NaN	NaN
9.49759	7.1232	12.1018	9.57419	16.1612	3.29352	9.34441	NaN	NaN
9.49759	7.1232	12.1018	9.95715	10.8763	9.80397	17.6931	NaN	NaN
9.49759	7.1232	12.1018	9.57419	16.1612	3.37011	7.73594	NaN	NaN
19.3782	24.6631	23.9738	21.4462	13.0975	18.5356	24.8929	31.2039	30.4901
13.94	17.0803	22.3653	25.429	14.3996	3.14033	4.97858	9.68749	2.24342
13.94	17.0803	22.3653	25.429	2.98715	14.706	20.5271	6.83223	13.6645
13.94	17.0803	22.3653	25.429	14.3996	4.82539	NaN	NaN	NaN
13.94	17.0803	22.3653	25.429	2.98715	14.706	20.5271	8.97367	2.44737
13.94	17.0803	22.3653	25.429	14.3996	3.14033	4.97858	9.68749	1.22368
13.94	14.1698	18.5356	27.88	34.3905	27.3439	17.2335	10.6053	12.6447
13.94	14.1698	18.5356	27.88	34.3905	27.3439	19.8377	NaN	NaN
13.4805	22.9015	20.1441	22.6717	11.4124	NaN	NaN	NaN	NaN
13.4805	22.9015	20.1441	22.6717	11.7188	18.5356	4.05946	NaN	NaN
13.4805	22.9015	20.1441	22.6717	11.7188	18.5356	4.21264	NaN	NaN
15.3953	18.9186	18.0761	16.6974	2.3744	19.4547	8.65507	12.5427	16.7237
15.3953	18.9186	18.0761	16.6974	5.66792	20.7568	15.2421	13.1546	19.477
15.3953	18.9186	18.0761	16.6974	2.3744	8.57847	13.7868	19.9868	21.5164
15.3953	18.9186	18.0761	16.6974	2.3744	19.4547	10.4167	10.4013	19.6809
15.3953	18.9186	18.0761	16.6974	5.66792	20.7568	13.4805	4.9967	10.2993
15.3953	18.9186	18.0761	16.6974	2.3744	19.4547	10.4167	2.03947	8.05591
15.3953	18.9186	18.0761	16.6974	5.66792	20.7568	13.4805	2.14144	10.1974
14.0932	12.6379	14.0932	16.9272	16.2378	8.42528	12.7911	20.5987	8.56578
14.0932	12.6379	14.0932	16.9272	16.2378	12.4847	18.3058	8.76973	12.5427
14.0932	12.6379	14.0932	16.9272	16.2378	12.4847	18.3058	7.64802	7.44407
31.9395	32.4756	35.9223	34.85	19.225	27.4971	25.8886	39.3618	36.2006
31.9395	32.4756	35.9223	34.85	18.3824	33.0884	34.0841	37.3223	46.4999
21.7526	23.6674	NaN	NaN	NaN	NaN	NaN	NaN	NaN
16.3144	15.7783	22.6717	24.8163	26.0418	33.4714	36.9181	50.171	63.0197
15.1655	18.6888	22.1355	22.978	15.1655	22.7483	7.88913	13.4605	8.56578
15.1655	18.6888	22.1355	22.978	15.1655	22.7483	7.50616	14.5822	15.8059
14.0932	16.3144	18.842	23.5908	11.9486	12.5613	13.7868	13.1546	NaN
14.0932	16.3144	18.842	23.5908	14.2464	15.0889	21.5994	15.7039	12.6447
13.8634	14.6294	14.0932	17.6165	11.7954	11.7188	14.3996	NaN	NaN
13.8634	14.6294	14.0932	17.6165	13.0975	11.1827	16.0846	10.7072	NaN
15.4719	17.4633	21.1398	23.8972	24.0504	10.7997	10.6465	9.38157	4.38486
15.4719	17.4633	21.1398	23.8972	24.0504	12.7911	12.8677	15.296	13.6645
13.94	17.9229	23.2078	29.7949	34.9266	33.2416	34.4671	32.5296	50.171
16.391	14.2464	15.6251	16.774	13.6336	4.59561	9.49759	12.1349	6.22039
16.391	14.2464	15.6251	16.774	13.6336	5.8977	8.2721	8.76973	7.54604
21.4462	24.9695	22.0589	25.1227	12.7911	15.6251	15.4719	21.7204	14.4802
21.4462	24.9695	22.0589	25.1227	6.43385	12.255	16.774	7.24012	8.25986
21.4462	24.9695	22.0589	25.1227	6.43385	12.255	16.774	8.46381	7.54604
7.65935	8.04232	9.72737	12.6379	12.7911	16.0846	3.90627	NaN	NaN
7.65935	8.04232	9.72737	12.6379	12.7911	16.0846	6.35726	NaN	NaN
11.3358	15.8549	13.7102	18.6888	19.6079	9.26781	11.872	2.03947	12.1349
11.3358	15.8549	13.7102	18.6888	19.6079	8.96144	12.9443	3.77302	4.28289
11.3358	15.8549	13.7102	18.6888	19.6079	8.96144	12.9443	1.22368	1.9375
11.3358	15.8549	13.7102	18.6888	19.6079	9.26781	11.872	2.03947	9.48354
21.8291	29.5651	30.9438	33.0118	40.5946	46.6454	58.594	61.1841	68.0164
21.3696	23.2078	NaN	NaN	NaN	NaN	NaN	NaN	NaN
17.0038	17.1569	21.293	9.26781	1.76165	13.4039	14.706	21.8223	NaN
17.0038	17.1569	21.293	9.95715	9.26781	19.6845	8.96144	17.8454	19.6809
17.0038	17.1569	21.293	9.95715	9.26781	19.6845	7.88913	NaN	NaN
15.3953	17.1569	18.5356	26.2716	29.8715	32.399	32.8586	39.6677	48.1315
13.8634	17.3101	18.0761	24.5099	25.7354	NaN	NaN	NaN	NaN
17.3867	23.1312	25.429	29.6417	30.0247	33.4714	20.3739	24.0658	26.7171
17.3867	23.1312	25.429	29.6417	30.0247	33.4714	19.3016	18.3552	23.8618

## Sheet: eccentricity
0.461195	NaN	NaN	NaN	NaN	NaN	NaN	NaN	NaN
0.268543	NaN	NaN	NaN	NaN	NaN	NaN	NaN	NaN
0.396274	0.438844	NaN	NaN	NaN	NaN	NaN	NaN	NaN
0.563377	NaN	NaN	NaN	NaN	NaN	NaN	NaN	NaN
0.703665	0.574718	0.607985	0.420157	0.26125	NaN	NaN	NaN	NaN
0.470653	0.735141	0.596426	0.597056	NaN	NaN	NaN	NaN	NaN
0.438898	0.565694	0.618073	0.463216	NaN	NaN	NaN	NaN	NaN
0.694071	NaN	NaN	NaN	NaN	NaN	NaN	NaN	NaN
0.702371	0.482137	0.449838	0.523059	NaN	NaN	NaN	NaN	NaN
0.524221	0.488427	0.217095	0.200866	NaN	NaN	NaN	NaN	NaN
0.163877	0.379087	0.402727	0.475238	0.466534	NaN	NaN	NaN	NaN
0.401979	0.516808	NaN	NaN	NaN	NaN	NaN	NaN	NaN
0.434201	0.526089	0.459382	0.495142	0.502717	NaN	NaN	NaN	NaN
0.678907	0.664311	NaN	NaN	NaN	NaN	NaN	NaN	NaN
0.447429	0.446439	NaN	NaN	NaN	NaN	NaN	NaN	NaN
0.534325	0.667187	0.506464	0.488761	NaN	NaN	NaN	NaN	NaN
0.546563	0.56468	NaN	NaN	NaN	NaN	NaN	NaN	NaN
0.317624	0.362269	NaN	NaN	NaN	NaN	NaN	NaN	NaN
0.375753	0.44431	0.437556	0.473571	0.290091	NaN	NaN	NaN	NaN
0.501767	0.541528	0.594789	NaN	NaN	NaN	NaN	NaN	NaN
0.659889	NaN	NaN	NaN	NaN	NaN	NaN	NaN	NaN
0.609984	NaN	NaN	NaN	NaN	NaN	NaN	NaN	NaN
0.569064	0.402853	0.462421	0.484518	0.538641	NaN	NaN	NaN	NaN
0.247222	0.277371	0.479882	0.367054	0.26945	NaN	NaN	NaN	NaN
0.297459	0.637309	0.685844	0.534277	NaN	NaN	NaN	NaN	NaN
0.717137	0.538728	0.648696	0.440035	0.467532	NaN	NaN	NaN	NaN
0.640608	NaN	NaN	NaN	NaN	NaN	NaN	NaN	NaN
0.301699	0.223303	0.481988	0.546946	0.72843	NaN	NaN	NaN	NaN
0.414465	0.304581	0.116751	0.347869	0.416277	NaN	NaN	NaN	NaN
0.288647	0.469714	0.625938	NaN	NaN	NaN	NaN	NaN	NaN
0.738875	0.571973	0.517595	0.487394	0.365745	NaN	NaN	NaN	NaN
0.710863	0.745982	0.755423	0.377277	NaN	NaN	NaN	NaN	NaN
0.710863	0.745982	0.755423	0.342596	0.482705	NaN	NaN	NaN	NaN
0.294883	0.743919	0.639931	0.395512	0.374407	NaN	NaN	NaN	NaN
0.657154	0.460061	0.580363	0.622014	0.463265	NaN	NaN	NaN	NaN
0.396937	0.534018	0.36578	0.334313	NaN	NaN	NaN	NaN	NaN
0.390537	0.584091	0.387231	0.499566	0.728732	NaN	NaN	NaN	NaN
0.301698	0.512594	0.548156	0.581025	0.617873	NaN	NaN	NaN	NaN
0.619998	0.543726	NaN	NaN	NaN	NaN	NaN	NaN	NaN
0.690034	0.750296	NaN	NaN	NaN	NaN	NaN	NaN	NaN
0.605405	0.500757	0.248316	0.441065	0.659809	NaN	NaN	NaN	NaN
0.644696	NaN	NaN	NaN	NaN	NaN	NaN	NaN	NaN
0.600202	0.615137	NaN	NaN	NaN	NaN	NaN	NaN	NaN
0.464494	0.495278	NaN	NaN	NaN	NaN	NaN	NaN	NaN
0.387523	0.40008	0.539247	0.411739	0.625658	NaN	NaN	NaN	NaN
0.59386	0.579708	NaN	NaN	NaN	NaN	NaN	NaN	NaN
0.502729	0.49153	0.500757	0.589098	NaN	NaN	NaN	NaN	NaN
0.473883	0.342558	0.627028	0.445629	NaN	NaN	NaN	NaN	NaN
0.715219	0.703467	NaN	NaN	NaN	NaN	NaN	NaN	NaN
0.459565	NaN	NaN	NaN	NaN	NaN	NaN	NaN	NaN
0.625011	0.408419	0.435602	0.409281	0.427432	NaN	NaN	NaN	NaN
0.844902	NaN	NaN	NaN	NaN	NaN	NaN	NaN	NaN
0.658246	0.568589	0.734319	0.466406	0.510124	NaN	NaN	NaN	NaN
0.574999	0.409224	0.465186	0.311741	0.295373	NaN	NaN	NaN	NaN
0.532962	NaN	NaN	NaN	NaN	NaN	NaN	NaN	NaN
0.399574	0.29652	0.256944	0.0908146	0.286333	NaN	NaN	NaN	NaN
0.572306	0.587408	NaN	NaN	NaN	NaN	NaN	NaN	NaN
0.612755	0.62287	NaN	NaN	NaN	NaN	NaN	NaN	NaN
0.664311	NaN	NaN	NaN	NaN	NaN	NaN	NaN	NaN
0.362739	0.40753	0.381379	0.513767	NaN	NaN	NaN	NaN	NaN
0.553339	0.669773	NaN	NaN	NaN	NaN	NaN	NaN	NaN
0.453535	0.523265	0.385996	0.354105	NaN	NaN	NaN	NaN	NaN
0.723958	0.686156	0.567352	0.68686	NaN	NaN	NaN	NaN	NaN
0.622226	0.658284	0.640386	0.642645	NaN	NaN	NaN	NaN	NaN
0.333481	0.350437	0.548981	0.51987	NaN	NaN	NaN	NaN	NaN
0.734476	0.781006	0.78331	0.775693	0.674603	NaN	NaN	NaN	NaN
0.678741	0.587274	0.64413	0.578836	0.502102	NaN	NaN	NaN	NaN
0.792293	NaN	NaN	NaN	NaN	NaN	NaN	NaN	NaN
0.829408	NaN	NaN	NaN	NaN	NaN	NaN	NaN	NaN
0.560041	0.5822	NaN	NaN	NaN	NaN	NaN	NaN	NaN
0.458899	0.508644	NaN	NaN	NaN	NaN	NaN	NaN	NaN
0.596442	0.576052	NaN	NaN	NaN	NaN	NaN	NaN	NaN
0.70252	NaN	NaN	NaN	NaN	NaN	NaN	NaN	NaN
0.81929	0.835313	0.861527	NaN	NaN	NaN	NaN	NaN	NaN
0.712534	0.727941	NaN	NaN	NaN	NaN	NaN	NaN	NaN
0.512205	0.508644	NaN	NaN	NaN	NaN	NaN	NaN	NaN
0.568802	0.500436	NaN	NaN	NaN	NaN	NaN	NaN	NaN
0.522245	0.616106	0.61767	0.696831	NaN	NaN	NaN	NaN	NaN
0.369085	0.413696	0.592258	NaN	NaN	NaN	NaN	NaN	NaN
0.510427	NaN	NaN	NaN	NaN	NaN	NaN	NaN	NaN
0.629442	NaN	NaN	NaN	NaN	NaN	NaN	NaN	NaN
0.71419	0.739388	0.831395	0.427589	0.511402	NaN	NaN	NaN	NaN
0.71419	0.739388	0.831395	0.427589	0.279234	NaN	NaN	NaN	NaN
0.330099	NaN	NaN	NaN	NaN	NaN	NaN	NaN	NaN
0.522812	0.293836	0.273906	0.463789	NaN	NaN	NaN	NaN	NaN
0.437598	0.256944	0.606726	0.515471	NaN	NaN	NaN	NaN	NaN
0.674562	0.684836	NaN	NaN	NaN	NaN	NaN	NaN	NaN
0.575204	NaN	NaN	NaN	NaN	NaN	NaN	NaN	NaN
0.408914	0.606923	0.603089	0.48668	0.532602	0.458332	0.529067	NaN	NaN
0.551492	0.550611	0.586269	NaN	NaN	NaN	NaN	NaN	NaN
0.221674	NaN	NaN	NaN	NaN	NaN	NaN	NaN	NaN
0.615138	0.481901	0.708567	0.715561	NaN	NaN	NaN	NaN	NaN
0.637177	0.682632	0.713592	0.71678	NaN	NaN	NaN	NaN	NaN
0.697514	0.486207	0.318622	0.472168	0.38876	NaN	NaN	NaN	NaN
0.697514	0.486207	0.5953	0.490734	0.59219	NaN	NaN	NaN	NaN
0.697514	0.486207	0.318622	0.472168	0.250168	NaN	NaN	NaN	NaN
0.504568	0.551675	0.566535	0.341273	0.419529	NaN	NaN	NaN	NaN
0.504568	0.551675	0.566535	0.355606	0.118974	0.531159	NaN	NaN	NaN
0.504568	0.551675	0.566535	0.355606	0.118974	0.267501	NaN	NaN	NaN
0.556766	0.609976	NaN	NaN	NaN	NaN	NaN	NaN	NaN
0.610348	0.663302	0.598057	0.699086	NaN	NaN	NaN	NaN	NaN
0.561951	NaN	NaN	NaN	NaN	NaN	NaN	NaN	NaN
0.517537	NaN	NaN	NaN	NaN	NaN	NaN	NaN	NaN
0.320137	0.558904	0.650003	0.633837	NaN	NaN	NaN	NaN	NaN
0.618208	NaN	NaN	NaN	NaN	NaN	NaN	NaN	NaN
0.563377	0.50579	NaN	NaN	NaN	NaN	NaN	NaN	NaN
0.670574	0.435282	0.412239	0.34593	NaN	NaN	NaN	NaN	NaN
0.604249	0.50838	NaN	NaN	NaN	NaN	NaN	NaN	NaN
0.613233	0.601643	0.603447	0.585492	0.594439	NaN	NaN	NaN	NaN
0.566651	0.501979	0.635521	0.269017	0.578519	NaN	NaN	NaN	NaN
0.600817	0.646232	0.741436	0.771663	NaN	NaN	NaN	NaN	NaN
0.29648	0.410831	0.398257	0.457275	0.501596	NaN	NaN	NaN	NaN
0.29648	0.410831	0.398257	0.457275	0.545689	0.383662	NaN	NaN	NaN
0.68704	0.613148	NaN	NaN	NaN	NaN	NaN	NaN	NaN
0.346016	0.355121	0.537219	0.54447	0.609671	0.603932	0.692251	NaN	NaN
0.578374	NaN	NaN	NaN	NaN	NaN	NaN	NaN	NaN
0.517483	0.339351	0.273705	0.215558	0.601437	0.494649	0.493993	0.534855	0.354937
0.565357	0.546462	0.459089	0.583734	NaN	NaN	NaN	NaN	NaN
0.483978	0.494684	0.268578	0.358369	0.407889	0.436319	0.665608	NaN	NaN
0.282986	0.329603	NaN	NaN	NaN	NaN	NaN	NaN	NaN
0.691956	NaN	NaN	NaN	NaN	NaN	NaN	NaN	NaN
0.499226	0.556211	0.526192	0.511589	0.695174	NaN	NaN	NaN	NaN
0.46645	0.388835	NaN	NaN	NaN	NaN	NaN	NaN	NaN
0.265267	0.558547	0.317343	0.383996	0.392295	NaN	NaN	NaN	NaN
0.378938	0.423352	0.404604	0.533419	0.491806	NaN	NaN	NaN	NaN
0.378938	0.423352	0.404604	0.596135	NaN	NaN	NaN	NaN	NaN
0.445214	0.337417	0.4262	0.31901	0.490306	NaN	NaN	NaN	NaN
0.445214	0.337417	0.4262	0.0531406	NaN	NaN	NaN	NaN	NaN
0.391627	0.451466	0.488887	0.260462	0.341229	NaN	NaN	NaN	NaN
0.436321	0.538548	0.241674	0.532962	NaN	NaN	NaN	NaN	NaN
0.543596	0.456698	0.609281	0.599144	0.455682	0.283557	0.506017	0.782549	0.660677
0.581849	0.572592	0.549415	0.642137	0.597879	NaN	NaN	NaN	NaN
0.536805	0.214782	0.487692	0.471791	0.50579	NaN	NaN	NaN	NaN
0.38697	NaN	NaN	NaN	NaN	NaN	NaN	NaN	NaN
0.635335	0.642523	0.647671	NaN	NaN	NaN	NaN	NaN	NaN
0.447803	0.54447	0.398416	0.356479	0.579926	0.679242	0.438926	0.705813	0.577098
0.41258	0.397549	0.531535	0.517946	NaN	NaN	NaN	NaN	NaN
0.377781	0.595871	NaN	NaN	NaN	NaN	NaN	NaN	NaN
0.604249	0.580948	NaN	NaN	NaN	NaN	NaN	NaN	NaN
0.661855	0.714769	0.723866	0.50579	NaN	NaN	NaN	NaN	NaN
0.661855	0.714769	0.431023	0.66089	NaN	NaN	NaN	NaN	NaN
0.443065	NaN	NaN	NaN	NaN	NaN	NaN	NaN	NaN
0.436641	0.505407	0.491428	0.38338	0.767718	NaN	NaN	NaN	NaN
0.57371	0.541631	0.536641	0.616583	0.485422	NaN	NaN	NaN	NaN
0.404875	0.374714	0.323283	NaN	NaN	NaN	NaN	NaN	NaN
0.623696	NaN	NaN	NaN	NaN	NaN	NaN	NaN	NaN
0.378899	0.370982	0.544122	0.496894	0.582486	0.453844	0.520386	0.55878	0.215511
0.528157	0.413489	0.455351	NaN	NaN	NaN	NaN	NaN	NaN
0.748936	0.566303	0.505744	0.473784	0.437905	NaN	NaN	NaN	NaN
0.244453	0.2419	0.574718	0.414521	0.503706	0.339351	0.50765	NaN	NaN
0.363323	0.457477	0.554898	0.442914	NaN	NaN	NaN	NaN	NaN
0.184258	0.420331	0.667888	0.648362	0.30429	NaN	NaN	NaN	NaN
NaN	NaN	NaN	NaN	NaN	NaN	NaN	NaN	NaN
0.541028	0.591596	0.365672	0.676134	NaN	NaN	NaN	NaN	NaN
0.285378	0.289709	0.397634	0.425489	0.166423	0.749686	0.766372	0.783252	0.791321
0.624915	0.497801	0.434764	0.63276	0.449962	0.649116	0.67849	0.834692	0.852666
0.361601	0.367293	0.366671	0.393406	0.53975	0.417095	NaN	NaN	NaN
0.570232	0.446894	0.356476	0.48607	0.624762	0.749455	0.721483	0.651724	0.690739
0.555268	0.418433	0.470364	0.443721	0.528597	NaN	NaN	NaN	NaN
0.13002	0.399273	0.410308	0.476289	0.822145	NaN	NaN	NaN	NaN
0.526745	0.498282	0.623948	NaN	NaN	NaN	NaN	NaN	NaN
0.488315	0.445099	0.337001	0.251196	0.418415	0.684415	NaN	NaN	NaN
0.488315	0.445099	0.337001	0.513575	0.30239	0.449425	0.532404	NaN	NaN
0.626346	0.528112	0.625283	0.680166	NaN	NaN	NaN	NaN	NaN
0.445265	0.488063	0.584778	NaN	NaN	NaN	NaN	NaN	NaN
0.59176	0.388839	0.464084	0.436661	0.263328	NaN	NaN	NaN	NaN
0.330888	0.46188	NaN	NaN	NaN	NaN	NaN	NaN	NaN
0.62202	0.8	NaN	NaN	NaN	NaN	NaN	NaN	NaN
0.370889	0.536507	0.517022	0.585103	NaN	NaN	NaN	NaN	NaN
0.467053	0.366682	NaN	NaN	NaN	NaN	NaN	NaN	NaN
0.511615	0.326392	0.340569	0.347255	0.285721	0.652971	0.548828	NaN	NaN
0.813852	0.689145	NaN	NaN	NaN	NaN	NaN	NaN	NaN
0.413696	0.199761	0.612733	0.622494	0.648415	0.660887	0.701392	0.769156	0.808243
0.631877	0.426631	0.479469	0.37631	NaN	NaN	NaN	NaN	NaN
0.393677	0.530847	0.499364	0.572263	0.478459	NaN	NaN	NaN	NaN
0.320525	0.571896	0.340232	0.490175	0.483675	0.507187	0.670921	NaN	NaN
0.518821	0.453155	0.570129	NaN	NaN	NaN	NaN	NaN	NaN
0.74201	0.644666	0.563135	0.661148	NaN	NaN	NaN	NaN	NaN
0.331434	0.487022	0.354501	0.425963	NaN	NaN	NaN	NaN	NaN
0.398094	0.372309	0.681909	NaN	NaN	NaN	NaN	NaN	NaN
0.472904	0.707202	0.6428	0.529021	0.185871	NaN	NaN	NaN	NaN
0.472904	0.707202	0.6428	0.529021	0.566251	NaN	NaN	NaN	NaN
0.470261	0.517908	0.497672	0.322323	0.335413	0.445878	0.571015	0.732233	0.822136
0.44256	0.456728	0.626796	0.583837	NaN	NaN	NaN	NaN	NaN
0.698153	NaN	NaN	NaN	NaN	NaN	NaN	NaN	NaN
0.653145	0.698169	0.620773	0.448601	NaN	NaN	NaN	NaN	NaN
0.509893	0.350185	0.438542	0.453439	0.591683	NaN	NaN	NaN	NaN
0.543559	0.565669	0.56093	0.582386	NaN	NaN	NaN	NaN	NaN
0.23031	0.40078	0.401436	0.323769	0.593484	0.350088	0.362761	0.425231	0.366376
0.23031	0.40078	0.401436	0.393406	0.36539	0.260647	0.518791	0.396487	0.332424
0.23031	0.40078	0.401436	0.323769	0.593484	0.467741	0.469072	0.416042	0.387119
0.23031	0.40078	0.401436	0.323769	0.593484	0.350088	0.362761	0.425231	0.529799
0.250161	0.277972	0.399341	0.500815	0.450938	0.560523	0.615694	0.780169	0.768065
0.250161	0.514546	0.329031	0.204165	0.524584	0.653339	0.505836	NaN	NaN
0.250161	0.514546	0.329031	0.204165	0.524584	0.469419	0.412448	NaN	NaN
0.520119	0.523664	0.592513	0.549796	0.5144	0.426063	0.371051	0.547779	0.570456
0.520119	0.523664	0.587934	0.496932	0.51179	0.380897	0.477658	NaN	NaN
0.485871	0.440816	0.478378	0.511869	0.544356	0.374367	0.479685	0.654742	0.722033
0.47833	0.385818	0.573719	0.617115	NaN	NaN	NaN	NaN	NaN
0.369122	0.569334	0.438163	0.333608	0.355759	0.454213	0.332479	0.343496	0.295814
0.369122	0.569334	0.438163	0.333608	0.355759	0.440031	0.529245	0.339679	0.360392
0.350279	0.295185	0.345848	0.587408	NaN	NaN	NaN	NaN	NaN
0.384129	0.534017	NaN	NaN	NaN	NaN	NaN	NaN	NaN
0.350842	0.40078	NaN	NaN	NaN	NaN	NaN	NaN	NaN
0.272388	0.347806	0.305618	0.611377	0.384766	0.200706	0.579652	0.459834	0.481999
0.272388	0.347806	0.305618	0.611377	0.20872	0.579483	0.614028	0.65529	0.652716
0.272388	0.347806	0.305618	0.611377	0.384766	0.280893	0.216747	0.534867	0.207481
0.272388	0.347806	0.305618	0.611377	0.384766	0.280893	0.216747	0.311322	0.276745
0.622491	0.551124	0.564302	NaN	NaN	NaN	NaN	NaN	NaN
0.656793	0.452232	0.514791	0.421324	0.462837	NaN	NaN	NaN	NaN
0.656793	0.452232	0.514791	0.210915	0.600614	0.506575	NaN	NaN	NaN
0.454667	0.517191	0.524424	0.576763	NaN	NaN	NaN	NaN	NaN
0.454667	0.517191	0.41393	0.554419	NaN	NaN	NaN	NaN	NaN
0.479981	0.496479	0.578294	0.649303	NaN	NaN	NaN	NaN	NaN
0.603237	0.45028	0.441532	0.568682	NaN	NaN	NaN	NaN	NaN
0.460734	0.375931	0.517727	0.463477	0.56913	0.574897	0.564529	NaN	NaN
0.440593	0.450086	0.338628	0.173358	0.336163	NaN	NaN	NaN	NaN
0.440593	0.450086	0.338628	0.404247	0.467206	0.501801	0.426279	0.562328	0.404885
0.440593	0.450086	0.338628	0.173358	0.476898	0.460496	0.529916	NaN	NaN
0.440593	0.450086	0.338628	0.404247	0.20702	0.570424	NaN	NaN	NaN
0.589352	0.51322	0.634571	0.735718	0.634829	0.791573	0.672345	0.840181	0.847955
0.486069	0.440089	0.551703	0.298248	0.623967	0.328064	0.374105	0.298159	0.259558
0.486069	0.440089	0.551703	0.298248	0.623967	0.328064	0.374105	0.255931	0.319094
0.486069	0.440089	0.551703	0.298248	0.623967	0.328064	0.374105	0.255931	0.470752
0.499658	0.46356	0.473257	0.148071	0.548094	NaN	NaN	NaN	NaN
0.456473	0.337272	0.458468	0.265546	0.447749	0.534333	0.179411	NaN	NaN
0.456473	0.337272	0.458468	0.192715	0.236289	0.41142	0.537641	NaN	NaN
0.456473	0.337272	0.458468	0.265546	0.447749	0.534333	0.197155	NaN	NaN
0.456473	0.337272	0.458468	0.192715	0.236289	0.41142	0.536911	NaN	NaN
0.45236	0.490917	0.355422	0.348371	0.600242	0.16182	0.446308	0.572557	0.41027
0.45236	0.490917	0.355422	0.348371	0.600242	0.16182	0.446308	0.513302	0.558912
0.45236	0.490917	0.355422	0.348371	0.600242	0.16182	0.446308	0.572557	0.548211
0.212967	0.384372	0.559436	0.372381	0.573908	0.399167	0.331436	0.377574	0.550452
0.212967	0.384372	0.559436	0.513374	0.20268	0.468507	0.495611	0.459506	0.317844
0.212967	0.384372	0.559436	0.513374	0.20268	0.474583	0.480864	0.388117	0.422952
0.212967	0.384372	0.559436	0.513374	0.20268	0.474583	0.389079	0.432762	0.459448
0.340335	0.411773	0.526122	0.461229	0.464207	0.420666	0.345303	0.439161	0.517652
0.340335	0.411773	0.526122	0.461229	0.464207	0.350431	0.463056	0.4205	0.24118
0.340335	0.411773	0.526122	0.461229	0.464207	0.420666	0.377789	0.338351	0.498771
0.340335	0.411773	0.526122	0.461229	0.464207	0.420666	0.345303	0.503281	0.508453
0.340335	0.411773	0.526122	0.461229	0.464207	0.350431	0.463056	0.318191	0.353944
0.340335	0.411773	0.526122	0.461229	0.464207	0.350431	0.463056	0.318191	0.437431
0.57441	0.597052	0.354833	0.560793	0.422561	0.553387	NaN	NaN	NaN
0.57441	0.597052	0.354833	0.503737	0.353906	0.729665	0.650759	NaN	NaN
0.380282	0.257517	0.5207	0.295805	0.304407	NaN	NaN	NaN	NaN
0.286353	0.343	0.427312	0.536113	0.382348	0.932806	0.407165	0.310629	0.569795
0.286353	0.343	0.427312	0.536113	0.382348	0.932806	0.565104	0.229291	0.219126
0.47283	0.408244	0.510382	0.560677	0.714966	0.741671	0.755984	0.810636	0.886851
0.394866	0.466569	0.299621	0.448549	0.508862	0.467327	0.655689	0.682469	0.725905
0.364671	0.474153	0.604605	0.353479	NaN	NaN	NaN	NaN	NaN
0.419593	0.284243	0.482665	0.519499	0.630727	0.60932	0.552954	0.780954	0.781277
0.497631	0.453279	0.489523	0.535114	NaN	NaN	NaN	NaN	NaN
0.467762	0.349979	0.235483	0.557936	0.485942	0.593862	0.485105	NaN	NaN
0.467762	0.349979	0.235483	0.420498	0.56706	0.496586	0.338848	NaN	NaN
0.453509	0.499061	0.431647	0.63572	0.307699	0.555028	NaN	NaN	NaN
0.149102	0.249154	0.382101	0.510633	0.465069	0.327111	NaN	NaN	NaN
0.437717	0.39447	0.344433	0.567449	0.292939	0.45634	NaN	NaN	NaN
0.508818	0.416324	0.401613	0.634444	0.580854	NaN	NaN	NaN	NaN
0.222866	0.334079	0.527962	0.538981	0.587074	NaN	NaN	NaN	NaN
0.378709	0.577053	0.434283	0.354886	0.572714	0.393406	0.358254	NaN	NaN
0.378709	0.577053	0.434283	0.422711	0.617978	0.477639	0.426774	NaN	NaN
0.378709	0.577053	0.434283	0.354886	0.572714	0.413696	0.260454	NaN	NaN
0.555798	0.249302	0.480014	0.54363	0.65823	0.472207	0.549629	0.395511	0.517732
0.3233	0.538124	0.468199	0.545436	0.372944	0.133226	0.449754	0.463124	0.419131
0.3233	0.538124	0.468199	0.545436	0.577292	0.255231	0.423375	0.295965	0.352857
0.3233	0.538124	0.468199	0.545436	0.372944	0.576017	NaN	NaN	NaN
0.3233	0.538124	0.468199	0.545436	0.577292	0.255231	0.423375	0.412078	0.502326
0.3233	0.538124	0.468199	0.545436	0.372944	0.133226	0.449754	0.463124	0.625163
0.379132	0.224893	0.528794	0.477997	0.450105	0.544208	0.416896	0.68225	0.766491
0.379132	0.224893	0.528794	0.477997	0.450105	0.544208	0.255804	NaN	NaN
0.461059	0.477614	0.606717	0.436339	0.426658	NaN	NaN	NaN	NaN
0.461059	0.477614	0.606717	0.436339	0.261298	0.488557	0.539554	NaN	NaN
0.461059	0.477614	0.606717	0.436339	0.261298	0.488557	0.573237	NaN	NaN
0.383292	0.497651	0.461554	0.454604	0.437873	0.366107	0.486984	0.271533	0.250865
0.383292	0.497651	0.461554	0.454604	0.614236	0.534439	0.361514	0.425198	0.303553
0.383292	0.497651	0.461554	0.454604	0.437873	0.452107	0.280737	0.301612	0.440567
0.383292	0.497651	0.461554	0.454604	0.437873	0.366107	0.468581	0.373707	0.348508
0.383292	0.497651	0.461554	0.454604	0.614236	0.534439	0.506739	0.362304	0.393174
0.383292	0.497651	0.461554	0.454604	0.437873	0.366107	0.468581	0.512902	0.258578
0.383292	0.497651	0.461554	0.454604	0.614236	0.534439	0.506739	0.465521	0.565215
0.405026	0.499187	0.363549	0.429313	0.425723	0.353353	0.593766	0.471007	0.0582698
0.405026	0.499187	0.363549	0.429313	0.425723	0.48167	0.296635	0.218059	0.35648
0.405026	0.499187	0.363549	0.429313	0.425723	0.48167	0.296635	0.422598	0.500052
0.224073	0.264787	0.353532	0.645934	0.548771	0.389377	0.520028	0.391085	0.22364
0.224073	0.264787	0.353532	0.645934	0.395088	0.55796	0.528755	0.605475	0.558064
0.478556	0.447876	NaN	NaN	NaN	NaN	NaN	NaN	NaN
0.428126	0.433739	0.401799	0.349387	0.469693	0.622615	0.516079	0.513326	0.371227
0.335201	0.257958	0.365198	0.456885	0.466076	0.499086	0.637808	0.469099	0.609645
0.335201	0.257958	0.365198	0.456885	0.466076	0.499086	0.401271	0.462068	0.511919
0.300393	0.127473	0.396428	0.510652	0.431162	0.409175	0.294389	0.303399	NaN
0.300393	0.127473	0.396428	0.510652	0.323782	0.407558	0.373276	0.490111	0.540897
0.462239	0.526963	0.497151	0.369046	0.43127	0.373533	0.210091	NaN	NaN
0.462239	0.526963	0.497151	0.369046	0.286411	0.330073	0.498028	0.651602	NaN
0.143066	0.429233	0.270842	0.548208	0.565615	0.38333	0.546914	0.485421	0.616488
0.143066	0.429233	0.270842	0.548208	0.565615	0.392751	0.521366	0.306105	0.4342
0.547296	0.483358	0.536643	0.527504	0.26082	0.306579	0.334213	0.776433	0.653333
0.372502	0.310457	0.494826	0.59728	0.560187	0.362923	0.555306	0.354076	0.731775
0.372502	0.310457	0.494826	0.59728	0.560187	0.434947	0.364334	0.50051	0.377424
0.364434	0.481363	0.643653	0.564188	0.152728	0.414594	0.418338	0.327711	0.313469
0.364434	0.481363	0.643653	0.564188	0.423523	0.485647	0.347993	0.567217	0.496324
0.364434	0.481363	0.643653	0.564188	0.423523	0.485647	0.347993	0.451392	0.197045
0.328574	0.248302	0.457658	0.54778	0.222408	0.317181	0.260868	NaN	NaN
0.328574	0.248302	0.457658	0.54778	0.222408	0.317181	0.22914	NaN	NaN
0.286236	0.443105	0.482027	0.405529	0.429548	0.364174	0.542041	0.624739	0.233324
0.286236	0.443105	0.482027	0.405529	0.429548	0.305056	0.579855	0.586737	0.508229
0.286236	0.443105	0.482027	0.405529	0.429548	0.305056	0.579855	0.773769	0.619001
0.286236	0.443105	0.482027	0.405529	0.429548	0.364174	0.542041	0.624739	0.341169
0.584836	0.635095	0.676628	0.656463	0.596599	0.569429	0.695827	0.812042	0.773471
0.432674	0.53124	NaN	NaN	NaN	NaN	NaN	NaN	NaN
0.243125	0.610661	0.450985	0.434682	0.339758	0.371041	0.428138	0.18574	NaN
0.243125	0.610661	0.450985	0.41211	0.39789	0.530528	0.518429	0.219555	0.436419
0.243125	0.610661	0.450985	0.41211	0.39789	0.530528	0.145216	NaN	NaN
0.458244	0.375572	0.340638	0.508543	0.513479	0.412006	0.24071	0.533426	0.325933
0.268169	0.543658	0.369092	0.35154	0.408994	NaN	NaN	NaN	NaN
0.420775	0.294829	0.263865	0.563955	0.567561	0.614403	0.422983	0.367807	0.278558
0.420775	0.294829	0.263865	0.563955	0.567561	0.614403	0.604988	0.323483	0.406061

## Sheet: concentrations
22.4483	NaN	NaN	NaN	NaN	NaN	NaN	NaN	NaN
25.9	NaN	NaN	NaN	NaN	NaN	NaN	NaN	NaN
24.2839	22.5	NaN	NaN	NaN	NaN	NaN	NaN	NaN
16.0741	NaN	NaN	NaN	NaN	NaN	NaN	NaN	NaN
19.8864	19.0833	25.0061	27.9638	19.8936	NaN	NaN	NaN	NaN
22.5818	22.4074	25.0588	27.5845	NaN	NaN	NaN	NaN	NaN
25.9667	24.4409	25.7534	25.2188	NaN	NaN	NaN	NaN	NaN
20.886	NaN	NaN	NaN	NaN	NaN	NaN	NaN	NaN
23.8824	24.3861	22.5534	27.9034	NaN	NaN	NaN	NaN	NaN
25.4032	26.3902	24.9189	27.157	NaN	NaN	NaN	NaN	NaN
22.525	27.1504	29.2771	31.2932	32.6415	NaN	NaN	NaN	NaN
24.8945	26.6553	NaN	NaN	NaN	NaN	NaN	NaN	NaN
21.4737	20.625	22.7955	28.5082	30.4375	NaN	NaN	NaN	NaN
22.5	20.1053	NaN	NaN	NaN	NaN	NaN	NaN	NaN
26.9289	21.972	NaN	NaN	NaN	NaN	NaN	NaN	NaN
26.52	22.4464	23.4941	27.4286	NaN	NaN	NaN	NaN	NaN
20.8681	22.6505	NaN	NaN	NaN	NaN	NaN	NaN	NaN
24.4667	26.5841	NaN	NaN	NaN	NaN	NaN	NaN	NaN
28.6167	30.9802	32.6158	32.8922	30.3103	NaN	NaN	NaN	NaN
18.9237	31.8339	23.3491	NaN	NaN	NaN	NaN	NaN	NaN
18.1765	NaN	NaN	NaN	NaN	NaN	NaN	NaN	NaN
23.0625	NaN	NaN	NaN	NaN	NaN	NaN	NaN	NaN
23.1104	25.2941	26.1149	22.9506	27.5565	NaN	NaN	NaN	NaN
25.379	23.9222	25.6355	31.0223	29.362	NaN	NaN	NaN	NaN
26.8281	23.5084	17.7424	18.2642	NaN	NaN	NaN	NaN	NaN
22.25	20.4865	12.087	23.0833	25.2709	NaN	NaN	NaN	NaN
20.7	NaN	NaN	NaN	NaN	NaN	NaN	NaN	NaN
28.0641	25.6623	24.0291	28.6415	31.0244	NaN	NaN	NaN	NaN
28.2311	28.5865	32.0487	27.3979	29.7606	NaN	NaN	NaN	NaN
23.8824	25.0455	17.4762	NaN	NaN	NaN	NaN	NaN	NaN
27.0556	26.1264	23.3302	28.8233	31.4779	NaN	NaN	NaN	NaN
22.1869	23.1366	25.4952	30.1071	NaN	NaN	NaN	NaN	NaN
22.1869	23.1366	25.4952	27.6908	33.7523	NaN	NaN	NaN	NaN
22.8298	22.1087	24.6447	30.3443	30.4225	NaN	NaN	NaN	NaN
28.9752	24.7364	24.9882	33.8876	29.9542	NaN	NaN	NaN	NaN
26.0645	27.2662	30.1318	31.5336	NaN	NaN	NaN	NaN	NaN
25.087	28.5205	31.4834	29.3889	26.184	NaN	NaN	NaN	NaN
30.3223	25.8132	23.7403	21.7971	23.7736	NaN	NaN	NaN	NaN
23.7556	17.4688	NaN	NaN	NaN	NaN	NaN	NaN	NaN
23.9327	21.25	NaN	NaN	NaN	NaN	NaN	NaN	NaN
21.1758	31.4751	32.8414	29.872	29.9812	NaN	NaN	NaN	NaN
20.7258	NaN	NaN	NaN	NaN	NaN	NaN	NaN	NaN
20.1321	23.8023	NaN	NaN	NaN	NaN	NaN	NaN	NaN
23.4706	19.4651	NaN	NaN	NaN	NaN	NaN	NaN	NaN
23.0217	26.4019	30.9653	25.6615	23.4316	NaN	NaN	NaN	NaN
21.4332	22	NaN	NaN	NaN	NaN	NaN	NaN	NaN
25.8587	26.5413	30.2152	23.5484	NaN	NaN	NaN	NaN	NaN
24.5541	25.5238	24.875	18.86	NaN	NaN	NaN	NaN	NaN
21.8309	18.6566	NaN	NaN	NaN	NaN	NaN	NaN	NaN
23.973	NaN	NaN	NaN	NaN	NaN	NaN	NaN	NaN
19.8478	17.7872	28.3016	25.0854	30.1883	NaN	NaN	NaN	NaN
20.55	NaN	NaN	NaN	NaN	NaN	NaN	NaN	NaN
25.0763	24.6383	25.6989	27.2122	32.2757	NaN	NaN	NaN	NaN
23.2588	24.254	24.1333	26.4833	22.9539	NaN	NaN	NaN	NaN
15.0952	NaN	NaN	NaN	NaN	NaN	NaN	NaN	NaN
24.2796	25.0459	21.9741	22.6071	25.8222	NaN	NaN	NaN	NaN
22.0417	30.4	NaN	NaN	NaN	NaN	NaN	NaN	NaN
19.6264	17.3273	NaN	NaN	NaN	NaN	NaN	NaN	NaN
19.9737	NaN	NaN	NaN	NaN	NaN	NaN	NaN	NaN
25.0202	28.1488	25.0506	20.7556	NaN	NaN	NaN	NaN	NaN
23.9712	24.2663	NaN	NaN	NaN	NaN	NaN	NaN	NaN
30.5163	26.2674	22.9831	23.8991	NaN	NaN	NaN	NaN	NaN
23.4272	27.5577	28.2459	21.6324	NaN	NaN	NaN	NaN	NaN
22.8693	25.375	23.931	24.5526	NaN	NaN	NaN	NaN	NaN
20.6519	19.9205	24.1154	20.7206	NaN	NaN	NaN	NaN	NaN
26.0976	26.75	25.1233	23.9722	18.7812	NaN	NaN	NaN	NaN
30.8623	35.2439	29.663	33.8684	25.7123	NaN	NaN	NaN	NaN
29.2778	NaN	NaN	NaN	NaN	NaN	NaN	NaN	NaN
18.0429	NaN	NaN	NaN	NaN	NaN	NaN	NaN	NaN
23.7059	19.24	NaN	NaN	NaN	NaN	NaN	NaN	NaN
22.382	18.3158	NaN	NaN	NaN	NaN	NaN	NaN	NaN
18.697	22.0154	NaN	NaN	NaN	NaN	NaN	NaN	NaN
18.4194	NaN	NaN	NaN	NaN	NaN	NaN	NaN	NaN
25.6239	28.3171	23.7959	NaN	NaN	NaN	NaN	NaN	NaN
20.8955	18.2885	NaN	NaN	NaN	NaN	NaN	NaN	NaN
22.0405	22.2632	NaN	NaN	NaN	NaN	NaN	NaN	NaN
25.9697	22.4655	NaN	NaN	NaN	NaN	NaN	NaN	NaN
26.9575	30.7791	28.8689	21.7742	NaN	NaN	NaN	NaN	NaN
25.2222	25.5	20.1	NaN	NaN	NaN	NaN	NaN	NaN
16.4681	NaN	NaN	NaN	NaN	NaN	NaN	NaN	NaN
22.96	NaN	NaN	NaN	NaN	NaN	NaN	NaN	NaN
26.5152	23.1795	24.5524	22.3226	22.8814	NaN	NaN	NaN	NaN
26.5152	23.1795	24.5524	22.3226	25.4068	NaN	NaN	NaN	NaN
23.8261	NaN	NaN	NaN	NaN	NaN	NaN	NaN	NaN
23.219	30.6656	28.9656	24.4291	NaN	NaN	NaN	NaN	NaN
24.5217	23.7414	23	26.4192	NaN	NaN	NaN	NaN	NaN
23.0467	24.2903	NaN	NaN	NaN	NaN	NaN	NaN	NaN
20.9636	NaN	NaN	NaN	NaN	NaN	NaN	NaN	NaN
23.5591	21.4752	25.8882	28.0115	21.8397	23.7462	24.3441	NaN	NaN
21.0093	20.0833	30.625	NaN	NaN	NaN	NaN	NaN	NaN
22.4603	NaN	NaN	NaN	NaN	NaN	NaN	NaN	NaN
26.301	29.7645	26.9471	25.491	NaN	NaN	NaN	NaN	NaN
27.6878	27.4928	26.9689	25.1093	NaN	NaN	NaN	NaN	NaN
23.7426	21.2448	18.3273	25.5179	23.6239	NaN	NaN	NaN	NaN
23.7426	21.2448	23.8316	30.1864	32.3436	NaN	NaN	NaN	NaN
23.7426	21.2448	18.3273	25.5179	29.7667	NaN	NaN	NaN	NaN
24.9509	25.5818	25.4585	26	22.4324	NaN	NaN	NaN	NaN
24.9509	25.5818	25.4585	26.1479	35.4314	17.566	NaN	NaN	NaN
24.9509	25.5818	25.4585	26.1479	35.4314	21.6629	NaN	NaN	NaN
19.8378	22.4312	NaN	NaN	NaN	NaN	NaN	NaN	NaN
22.2056	24.774	20.8723	24.6667	NaN	NaN	NaN	NaN	NaN
26.3125	NaN	NaN	NaN	NaN	NaN	NaN	NaN	NaN
26.6591	NaN	NaN	NaN	NaN	NaN	NaN	NaN	NaN
28.2365	27.291	28.0528	24.0567	NaN	NaN	NaN	NaN	NaN
19.2927	NaN	NaN	NaN	NaN	NaN	NaN	NaN	NaN
19.2222	16.9231	NaN	NaN	NaN	NaN	NaN	NaN	NaN
23.4821	24.0872	26.4715	19.7075	NaN	NaN	NaN	NaN	NaN
19.2381	17.8621	NaN	NaN	NaN	NaN	NaN	NaN	NaN
24.4464	33.5097	32.0769	30.3668	25.1847	NaN	NaN	NaN	NaN
28.4713	31.2428	33.2899	22.5575	21.25	NaN	NaN	NaN	NaN
27.3355	26.6929	24.859	25.8974	NaN	NaN	NaN	NaN	NaN
25.3456	25.1549	24.0781	25.1587	20.1471	NaN	NaN	NaN	NaN
25.3456	25.1549	24.0781	25.1587	25.5818	12.7	NaN	NaN	NaN
24.4444	19.25	NaN	NaN	NaN	NaN	NaN	NaN	NaN
24.1282	27.2869	30.5463	36.006	38.0688	28.9174	25.4714	NaN	NaN
20.6	NaN	NaN	NaN	NaN	NaN	NaN	NaN	NaN
24.9383	25.1441	23.1308	24.8723	22.2645	24.479	23.9189	27.5045	33.7403
23.5357	20.2326	18.2	25.0417	NaN	NaN	NaN	NaN	NaN
25.1742	25.377	30.7733	35.9938	30.8441	27.1344	30.0217	NaN	NaN
23.6735	23.2381	NaN	NaN	NaN	NaN	NaN	NaN	NaN
19.3529	NaN	NaN	NaN	NaN	NaN	NaN	NaN	NaN
23.8077	28.2808	29.9552	25.7383	21.3611	NaN	NaN	NaN	NaN
19.5	25.0526	NaN	NaN	NaN	NaN	NaN	NaN	NaN
28.6358	27.7326	26.9942	28.0663	26.0539	NaN	NaN	NaN	NaN
30.281	29.8824	29.5305	24.2242	20.3404	NaN	NaN	NaN	NaN
30.281	29.8824	29.5305	21.487	NaN	NaN	NaN	NaN	NaN
31.864	35.756	37.9803	27.9437	17.5	NaN	NaN	NaN	NaN
31.864	35.756	37.9803	25.8	NaN	NaN	NaN	NaN	NaN
26.7361	30.0361	32.0429	30.8662	16.7931	NaN	NaN	NaN	NaN
23.9254	25.2857	24.6842	16.381	NaN	NaN	NaN	NaN	NaN
30.8754	30.2703	26.73	28.6426	27.3853	29.8361	32.6018	23.662	31.9346
21.2444	28.2871	26.005	22.3701	17.8372	NaN	NaN	NaN	NaN
26.1959	29.6685	25.7194	23.7961	13	NaN	NaN	NaN	NaN
20.6207	NaN	NaN	NaN	NaN	NaN	NaN	NaN	NaN
27.1739	25.0816	22.52	NaN	NaN	NaN	NaN	NaN	NaN
25.6857	29.1435	27.2741	25.6147	24.878	22.7783	23.6161	27.8919	31.124
26.0091	26.7889	25.6	26.0541	NaN	NaN	NaN	NaN	NaN
19.312	20.6707	NaN	NaN	NaN	NaN	NaN	NaN	NaN
18.9286	21.875	NaN	NaN	NaN	NaN	NaN	NaN	NaN
23.1831	21.7869	21.1938	26.2308	NaN	NaN	NaN	NaN	NaN
23.1831	21.7869	24.5541	22.134	NaN	NaN	NaN	NaN	NaN
20.6275	NaN	NaN	NaN	NaN	NaN	NaN	NaN	NaN
20.3014	26.5696	24.9847	26.1832	19.0698	NaN	NaN	NaN	NaN
28.2178	29.5895	34.0095	30.9233	27.1937	NaN	NaN	NaN	NaN
22.5229	22.1354	20.8429	NaN	NaN	NaN	NaN	NaN	NaN
29.489	NaN	NaN	NaN	NaN	NaN	NaN	NaN	NaN
24.8733	25.9714	26.9037	29.3291	24.3178	28.349	24.9515	32.4931	37.0804
20.7619	26.1905	20.0667	NaN	NaN	NaN	NaN	NaN	NaN
14.5333	19.7282	24.4754	26.442	27.1429	NaN	NaN	NaN	NaN
27.6029	30.1519	19.2917	28.4371	28.9568	21.5225	24.1312	NaN	NaN
30.2778	30.1333	29.973	25.5606	NaN	NaN	NaN	NaN	NaN
31.956	31.8858	34.5823	30.2648	18.5278	NaN	NaN	NaN	NaN
26.25	NaN	NaN	NaN	NaN	NaN	NaN	NaN	NaN
27.5246	25.7806	22.7712	16.5667	NaN	NaN	NaN	NaN	NaN
29.1345	30.9837	28.7032	27.3894	20.8763	28.8438	24.7924	28.9755	32.4615
28.7305	30.7373	29.8607	29.3988	32.3342	25.5777	29.7278	25.4838	36.9457
26.1161	26.1333	27.5577	22.907	24.2361	34.424	NaN	NaN	NaN
21.2683	26.3514	17.5797	25.9833	20.4416	26.0742	22.1139	33.6231	36.1332
27.3819	29.4495	28.9106	27.8093	23.8083	NaN	NaN	NaN	NaN
32.9848	27.9133	28.3547	29.5917	19.9149	NaN	NaN	NaN	NaN
24.1644	21.8376	23.8268	NaN	NaN	NaN	NaN	NaN	NaN
22.2903	25.6286	26.3791	26.4604	25.9917	24.6109	NaN	NaN	NaN
22.2903	25.6286	26.3791	27.4132	28.1082	26.7626	25.1865	NaN	NaN
27.5672	31.6781	27.1263	24.0946	NaN	NaN	NaN	NaN	NaN
27.6738	26.2994	21.456	NaN	NaN	NaN	NaN	NaN	NaN
24.0556	28.7033	28.3429	31.6577	20.194	NaN	NaN	NaN	NaN
27.6923	22.3333	NaN	NaN	NaN	NaN	NaN	NaN	NaN
24.3514	25.4	NaN	NaN	NaN	NaN	NaN	NaN	NaN
27.2605	29.25	24.9259	20.1111	NaN	NaN	NaN	NaN	NaN
23.3846	22.981	NaN	NaN	NaN	NaN	NaN	NaN	NaN
31.1321	31.471	31.1724	37.512	36.3445	30.4752	29.5291	NaN	NaN
25.7727	27.8421	NaN	NaN	NaN	NaN	NaN	NaN	NaN
21.0227	21.9778	24.1083	25.9282	24.5899	29.2832	24.2603	31.6293	36.5255
24.2261	26.125	29.5359	26.2348	NaN	NaN	NaN	NaN	NaN
20.2812	22.2154	25.9803	24.7318	25.5437	NaN	NaN	NaN	NaN
24.3723	21.3061	22.6794	30.8014	32.5479	29.8389	28.4672	NaN	NaN
28.8994	25.2563	26.0536	NaN	NaN	NaN	NaN	NaN	NaN
24.7165	25.1855	26.5429	22.4355	NaN	NaN	NaN	NaN	NaN
23.8955	29.4409	31.2391	30.2672	NaN	NaN	NaN	NaN	NaN
26.8844	25.1504	23.9251	NaN	NaN	NaN	NaN	NaN	NaN
13	19.8788	23.9225	28.5236	29.1284	NaN	NaN	NaN	NaN
13	19.8788	23.9225	28.5236	23.1667	NaN	NaN	NaN	NaN
27.2474	27.93	27.5022	32.1914	31.9752	26.3837	24.3125	17.8385	29.2953
28.04	31.4862	27.2778	23.7021	NaN	NaN	NaN	NaN	NaN
18.4639	NaN	NaN	NaN	NaN	NaN	NaN	NaN	NaN
22.3786	18.4776	21.2643	19.9333	NaN	NaN	NaN	NaN	NaN
24.1964	24.0075	21.9633	28.6062	23.2238	NaN	NaN	NaN	NaN
27.3652	27.5437	26.7831	24.1176	NaN	NaN	NaN	NaN	NaN
23.1636	25.6283	28	24.2836	19.2034	21.6667	28.3134	34.0733	26.9886
23.1636	25.6283	28	23.8605	17.9444	27.0893	25.2927	22.9091	30.4978
23.1636	25.6283	28	24.2836	19.2034	25.1923	20.2	25.7347	25.8906
23.1636	25.6283	28	24.2836	19.2034	21.6667	28.3134	34.0733	25.0423
29.3214	26.8537	25.8176	28.0126	24.7033	33.6905	24.8594	26.8775	35.3396
29.3214	27.6383	31.2915	28.2487	18.8723	22.7143	21.9663	NaN	NaN
29.3214	27.6383	31.2915	28.2487	18.8723	29.08	27.5136	NaN	NaN
28.0959	26.2667	28.5231	25.6033	17.3714	31.0269	31.3832	36.6525	35.7868
28.0959	26.2667	25.7933	22.6369	21.6667	28.8697	29.1024	NaN	NaN
24.7619	24.6779	26.0897	25.8359	20.1818	30.6575	28.266	31.4397	28.9433
23.6351	26.9623	26.5286	25.3478	NaN	NaN	NaN	NaN	NaN
26.4762	30.2109	22.4557	25.4403	28.1854	24.6081	24.8471	23.8679	28.098
26.4762	30.2109	22.4557	25.4403	28.1854	26.6648	27.2598	28.1228	34.728
26.52	26.2083	23.7558	14.5	NaN	NaN	NaN	NaN	NaN
28.3043	24.3472	NaN	NaN	NaN	NaN	NaN	NaN	NaN
29.178	29.708	24.0625	NaN	NaN	NaN	NaN	NaN	NaN
30.8577	34.6338	32.9427	29.3103	25.066	28.3264	20.9388	24.1429	28.4431
30.8577	34.6338	32.9427	29.3103	24.4741	35.1962	32.0347	35.0317	34.8112
30.8577	34.6338	32.9427	29.3103	25.066	22.3368	27.125	26.6154	24.3778
30.8577	34.6338	32.9427	29.3103	25.066	22.3368	27.125	27.381	25.486
24.3251	21.1308	18.6364	NaN	NaN	NaN	NaN	NaN	NaN
22.7586	21.2209	21.5658	22.1024	26.1806	NaN	NaN	NaN	NaN
22.7586	21.2209	21.5658	24.9	26	19.3934	NaN	NaN	NaN
24.8723	24.4522	23.0872	24	NaN	NaN	NaN	NaN	NaN
24.8723	24.4522	23.1446	19.8	NaN	NaN	NaN	NaN	NaN
28.0977	27.9873	27.4932	22.8973	NaN	NaN	NaN	NaN	NaN
28.9727	30.548	26.3607	19.0909	NaN	NaN	NaN	NaN	NaN
26.9965	29.0974	26.922	38.4438	36.7318	30.4695	31.0914	NaN	NaN
25.1511	32.3633	31.5053	28.5674	30.2381	NaN	NaN	NaN	NaN
25.1511	32.3633	31.5053	31.2066	23.7	25.5192	22.7589	20.8644	27.438
25.1511	32.3633	31.5053	28.5674	19.3019	27.2094	30.4085	NaN	NaN
25.1511	32.3633	31.5053	31.2066	26.0385	20.3889	NaN	NaN	NaN
34.3424	30.9722	29.5128	32.7229	29.3992	34.2902	33.2123	30.3362	38.0661
22.5287	26.314	25.9875	25.1941	21.0889	30.3281	31.6106	32.1772	33.2902
22.5287	26.314	25.9875	25.1941	21.0889	30.3281	31.6106	33.1942	27.7356
22.5287	26.314	25.9875	25.1941	21.0889	30.3281	31.6106	33.1942	28.38
26.3693	26.1386	26.4716	31.066	31.6098	NaN	NaN	NaN	NaN
29.8	28.4531	27.9183	24.6906	27.1164	27.4903	23.9304	NaN	NaN
29.8	28.4531	27.9183	24.0714	23.8686	22.782	22.1028	NaN	NaN
29.8	28.4531	27.9183	24.6906	27.1164	27.4903	21.8442	NaN	NaN
29.8	28.4531	27.9183	24.0714	23.8686	22.782	23.8017	NaN	NaN
31.9803	26.4503	28.1386	28.0566	26.3766	22.2	27.0051	24.5672	27.3846
31.9803	26.4503	28.1386	28.0566	26.3766	22.2	27.0051	20.6667	22.4561
31.9803	26.4503	28.1386	28.0566	26.3766	22.2	27.0051	24.5672	35.8065
31.5314	34.3798	30.8173	23.6914	27.0517	31.9948	36.0462	35.6802	37.1763
31.5314	34.3798	30.8173	25.1294	27.1429	33.1336	36.4461	35.6955	40.6765
31.5314	34.3798	30.8173	25.1294	27.1429	30.402	26.9392	26.1927	32.5571
31.5314	34.3798	30.8173	25.1294	27.1429	30.402	30.773	24.3768	23.3125
25.7186	26.378	25.8617	30.0765	25.918	30.7348	27.3953	26.0506	29.2418
25.7186	26.378	25.8617	30.0765	25.918	27.2696	32.2299	30.0618	32.7451
25.7186	26.378	25.8617	30.0765	25.918	30.7348	26.5556	27.1667	28.1958
25.7186	26.378	25.8617	30.0765	25.918	30.7348	27.3953	25.863	25.8686
25.7186	26.378	25.8617	30.0765	25.918	27.2696	32.2299	33.3091	28.9929
25.7186	26.378	25.8617	30.0765	25.918	27.2696	32.2299	33.3091	26.4273
23.8844	23.8475	25.7007	24.1166	26.8855	23.6626	NaN	NaN	NaN
23.8844	23.8475	25.7007	23.9136	32.0726	20.5673	20.9701	NaN	NaN
26.6028	27.6087	26.9392	30.444	25.7696	NaN	NaN	NaN	NaN
26.7165	24.938	26.1579	29.9268	24.7708	21.3133	25.2973	31.2788	15.8837
26.7165	24.938	26.1579	29.9268	24.7708	21.3133	25.8958	26.6372	33.2359
30.5296	32.4052	31.1327	33.2907	29.8017	28.1287	31.7145	28.2772	37.9698
29.9004	32.8528	32.5331	31.8486	26.1962	28.4185	26.998	33.1293	32.163
27.592	26.4804	25.8069	25.8289	NaN	NaN	NaN	NaN	NaN
26.6941	34.4126	33.3127	35.5604	33.2531	32.362	30.6324	31.0136	34.9243
28.5	26.2252	25.8062	21.9583	NaN	NaN	NaN	NaN	NaN
26.8828	27.4103	25.8058	24.8211	28.9121	18.4154	20.5294	NaN	NaN
26.8828	27.4103	25.8058	23.9368	21.7788	17.9767	24.4122	NaN	NaN
27.0204	29.5314	26.8287	28.9021	29.9667	23.6404	NaN	NaN	NaN
32.759	30.3295	29.0309	31.6846	22.8796	26.4444	NaN	NaN	NaN
28.9073	28.1656	28.1549	28.2109	22.0759	26.9432	NaN	NaN	NaN
24.0078	31.0291	28.7173	28.1558	25.2429	NaN	NaN	NaN	NaN
36.6394	35.5824	30.2189	24.4427	20.0073	NaN	NaN	NaN	NaN
25.2581	21.9892	24.8101	27.888	29.2038	20.9767	25.3279	NaN	NaN
25.2581	21.9892	24.8101	30.6462	26.3944	21.3047	25.1905	NaN	NaN
25.2581	21.9892	24.8101	27.888	29.2038	23.9318	22.8515	NaN	NaN
33.3004	33.677	31.8562	28.3	20.0468	28.3884	36.52	37.3693	35.6722
29.9615	28.5471	33.9384	30.4398	23.883	20.9756	20.4923	25.7789	17.6364
29.9615	28.5471	33.9384	30.4398	17.6154	26.7552	27.7612	23.9851	26.194
29.9615	28.5471	33.9384	30.4398	23.883	23.7619	NaN	NaN	NaN
29.9615	28.5471	33.9384	30.4398	17.6154	26.7552	27.7612	26.5455	21.4167
29.9615	28.5471	33.9384	30.4398	23.883	20.9756	20.4923	25.7789	14.1667
27.7308	25.0216	29.5579	31.6786	30.5724	24.6583	25.0933	20.2885	23.871
27.7308	25.0216	29.5579	31.6786	30.5724	24.6583	25.4903	NaN	NaN
25.7386	33.6555	29.7985	30.0135	27.4094	NaN	NaN	NaN	NaN
25.7386	33.6555	29.7985	30.0135	25.0719	26.2645	18.8868	NaN	NaN
25.7386	33.6555	29.7985	30.0135	25.0719	26.2645	21.7636	NaN	NaN
27.3234	28.919	29.0254	27.6881	19.129	32.0433	24.0442	26.252	29.878
27.3234	28.919	29.0254	27.6881	19.2297	31.5424	31.3317	27.7209	28.0524
27.3234	28.919	29.0254	27.6881	19.129	21.7857	26.0167	29.9439	28.4265
27.3234	28.919	29.0254	27.6881	19.129	32.0433	29.0809	34.4804	34.3057
27.3234	28.919	29.0254	27.6881	19.2297	31.5424	30.2273	29.551	29.0495
27.3234	28.919	29.0254	27.6881	19.129	32.0433	29.0809	22.15	27.8354
27.3234	28.919	29.0254	27.6881	19.2297	31.5424	30.2273	23.9048	25.41
26.2772	23.1818	25.7446	25.8462	25.6651	22.8909	26.4611	26.9208	26.5833
26.2772	23.1818	25.7446	25.8462	25.6651	24.5767	31.046	32.4767	27.8699
26.2772	23.1818	25.7446	25.8462	25.6651	24.5767	31.046	27.3067	21.1096
37.6427	38.6509	35.4179	30.5077	24.5339	34.2451	28.7751	40.5984	39.6789
37.6427	38.6509	35.4179	30.5077	23.3042	34.4699	33.2337	34.7158	43.1667
31.3275	29.6214	NaN	NaN	NaN	NaN	NaN	NaN	NaN
27.7089	25.7767	32.9662	34.5556	30.8853	33.2815	32.5311	34.628	36.034
27.6768	29.1352	33.09	34.5033	25.8838	32.0135	24.9126	28.9621	19.8214
27.6768	29.1352	33.09	34.5033	25.8838	32.0135	22.8163	27.6364	29.4581
26.2609	27.5211	29.3211	29.1331	29.7051	27.6829	28.1278	24.6512	NaN
26.2609	27.5211	29.3211	29.1331	29.5914	26.8376	32.6418	24.0195	23.8065
26.3149	27.178	27.8587	28.6391	27.6753	30.2092	27.2872	NaN	NaN
26.3149	27.178	27.8587	28.6391	27.4269	25.726	28.5857	21.8857	NaN
30.5099	32.3684	31.3188	35.9583	33.3981	27.3262	24.9784	27.1413	20.3953
30.5099	32.3684	31.3188	35.9583	33.3981	26.9341	28.3988	31.4733	28.5075
25.3077	28.2991	33.9505	35.1028	36.2829	31.4378	29.6133	25.4922	32.748
27.3598	29.1398	28.0098	28.6849	25.6348	23.35	27.9516	29.916	20.4262
27.3598	29.1398	28.0098	28.6849	25.6348	24.3247	24.1019	25.9767	22.5811
31.9429	33	28.5868	28.1494	28.503	29.4951	33.2178	32.5962	26.9366
31.9429	33	28.5868	28.1494	22.2024	25.4375	28.0502	26.5634	23.8519
31.9429	33	28.5868	28.1494	22.2024	25.4375	28.0502	22.2892	21.527
25.78	24.0476	25.4803	31.0545	27.4431	30.6286	18.451	NaN	NaN
25.78	24.0476	25.4803	31.0545	27.4431	30.6286	24.2048	NaN	NaN
27.0743	29.6908	29.3799	31.3934	28.0625	22.9174	23.6	19.45	26.4874
27.0743	29.6908	29.3799	31.3934	28.0625	24.6325	25.4201	24.027	20.6429
27.0743	29.6908	29.3799	31.3934	28.0625	24.6325	25.4201	14.0833	11.4737
27.0743	29.6908	29.3799	31.3934	28.0625	22.9174	23.6	19.45	20.7419
27.3649	33.8187	29.3985	34.0487	40.3396	33.422	44.9791	34.2667	32.904
31.8781	29.7789	NaN	NaN	NaN	NaN	NaN	NaN	NaN
29.2523	28.9241	27.3453	28.2645	17.6087	25.48	28.5521	32.9626	NaN
29.2523	28.9241	27.3453	26.8077	24.0909	30.5331	21.5043	33.2229	32.3161
29.2523	28.9241	27.3453	26.8077	24.0909	30.5331	26.301	NaN	NaN
28.6667	28.6696	27.4339	36.3994	37.0692	35.4421	33.9021	32.1928	43.6589
27.2376	29.9381	31.5042	35.1906	32.122	NaN	NaN	NaN	NaN
27.2203	31.7715	31.9578	35.3695	31.5944	33.9176	28.2293	31.2839	35.458
27.2203	31.7715	31.9578	35.3695	31.5944	33.9176	32.4087	29.2611	29.6197
