# Supplementary material for: Fluctuations of the transcription factor ATML1 generate the pattern of giant cells in the Arabidopsis sepal
Source: eLife. 2017 Feb 1;6:e19131. doi: 10.7554/eLife.19131 (PMC5333958; doi:10.7554/eLife.19131)
Supplement: Supplementary file 1. — See readme files within the different folders for further information. All raw image confocal tif files and example image processing files may be downloaded from: http://dx.doi.org/10.7946/P29G6M DOI: http://dx.doi.org/10.7554/eLife.19131.046 [file elife-19131-supp1.zip › lineage files/mCitrine-ATML1selected lineages ATML1_Manuscript_Final.xlsx]

## Sheet: info
lineages	59	154	162	198	183	239	273	320	387	area	17.6931	20.6037	23.2844	29.7183	25.9652	32.0161	32.0927	35.9967	44.6644	concentration	14.8961	15.4796	14.8388	15.0438	15.2094	17.6364	17.8831	19.7592	23.5594			ploidy	1	1	1	1	1	1	1	3	3
	60	153	201	222	250	219	282	76	191		21.293	25.2759	27.88	35.0032	39.2925	38.1436	43.0455	13.5625	28.6546		16.1547	18.5121	21.3681	23.8796	22.9766	20.7671	22.6495	10.3459	13.4626				1	1	1	3	3	3	3	3	3
	65	162	200	227	243	262	318	247	363		39.9818	41.5137	33.165	37.6074	39.9818	46.3391	48.4071	39.5657	53.0263		22.8008	22.9723	19.5427	21.3462	21.1398	23.3504	23.1899	17.9175	21.0538				3	3	3	3	3	3	3	4	4
	72	174	191	217	212	269	315	324	397		24.8163	26.9609	27.3439	31.1736	34.3139	34.2373	38.1436	43.3388	53.842		17.537	20.571	19.0364	18.57	17.567	16.8568	17.9317	18.0588	22.9034				1	1	1	1	1	1	3	3	3
	82	172	180	206	180	257	288	368	406		23.361	25.0461	26.4248	29.0289	31.3267	39.3691	39.4457	49.8651	56.3914		17.2787	16.8777	18.8203	19.7493	18.0733	21.642	21.435	25.2474	30.7758				1	1	1	1	1	3	3	3	3
	84	171	164	188	157	230	270	423	407		29.4885	29.5651	28.0332	26.6545	33.0118	40.0584	42.8924	59.7565	57.921		19.6649	21.2383	19.7186	19.7241	15.2877	22.0402	18.5429	24.4147	26.787				1	1	1	1	1	3	3	4	4
	90	186	203	234	244	271	316	305	396		31.7863	36.9947	32.1693	37.3776	43.6583	47.9475	56.7558	50.171	60.7762		19.2602	22.3851	21.5048	22.5164	22.8158	19.4856	19.8084	18.8028	28.2869				1	3	3	3	3	3	3	4	4
	91	170	149	178	143	223	256	369	389		17.3867	19.4547	17.4633	20.8334	21.4462	32.8586	31.5565	46.194	50.6809		14.652	16.2598	13.1798	16.5846	13.8	19.38	16.3641	26.3687	28.161				1	1	1	1	1	1	1	3	3
	104	191	185	209	174	250	289	411	414		15.0889	18.1527	21.1398	25.5056	24.3567	34.1607	32.399	38.9539	43.8486		13.5178	14.2869	16.7681	17.5255	16.7075	18.6278	18.4161	23.788	23.6884				1	1	1	1	1	1	1	3	3
	106	198	242	262	274	234	280	91	165		33.4714	36.8415	38.8329	48.4837	52.3134	54.9941	73.4532	40.1776	60.9802		19.3822	21.9938	21.8422	25.6288	25.612	21.6504	24.1846	15.9619	18.1321				1	3	3	3	3	3	3	4	4
	108	199	231	263	280	272	331	180	297		19.0718	19.4547	23.0546	33.0884	39.9818	37.7606	44.9604	16.6217	30.0822		15.8876	15.8858	15.9236	21.6829	23.1801	21.6998	21.3952	10.9816	12.0678				1	1	1	1	3	3	3	3	3
	110	189	227	235	204	1	1	1	1		16.1612	17.1569	25.5822	35.0798	31.0204	NaN	NaN	NaN	NaN		10.6445	13.7545	15.7246	18.5655	19.958	NaN	NaN	NaN	NaN				1	1	1	3	1	NaN	NaN	NaN	NaN
	110	189	227	235	239	1	1	1	1		16.1612	17.1569	25.5822	35.0798	18.3824	NaN	NaN	NaN	NaN		10.6445	13.7545	15.7246	18.5655	15.0375	NaN	NaN	NaN	NaN				1	1	1	3	1	NaN	NaN	NaN	NaN
	116	201	234	268	282	290	348	264	377		27.0375	30.714	28.8757	39.5222	46.8752	47.488	45.8795	37.9342	51.0888		15.4419	21.2993	19.3156	24.9748	24.5997	18.8258	18.177	14.5403	22.2954				1	1	1	3	3	3	3	3	4
	123	200	194	214	175	258	298	438	419		23.2844	23.5908	23.6674	28.646	35.3862	38.7563	38.6031	48.9473	56.7993		19.7533	18.3571	18.9385	20.4706	17.0065	25.3557	18.9881	20.5833	28.4183				1	1	1	1	3	3	3	4	4
	127	211	207	229	173	241	277	15	1		30.1778	31.4799	31.9395	39.1393	19.225	20.9866	19.9143	22.9441	NaN		22.3756	25.7348	21.6379	21.6458	16.8088	18.7482	15.1808	16.8889	NaN				1	1	1	3	1	1	1	1	NaN
	127	211	207	229	194	251	293	413	386		30.1778	31.4799	31.9395	39.1393	22.0589	38.1436	38.9095	48.0295	53.842		22.3756	25.7348	21.6379	21.6458	16.0903	27.4679	23.9134	24.4055	28.928				1	1	1	3	1	3	3	3	3
	127	211	207	229	173	254	295	433	410		30.1778	31.4799	31.9395	39.1393	19.225	18.1527	21.676	11.727	10.6053		22.3756	25.7348	21.6379	21.6458	16.8088	14.7848	17.6749	14.4696	14.4231				1	1	1	3	1	1	1	1	1
	127	211	207	229	173	241	277	429	403		30.1778	31.4799	31.9395	39.1393	19.225	20.9866	19.9143	25.1875	28.3487		22.3756	25.7348	21.6379	21.6458	16.8088	18.7482	15.1808	17.3117	20.8597				1	1	1	3	1	1	1	1	1
	127	211	207	229	173	254	295	441	411		30.1778	31.4799	31.9395	39.1393	19.225	18.1527	21.676	16.5197	20.5987		22.3756	25.7348	21.6379	21.6458	16.8088	14.7848	17.6749	16.5741	16.7525				1	1	1	3	1	1	1	1	1
	132	212	237	265	238	298	333	440	436		32.2459	35.9989	35.4628	45.8029	48.7135	62.9599	64.7215	80.967	93.2038		23.9952	23.1596	22.4255	23.4465	22.5079	27.1071	23.297	24.3665	29.9694				1	3	3	4	4	4	4	4	4
	135	213	256	278	287	260	320	163	239		34.9266	43.1987	41.3605	48.6369	60.3557	65.6406	74.6021	49.967	66.2828		18.6732	21.4734	21.8056	28.8441	28.6371	22.266	27.0544	14.8939	15.7154				1	3	3	3	3	4	4	4	4
	138	215	209	213	138	203	232	371	293		23.8206	25.812	30.8672	36.9181	36.7649	26.1184	38.6031	22.4342	28.6546		17.1479	19.549	16.5633	19.3651	13.2292	17.1144	20.9722	16.2591	22.3594				1	1	1	3	3	1	3	1	1
	138	215	209	213	164	199	253	396	342		23.8206	25.812	30.8672	36.9181	40.5946	27.9566	18.3058	25.2894	29.5723		17.1479	19.549	16.5633	19.3651	17.7472	16.989	15.6067	19.5524	21.6138				1	1	1	3	3	1	1	1	1
	138	215	209	213	164	199	254	412	355		23.8206	25.812	30.8672	36.9181	40.5946	27.9566	18.3824	17.7434	23.4539		17.1479	19.549	16.5633	19.3651	17.7472	16.989	18.0542	19.4023	20.6652				1	1	1	3	3	1	1	1	1
	138	215	209	213	138	203	232	403	331		23.8206	25.812	30.8672	36.9181	36.7649	26.1184	38.6031	25.9013	32.6315		17.1479	19.549	16.5633	19.3651	13.2292	17.1144	20.9722	17.0787	19.4406				1	1	1	3	3	1	3	1	1
	143	225	246	273	266	303	358	409	430		34.2373	38.9861	36.9947	42.969	49.6326	55.0707	64.4151	81.4769	86.8815		22.7942	24.4204	22.9855	24.9519	23.9583	20.9513	23.9334	22.5707	30.98				1	3	3	3	3	4	4	4	4
	145	227	236	259	228	287	340	-1	-1		32.3225	34.6969	32.0161	35.616	35.4628	50.8581	55.9133	NaN	NaN		21.8507	21.2848	20.5167	24.8839	23	21.2169	19.7507	NaN	NaN				1	1	1	3	3	3	4	NaN	NaN
	147	235	259	293	291	306	365	311	384	use for fig	28.1864	37.4542	38.9861	42.1264	49.173	58.3642	63.8024	70.0558	79.7433		18.5734	22.8671	25.4283	25.3818	23.9019	25.5079	24.7803	25.1092	27.0281				1	3	3	3	3	3	4	4	4
	149	223	223	212	160	104	117	98	38		37.1478	36.1521	34.0841	28.1864	25.9652	17.7697	9.57419	15.602	13.8684		28.1485	27.2606	23.018	16.4701	15.3392	16.4483	12.616	14.4183	13.1618				3	3	3	3	3	1	1	1	1
	149	223	223	212	160	144	151	143	84		37.1478	36.1521	34.0841	28.1864	25.9652	20.4505	22.1355	27.7368	25.4934		28.1485	27.2606	23.018	16.4701	15.3392	16.1573	16.8339	23.1618	17.356				3	3	3	3	3	1	1	1	1
	156	234	224	219	167	179	196	219	134		26.9609	30.7906	35.233	34.5437	31.9395	22.3653	24.7397	35.2829	18.6612		25.7415	24.0373	23.3152	19.8359	14.2734	15.7089	15.3437	23.5058	16.5464				1	1	3	1	1	1	1	3	1
	156	234	224	219	167	195	208	277	193		26.9609	30.7906	35.233	34.5437	31.9395	31.1736	35.9223	39.7697	41.0953		25.7415	24.0373	23.3152	19.8359	14.2734	20.9853	25.4307	32.2359	29.2804				1	1	3	1	1	1	3	3	3
	156	234	224	219	167	179	196	219	174		26.9609	30.7906	35.233	34.5437	31.9395	22.3653	24.7397	35.2829	18.1513		25.7415	24.0373	23.3152	19.8359	14.2734	15.7089	15.3437	23.5058	17.2753				1	1	3	1	1	1	1	3	1
	158	240	254	282	268	311	363	430	435		24.2801	27.7268	32.6288	37.301	26.3482	14.6294	16.8506	21.9243	13.6645		20.4574	19.4862	23.4789	24.0965	17.1105	14.3246	15.0955	17.4233	13.4104				1	1	1	3	1	1	1	1	1
	158	240	254	282	283	305	359	410	413		24.2801	27.7268	32.6288	37.301	15.3187	25.1993	31.6331	20.3947	24.7796		20.4574	19.4862	23.4789	24.0965	14.175	18.9271	19.845	16.765	18.3374				1	1	1	3	1	1	1	1	1
	158	240	254	282	268	312	366	443	443		24.2801	27.7268	32.6288	37.301	26.3482	15.3187	8.73166	9.27959	14.5822		20.4574	19.4862	23.4789	24.0965	17.1105	15.395	12.6491	12.9011	17.5035				1	1	1	3	1	1	1	1	1
	158	240	254	282	268	312	370	439	441		24.2801	27.7268	32.6288	37.301	26.3482	15.3187	8.57847	21.9243	29.9802		20.4574	19.4862	23.4789	24.0965	17.1105	15.395	12.4732	18.5442	21.7993				1	1	1	3	1	1	1	1	1
	158	240	254	282	283	305	359	427	431		24.2801	27.7268	32.6288	37.301	15.3187	25.1993	31.6331	20.3947	9.78946		20.4574	19.4862	23.4789	24.0965	14.175	18.9271	19.845	16.48	14.0417				1	1	1	3	1	1	1	1	1
	158	240	254	282	268	311	363	430	439		24.2801	27.7268	32.6288	37.301	26.3482	14.6294	16.8506	21.9243	14.0724		20.4574	19.4862	23.4789	24.0965	17.1105	14.3246	15.0955	17.4233	13.2899				1	1	1	3	1	1	1	1	1
	158	240	254	282	283	305	359	427	434		24.2801	27.7268	32.6288	37.301	15.3187	25.1993	31.6331	20.3947	12.1349		20.4574	19.4862	23.4789	24.0965	14.175	18.9271	19.845	16.48	14.0252				1	1	1	3	1	1	1	1	1
	159	238	270	289	289	252	287	123	146		24.5865	28.1098	29.7949	38.4499	44.1179	43.9647	28.4928	27.2269	28.1447		18.8131	17.2616	21.4884	22.7092	26.6215	18.6951	20.6828	14.4382	16.3225				1	1	1	3	3	3	1	1	1
	159	238	270	289	289	252	329	196	236		24.5865	28.1098	29.7949	38.4499	44.1179	43.9647	31.7097	13.1546	4.18092		18.8131	17.2616	21.4884	22.7092	26.6215	18.6951	20.3213	12.4574	11.3171				1	1	1	3	3	3	1	1	1
	159	238	270	289	289	252	329	218	261		24.5865	28.1098	29.7949	38.4499	44.1179	43.9647	31.7097	11.727	5.20065		18.8131	17.2616	21.4884	22.7092	26.6215	18.6951	20.3213	12.4783	13.4314				1	1	1	3	3	3	1	1	1
	159	238	270	289	289	252	329	196	256		24.5865	28.1098	29.7949	38.4499	44.1179	43.9647	31.7097	13.1546	5.4046		18.8131	17.2616	21.4884	22.7092	26.6215	18.6951	20.3213	12.4574	13.3396				1	1	1	3	3	3	1	1	1
	159	238	270	289	289	252	329	218	280		24.5865	28.1098	29.7949	38.4499	44.1179	43.9647	31.7097	11.727	9.07565		18.8131	17.2616	21.4884	22.7092	26.6215	18.6951	20.3213	12.4783	13.3933				1	1	1	3	3	3	1	1	1
	163	242	235	240	188	208	242	282	218		31.7863	36.0755	23.5142	28.263	25.5056	39.5222	42.969	32.0197	29.5723		21.8265	19.741	20.2964	21.4309	16.6817	25.8973	24.6649	24.0223	22.7621				1	1	1	1	1	3	3	1	1
	163	242	235	240	188	208	242	327	263		31.7863	36.0755	23.5142	28.263	25.5056	39.5222	42.969	30.1842	22.5362		21.8265	19.741	20.2964	21.4309	16.6817	25.8973	24.6649	19.8378	16.1584				1	1	1	1	1	3	3	1	1
	163	242	235	240	188	208	242	327	266		31.7863	36.0755	23.5142	28.263	25.5056	39.5222	42.969	30.1842	12.8487		21.8265	19.741	20.2964	21.4309	16.6817	25.8973	24.6649	19.8378	13.6587				1	1	1	1	1	3	3	1	1
	164	250	253	281	253	281	332	358	378		27.0375	27.1141	33.2416	35.3862	39.0627	46.1859	49.8624	64.3453	79.0295		19.3371	18.5395	23.5945	23.5714	23.0059	25.7529	25.4608	27.4992	29.9226				1	1	1	3	3	3	3	3	4
	166	245	273	288	275	243	284	170	155		23.5908	27.7268	30.1778	35.9989	21.3696	22.9015	23.2078	25.5954	6.73026		19.9935	18.4006	21.2259	22.183	17.9892	19.01	20.4389	17.6653	10.8636				1	1	1	3	1	1	1	1	1
	166	245	273	288	288	253	299	164	182		23.5908	27.7268	30.1778	35.9989	24.127	25.8886	32.399	31.4079	27.8388		19.9935	18.4006	21.2259	22.183	19.7524	18.8669	22.8132	16.4156	14.8425				1	1	1	3	1	1	1	1	1
	166	245	273	288	275	243	284	170	195		23.5908	27.7268	30.1778	35.9989	21.3696	22.9015	23.2078	25.5954	10.5033		19.9935	18.4006	21.2259	22.183	17.9892	19.01	20.4389	17.6653	11.835				1	1	1	3	1	1	1	1	1
	169	251	274	298	293	282	344	256	269		25.1993	28.4928	33.7777	41.5903	47.105	46.2625	50.3219	52.2105	67.2006		18.0274	20.422	24.1814	26.5562	28.6228	24.5927	22.9285	19.4961	24.9636				1	1	1	3	3	3	3	4	4
	172	249	265	275	216	178	217	124	81		31.7097	35.3096	33.3948	36.6117	22.6717	24.5865	24.5865	31.2039	25.1875		23.901	23.9414	20.0665	21.4916	20.4628	20.8785	20.2274	26.3007	18.7368				1	1	1	3	1	1	1	1	1
	172	249	265	275	252	244	272	199	159	use for fig	31.7097	35.3096	33.3948	36.6117	17.6931	22.978	28.263	18.1513	18.1513		23.901	23.9414	20.0665	21.4916	14.3333	18.2933	19.4878	17.427	18.0056				1	1	1	3	1	1	1	1	1
	172	249	265	275	252	244	272	258	211		31.7097	35.3096	33.3948	36.6117	17.6931	22.978	28.263	20.1908	18.9671		23.901	23.9414	20.0665	21.4916	14.3333	18.2933	19.4878	16.803	15.1398				1	1	1	3	1	1	1	1	1
	175	256	276	301	290	285	351	292	283	use for fig	33.8543	42.1264	44.8072	45.7263	53.3857	59.7429	72.3043	79.8453	88.4111		20.8235	23.7073	23.0239	26.2111	29.7131	27.2692	35.8803	28.1877	26				1	3	3	3	3	3	4	4	4
	176	257	275	300	286	286	337	306	289		32.0927	35.0798	16.8506	23.2078	28.263	28.7226	22.5185	31.5098	17.5395		22.1313	21.7926	16.3818	16.5974	17.4363	16.76	16.3265	16.4919	14.2151				1	3	1	1	1	1	1	1	1
	176	257	278	297	281	261	304	237	226		32.0927	35.0798	20.2973	30.6374	18.9186	20.2207	20.9866	19.0691	25.4934		22.1313	21.7926	17.517	21.145	18.9231	19.5758	19.1423	16.0267	18.628				1	3	1	1	1	1	1	1	1
	176	257	278	297	284	277	330	285	262		32.0927	35.0798	20.2973	30.6374	24.4333	26.1184	9.80397	9.68749	11.727		22.1313	21.7926	17.517	21.145	19.0596	18.8328	14.4922	12.4947	11.9217				1	3	1	1	1	1	1	1	1
	176	257	275	300	286	286	347	331	359		32.0927	35.0798	16.8506	23.2078	28.263	28.7226	23.1312	25.7993	16.6217		22.1313	21.7926	16.3818	16.5974	17.4363	16.76	16.5166	17.3913	14.2454				1	3	1	1	1	1	1	1	1
	176	257	278	297	284	277	334	276	270		32.0927	35.0798	20.2973	30.6374	24.4333	26.1184	15.7017	15.1941	5.20065		22.1313	21.7926	17.517	21.145	19.0596	18.8328	15.4927	14.7383	12.3529				1	3	1	1	1	1	1	1	1
	176	257	275	300	286	286	337	306	323		32.0927	35.0798	16.8506	23.2078	28.263	28.7226	22.5185	31.5098	16.5197		22.1313	21.7926	16.3818	16.5974	17.4363	16.76	16.3265	16.4919	13.1728				1	3	1	1	1	1	1	1	1
	176	257	275	300	286	286	347	331	367		32.0927	35.0798	16.8506	23.2078	28.263	28.7226	23.1312	25.7993	13.2566		22.1313	21.7926	16.3818	16.5974	17.4363	16.76	16.5166	17.3913	15.7538				1	3	1	1	1	1	1	1	1
	176	257	278	297	284	277	334	276	277		32.0927	35.0798	20.2973	30.6374	24.4333	26.1184	15.7017	15.1941	10.9112		22.1313	21.7926	17.517	21.145	19.0596	18.8328	15.4927	14.7383	14.0093				1	3	1	1	1	1	1	1	1
	177	255	266	279	237	245	261	227	192		28.7226	34.5437	35.8458	42.1264	42.5094	45.9561	32.0927	34.671	38.0361		21.4187	23.0554	21.8718	24.4109	22.6288	24.4583	20.8401	20.6941	23.311				1	1	3	3	3	3	1	1	3
	177	255	266	279	237	245	305	325	279		28.7226	34.5437	35.8458	42.1264	42.5094	45.9561	30.0247	40.7894	46.7039		21.4187	23.0554	21.8718	24.4109	22.6288	24.4583	21.8571	27.1025	29.4105				1	1	3	3	3	3	1	3	3
	178	259	277	295	272	268	308	280	232		26.3482	27.5737	29.9481	36.4585	40.2882	43.1987	44.1179	54.3519	58.8387		20.0116	20.3139	20.2506	24.7143	24.6977	27.8298	24.8403	25.6266	36.3726				1	1	1	3	3	3	3	3	4
	179	258	272	290	265	283	309	312	278		24.7397	27.5737	28.3396	34.85	37.0713	25.1993	28.5694	29.6743	35.2829		17.8297	20.1917	21.3	26.7802	24.0165	8.49544	22.429	20.0206	22.5751				1	1	1	1	3	1	1	1	3
	179	258	272	290	265	283	322	340	328		24.7397	27.5737	28.3396	34.85	37.0713	25.1993	33.0884	25.4934	12.1349		17.8297	20.1917	21.3	26.7802	24.0165	8.49544	23.3056	20.028	14.8739				1	1	1	1	3	1	1	1	1
	179	258	272	290	265	283	322	350	368		24.7397	27.5737	28.3396	34.85	37.0713	25.1993	33.0884	22.0263	8.56578		17.8297	20.1917	21.3	26.7802	24.0165	8.49544	23.3056	16.1435	11.869				1	1	1	1	3	1	1	1	1
	179	258	272	290	265	283	322	340	338		24.7397	27.5737	28.3396	34.85	37.0713	25.1993	33.0884	25.4934	16.0098		17.8297	20.1917	21.3	26.7802	24.0165	8.49544	23.3056	20.028	14.5287				1	1	1	1	3	1	1	1	1
	179	258	272	290	265	283	322	350	369		24.7397	27.5737	28.3396	34.85	37.0713	25.1993	33.0884	22.0263	12.5427		17.8297	20.1917	21.3	26.7802	24.0165	8.49544	23.3056	16.1435	14.1626				1	1	1	1	3	1	1	1	1
	134	220	216	230	172	233	265	407	372	use for fig	36.5351	39.8286	36.5351	24.7397	30.2544	42.203	45.1902	56.3914	58.5328		23.3795	21.1019	20.4444	16.9536	19.5797	24.1379	28.2119	27.4051	29.7822				1	3	3	1	1	3	3	4	4
	134	220	216	238	179	232	262	347	290		36.5351	39.8286	36.5351	24.2035	35.3862	30.2544	36.7649	43.0328	48.8453		23.3795	21.1019	20.4444	16.6867	19.1775	24.0228	25.3604	24.9905	32.6764				1	3	3	1	1	1	3	3	3
	134	220	216	238	179	240	276	395	348		36.5351	39.8286	36.5351	24.2035	35.3862	25.1993	17.3101	22.4342	29.9802		23.3795	21.1019	20.4444	16.6867	19.1775	20.2918	20.2876	17.0273	24.4218				1	3	3	1	1	1	1	1	1
	134	220	216	238	179	240	281	390	354		36.5351	39.8286	36.5351	24.2035	35.3862	25.1993	20.0675	18.5592	20.0888		23.3795	21.1019	20.4444	16.6867	19.1775	20.2918	17.4771	16.1374	15.797				1	3	3	1	1	1	1	1	1
	162	241	244	253	197	216	252	259	194		43.8115	45.4199	47.7177	49.7092	31.2501	38.9095	39.5222	49.4572	47.9276		24.7692	27.9224	24.9695	23.3236	16.0123	25.6339	21.2481	32.8082	27.5426				3	3	3	3	1	3	3	3	3
	162	241	244	253	200	236	275	332	298		43.8115	45.4199	47.7177	49.7092	33.165	45.2668	47.488	49.6611	58.9407		24.7692	27.9224	24.9695	23.3236	17.2379	25.176	24.0306	27.6735	33.7595				3	3	3	3	1	3	3	3	4

## Sheet: mean normalized
timecourse	0.918083	0.954043	0.914553	0.927187	0.937395	1.08697	1.10218	1.21781	1.45202
	0.995652	1.14095	1.31697	1.47176	1.4161	1.27993	1.39594	0.637641	0.829735
	1.40527	1.41584	1.20447	1.31562	1.3029	1.43914	1.42925	1.1043	1.2976
	1.08085	1.26784	1.17326	1.14452	1.0827	1.03893	1.10518	1.11301	1.41159
	1.06493	1.04021	1.15994	1.2172	1.1139	1.33385	1.32109	1.55606	1.89679
	1.212	1.30897	1.2153	1.21565	0.942219	1.35839	1.14284	1.50474	1.65095
	1.18706	1.37965	1.32539	1.38774	1.40619	1.20095	1.22084	1.15887	1.74339
	0.903038	1.00213	0.812305	1.02215	0.850528	1.19443	1.00856	1.62516	1.73563
	0.833133	0.880538	1.03346	1.08014	1.02973	1.14808	1.13503	1.46611	1.45997
	1.19457	1.35553	1.34619	1.57956	1.57853	1.33437	1.49055	0.983773	1.11753
	0.979189	0.979083	0.98141	1.33637	1.42865	1.33741	1.31864	0.676823	0.743768
	0.65605	0.847721	0.969143	1.14424	1.23006	NaN	NaN	NaN	NaN
	0.65605	0.847721	0.969143	1.14424	0.926798	NaN	NaN	NaN	NaN
	0.951724	1.31273	1.19047	1.53926	1.51614	1.16028	1.12029	0.896156	1.37412
	1.21744	1.1314	1.16723	1.26165	1.04815	1.56274	1.17028	1.2686	1.75149
	1.37907	1.5861	1.3336	1.33408	1.03597	1.1555	0.935628	1.0409	NaN
	1.37907	1.5861	1.3336	1.33408	0.991683	1.69291	1.47384	1.50417	1.78291
	1.37907	1.5861	1.3336	1.33408	1.03597	0.911224	1.08935	0.891795	0.88893
	1.37907	1.5861	1.3336	1.33408	1.03597	1.1555	0.935628	1.06697	1.28564
	1.37907	1.5861	1.3336	1.33408	1.03597	0.911224	1.08935	1.0215	1.0325
	1.47889	1.42738	1.38214	1.44506	1.38721	1.67067	1.43585	1.50177	1.84709
	1.15088	1.32346	1.34393	1.77773	1.76497	1.37231	1.66743	0.917946	0.968578
	1.05687	1.20485	1.02084	1.19352	0.815346	1.0548	1.29257	1.00209	1.37807
	1.05687	1.20485	1.02084	1.19352	1.0938	1.04708	0.961879	1.20506	1.33211
	1.05687	1.20485	1.02084	1.19352	1.0938	1.04708	1.11272	1.19581	1.27365
	1.05687	1.20485	1.02084	1.19352	0.815346	1.0548	1.29257	1.0526	1.19817
	1.40486	1.50509	1.41665	1.53785	1.47661	1.29128	1.47507	1.39109	1.90938
	1.34671	1.31183	1.2645	1.53365	1.41755	1.30765	1.21728	NaN	NaN
	1.14472	1.40935	1.56721	1.56434	1.47313	1.57211	1.52727	1.54754	1.66581
	1.73486	1.68014	1.41865	1.01509	0.945395	1.01375	0.777555	0.888635	0.811192
	1.73486	1.68014	1.41865	1.01509	0.945395	0.995814	1.03752	1.42752	1.06969
	1.58651	1.48148	1.43697	1.22254	0.879704	0.968178	0.945667	1.44872	1.0198
	1.58651	1.48148	1.43697	1.22254	0.879704	1.29337	1.56736	1.98678	1.80462
	1.58651	1.48148	1.43697	1.22254	0.879704	0.968178	0.945667	1.44872	1.06472
	1.26084	1.20098	1.44706	1.48513	1.05456	0.882861	0.93037	1.07384	0.826519
	1.26084	1.20098	1.44706	1.48513	0.87364	1.16652	1.2231	1.03327	1.13018
	1.26084	1.20098	1.44706	1.48513	1.05456	0.948832	0.779596	0.795126	1.07878
	1.26084	1.20098	1.44706	1.48513	1.05456	0.948832	0.768755	1.14292	1.34355
	1.26084	1.20098	1.44706	1.48513	0.87364	1.16652	1.2231	1.0157	0.865422
	1.26084	1.20098	1.44706	1.48513	1.05456	0.882861	0.93037	1.07384	0.819086
	1.26084	1.20098	1.44706	1.48513	0.87364	1.16652	1.2231	1.0157	0.864408
	1.1595	1.06387	1.32438	1.39962	1.64075	1.15223	1.27473	0.889862	1.00599
	1.1595	1.06387	1.32438	1.39962	1.64075	1.15223	1.25245	0.767778	0.697499
	1.1595	1.06387	1.32438	1.39962	1.64075	1.15223	1.25245	0.769066	0.827808
	1.1595	1.06387	1.32438	1.39962	1.64075	1.15223	1.25245	0.767778	0.822154
	1.1595	1.06387	1.32438	1.39962	1.64075	1.15223	1.25245	0.769066	0.825459
	1.34522	1.21668	1.25092	1.32084	1.02813	1.59611	1.52016	1.48055	1.40288
	1.34522	1.21668	1.25092	1.32084	1.02813	1.59611	1.52016	1.22265	0.99588
	1.34522	1.21668	1.25092	1.32084	1.02813	1.59611	1.52016	1.22265	0.841821
	1.19179	1.14264	1.45419	1.45277	1.41791	1.58721	1.56921	1.69484	1.8442
	1.23225	1.13407	1.3082	1.36719	1.10872	1.17164	1.2597	1.08876	0.669553
	1.23225	1.13407	1.3082	1.36719	1.21739	1.16281	1.40604	1.01173	0.914779
	1.23225	1.13407	1.3082	1.36719	1.10872	1.17164	1.2597	1.08876	0.729417
	1.11107	1.25866	1.49036	1.63672	1.76409	1.51571	1.41314	1.20159	1.53857
	1.47308	1.47557	1.23675	1.32458	1.26117	1.28679	1.24667	1.62097	1.1548
	1.47308	1.47557	1.23675	1.32458	0.883399	1.12746	1.20108	1.07407	1.10973
	1.47308	1.47557	1.23675	1.32458	0.883399	1.12746	1.20108	1.03561	0.933102
	1.28341	1.46114	1.41902	1.61545	1.83129	1.68067	2.21139	1.73728	1.60244
	1.364	1.34313	1.00965	1.02294	1.07464	1.03296	1.00624	1.01644	0.876113
	1.364	1.34313	1.07961	1.30322	1.16628	1.2065	1.17979	0.987767	1.14809
	1.364	1.34313	1.07961	1.30322	1.17469	1.16071	0.893189	0.770081	0.734766
	1.364	1.34313	1.00965	1.02294	1.07464	1.03296	1.01796	1.07187	0.877979
	1.364	1.34313	1.07961	1.30322	1.17469	1.16071	0.954852	0.908355	0.761342
	1.364	1.34313	1.00965	1.02294	1.07464	1.03296	1.00624	1.01644	0.811874
	1.364	1.34313	1.00965	1.02294	1.07464	1.03296	1.01796	1.07187	0.970948
	1.364	1.34313	1.07961	1.30322	1.17469	1.16071	0.954852	0.908355	0.86343
	1.32009	1.42096	1.34801	1.5045	1.39467	1.50743	1.28443	1.27543	1.43671
	1.32009	1.42096	1.34801	1.5045	1.39467	1.50743	1.34711	1.67039	1.81264
	1.23337	1.25199	1.2481	1.5232	1.52218	1.71522	1.53097	1.57943	2.24173
	1.09889	1.24446	1.31277	1.65053	1.4802	0.523595	1.38235	1.23392	1.39136
	1.09889	1.24446	1.31277	1.65053	1.4802	0.523595	1.43638	1.23437	0.916718
	1.09889	1.24446	1.31277	1.65053	1.4802	0.523595	1.43638	0.994965	0.731519
	1.09889	1.24446	1.31277	1.65053	1.4802	0.523595	1.43638	1.23437	0.895437
	1.09889	1.24446	1.31277	1.65053	1.4802	0.523595	1.43638	0.994965	0.872876
