# Supplementary material for: Fluctuations of the transcription factor ATML1 generate the pattern of giant cells in the Arabidopsis sepal
Source: eLife. 2017 Feb 1;6:e19131. doi: 10.7554/eLife.19131 (PMC5333958; doi:10.7554/eLife.19131)
Supplement: Supplementary file 1. — See readme files within the different folders for further information. All raw image confocal tif files and example image processing files may be downloaded from: http://dx.doi.org/10.7946/P29G6M DOI: http://dx.doi.org/10.7554/eLife.19131.046 [file elife-19131-supp1.zip › lineage files/PDF1#1 raw data ATML1_Manuscript_ Final.xls]

## Sheet: lineage
2	1	1	1	1	1	1
3	1	1	1	1	1	1
4	1	1	1	1	1	1
5	1	1	1	1	1	1
6	1	1	1	1	1	1
7	1	1	1	1	1	1
8	1	1	1	1	1	1
9	1	1	1	1	1	1
10	1	1	1	1	1	1
11	1	1	1	1	1	1
12	1	1	1	1	1	1
13	1	1	1	1	1	1
14	1	1	1	1	1	1
15	1	1	1	1	1	1
16	1	1	1	1	1	1
17	1	1	1	1	1	1
18	1	1	1	1	1	1
19	1	1	1	1	1	1
20	1	1	1	1	1	1
21	1	1	1	1	1	1
22	46	1	1	1	1	1
23	1	1	1	1	1	1
24	16	1	1	1	1	1
25	1	1	1	1	1	1
26	1	1	1	1	1	1
27	1	1	1	1	1	1
28	1	1	1	1	1	1
29	1	1	1	1	1	1
30	1	1	1	1	1	1
31	28	1	1	1	1	1
32	1	1	1	1	1	1
33	1	1	1	1	1	1
34	55	1	1	1	1	1
35	1	1	1	1	1	1
36	1	1	1	1	1	1
37	33	1	1	1	1	1
38	1	1	1	1	1	1
39	61	1	1	1	1	1
40	1	1	1	1	1	1
41	42	1	1	1	1	1
42	1	1	1	1	1	1
43	1	1	1	1	1	1
44	1	1	1	1	1	1
45	1	1	1	1	1	1
46	1	1	1	1	1	1
47	43	1	1	1	1	1
48	50	1	1	1	1	1
49	15	1	1	1	1	1
50	1	1	1	1	1	1
51	1	1	1	1	1	1
52	1	1	1	1	1	1
53	1	1	1	1	1	1
54	1	1	1	1	1	1
55	60	1	1	1	1	1
56	1	1	1	1	1	1
57	1	1	1	1	1	1
58	1	1	1	1	1	1
59	1	1	1	1	1	1
60	1	1	1	1	1	1
61	1	1	1	1	1	1
62	1	1	1	1	1	1
63	66	1	1	1	1	1
64	1	1	1	1	1	1
65	1	1	1	1	1	1
66	1	1	1	1	1	1
67	1	1	1	1	1	1
68	1	1	1	1	1	1
69	54	1	1	1	1	1
70	1	1	1	1	1	1
71	72	1	1	1	1	1
72	1	1	1	1	1	1
73	1	1	1	1	1	1
74	81	1	1	1	1	1
75	1	1	1	1	1	1
76	31	1	1	1	1	1
77	1	1	1	1	1	1
78	1	1	1	1	1	1
79	1	1	1	1	1	1
80	1	1	1	1	1	1
81	1	1	1	1	1	1
82	77	1	1	1	1	1
83	69	1	1	1	1	1
84	1	1	1	1	1	1
85	1	1	1	1	1	1
86	1	1	1	1	1	1
87	23	1	1	1	1	1
88	1	1	1	1	1	1
89	37	1	1	1	1	1
90	1	1	1	1	1	1
91	1	1	1	1	1	1
92	1	1	1	1	1	1
93	1	1	1	1	1	1
94	1	1	1	1	1	1
95	1	1	1	1	1	1
96	1	1	1	1	1	1
97	92	1	1	1	1	1
98	1	1	1	1	1	1
99	30	1	1	1	1	1
100	89	55	47	1	1	1
101	1	1	1	1	1	1
102	1	1	1	1	1	1
103	1	1	1	1	1	1
104	1	1	1	1	1	1
105	1	1	1	1	1	1
106	1	1	1	1	1	1
107	68	46	32	1	1	1
108	1	1	1	1	1	1
109	149	1	1	1	1	1
110	1	1	1	1	1	1
111	63	1	1	1	1	1
112	1	1	1	1	1	1
113	1	1	1	1	1	1
114	1	1	1	1	1	1
115	1	1	1	1	1	1
116	1	1	1	1	1	1
117	52	1	1	1	1	1
118	1	1	1	1	1	1
119	97	65	58	30	1	1
120	1	1	1	1	1	1
121	79	102	112	119	127	128
122	1	1	1	1	1	1
123	1	1	1	1	1	1
124	44	71	1	1	1	1
125	1	1	1	1	1	1
126	115	80	1	1	1	1
126	115	86	1	1	1	1
127	41	1	1	1	1	1
128	1	1	1	1	1	1
129	1	1	1	1	1	1
130	80	60	41	11	1	1
131	1	1	1	1	1	1
132	1	1	1	1	1	1
133	62	79	75	79	86	54
134	135	131	132	139	125	132
135	39	64	1	1	1	1
136	129	81	1	1	1	1
137	1	1	1	1	1	1
138	59	61	36	17	1	1
139	113	85	62	43	1	1
140	93	117	123	137	126	131
141	32	62	1	1	1	1
142	49	57	37	18	1	1
143	53	58	1	1	1	1
144	1	1	1	1	1	1
145	76	67	45	14	3	1
146	167	1	1	1	1	1
147	163	120	1	1	1	1
148	67	88	85	95	88	46
149	156	1	1	1	1	1
150	145	90	1	1	1	1
151	124	97	83	1	1	1
152	84	127	113	115	116	99
153	64	77	1	1	1	1
154	74	72	48	22	1	1
155	108	84	64	40	9	1
156	168	1	1	1	1	1
157	148	1	1	1	1	1
158	162	149	133	129	1	1
159	164	114	1	1	1	1
160	1	1	1	1	1	1
161	70	74	54	36	1	1
162	152	1	1	1	1	1
163	1	1	1	1	1	1
164	1	1	1	1	1	1
165	112	92	71	50	16	1
166	157	113	1	1	1	1
167	150	1	1	1	1	1
168	1	1	1	1	1	1
169	87	101	93	101	91	1
170	88	96	86	83	71	1
171	1	1	1	1	1	1
172	142	1	1	1	1	1
173	96	89	66	39	14	1
174	105	1	1	1	1	1
175	139	151	143	140	128	133
176	90	91	70	53	21	1
177	91	105	90	93	72	1
178	95	100	76	61	1	1
179	102	103	78	58	27	1
180	131	1	1	1	1	1
181	116	147	137	134	124	118
182	100	111	91	87	53	1
183	106	106	82	68	35	1
184	128	116	1	1	1	1
185	141	1	1	1	1	1
186	104	109	1	1	1	1
187	165	159	146	138	118	124
188	98	108	94	76	1	1
189	99	110	1	1	1	1
190	161	134	111	94	1	1
191	134	144	139	135	122	115
192	118	142	127	123	112	86
193	1	1	1	1	1	1
194	111	122	103	102	63	1
195	172	156	144	133	1	1
196	173	152	131	116	1	1
197	175	154	138	131	1	1
198	170	139	120	109	1	1
199	158	138	115	96	1	1
200	160	136	117	97	1	1
201	159	157	145	136	115	107
201	159	157	145	136	117	105
202	136	140	118	108	79	1
203	126	146	128	121	103	59
204	155	158	140	130	108	77
205	1	1	1	1	1	1
206	1	1	1	1	1	1
207	146	150	125	112	99	44
208	176	160	136	126	1	1
209	166	155	134	117	96	50
210	1	1	1	1	1	1
211	174	1	1	1	1	1
212	169	153	129	113	82	45
213	1	1	1	1	1	1

## Sheet: area
5.43814	NaN	NaN	NaN	NaN	NaN	NaN
6.97001	NaN	NaN	NaN	NaN	NaN	NaN
19.5313	NaN	NaN	NaN	NaN	NaN	NaN
13.7102	NaN	NaN	NaN	NaN	NaN	NaN
1.68506	NaN	NaN	NaN	NaN	NaN	NaN
11.9486	NaN	NaN	NaN	NaN	NaN	NaN
12.8677	NaN	NaN	NaN	NaN	NaN	NaN
7.81254	NaN	NaN	NaN	NaN	NaN	NaN
1.60846	NaN	NaN	NaN	NaN	NaN	NaN
23.9738	NaN	NaN	NaN	NaN	NaN	NaN
22.2121	NaN	NaN	NaN	NaN	NaN	NaN
5.28495	NaN	NaN	NaN	NaN	NaN	NaN
2.14462	NaN	NaN	NaN	NaN	NaN	NaN
22.9015	NaN	NaN	NaN	NaN	NaN	NaN
24.7397	NaN	NaN	NaN	NaN	NaN	NaN
23.2844	NaN	NaN	NaN	NaN	NaN	NaN
19.5313	NaN	NaN	NaN	NaN	NaN	NaN
5.59133	NaN	NaN	NaN	NaN	NaN	NaN
4.97858	NaN	NaN	NaN	NaN	NaN	NaN
10.2635	NaN	NaN	NaN	NaN	NaN	NaN
21.1398	24.8163	NaN	NaN	NaN	NaN	NaN
10.4167	NaN	NaN	NaN	NaN	NaN	NaN
32.7054	30.4076	NaN	NaN	NaN	NaN	NaN
24.8929	NaN	NaN	NaN	NaN	NaN	NaN
23.2078	NaN	NaN	NaN	NaN	NaN	NaN
7.1232	NaN	NaN	NaN	NaN	NaN	NaN
4.05946	NaN	NaN	NaN	NaN	NaN	NaN
31.5565	NaN	NaN	NaN	NaN	NaN	NaN
10.1103	NaN	NaN	NaN	NaN	NaN	NaN
6.81682	13.0209	NaN	NaN	NaN	NaN	NaN
12.6379	NaN	NaN	NaN	NaN	NaN	NaN
23.4376	NaN	NaN	NaN	NaN	NaN	NaN
32.399	26.3482	NaN	NaN	NaN	NaN	NaN
22.2887	NaN	NaN	NaN	NaN	NaN	NaN
28.646	NaN	NaN	NaN	NaN	NaN	NaN
6.97001	13.4039	NaN	NaN	NaN	NaN	NaN
15.8549	NaN	NaN	NaN	NaN	NaN	NaN
30.714	27.2673	NaN	NaN	NaN	NaN	NaN
3.5233	NaN	NaN	NaN	NaN	NaN	NaN
9.57419	16.1612	NaN	NaN	NaN	NaN	NaN
2.06802	NaN	NaN	NaN	NaN	NaN	NaN
28.1864	NaN	NaN	NaN	NaN	NaN	NaN
6.35726	NaN	NaN	NaN	NaN	NaN	NaN
13.557	NaN	NaN	NaN	NaN	NaN	NaN
24.4333	NaN	NaN	NaN	NaN	NaN	NaN
17.6931	19.0718	NaN	NaN	NaN	NaN	NaN
4.28924	17.0803	NaN	NaN	NaN	NaN	NaN
29.5651	47.0284	NaN	NaN	NaN	NaN	NaN
9.88056	NaN	NaN	NaN	NaN	NaN	NaN
10.7997	NaN	NaN	NaN	NaN	NaN	NaN
7.1232	NaN	NaN	NaN	NaN	NaN	NaN
3.82967	NaN	NaN	NaN	NaN	NaN	NaN
3.67649	NaN	NaN	NaN	NaN	NaN	NaN
22.4419	21.1398	NaN	NaN	NaN	NaN	NaN
27.4971	NaN	NaN	NaN	NaN	NaN	NaN
3.37011	NaN	NaN	NaN	NaN	NaN	NaN
6.12748	NaN	NaN	NaN	NaN	NaN	NaN
20.9866	NaN	NaN	NaN	NaN	NaN	NaN
9.95715	NaN	NaN	NaN	NaN	NaN	NaN
5.66792	NaN	NaN	NaN	NaN	NaN	NaN
16.6208	NaN	NaN	NaN	NaN	NaN	NaN
11.1827	18.2293	NaN	NaN	NaN	NaN	NaN
3.21693	NaN	NaN	NaN	NaN	NaN	NaN
21.5994	NaN	NaN	NaN	NaN	NaN	NaN
14.0932	NaN	NaN	NaN	NaN	NaN	NaN
13.94	NaN	NaN	NaN	NaN	NaN	NaN
4.44242	NaN	NaN	NaN	NaN	NaN	NaN
14.7825	19.225	NaN	NaN	NaN	NaN	NaN
6.12748	NaN	NaN	NaN	NaN	NaN	NaN
8.50188	17.3101	NaN	NaN	NaN	NaN	NaN
10.8763	NaN	NaN	NaN	NaN	NaN	NaN
8.57847	NaN	NaN	NaN	NaN	NaN	NaN
23.4376	36.8415	NaN	NaN	NaN	NaN	NaN
1.76165	NaN	NaN	NaN	NaN	NaN	NaN
36.6883	48.8667	NaN	NaN	NaN	NaN	NaN
9.11463	NaN	NaN	NaN	NaN	NaN	NaN
12.7145	NaN	NaN	NaN	NaN	NaN	NaN
1.83824	NaN	NaN	NaN	NaN	NaN	NaN
17.0803	NaN	NaN	NaN	NaN	NaN	NaN
9.65078	NaN	NaN	NaN	NaN	NaN	NaN
6.05089	12.8677	NaN	NaN	NaN	NaN	NaN
28.7992	49.8624	NaN	NaN	NaN	NaN	NaN
12.1018	NaN	NaN	NaN	NaN	NaN	NaN
14.9357	NaN	NaN	NaN	NaN	NaN	NaN
6.28067	NaN	NaN	NaN	NaN	NaN	NaN
15.9314	13.4805	NaN	NaN	NaN	NaN	NaN
12.4847	NaN	NaN	NaN	NaN	NaN	NaN
18.7654	31.3267	NaN	NaN	NaN	NaN	NaN
13.7102	NaN	NaN	NaN	NaN	NaN	NaN
6.12748	NaN	NaN	NaN	NaN	NaN	NaN
8.1955	NaN	NaN	NaN	NaN	NaN	NaN
12.1018	NaN	NaN	NaN	NaN	NaN	NaN
3.90627	NaN	NaN	NaN	NaN	NaN	NaN
22.3653	NaN	NaN	NaN	NaN	NaN	NaN
19.3016	NaN	NaN	NaN	NaN	NaN	NaN
35.7692	65.564	NaN	NaN	NaN	NaN	NaN
14.4762	NaN	NaN	NaN	NaN	NaN	NaN
13.6336	18.6122	NaN	NaN	NaN	NaN	NaN
33.3948	45.4199	28.5694	38.0721	NaN	NaN	NaN
7.96572	NaN	NaN	NaN	NaN	NaN	NaN
11.7954	NaN	NaN	NaN	NaN	NaN	NaN
10.9529	NaN	NaN	NaN	NaN	NaN	NaN
5.59133	NaN	NaN	NaN	NaN	NaN	NaN
20.8334	NaN	NaN	NaN	NaN	NaN	NaN
4.05946	NaN	NaN	NaN	NaN	NaN	NaN
37.684	55.0707	32.3225	26.8175	NaN	NaN	NaN
21.9823	NaN	NaN	NaN	NaN	NaN	NaN
28.646	77.9722	NaN	NaN	NaN	NaN	NaN
14.7825	NaN	NaN	NaN	NaN	NaN	NaN
27.88	40.0584	NaN	NaN	NaN	NaN	NaN
1.83824	NaN	NaN	NaN	NaN	NaN	NaN
14.6294	NaN	NaN	NaN	NaN	NaN	NaN
21.9057	NaN	NaN	NaN	NaN	NaN	NaN
1.83824	NaN	NaN	NaN	NaN	NaN	NaN
11.7954	NaN	NaN	NaN	NaN	NaN	NaN
31.097	43.7349	NaN	NaN	NaN	NaN	NaN
19.5313	NaN	NaN	NaN	NaN	NaN	NaN
33.3948	59.4366	44.3476	39.2151	27.2269	NaN	NaN
3.21693	NaN	NaN	NaN	NaN	NaN	NaN
54.9175	67.2491	67.8618	96.1034	115.128	124.408	151.751
0.765935	NaN	NaN	NaN	NaN	NaN	NaN
11.9486	NaN	NaN	NaN	NaN	NaN	NaN
25.0461	8.34869	3.90627	NaN	NaN	NaN	NaN
4.90198	NaN	NaN	NaN	NaN	NaN	NaN
38.6031	37.301	3.06374	NaN	NaN	NaN	NaN
38.6031	37.301	3.98286	NaN	NaN	NaN	NaN
27.8034	36.5351	NaN	NaN	NaN	NaN	NaN
15.8549	NaN	NaN	NaN	NaN	NaN	NaN
13.557	NaN	NaN	NaN	NaN	NaN	NaN
47.6412	67.4023	63.3428	58.9106	60.9802	NaN	NaN
10.9529	NaN	NaN	NaN	NaN	NaN	NaN
4.44242	NaN	NaN	NaN	NaN	NaN	NaN
29.9481	25.0461	27.4205	29.9828	22.0263	27.5329	28.6029
32.6288	48.7901	44.3476	52.1403	51.1907	49.5592	42.6052
25.8886	25.3524	19.6845	NaN	NaN	NaN	NaN
17.6931	19.225	7.1232	NaN	NaN	NaN	NaN
17.5399	NaN	NaN	NaN	NaN	NaN	NaN
29.8715	47.0284	41.5137	33.5878	39.9736	NaN	NaN
41.2073	54.9941	47.2582	57.7675	52.2105	NaN	NaN
67.2491	72.4574	69.7001	87.3108	114.516	131.648	131.406
23.8206	38.1436	28.4928	NaN	NaN	NaN	NaN
24.0504	33.6245	21.5994	13.7165	15.0921	NaN	NaN
43.9647	40.0584	36.0755	NaN	NaN	NaN	NaN
17.8463	NaN	NaN	NaN	NaN	NaN	NaN
49.7858	64.7981	66.5597	73.4184	86.6775	22.4342	NaN
15.7017	14.1698	NaN	NaN	NaN	NaN	NaN
35.616	27.4971	13.4805	NaN	NaN	NaN	NaN
37.9904	34.1607	30.1778	34.555	32.2236	32.3256	15.199
19.9143	35.7692	NaN	NaN	NaN	NaN	NaN
24.7397	24.7397	19.0718	NaN	NaN	NaN	NaN
33.548	31.097	16.2378	15.0354	NaN	NaN	NaN
32.6288	41.3605	32.9352	57.5038	46.7039	67.0986	48.7087
17.6165	19.9143	8.73166	NaN	NaN	NaN	NaN
45.3433	58.5174	48.5603	58.9106	62.8157	NaN	NaN
44.8072	63.5726	55.9133	73.4184	65.671	52.3124	NaN
18.3058	23.6674	NaN	NaN	NaN	NaN	NaN
13.7102	14.2464	NaN	NaN	NaN	NaN	NaN
37.1478	79.8104	31.5565	47.0405	50.3749	NaN	NaN
33.165	20.9866	18.2293	NaN	NaN	NaN	NaN
14.6294	NaN	NaN	NaN	NaN	NaN	NaN
30.8672	44.654	40.6711	48.0957	55.8815	NaN	NaN
7.1232	7.19979	NaN	NaN	NaN	NaN	NaN
25.0461	NaN	NaN	NaN	NaN	NaN	NaN
14.706	NaN	NaN	NaN	NaN	NaN	NaN
42.5094	53.7686	60.8152	61.1087	65.2631	46.398	NaN
20.6037	19.7611	8.42528	NaN	NaN	NaN	NaN
32.9352	29.4119	NaN	NaN	NaN	NaN	NaN
32.5522	NaN	NaN	NaN	NaN	NaN	NaN
24.3567	29.1055	30.5608	31.2138	34.671	21.0066	NaN
28.646	23.0546	29.6417	25.5865	23.4539	14.5822	NaN
30.6374	NaN	NaN	NaN	NaN	NaN	NaN
13.4039	21.293	NaN	NaN	NaN	NaN	NaN
39.5988	54.458	44.5008	58.2951	76.6841	59.8585	NaN
13.7102	14.2464	NaN	NaN	NaN	NaN	NaN
46.6454	73.0702	73.3766	83.8816	111.253	127.467	111.18
59.7429	81.4955	79.7338	81.4197	92.1841	74.2368	NaN
41.7435	46.0327	49.0198	55.8332	65.569	18.9671	NaN
17.6931	15.5485	9.95715	17.3215	17.4375	NaN	NaN
40.7477	57.5217	49.173	66.2964	76.3782	63.7335	NaN
33.3182	33.0118	NaN	NaN	NaN	NaN	NaN
41.8966	53.7686	44.1179	74.1218	70.4637	89.3288	86.7661
16.9272	26.1184	30.0247	41.677	43.2368	27.023	NaN
22.1355	21.4462	20.3739	27.6088	31.2039	23.9638	NaN
34.6969	30.8672	27.1141	NaN	NaN	NaN	NaN
28.4928	23.5142	NaN	NaN	NaN	NaN	NaN
16.9272	14.1698	8.57847	NaN	NaN	NaN	NaN
67.5555	82.7976	85.0954	98.917	128.487	134.197	38.0574
13.1741	14.0166	11.4124	12.1338	11.1151	NaN	NaN
10.7997	5.43814	8.57847	NaN	NaN	NaN	NaN
27.3439	30.7906	22.8249	42.5563	36.7105	NaN	NaN
70.1596	76.3637	89.308	104.896	143.885	135.523	130.927
36.7649	48.6369	41.7435	49.1508	74.3387	32.4276	36.8606
33.2416	NaN	NaN	NaN	NaN	NaN	NaN
30.2544	31.8629	32.7054	34.0275	21.0066	27.8388	NaN
47.1816	73.8361	64.3385	72.715	83.6183	NaN	NaN
41.6669	58.1345	43.9647	56.4486	39.3618	NaN	NaN
35.0032	66.2534	39.5222	58.9106	29.3684	NaN	NaN
39.0627	41.0541	33.0118	50.2059	35.1809	NaN	NaN
16.2378	23.361	20.4505	24.7952	16.4177	NaN	NaN
16.008	28.646	21.5994	23.828	14.9901	NaN	NaN
49.2496	69.8533	63.3428	79.837	100.138	41.8092	36.6213
49.2496	69.8533	63.3428	79.837	100.138	47.1118	37.459
39.9052	47.3348	40.2116	55.2177	64.6512	50.3749	NaN
47.7943	79.0445	61.1216	78.3423	84.0262	84.6381	85.9284
57.2153	84.406	80.0402	100.588	120.023	125.02	125.183
20.3739	NaN	NaN	NaN	NaN	NaN	NaN
22.9015	NaN	NaN	NaN	NaN	NaN	NaN
35.233	55.4537	49.556	82.3869	101.158	65.8749	70.6097
22.3653	27.0375	10.1869	19.2558	9.99341	NaN	NaN
49.556	66.4066	65.3343	80.9801	89.9407	83.2104	44.2806
24.8929	NaN	NaN	NaN	NaN	NaN	NaN
16.4676	21.7526	NaN	NaN	NaN	NaN	NaN
35.7692	50.0156	46.4157	71.3961	65.569	55.8815	23.6961
18.3824	NaN	NaN	NaN	NaN	NaN	NaN

## Sheet: eccentricity
0.55388	NaN	NaN	NaN	NaN	NaN	NaN
0.398029	NaN	NaN	NaN	NaN	NaN	NaN
0.493779	NaN	NaN	NaN	NaN	NaN	NaN
0.415686	NaN	NaN	NaN	NaN	NaN	NaN
0.419131	NaN	NaN	NaN	NaN	NaN	NaN
0.0688623	NaN	NaN	NaN	NaN	NaN	NaN
0.398818	NaN	NaN	NaN	NaN	NaN	NaN
0.390889	NaN	NaN	NaN	NaN	NaN	NaN
NaN	NaN	NaN	NaN	NaN	NaN	NaN
0.611704	NaN	NaN	NaN	NaN	NaN	NaN
0.31526	NaN	NaN	NaN	NaN	NaN	NaN
0.438594	NaN	NaN	NaN	NaN	NaN	NaN
0.187044	NaN	NaN	NaN	NaN	NaN	NaN
0.609637	NaN	NaN	NaN	NaN	NaN	NaN
0.320072	NaN	NaN	NaN	NaN	NaN	NaN
0.459834	NaN	NaN	NaN	NaN	NaN	NaN
0.477363	NaN	NaN	NaN	NaN	NaN	NaN
0.502102	NaN	NaN	NaN	NaN	NaN	NaN
0.371036	NaN	NaN	NaN	NaN	NaN	NaN
0.650914	NaN	NaN	NaN	NaN	NaN	NaN
0.3015	0.596201	NaN	NaN	NaN	NaN	NaN
0.452133	NaN	NaN	NaN	NaN	NaN	NaN
0.810227	0.79092	NaN	NaN	NaN	NaN	NaN
0.326534	NaN	NaN	NaN	NaN	NaN	NaN
0.180359	NaN	NaN	NaN	NaN	NaN	NaN
0.466302	NaN	NaN	NaN	NaN	NaN	NaN
0.277582	NaN	NaN	NaN	NaN	NaN	NaN
0.330245	NaN	NaN	NaN	NaN	NaN	NaN
0.520658	NaN	NaN	NaN	NaN	NaN	NaN
0.705519	0.606452	NaN	NaN	NaN	NaN	NaN
0.447331	NaN	NaN	NaN	NaN	NaN	NaN
0.412193	NaN	NaN	NaN	NaN	NaN	NaN
0.680102	0.385053	NaN	NaN	NaN	NaN	NaN
0.436165	NaN	NaN	NaN	NaN	NaN	NaN
0.308653	NaN	NaN	NaN	NaN	NaN	NaN
0.423595	0.755607	NaN	NaN	NaN	NaN	NaN
0.403505	NaN	NaN	NaN	NaN	NaN	NaN
0.435355	0.665694	NaN	NaN	NaN	NaN	NaN
0.498237	NaN	NaN	NaN	NaN	NaN	NaN
0.557181	0.467958	NaN	NaN	NaN	NaN	NaN
0.328094	NaN	NaN	NaN	NaN	NaN	NaN
0.523833	NaN	NaN	NaN	NaN	NaN	NaN
0.562759	NaN	NaN	NaN	NaN	NaN	NaN
0.474611	NaN	NaN	NaN	NaN	NaN	NaN
0.40236	NaN	NaN	NaN	NaN	NaN	NaN
0.631304	0.700467	NaN	NaN	NaN	NaN	NaN
0.472412	0.391601	NaN	NaN	NaN	NaN	NaN
0.743809	0.616321	NaN	NaN	NaN	NaN	NaN
0.477066	NaN	NaN	NaN	NaN	NaN	NaN
0.316437	NaN	NaN	NaN	NaN	NaN	NaN
0.375803	NaN	NaN	NaN	NaN	NaN	NaN
0.423303	NaN	NaN	NaN	NaN	NaN	NaN
0.375032	NaN	NaN	NaN	NaN	NaN	NaN
0.584246	0.652193	NaN	NaN	NaN	NaN	NaN
0.445866	NaN	NaN	NaN	NaN	NaN	NaN
0.44764	NaN	NaN	NaN	NaN	NaN	NaN
0.525811	NaN	NaN	NaN	NaN	NaN	NaN
0.361132	NaN	NaN	NaN	NaN	NaN	NaN
0.546731	NaN	NaN	NaN	NaN	NaN	NaN
0.532422	NaN	NaN	NaN	NaN	NaN	NaN
0.306813	NaN	NaN	NaN	NaN	NaN	NaN
0.605538	0.731575	NaN	NaN	NaN	NaN	NaN
0.679577	NaN	NaN	NaN	NaN	NaN	NaN
0.410668	NaN	NaN	NaN	NaN	NaN	NaN
0.297767	NaN	NaN	NaN	NaN	NaN	NaN
0.394178	NaN	NaN	NaN	NaN	NaN	NaN
0.450504	NaN	NaN	NaN	NaN	NaN	NaN
0.31446	0.300628	NaN	NaN	NaN	NaN	NaN
0.290225	NaN	NaN	NaN	NaN	NaN	NaN
0.260268	0.666022	NaN	NaN	NaN	NaN	NaN
0.489202	NaN	NaN	NaN	NaN	NaN	NaN
0.361601	NaN	NaN	NaN	NaN	NaN	NaN
0.559059	0.826134	NaN	NaN	NaN	NaN	NaN
0.46823	NaN	NaN	NaN	NaN	NaN	NaN
0.755859	0.786343	NaN	NaN	NaN	NaN	NaN
0.413602	NaN	NaN	NaN	NaN	NaN	NaN
0.771191	NaN	NaN	NaN	NaN	NaN	NaN
0.838812	NaN	NaN	NaN	NaN	NaN	NaN
0.30495	NaN	NaN	NaN	NaN	NaN	NaN
0.744408	NaN	NaN	NaN	NaN	NaN	NaN
0.531706	0.298918	NaN	NaN	NaN	NaN	NaN
0.560859	0.605995	NaN	NaN	NaN	NaN	NaN
0.498515	NaN	NaN	NaN	NaN	NaN	NaN
0.402991	NaN	NaN	NaN	NaN	NaN	NaN
0.30744	NaN	NaN	NaN	NaN	NaN	NaN
0.536241	0.611669	NaN	NaN	NaN	NaN	NaN
0.522921	NaN	NaN	NaN	NaN	NaN	NaN
0.491116	0.519673	NaN	NaN	NaN	NaN	NaN
0.636751	NaN	NaN	NaN	NaN	NaN	NaN
0.586518	NaN	NaN	NaN	NaN	NaN	NaN
0.473649	NaN	NaN	NaN	NaN	NaN	NaN
0.399433	NaN	NaN	NaN	NaN	NaN	NaN
0.650229	NaN	NaN	NaN	NaN	NaN	NaN
0.24319	NaN	NaN	NaN	NaN	NaN	NaN
0.314289	NaN	NaN	NaN	NaN	NaN	NaN
0.641246	0.756175	NaN	NaN	NaN	NaN	NaN
0.367992	NaN	NaN	NaN	NaN	NaN	NaN
0.604327	0.400105	NaN	NaN	NaN	NaN	NaN
0.597871	0.728385	0.769635	0.845691	NaN	NaN	NaN
0.20702	NaN	NaN	NaN	NaN	NaN	NaN
0.211932	NaN	NaN	NaN	NaN	NaN	NaN
0.232839	NaN	NaN	NaN	NaN	NaN	NaN
0.539807	NaN	NaN	NaN	NaN	NaN	NaN
0.299322	NaN	NaN	NaN	NaN	NaN	NaN
0.318379	NaN	NaN	NaN	NaN	NaN	NaN
0.601334	0.680352	0.796163	0.859518	NaN	NaN	NaN
0.457447	NaN	NaN	NaN	NaN	NaN	NaN
0.898435	0.926683	NaN	NaN	NaN	NaN	NaN
0.525308	NaN	NaN	NaN	NaN	NaN	NaN
0.73096	0.75427	NaN	NaN	NaN	NaN	NaN
0.576564	NaN	NaN	NaN	NaN	NaN	NaN
0.333286	NaN	NaN	NaN	NaN	NaN	NaN
0.468873	NaN	NaN	NaN	NaN	NaN	NaN
0.40032	NaN	NaN	NaN	NaN	NaN	NaN
0.300538	NaN	NaN	NaN	NaN	NaN	NaN
0.481707	0.506162	NaN	NaN	NaN	NaN	NaN
0.444427	NaN	NaN	NaN	NaN	NaN	NaN
0.444991	0.737288	0.784526	0.85844	0.757118	NaN	NaN
0.311322	NaN	NaN	NaN	NaN	NaN	NaN
0.570624	0.645196	0.865581	0.840872	0.612111	0.786863	0.87394
0.592258	NaN	NaN	NaN	NaN	NaN	NaN
0.234423	NaN	NaN	NaN	NaN	NaN	NaN
0.297547	0.286469	0.663846	NaN	NaN	NaN	NaN
0.24057	NaN	NaN	NaN	NaN	NaN	NaN
0.342621	0.584961	0.585808	NaN	NaN	NaN	NaN
0.342621	0.584961	0.637805	NaN	NaN	NaN	NaN
0.526757	0.643553	NaN	NaN	NaN	NaN	NaN
0.448384	NaN	NaN	NaN	NaN	NaN	NaN
0.468886	NaN	NaN	NaN	NaN	NaN	NaN
0.740206	0.825936	0.878173	0.925143	0.940802	NaN	NaN
0.371323	NaN	NaN	NaN	NaN	NaN	NaN
0.33555	NaN	NaN	NaN	NaN	NaN	NaN
0.402754	0.681281	0.520415	0.626447	0.546986	0.491744	0.586272
0.555599	0.714019	0.723617	0.817415	0.790901	0.673481	0.734508
0.662272	0.636221	0.715191	NaN	NaN	NaN	NaN
0.189699	0.249753	0.40028	NaN	NaN	NaN	NaN
0.385361	NaN	NaN	NaN	NaN	NaN	NaN
0.213845	0.522935	0.697201	0.666277	0.803488	NaN	NaN
0.555389	0.802977	0.80505	0.791341	0.871807	NaN	NaN
0.658113	0.717989	0.824218	0.866763	0.910097	0.878316	0.88671
0.502154	0.562874	0.72889	NaN	NaN	NaN	NaN
0.35429	0.257752	0.559698	0.623876	0.755051	NaN	NaN
0.592786	0.550755	0.855107	NaN	NaN	NaN	NaN
0.498019	NaN	NaN	NaN	NaN	NaN	NaN
0.71643	0.689827	0.837059	0.901963	0.890513	0.90408	NaN
0.373142	0.359409	NaN	NaN	NaN	NaN	NaN
0.432411	0.530464	0.523762	NaN	NaN	NaN	NaN
0.368502	0.453626	0.588875	0.579917	0.528672	0.602932	0.783556
0.456173	0.476795	NaN	NaN	NaN	NaN	NaN
0.598365	0.544002	0.447139	NaN	NaN	NaN	NaN
0.302874	0.363429	0.679756	0.583961	NaN	NaN	NaN
0.607866	0.698989	0.787001	0.685885	0.489523	0.640746	0.746914
0.35069	0.227193	0.491391	NaN	NaN	NaN	NaN
0.573584	0.666688	0.816412	0.84335	0.881055	NaN	NaN
0.424837	0.599543	0.745731	0.755893	0.871913	0.934214	NaN
0.475748	0.666612	NaN	NaN	NaN	NaN	NaN
0.456999	0.432758	NaN	NaN	NaN	NaN	NaN
0.696992	0.745737	0.774357	0.802193	0.730439	NaN	NaN
0.343161	0.75125	0.597503	NaN	NaN	NaN	NaN
0.71665	NaN	NaN	NaN	NaN	NaN	NaN
0.312891	0.416334	0.400237	0.49865	0.640802	NaN	NaN
0.343655	0.333529	NaN	NaN	NaN	NaN	NaN
0.49768	NaN	NaN	NaN	NaN	NaN	NaN
0.474084	NaN	NaN	NaN	NaN	NaN	NaN
0.472649	0.258578	0.588185	0.631613	0.8171	0.858027	NaN
0.32089	0.351218	0.49978	NaN	NaN	NaN	NaN
0.279859	0.321183	NaN	NaN	NaN	NaN	NaN
0.589285	NaN	NaN	NaN	NaN	NaN	NaN
0.347293	0.498939	0.57722	0.546321	0.516692	0.763068	NaN
0.298912	0.550526	0.451199	0.531834	0.731167	0.74148	NaN
0.344972	NaN	NaN	NaN	NaN	NaN	NaN
0.425218	0.334784	NaN	NaN	NaN	NaN	NaN
0.255704	0.50876	0.57479	0.647152	0.59841	0.747378	NaN
0.463722	0.361668	NaN	NaN	NaN	NaN	NaN
0.573276	0.680046	0.79806	0.850925	0.860295	0.884621	0.924861
0.79659	0.698691	0.804507	0.843504	0.881664	0.943823	NaN
0.473453	0.502368	0.615058	0.702858	0.532444	0.513508	NaN
0.434273	0.275257	0.308682	0.329097	0.350015	NaN	NaN
0.579388	0.663508	0.764769	0.676936	0.765282	0.792285	NaN
0.637193	0.688963	NaN	NaN	NaN	NaN	NaN
0.588124	0.64145	0.837499	0.834079	0.873341	0.920652	0.939473
0.426442	0.32402	0.500622	0.2444	0.601814	0.601513	NaN
0.137081	0.207208	0.333147	0.324168	0.401367	0.671375	NaN
0.626554	0.691821	0.656014	NaN	NaN	NaN	NaN
0.418637	0.541919	NaN	NaN	NaN	NaN	NaN
0.285919	0.360144	0.424906	NaN	NaN	NaN	NaN
0.648697	0.827156	0.890582	0.927429	0.886447	0.896382	0.883952
0.274058	0.206249	0.502987	0.44403	0.446662	NaN	NaN
0.339293	0.356564	0.573931	NaN	NaN	NaN	NaN
0.496149	0.516152	0.389755	0.483676	0.66708	NaN	NaN
0.714884	0.816228	0.892406	0.903728	0.908624	0.940424	0.952966
0.26535	0.166691	0.556636	0.397148	0.608147	0.8527	0.817895
0.383275	NaN	NaN	NaN	NaN	NaN	NaN
0.529343	0.487207	0.633893	0.66357	0.831491	0.906202	NaN
0.60069	0.686296	0.683824	0.759836	0.811491	NaN	NaN
0.526115	0.290228	0.604196	0.498144	0.623076	NaN	NaN
0.398263	0.55583	0.763146	0.698482	0.723071	NaN	NaN
0.317761	0.584477	0.512415	0.49279	0.739299	NaN	NaN
0.48045	0.417617	0.422319	0.489284	0.454888	NaN	NaN
0.397212	0.486966	0.407137	0.378051	0.54147	NaN	NaN
0.446281	0.598105	0.731021	0.820034	0.912203	0.67487	0.753771
0.446281	0.598105	0.731021	0.820034	0.912203	0.646626	0.73616
0.274578	0.299333	0.631376	0.603399	0.670176	0.83527	NaN
0.558167	0.450229	0.663472	0.649901	0.826536	0.888681	0.780573
0.227478	0.41014	0.690174	0.803105	0.861923	0.848523	0.934833
0.33724	NaN	NaN	NaN	NaN	NaN	NaN
0.459251	NaN	NaN	NaN	NaN	NaN	NaN
0.390194	0.431139	0.431667	0.601918	0.624953	0.785867	0.842074
0.510961	0.395823	0.474128	0.361178	0.37381	NaN	NaN
0.567337	0.737486	0.741466	0.807303	0.837233	0.850995	0.927073
0.378111	NaN	NaN	NaN	NaN	NaN	NaN
0.402317	0.267729	NaN	NaN	NaN	NaN	NaN
0.699925	0.766887	0.788675	0.766369	0.840659	0.906178	0.716344
0.321514	NaN	NaN	NaN	NaN	NaN	NaN

## Sheet: concentration
19.3099	NaN	NaN	NaN	NaN	NaN	NaN
19.1319	NaN	NaN	NaN	NaN	NaN	NaN
22.8	NaN	NaN	NaN	NaN	NaN	NaN
19.1453	NaN	NaN	NaN	NaN	NaN	NaN
19.5455	NaN	NaN	NaN	NaN	NaN	NaN
17.7885	NaN	NaN	NaN	NaN	NaN	NaN
18.6488	NaN	NaN	NaN	NaN	NaN	NaN
18.8529	NaN	NaN	NaN	NaN	NaN	NaN
13.5238	NaN	NaN	NaN	NaN	NaN	NaN
26.2077	NaN	NaN	NaN	NaN	NaN	NaN
24.7966	NaN	NaN	NaN	NaN	NaN	NaN
16.7536	NaN	NaN	NaN	NaN	NaN	NaN
14.1071	NaN	NaN	NaN	NaN	NaN	NaN
24.311	NaN	NaN	NaN	NaN	NaN	NaN
27.904	NaN	NaN	NaN	NaN	NaN	NaN
22.9276	NaN	NaN	NaN	NaN	NaN	NaN
25.5373	NaN	NaN	NaN	NaN	NaN	NaN
17.7397	NaN	NaN	NaN	NaN	NaN	NaN
17.4769	NaN	NaN	NaN	NaN	NaN	NaN
14.709	NaN	NaN	NaN	NaN	NaN	NaN
18.2464	23.6574	NaN	NaN	NaN	NaN	NaN
20.1471	NaN	NaN	NaN	NaN	NaN	NaN
19.7892	18.8413	NaN	NaN	NaN	NaN	NaN
26.48	NaN	NaN	NaN	NaN	NaN	NaN
24.2244	NaN	NaN	NaN	NaN	NaN	NaN
18.2688	NaN	NaN	NaN	NaN	NaN	NaN
16.7547	NaN	NaN	NaN	NaN	NaN	NaN
29.8083	NaN	NaN	NaN	NaN	NaN	NaN
15.8636	NaN	NaN	NaN	NaN	NaN	NaN
14.7303	14.4529	NaN	NaN	NaN	NaN	NaN
20.4061	NaN	NaN	NaN	NaN	NaN	NaN
26.0392	NaN	NaN	NaN	NaN	NaN	NaN
24.4894	25.5203	NaN	NaN	NaN	NaN	NaN
25.378	NaN	NaN	NaN	NaN	NaN	NaN
27.5321	NaN	NaN	NaN	NaN	NaN	NaN
16	16.4629	NaN	NaN	NaN	NaN	NaN
24.1546	NaN	NaN	NaN	NaN	NaN	NaN
26.5387	24.9213	NaN	NaN	NaN	NaN	NaN
17.0435	NaN	NaN	NaN	NaN	NaN	NaN
17.256	17.1943	NaN	NaN	NaN	NaN	NaN
22	NaN	NaN	NaN	NaN	NaN	NaN
23.5761	NaN	NaN	NaN	NaN	NaN	NaN
17.1446	NaN	NaN	NaN	NaN	NaN	NaN
21.6441	NaN	NaN	NaN	NaN	NaN	NaN
24.7806	NaN	NaN	NaN	NaN	NaN	NaN
20.0823	19.1325	NaN	NaN	NaN	NaN	NaN
16.1607	20.1659	NaN	NaN	NaN	NaN	NaN
20.6399	24.2101	NaN	NaN	NaN	NaN	NaN
18.938	NaN	NaN	NaN	NaN	NaN	NaN
23.7589	NaN	NaN	NaN	NaN	NaN	NaN
16.9462	NaN	NaN	NaN	NaN	NaN	NaN
17.76	NaN	NaN	NaN	NaN	NaN	NaN
19.4792	NaN	NaN	NaN	NaN	NaN	NaN
22.1604	22.1558	NaN	NaN	NaN	NaN	NaN
16.1783	NaN	NaN	NaN	NaN	NaN	NaN
17.7727	NaN	NaN	NaN	NaN	NaN	NaN
17.725	NaN	NaN	NaN	NaN	NaN	NaN
24.0912	NaN	NaN	NaN	NaN	NaN	NaN
18.4385	NaN	NaN	NaN	NaN	NaN	NaN
18.4459	NaN	NaN	NaN	NaN	NaN	NaN
22.5991	NaN	NaN	NaN	NaN	NaN	NaN
16.9315	15.6261	NaN	NaN	NaN	NaN	NaN
17.7143	NaN	NaN	NaN	NaN	NaN	NaN
24.6454	NaN	NaN	NaN	NaN	NaN	NaN
18.75	NaN	NaN	NaN	NaN	NaN	NaN
18.3242	NaN	NaN	NaN	NaN	NaN	NaN
14.7931	NaN	NaN	NaN	NaN	NaN	NaN
21.3109	19.3904	NaN	NaN	NaN	NaN	NaN
18.95	NaN	NaN	NaN	NaN	NaN	NaN
18.3694	19.615	NaN	NaN	NaN	NaN	NaN
17.4507	NaN	NaN	NaN	NaN	NaN	NaN
22.1518	NaN	NaN	NaN	NaN	NaN	NaN
21.0425	24.684	NaN	NaN	NaN	NaN	NaN
16.1739	NaN	NaN	NaN	NaN	NaN	NaN
23.8246	24.8636	NaN	NaN	NaN	NaN	NaN
19.2689	NaN	NaN	NaN	NaN	NaN	NaN
18.1205	NaN	NaN	NaN	NaN	NaN	NaN
15.7083	NaN	NaN	NaN	NaN	NaN	NaN
24.3094	NaN	NaN	NaN	NaN	NaN	NaN
18.8016	NaN	NaN	NaN	NaN	NaN	NaN
17.3038	20.4048	NaN	NaN	NaN	NaN	NaN
20.992	32.7158	NaN	NaN	NaN	NaN	NaN
14.8291	NaN	NaN	NaN	NaN	NaN	NaN
21.3795	NaN	NaN	NaN	NaN	NaN	NaN
17.9146	NaN	NaN	NaN	NaN	NaN	NaN
20.0625	17.4205	NaN	NaN	NaN	NaN	NaN
18.9141	NaN	NaN	NaN	NaN	NaN	NaN
21.6653	22.9535	NaN	NaN	NaN	NaN	NaN
20.8827	NaN	NaN	NaN	NaN	NaN	NaN
16.05	NaN	NaN	NaN	NaN	NaN	NaN
21.6822	NaN	NaN	NaN	NaN	NaN	NaN
18.7722	NaN	NaN	NaN	NaN	NaN	NaN
17.9804	NaN	NaN	NaN	NaN	NaN	NaN
23.6712	NaN	NaN	NaN	NaN	NaN	NaN
20.0833	NaN	NaN	NaN	NaN	NaN	NaN
22.6039	31.1963	NaN	NaN	NaN	NaN	NaN
24.3016	NaN	NaN	NaN	NaN	NaN	NaN
17.2303	17.3868	NaN	NaN	NaN	NaN	NaN
29.6972	32.0573	23.2038	25.4688	NaN	NaN	NaN
17.5865	NaN	NaN	NaN	NaN	NaN	NaN
20.4156	NaN	NaN	NaN	NaN	NaN	NaN
21.1958	NaN	NaN	NaN	NaN	NaN	NaN
18.8082	NaN	NaN	NaN	NaN	NaN	NaN
25.0735	NaN	NaN	NaN	NaN	NaN	NaN
12.2264	NaN	NaN	NaN	NaN	NaN	NaN
26.4228	34.3727	21.4668	18.5377	NaN	NaN	NaN
23.3937	NaN	NaN	NaN	NaN	NaN	NaN
18.4278	26.947	NaN	NaN	NaN	NaN	NaN
20.8653	NaN	NaN	NaN	NaN	NaN	NaN
24.217	25.0478	NaN	NaN	NaN	NaN	NaN
12.625	NaN	NaN	NaN	NaN	NaN	NaN
22.4136	NaN	NaN	NaN	NaN	NaN	NaN
24.3147	NaN	NaN	NaN	NaN	NaN	NaN
14.4583	NaN	NaN	NaN	NaN	NaN	NaN
20.9675	NaN	NaN	NaN	NaN	NaN	NaN
27.1527	35.8336	NaN	NaN	NaN	NaN	NaN
20.0275	NaN	NaN	NaN	NaN	NaN	NaN
26.5688	31.7552	28.0225	22.8408	19.6592	NaN	NaN
16.0238	NaN	NaN	NaN	NaN	NaN	NaN
27.636	32.5285	23.4097	28.7722	38.1373	31.9123	31.8407
17.8	NaN	NaN	NaN	NaN	NaN	NaN
22.7628	NaN	NaN	NaN	NaN	NaN	NaN
24.9327	17.4862	14.2745	NaN	NaN	NaN	NaN
20.1562	NaN	NaN	NaN	NaN	NaN	NaN
29.2837	29.6776	15.25	NaN	NaN	NaN	NaN
29.2837	29.6776	15.75	NaN	NaN	NaN	NaN
23.0468	28.3732	NaN	NaN	NaN	NaN	NaN
19.6184	NaN	NaN	NaN	NaN	NaN	NaN
24.4746	NaN	NaN	NaN	NaN	NaN	NaN
23.6093	33.8466	26.1245	21.6955	21.4264	NaN	NaN
19.3846	NaN	NaN	NaN	NaN	NaN	NaN
19.3448	NaN	NaN	NaN	NaN	NaN	NaN
27.9054	21.6789	22.1341	23.9648	19.3889	19.5852	18.6109
25.3286	29.1978	21.9983	21.0894	19.5956	17.7469	17.5028
19.4112	22.9063	20.1829	NaN	NaN	NaN	NaN
22.3117	23.2072	16.0753	NaN	NaN	NaN	NaN
19.2795	NaN	NaN	NaN	NaN	NaN	NaN
24.4	38.9283	28.2583	20.7853	23.1429	NaN	NaN
30.2639	32.9875	30.0778	32.102	21.4609	NaN	NaN
31.2369	35.4387	27.3187	35.6898	34.9947	35.5066	36.8078
18.2186	26.5964	18.3522	NaN	NaN	NaN	NaN
20.8057	29.8178	18.8936	19.5897	16.8851	NaN	NaN
24.6829	26.5296	19.4416	NaN	NaN	NaN	NaN
19.927	NaN	NaN	NaN	NaN	NaN	NaN
29.7277	43.6324	27.0598	24.2934	23.8365	15.5636	NaN
18.9512	18.1784	NaN	NaN	NaN	NaN	NaN
31.8989	24.1811	16.9261	NaN	NaN	NaN	NaN
35.0141	27.2175	25.8299	25.9822	22.8259	21.2524	16.7638
22.1308	29.0985	NaN	NaN	NaN	NaN	NaN
24.0619	21.6285	19.8153	NaN	NaN	NaN	NaN
31.4703	28.2365	20.0047	17.3743	NaN	NaN	NaN
27.0493	31.2278	22.7605	31.0963	25.2009	27.2857	21.1892
21.9435	25.6269	18.8246	NaN	NaN	NaN	NaN
31.1402	44.3102	26.0047	28.3716	22.1705	NaN	NaN
30.1675	41.3386	29.6041	37.2467	25.2873	21.5887	NaN
18.205	19.8479	NaN	NaN	NaN	NaN	NaN
18.5698	22.9409	NaN	NaN	NaN	NaN	NaN
22.9711	43.1795	16.9417	20.843	20.0567	NaN	NaN
31.3533	21.4161	18.7815	NaN	NaN	NaN	NaN
15.8325	NaN	NaN	NaN	NaN	NaN	NaN
25.3275	33.4734	28.0395	27.2614	29.1661	NaN	NaN
21.9677	18.734	NaN	NaN	NaN	NaN	NaN
22.8654	NaN	NaN	NaN	NaN	NaN	NaN
24.6562	NaN	NaN	NaN	NaN	NaN	NaN
30.9946	39.6581	36.5919	30.2964	26.3687	19.5363	NaN
24.3532	24.3992	16.1182	NaN	NaN	NaN	NaN
32.0953	23.0052	NaN	NaN	NaN	NaN	NaN
31.3176	NaN	NaN	NaN	NaN	NaN	NaN
26.7799	24.7763	23.1504	22.7296	22.1088	15.6748	NaN
29.5561	21.1229	26.8295	22.543	22.6348	18.9371	NaN
28.4975	NaN	NaN	NaN	NaN	NaN	NaN
21.1029	19.9856	NaN	NaN	NaN	NaN	NaN
29.1605	41.1308	23.3683	32.457	38.3112	23.6167	NaN
18.4525	16.9731	NaN	NaN	NaN	NaN	NaN
32.8752	50.5776	27.7244	28.9277	31.187	26.8992	25.4898
34.3949	57.9662	36.7896	29.0054	33.2854	20.9712	NaN
33.3706	33.5408	27.9656	30.9276	30.9969	15.6398	NaN
25.7186	24.202	19.4462	24.3553	23.3626	NaN	NaN
30.4793	40.9348	27.4611	36.9138	41.6729	24.8128	NaN
27.9448	25.7007	NaN	NaN	NaN	NaN	NaN
31.7185	44.6481	20.6128	34.2693	25.9059	24.9646	24.0524
21.8371	21.3578	20.0867	24.5738	21.8585	17.4189	NaN
27.8131	26.7964	21.9549	23.6401	20.085	18.6681	NaN
29.543	23.1017	22.7994	NaN	NaN	NaN	NaN
22.4355	24.7948	NaN	NaN	NaN	NaN	NaN
24.4932	24.3892	19.1607	NaN	NaN	NaN	NaN
40.5329	38.1443	25.8047	26.5778	26.3421	24.0631	17.0535
21.8605	25.2404	19.5503	19.1159	18.0826	NaN	NaN
24.7801	20.0845	16.1607	NaN	NaN	NaN	NaN
23.0364	27.8856	19.7081	24.2893	22.3056	NaN	NaN
42.6769	37.9468	31.1844	29.5524	36.7753	24.313	22.5347
33.0625	39.5339	26.7982	25.2594	35.3196	15.2987	16.2208
31.159	NaN	NaN	NaN	NaN	NaN	NaN
28.8962	27.7356	22.8525	20.4548	15.699	17.1026	NaN
34.7468	38.7853	24.9988	22.896	21.3378	NaN	NaN
35.3327	36.8314	23.8066	26.4766	19.5829	NaN	NaN
25.7221	41.0439	20.3643	26.5522	17.9757	NaN	NaN
31.4843	34.0541	24.0394	31.4869	21.2348	NaN	NaN
20.1274	26.0361	23.0412	24.6773	18.441	NaN	NaN
21.5694	24.7166	18.9894	19.6937	16.449	NaN	NaN
32.4277	36.6579	26.1403	25.7081	27.889	18.978	17.8562
32.4277	36.6579	26.1403	25.7081	27.889	17.1234	16.3866
32.81	38.7427	25.1962	28.8869	27.9038	20.5567	NaN
32.3253	58.6085	27.9073	28.6117	29.6274	22.1807	23.078
33.1151	48.9192	30.155	28.7491	31.441	21.3695	24.5076
24.1504	NaN	NaN	NaN	NaN	NaN	NaN
19.6455	NaN	NaN	NaN	NaN	NaN	NaN
27.837	38.3315	24.7558	39.9808	45.88	19.7059	18.8017
23.1712	27.5637	18.9248	23.1461	18.3367	NaN	NaN
35.6414	40.2561	25.7257	31.3149	33.7687	21.9559	15.7514
23.2585	NaN	NaN	NaN	NaN	NaN	NaN
24.4651	25.8768	NaN	NaN	NaN	NaN	NaN
24.9186	35.7764	26.962	31.9421	27.1493	22.6058	15.3182
39.3917	NaN	NaN	NaN	NaN	NaN	NaN
