# Supplementary material for: Fluctuations of the transcription factor ATML1 generate the pattern of giant cells in the Arabidopsis sepal
Source: eLife. 2017 Feb 1;6:e19131. doi: 10.7554/eLife.19131 (PMC5333958; doi:10.7554/eLife.19131)
Supplement: Supplementary file 1. — See readme files within the different folders for further information. All raw image confocal tif files and example image processing files may be downloaded from: http://dx.doi.org/10.7946/P29G6M DOI: http://dx.doi.org/10.7554/eLife.19131.046 [file elife-19131-supp1.zip › lineage files/PDF1#1 selected lineages ATML1_Manuscript_Final.xlsx]

## Sheet: Sheet1
lineages	121	79	102	112	119	127	128			area	54.9175	67.2491	67.8618	96.1034	115.128	124.408	151.751	concentration	27.636	32.5285	23.4097	28.7722	38.1373	31.9123	31.8407		ploidy	3	3	4	4	4	4	4
	130	80	60	41	11	1	1				47.6412	67.4023	63.3428	58.9106	60.9802	NaN	NaN		23.6093	33.8466	26.1245	21.6955	21.4264	NaN	NaN			3	4	4	4	4	NaN	NaN
	134	135	131	132	139	125	132				32.6288	48.7901	44.3476	52.1403	51.1907	49.5592	42.6052		25.3286	29.1978	21.9983	21.0894	19.5956	17.7469	17.5028			1	3	3	3	4	4	4
	139	113	85	62	43	1	1				41.2073	54.9941	47.2582	57.7675	52.2105	NaN	NaN		30.2639	32.9875	30.0778	32.102	21.4609	NaN	NaN			3	4	4	4	4	NaN	NaN
	140	93	117	123	137	126	131				67.2491	72.4574	69.7001	87.3108	114.516	131.648	131.406		31.2369	35.4387	27.3187	35.6898	34.9947	35.5066	36.8078			4	4	4	4	4	4	4
	145	76	67	45	14	3	1				49.7858	64.7981	66.5597	73.4184	86.6775	22.4342	NaN		29.7277	43.6324	27.0598	24.2934	23.8365	15.5636	NaN			3	3	4	4	4	4	NaN
	154	74	72	48	22	1	1				45.3433	58.5174	48.5603	58.9106	62.8157	NaN	NaN		31.1402	44.3102	26.0047	28.3716	22.1705	NaN	NaN			3	3	3	4	4	NaN	NaN
	155	108	84	64	40	9	1				44.8072	63.5726	55.9133	73.4184	65.671	52.3124	NaN		30.1675	41.3386	29.6041	37.2467	25.2873	21.5887	NaN			3	3	3	4	4	4	NaN
	158	162	149	133	129	1	1				37.1478	79.8104	31.5565	47.0405	50.3749	NaN	NaN		22.9711	43.1795	16.9417	20.843	20.0567	NaN	NaN			4	4	4	4	4	NaN	NaN
	165	112	92	71	50	16	1				42.5094	53.7686	60.8152	61.1087	65.2631	46.398	NaN		30.9946	39.6581	36.5919	30.2964	26.3687	19.5363	NaN			3	3	3	3	4	4	NaN
	175	139	151	143	140	128	133				46.6454	73.0702	73.3766	83.8816	111.253	127.467	111.18		32.8752	50.5776	27.7244	28.9277	31.187	26.8992	25.4898			3	3	4	4	4	4	4
	176	90	91	70	53	21	1				59.7429	81.4955	79.7338	81.4197	92.1841	74.2368	NaN		34.3949	57.9662	36.7896	29.0054	33.2854	20.9712	NaN			4	4	4	4	4	4	NaN
	177	91	105	90	93	72	1				41.7435	46.0327	49.0198	55.8332	65.569	18.9671	NaN		33.3706	33.5408	27.9656	30.9276	30.9969	15.6398	NaN			3	3	3	3	4	4	NaN
	179	102	103	78	58	27	1				40.7477	57.5217	49.173	66.2964	76.3782	63.7335	NaN		30.4793	40.9348	27.4611	36.9138	41.6729	24.8128	NaN			3	3	3	3	4	4	NaN
	181	116	147	137	134	124	118				41.8966	53.7686	44.1179	74.1218	70.4637	89.3288	86.7661		31.7185	44.6481	20.6128	34.2693	25.9059	24.9646	24.0524			3	3	3	4	4	4	4
	187	165	159	146	138	118	124				67.5555	82.7976	85.0954	98.917	128.487	134.197	38.0574		40.5329	38.1443	25.8047	26.5778	26.3421	24.0631	17.0535			4	4	4	4	4	4	4
	191	134	144	139	135	122	115				70.1596	76.3637	89.308	104.896	143.885	135.523	130.927		42.6769	37.9468	31.1844	29.5524	36.7753	24.313	22.5347			4	4	4	4	4	4	4
	195	172	156	144	133	1	1				47.1816	73.8361	64.3385	72.715	83.6183	NaN	NaN		34.7468	38.7853	24.9988	22.896	21.3378	NaN	NaN			3	3	3	4	4	NaN	NaN
	201	159	157	145	136	117	105				49.2496	69.8533	63.3428	79.837	100.138	47.1118	37.459		32.4277	36.6579	26.1403	25.7081	27.889	17.1234	16.3866			3	3	3	4	4	4	4
	203	126	146	128	121	103	59				47.7943	79.0445	61.1216	78.3423	84.0262	84.6381	85.9284		32.3253	58.6085	27.9073	28.6117	29.6274	22.1807	23.078			3	3	3	4	4	4	4
	204	155	158	140	130	108	77				57.2153	84.406	80.0402	100.588	120.023	125.02	125.183		33.1151	48.9192	30.155	28.7491	31.441	21.3695	24.5076			3	4	4	4	4	4	4
	209	166	155	134	117	96	50				49.556	66.4066	65.3343	80.9801	89.9407	83.2104	44.2806		35.6414	40.2561	25.7257	31.3149	33.7687	21.9559	15.7514			3	3	3	4	4	4	4
	212	169	153	129	113	82	45				35.7692	50.0156	46.4157	71.3961	65.569	55.8815	23.6961		24.9186	35.7764	26.962	31.9421	27.1493	22.6058	15.3182			1	3	3	4	4	4	4

## Sheet: normalized
1.26031	1.48343	1.06758	1.31213	1.73922	1.45533	1.45207
1.07668	1.54354	1.19139	0.989405	0.977133	NaN	NaN
1.15509	1.33154	1.00321	0.961762	0.893641	0.809332	0.7982
1.38016	1.50436	1.37167	1.46398	0.978707	NaN	NaN
1.42453	1.61615	1.24584	1.6276	1.5959	1.61925	1.67859
1.3557	1.98982	1.23404	1.10788	1.08704	0.709766	NaN
1.42012	2.02073	1.18592	1.29386	1.01106	NaN	NaN
1.37576	1.88521	1.35007	1.6986	1.1532	0.984533	NaN
1.04758	1.96916	0.772613	0.950526	0.914667	NaN	NaN
1.41348	1.80857	1.66874	1.38164	1.20252	0.890934	NaN
1.49924	2.30654	1.26435	1.31922	1.42225	1.22671	1.16244
1.56855	2.64349	1.67776	1.32277	1.51795	0.956371	NaN
1.52184	1.5296	1.27535	1.41042	1.41359	0.713238	NaN
1.38998	1.86679	1.25234	1.68342	1.90045	1.13157	NaN
1.44649	2.03614	0.94003	1.56282	1.18142	1.13849	1.09689
1.84847	1.73954	1.1768	1.21206	1.20131	1.09737	0.777708
1.94624	1.73053	1.42214	1.34771	1.67711	1.10877	1.02768
1.58459	1.76877	1.14005	1.04415	0.973091	NaN	NaN
1.47884	1.67175	1.1921	1.1724	1.27185	0.780896	0.747295
1.47417	2.67279	1.27269	1.30481	1.35113	1.01153	1.05245
1.51019	2.23092	1.37519	1.31108	1.43384	0.974537	1.11765
1.62539	1.83584	1.1732	1.42809	1.53999	1.00128	0.718326
1.13639	1.63155	1.22958	1.45669	1.23812	1.03092	0.698572
