# Supplementary material for: Fluctuations of the transcription factor ATML1 generate the pattern of giant cells in the Arabidopsis sepal
Source: eLife. 2017 Feb 1;6:e19131. doi: 10.7554/eLife.19131 (PMC5333958; doi:10.7554/eLife.19131)
Supplement: Supplementary file 1. — See readme files within the different folders for further information. All raw image confocal tif files and example image processing files may be downloaded from: http://dx.doi.org/10.7946/P29G6M DOI: http://dx.doi.org/10.7554/eLife.19131.046 [file elife-19131-supp1.zip › lineage files/PDF1#2 raw data ATML1_Manuscript_Final.xls]

## Sheet: lineage
2	1	1	1	1	1	1	1
3	1	1	1	1	1	1	1
4	1	1	1	1	1	1	1
5	1	1	1	1	1	1	1
6	1	1	1	1	1	1	1
7	1	1	1	1	1	1	1
8	1	1	1	1	1	1	1
9	1	1	1	1	1	1	1
10	1	1	1	1	1	1	1
11	1	1	1	1	1	1	1
12	1	1	1	1	1	1	1
13	1	1	1	1	1	1	1
14	1	1	1	1	1	1	1
15	1	1	1	1	1	1	1
16	1	1	1	1	1	1	1
17	1	1	1	1	1	1	1
18	1	1	1	1	1	1	1
19	1	1	1	1	1	1	1
20	1	1	1	1	1	1	1
21	13	1	1	1	1	1	1
22	1	1	1	1	1	1	1
23	1	1	1	1	1	1	1
24	14	1	1	1	1	1	1
25	12	1	1	1	1	1	1
26	1	1	1	1	1	1	1
27	1	1	1	1	1	1	1
28	1	1	1	1	1	1	1
29	1	1	1	1	1	1	1
30	1	1	1	1	1	1	1
31	1	1	1	1	1	1	1
32	1	1	1	1	1	1	1
33	17	1	1	1	1	1	1
34	1	1	1	1	1	1	1
35	21	1	1	1	1	1	1
36	16	1	1	1	1	1	1
37	1	1	1	1	1	1	1
38	41	48	31	1	1	1	1
39	1	1	1	1	1	1	1
40	36	46	29	1	1	1	1
41	1	1	1	1	1	1	1
42	1	1	1	1	1	1	1
43	1	1	1	1	1	1	1
44	42	47	27	1	1	1	1
45	1	1	1	1	1	1	1
46	1	1	1	1	1	1	1
47	1	1	1	1	1	1	1
48	24	1	1	1	1	1	1
49	1	1	1	1	1	1	1
50	32	51	1	1	1	1	1
51	19	39	1	1	1	1	1
52	56	53	36	1	1	1	1
53	1	1	1	1	1	1	1
54	82	88	69	62	52	37	52
55	74	82	55	52	42	1	1
56	1	1	1	1	1	1	1
57	1	1	1	1	1	1	1
58	1	1	1	1	1	1	1
59	1	1	1	1	1	1	1
60	70	72	49	45	31	1	1
61	83	94	70	66	53	38	45
62	68	75	37	1	1	1	1
63	54	59	40	1	1	1	1
64	1	1	1	1	1	1	1
65	34	1	1	1	1	1	1
66	1	1	1	1	1	1	1
67	31	1	1	1	1	1	1
68	1	1	1	1	1	1	1
69	86	96	65	58	1	1	1
70	50	61	1	1	1	1	1
71	1	1	1	1	1	1	1
72	1	1	1	1	1	1	1
73	1	1	1	1	1	1	1
74	1	1	1	1	1	1	1
75	1	1	1	1	1	1	1
76	105	111	83	82	73	48	67
77	39	1	1	1	1	1	1
78	101	108	81	80	67	40	59
78	101	108	81	80	67	40	70
79	37	45	1	1	1	1	1
80	1	1	1	1	1	1	1
81	112	115	79	76	69	44	73
82	1	1	1	1	1	1	1
83	1	1	1	1	1	1	1
84	48	63	1	1	1	1	1
85	1	1	1	1	1	1	1
86	1	1	1	1	1	1	1
87	1	1	1	1	1	1	1
88	65	71	9	10	14	1	1
89	47	56	1	1	1	1	1
90	1	1	1	1	1	1	1
91	87	84	25	1	1	1	1
92	1	1	1	1	1	1	1
93	44	64	1	1	1	1	1
94	43	54	1	1	1	1	1
95	1	1	1	1	1	1	1
96	119	122	77	77	77	49	71
96	119	122	77	77	82	61	77
96	119	122	77	77	82	65	95
97	107	119	1	1	1	1	1
98	117	121	1	1	1	1	1
99	108	101	44	1	1	1	1
100	58	77	35	23	1	1	1
101	57	73	21	24	1	1	1
102	103	112	78	72	56	27	33
103	64	60	7	9	10	9	16
104	60	62	6	6	8	5	12
105	114	123	87	85	74	41	50
106	90	91	19	30	33	29	47
107	73	92	54	50	37	15	27
108	121	125	88	90	83	57	62
108	121	125	88	90	83	57	86
109	120	116	58	1	1	1	1
110	1	1	1	1	1	1	1
111	88	98	60	57	45	19	15
111	88	98	60	57	45	19	32
112	61	66	1	1	1	1	1
113	62	78	15	19	1	1	1
114	99	105	74	67	50	21	23
114	99	105	74	67	50	21	36
115	130	133	85	86	87	69	94
115	130	133	91	91	88	62	76
116	128	129	82	84	84	71	102
117	102	104	34	1	1	1	1
118	77	103	50	51	34	12	20
118	77	103	50	51	34	12	24
119	66	87	32	36	32	13	1
120	98	102	24	31	35	31	37
121	131	136	93	93	90	72	91
122	84	85	14	18	25	17	28
123	76	80	1	1	1	1	1
124	126	130	75	78	79	67	101
125	115	120	48	55	63	45	66
126	123	126	62	68	75	66	98
127	109	118	71	79	59	20	25
128	134	138	92	94	91	68	81
129	132	137	90	92	89	63	68
130	95	109	33	34	39	28	30
131	100	106	45	47	46	22	19
132	111	117	41	46	55	34	41
133	129	134	89	88	86	51	58
134	122	127	59	65	72	55	61
135	116	128	67	71	66	35	35
136	127	135	86	89	85	46	54
137	125	132	84	87	80	42	46
138	124	131	63	73	76	43	57

## Sheet: area
9.30253	NaN	NaN	NaN	NaN	NaN	NaN	NaN
1.19263	NaN	NaN	NaN	NaN	NaN	NaN	NaN
5.24758	NaN	NaN	NaN	NaN	NaN	NaN	NaN
8.64658	NaN	NaN	NaN	NaN	NaN	NaN	NaN
2.62379	NaN	NaN	NaN	NaN	NaN	NaN	NaN
3.16047	NaN	NaN	NaN	NaN	NaN	NaN	NaN
4.77053	NaN	NaN	NaN	NaN	NaN	NaN	NaN
7.27505	NaN	NaN	NaN	NaN	NaN	NaN	NaN
6.798	NaN	NaN	NaN	NaN	NaN	NaN	NaN
3.75679	NaN	NaN	NaN	NaN	NaN	NaN	NaN
4.17421	NaN	NaN	NaN	NaN	NaN	NaN	NaN
11.9859	NaN	NaN	NaN	NaN	NaN	NaN	NaN
22.1233	NaN	NaN	NaN	NaN	NaN	NaN	NaN
6.91726	NaN	NaN	NaN	NaN	NaN	NaN	NaN
14.9079	NaN	NaN	NaN	NaN	NaN	NaN	NaN
10.2566	NaN	NaN	NaN	NaN	NaN	NaN	NaN
14.6097	NaN	NaN	NaN	NaN	NaN	NaN	NaN
20.5729	NaN	NaN	NaN	NaN	NaN	NaN	NaN
9.95848	NaN	NaN	NaN	NaN	NaN	NaN	NaN
12.5823	28.7424	NaN	NaN	NaN	NaN	NaN	NaN
17.2335	NaN	NaN	NaN	NaN	NaN	NaN	NaN
19.5592	NaN	NaN	NaN	NaN	NaN	NaN	NaN
5.30721	28.5039	NaN	NaN	NaN	NaN	NaN	NaN
8.64658	14.729	NaN	NaN	NaN	NaN	NaN	NaN
14.1923	NaN	NaN	NaN	NaN	NaN	NaN	NaN
12.463	NaN	NaN	NaN	NaN	NaN	NaN	NaN
22.2426	NaN	NaN	NaN	NaN	NaN	NaN	NaN
22.2426	NaN	NaN	NaN	NaN	NaN	NaN	NaN
6.67874	NaN	NaN	NaN	NaN	NaN	NaN	NaN
24.8067	NaN	NaN	NaN	NaN	NaN	NaN	NaN
31.247	NaN	NaN	NaN	NaN	NaN	NaN	NaN
32.0818	32.7974	NaN	NaN	NaN	NaN	NaN	NaN
33.8707	NaN	NaN	NaN	NaN	NaN	NaN	NaN
14.3712	21.05	NaN	NaN	NaN	NaN	NaN	NaN
29.2791	26.3572	NaN	NaN	NaN	NaN	NaN	NaN
23.316	NaN	NaN	NaN	NaN	NaN	NaN	NaN
20.4536	33.0955	26.2975	28.6232	NaN	NaN	NaN	NaN
21.7655	NaN	NaN	NaN	NaN	NaN	NaN	NaN
20.7518	29.1002	24.6875	30.591	NaN	NaN	NaN	NaN
23.1967	NaN	NaN	NaN	NaN	NaN	NaN	NaN
4.83016	NaN	NaN	NaN	NaN	NaN	NaN	NaN
19.0821	NaN	NaN	NaN	NaN	NaN	NaN	NaN
13.2382	20.6922	15.3253	17.3528	NaN	NaN	NaN	NaN
19.917	NaN	NaN	NaN	NaN	NaN	NaN	NaN
23.6737	NaN	NaN	NaN	NaN	NaN	NaN	NaN
5.72463	NaN	NaN	NaN	NaN	NaN	NaN	NaN
35.4808	25.2242	NaN	NaN	NaN	NaN	NaN	NaN
27.3113	NaN	NaN	NaN	NaN	NaN	NaN	NaN
48.9575	44.2466	27.1324	NaN	NaN	NaN	NaN	NaN
46.0356	34.7652	22.6004	NaN	NaN	NaN	NaN	NaN
26.3572	31.3662	26.1783	24.2104	NaN	NaN	NaN	NaN
15.3849	NaN	NaN	NaN	NaN	NaN	NaN	NaN
10.0777	28.9213	23.7334	28.5039	31.9625	33.4533	27.3709	26.4168
9.12363	23.5545	25.9994	32.6185	30.8295	27.7287	NaN	NaN
21.527	NaN	NaN	NaN	NaN	NaN	NaN	NaN
17.2335	NaN	NaN	NaN	NaN	NaN	NaN	NaN
30.4121	NaN	NaN	NaN	NaN	NaN	NaN	NaN
19.6188	NaN	NaN	NaN	NaN	NaN	NaN	NaN
23.9719	29.1598	34.5863	31.9029	22.8389	32.7377	NaN	NaN
33.4533	42.1595	37.9853	43.3522	42.8155	51.1043	47.586	46.3934
41.6228	39.8935	36.7927	32.857	NaN	NaN	NaN	NaN
36.0175	41.3247	36.256	31.7836	NaN	NaN	NaN	NaN
21.3481	NaN	NaN	NaN	NaN	NaN	NaN	NaN
21.4674	4.47237	NaN	NaN	NaN	NaN	NaN	NaN
16.6968	NaN	NaN	NaN	NaN	NaN	NaN	NaN
24.926	14.1923	NaN	NaN	NaN	NaN	NaN	NaN
23.3756	NaN	NaN	NaN	NaN	NaN	NaN	NaN
33.2744	29.2195	28.4443	35.1826	30.7699	NaN	NaN	NaN
40.5495	32.857	27.6691	NaN	NaN	NaN	NaN	NaN
1.25226	NaN	NaN	NaN	NaN	NaN	NaN	NaN
33.9304	NaN	NaN	NaN	NaN	NaN	NaN	NaN
17.7106	NaN	NaN	NaN	NaN	NaN	NaN	NaN
12.2245	NaN	NaN	NaN	NaN	NaN	NaN	NaN
18.9628	NaN	NaN	NaN	NaN	NaN	NaN	NaN
17.8298	25.9994	26.715	27.0727	37.9257	36.256	43.5311	47.109
35.2423	14.8483	NaN	NaN	NaN	NaN	NaN	NaN
21.8252	31.1277	33.9304	42.3981	41.2054	42.577	40.7284	4.35311
21.8252	31.1277	33.9304	42.3981	41.2054	42.577	40.7284	5.24758
28.8617	37.6872	21.2885	NaN	NaN	NaN	NaN	NaN
11.4493	NaN	NaN	NaN	NaN	NaN	NaN	NaN
24.3297	32.6185	32.7974	34.3478	43.71	43.6503	57.5445	89.1492
22.9582	NaN	NaN	NaN	NaN	NaN	NaN	NaN
21.1096	NaN	NaN	NaN	NaN	NaN	NaN	NaN
33.0359	22.8985	14.2519	NaN	NaN	NaN	NaN	NaN
23.5545	NaN	NaN	NaN	NaN	NaN	NaN	NaN
3.99532	NaN	NaN	NaN	NaN	NaN	NaN	NaN
3.27974	NaN	NaN	NaN	NaN	NaN	NaN	NaN
24.0315	38.5816	29.5773	19.1417	29.5176	26.5957	NaN	NaN
27.3709	14.0134	11.8071	NaN	NaN	NaN	NaN	NaN
6.9769	NaN	NaN	NaN	NaN	NaN	NaN	NaN
30.7103	42.2788	33.2744	37.8064	NaN	NaN	NaN	NaN
21.3481	NaN	NaN	NaN	NaN	NaN	NaN	NaN
18.7243	14.9675	9.66032	NaN	NaN	NaN	NaN	NaN
22.4811	23.9123	16.9354	NaN	NaN	NaN	NaN	NaN
23.0178	NaN	NaN	NaN	NaN	NaN	NaN	NaN
8.58695	16.7565	19.1417	26.8342	33.2744	21.7059	24.926	26.8938
8.58695	16.7565	19.1417	26.8342	33.2744	20.2151	11.5089	26.4168
8.58695	16.7565	19.1417	26.8342	33.2744	20.2151	12.3437	28.8021
11.7474	27.0131	15.5042	NaN	NaN	NaN	NaN	NaN
18.8436	27.7883	27.6094	NaN	NaN	NaN	NaN	NaN
25.4031	34.5863	36.256	31.0681	NaN	NaN	NaN	NaN
45.9163	42.8751	30.4717	31.6047	28.7424	NaN	NaN	NaN
41.1458	34.2882	27.0727	16.3391	19.3803	NaN	NaN	NaN
57.9619	57.306	52.8932	52.5951	56.1133	52.7143	43.6503	46.3934
28.325	34.2882	27.4305	23.1967	22.2426	22.8389	25.582	22.3618
42.3384	42.4577	31.0681	21.9444	30.5314	28.7424	31.6047	26.8342
25.5223	30.4717	26.2379	27.6094	32.1414	28.981	24.8664	30.7103
41.444	47.2282	42.577	29.1002	43.1136	44.3659	56.9482	62.3746
42.4577	46.6915	34.5863	36.3156	31.3066	28.2654	24.926	11.2704
17.9491	26.4764	30.8892	38.2835	37.2101	41.2651	40.311	17.0546
17.9491	26.4764	30.8892	38.2835	37.2101	41.2651	40.311	16.7565
25.4031	41.2651	28.5039	37.5083	NaN	NaN	NaN	NaN
19.6188	NaN	NaN	NaN	NaN	NaN	NaN	NaN
40.1321	38.6413	33.1552	32.0818	33.8707	36.912	33.2744	7.99063
40.1321	38.6413	33.1552	32.0818	33.8707	36.912	33.2744	18.3069
39.3568	47.4071	38.9394	NaN	NaN	NaN	NaN	NaN
41.921	42.7558	37.6275	20.6325	27.6094	NaN	NaN	NaN
48.4209	45.6182	40.9669	41.2054	34.8845	39.8935	31.247	6.67874
48.4209	45.6182	40.9669	41.2054	34.8845	39.8935	31.247	13.6556
31.247	39.3568	39.9532	33.6918	39.178	48.8383	50.8657	66.7277
31.247	39.3568	39.9532	23.9123	22.6004	23.0774	31.6047	28.5039
32.38	31.247	32.5588	36.4349	41.3247	47.0493	51.2235	69.8286
25.0453	30.8295	26.5361	21.2288	NaN	NaN	NaN	NaN
52.2373	58.3793	44.0081	52.7143	61.182	64.581	42.5173	15.1464
52.2373	58.3793	44.0081	52.7143	61.182	64.581	42.5173	15.1464
48.1823	49.0172	39.5954	37.6872	51.2832	45.2604	28.1461	NaN
47.8842	57.0078	48.4805	46.9301	55.9344	72.3331	72.7505	87.3006
28.3846	37.5679	42.0403	44.2466	47.0493	58.6775	65.1177	74.4202
28.2654	35.9578	31.9625	30.5314	30.4121	34.2882	32.6185	35.2423
46.5723	63.6269	47.586	NaN	NaN	NaN	NaN	NaN
29.2195	32.9166	30.7103	31.0681	41.7421	43.5907	59.6912	59.9894
43.2329	49.4942	49.0768	50.985	59.6912	66.9663	76.9844	95.6491
47.2282	46.7512	46.9301	44.0081	55.1592	52.8336	75.0165	81.6953
35.6597	37.0908	38.9991	41.1458	34.3478	36.0771	30.3525	25.9397
32.3203	44.6044	43.2925	48.7786	49.6135	58.2601	60.2875	71.9157
31.9625	35.5404	40.7284	44.9026	44.5448	46.6319	54.9207	53.7281
34.7056	49.3153	41.444	30.8295	45.7971	44.9026	47.8842	53.4299
31.4855	35.1826	40.4898	32.38	38.8798	35.8386	30.1736	50.8061
43.5907	52.5951	44.6044	42.8155	52.774	53.0125	69.4708	64.4617
56.7693	68.0993	66.4892	64.8792	86.1676	74.6587	90.6996	93.9794
36.8523	42.4577	45.32	40.9669	49.6135	55.6363	58.3197	70.3653
48.5997	48.1227	43.4714	45.4989	53.0721	57.7234	56.0537	69.2919
35.3615	37.8064	36.9716	40.5495	37.6872	41.6228	44.187	44.3659
26.1186	26.1783	25.7608	31.5451	30.8892	41.2651	32.6781	36.0771
30.114	34.7056	37.1505	38.1642	37.2101	40.0128	48.7786	56.173

## Sheet: eccentricity
0.446696	NaN	NaN	NaN	NaN	NaN	NaN	NaN
0.701632	NaN	NaN	NaN	NaN	NaN	NaN	NaN
0.49929	NaN	NaN	NaN	NaN	NaN	NaN	NaN
0.631568	NaN	NaN	NaN	NaN	NaN	NaN	NaN
0.540985	NaN	NaN	NaN	NaN	NaN	NaN	NaN
0.573658	NaN	NaN	NaN	NaN	NaN	NaN	NaN
0.478106	NaN	NaN	NaN	NaN	NaN	NaN	NaN
0.529315	NaN	NaN	NaN	NaN	NaN	NaN	NaN
0.39215	NaN	NaN	NaN	NaN	NaN	NaN	NaN
0.590313	NaN	NaN	NaN	NaN	NaN	NaN	NaN
0.63419	NaN	NaN	NaN	NaN	NaN	NaN	NaN
0.481693	NaN	NaN	NaN	NaN	NaN	NaN	NaN
0.487252	NaN	NaN	NaN	NaN	NaN	NaN	NaN
0.781176	NaN	NaN	NaN	NaN	NaN	NaN	NaN
0.271084	NaN	NaN	NaN	NaN	NaN	NaN	NaN
0.433525	NaN	NaN	NaN	NaN	NaN	NaN	NaN
0.369492	NaN	NaN	NaN	NaN	NaN	NaN	NaN
0.487633	NaN	NaN	NaN	NaN	NaN	NaN	NaN
0.67011	NaN	NaN	NaN	NaN	NaN	NaN	NaN
0.607859	0.463976	NaN	NaN	NaN	NaN	NaN	NaN
0.454896	NaN	NaN	NaN	NaN	NaN	NaN	NaN
0.330549	NaN	NaN	NaN	NaN	NaN	NaN	NaN
0.522786	0.351563	NaN	NaN	NaN	NaN	NaN	NaN
0.47242	0.546674	NaN	NaN	NaN	NaN	NaN	NaN
0.529168	NaN	NaN	NaN	NaN	NaN	NaN	NaN
0.356285	NaN	NaN	NaN	NaN	NaN	NaN	NaN
0.73399	NaN	NaN	NaN	NaN	NaN	NaN	NaN
0.263173	NaN	NaN	NaN	NaN	NaN	NaN	NaN
0.475862	NaN	NaN	NaN	NaN	NaN	NaN	NaN
0.24141	NaN	NaN	NaN	NaN	NaN	NaN	NaN
0.541238	NaN	NaN	NaN	NaN	NaN	NaN	NaN
0.492367	0.478977	NaN	NaN	NaN	NaN	NaN	NaN
0.524533	NaN	NaN	NaN	NaN	NaN	NaN	NaN
0.482172	0.397731	NaN	NaN	NaN	NaN	NaN	NaN
0.213774	0.656037	NaN	NaN	NaN	NaN	NaN	NaN
0.398876	NaN	NaN	NaN	NaN	NaN	NaN	NaN
0.479435	0.590929	0.363896	0.65862	NaN	NaN	NaN	NaN
0.499749	NaN	NaN	NaN	NaN	NaN	NaN	NaN
0.437446	0.667098	0.702862	0.671354	NaN	NaN	NaN	NaN
0.482175	NaN	NaN	NaN	NaN	NaN	NaN	NaN
0.595296	NaN	NaN	NaN	NaN	NaN	NaN	NaN
0.525203	NaN	NaN	NaN	NaN	NaN	NaN	NaN
0.543627	0.397935	0.482105	0.593144	NaN	NaN	NaN	NaN
0.55618	NaN	NaN	NaN	NaN	NaN	NaN	NaN
0.654445	NaN	NaN	NaN	NaN	NaN	NaN	NaN
0.717339	NaN	NaN	NaN	NaN	NaN	NaN	NaN
0.367615	0.650257	NaN	NaN	NaN	NaN	NaN	NaN
0.497536	NaN	NaN	NaN	NaN	NaN	NaN	NaN
0.504445	0.656478	0.750513	NaN	NaN	NaN	NaN	NaN
0.560141	0.646451	0.769683	NaN	NaN	NaN	NaN	NaN
0.476802	0.35508	0.503048	0.759216	NaN	NaN	NaN	NaN
0.741764	NaN	NaN	NaN	NaN	NaN	NaN	NaN
0.359912	0.418195	0.51553	0.50433	0.608404	0.496941	0.49961	0.676744
0.621535	0.505582	0.332773	0.576441	0.53586	0.416999	NaN	NaN
0.411322	NaN	NaN	NaN	NaN	NaN	NaN	NaN
0.406997	NaN	NaN	NaN	NaN	NaN	NaN	NaN
0.409407	NaN	NaN	NaN	NaN	NaN	NaN	NaN
0.623794	NaN	NaN	NaN	NaN	NaN	NaN	NaN
0.423953	0.434242	0.522555	0.73292	0.732134	0.576477	NaN	NaN
0.527567	0.381343	0.58417	0.673613	0.670844	0.716177	0.756637	0.470685
0.514473	0.513963	0.700717	0.854833	NaN	NaN	NaN	NaN
0.177214	0.589762	0.66033	0.839636	NaN	NaN	NaN	NaN
0.506864	NaN	NaN	NaN	NaN	NaN	NaN	NaN
0.570593	0.406406	NaN	NaN	NaN	NaN	NaN	NaN
0.644227	NaN	NaN	NaN	NaN	NaN	NaN	NaN
0.486928	0.554242	NaN	NaN	NaN	NaN	NaN	NaN
0.657449	NaN	NaN	NaN	NaN	NaN	NaN	NaN
0.234909	0.535297	0.409161	0.693281	0.749093	NaN	NaN	NaN
0.210654	0.585711	0.636439	NaN	NaN	NaN	NaN	NaN
0.699854	NaN	NaN	NaN	NaN	NaN	NaN	NaN
0.395455	NaN	NaN	NaN	NaN	NaN	NaN	NaN
0.360295	NaN	NaN	NaN	NaN	NaN	NaN	NaN
0.531165	NaN	NaN	NaN	NaN	NaN	NaN	NaN
0.395715	NaN	NaN	NaN	NaN	NaN	NaN	NaN
0.537099	0.425889	0.416507	0.450335	0.467006	0.561682	0.657841	0.686168
0.4728	0.659107	NaN	NaN	NaN	NaN	NaN	NaN
0.407228	0.413533	0.619813	0.63159	0.752384	0.813734	0.836887	0.369999
0.407228	0.413533	0.619813	0.63159	0.752384	0.813734	0.836887	0.572424
0.311871	0.60913	0.575283	NaN	NaN	NaN	NaN	NaN
0.684811	NaN	NaN	NaN	NaN	NaN	NaN	NaN
0.458355	0.371732	0.321074	0.115523	0.240034	0.437774	0.652218	0.715313
0.417216	NaN	NaN	NaN	NaN	NaN	NaN	NaN
0.433579	NaN	NaN	NaN	NaN	NaN	NaN	NaN
0.474712	0.607266	0.715342	NaN	NaN	NaN	NaN	NaN
0.520883	NaN	NaN	NaN	NaN	NaN	NaN	NaN
0.208062	NaN	NaN	NaN	NaN	NaN	NaN	NaN
0.414717	NaN	NaN	NaN	NaN	NaN	NaN	NaN
0.497165	0.213474	0.388734	0.514394	0.566201	0.668401	NaN	NaN
0.402115	0.398276	0.340199	NaN	NaN	NaN	NaN	NaN
0.534816	NaN	NaN	NaN	NaN	NaN	NaN	NaN
0.537793	0.431963	0.433458	0.577388	NaN	NaN	NaN	NaN
0.431071	NaN	NaN	NaN	NaN	NaN	NaN	NaN
0.351619	0.307704	0.513566	NaN	NaN	NaN	NaN	NaN
0.275084	0.171583	0.356221	NaN	NaN	NaN	NaN	NaN
0.563838	NaN	NaN	NaN	NaN	NaN	NaN	NaN
0.638742	0.392495	0.374481	0.374774	0.435792	0.625024	0.494843	0.486731
0.638742	0.392495	0.374481	0.374774	0.435792	0.430712	0.336193	0.296205
0.638742	0.392495	0.374481	0.374774	0.435792	0.430712	0.597507	0.466812
0.70466	0.49564	0.364482	NaN	NaN	NaN	NaN	NaN
0.470689	0.558693	0.470859	NaN	NaN	NaN	NaN	NaN
0.635481	0.483684	0.403303	0.382059	NaN	NaN	NaN	NaN
0.40336	0.553353	0.711677	0.809642	0.794882	NaN	NaN	NaN
0.313724	0.410512	0.677465	0.701319	0.796889	NaN	NaN	NaN
0.508936	0.442258	0.54725	0.77914	0.749931	0.832465	0.784045	0.765091
0.446755	0.483611	0.517783	0.584184	0.620378	0.558638	0.461528	0.459579
0.346574	0.298383	0.447068	0.601959	0.57583	0.721073	0.779471	0.843936
0.353062	0.343007	0.377639	0.175793	0.403341	0.474604	0.334864	0.58659
0.360106	0.314749	0.279561	0.628141	0.645217	0.788051	0.818416	0.883164
0.516855	0.656414	0.726698	0.826277	0.826746	0.830459	0.847912	0.699417
0.388494	0.140654	0.363479	0.535964	0.65531	0.684501	0.727388	0.498979
0.388494	0.140654	0.363479	0.535964	0.65531	0.684501	0.727388	0.660845
0.507868	0.404629	0.25882	0.389176	NaN	NaN	NaN	NaN
0.56833	NaN	NaN	NaN	NaN	NaN	NaN	NaN
0.421531	0.462295	0.666662	0.816342	0.813596	0.835128	0.79977	0.676924
0.421531	0.462295	0.666662	0.816342	0.813596	0.835128	0.79977	0.744464
0.639914	0.682362	0.700787	NaN	NaN	NaN	NaN	NaN
0.481511	0.660161	0.774179	0.851081	0.888311	NaN	NaN	NaN
0.442713	0.471544	0.601654	0.823401	0.839292	0.88302	0.850731	0.651925
0.442713	0.471544	0.601654	0.823401	0.839292	0.88302	0.850731	0.574893
0.481228	0.56539	0.546295	0.425005	0.371027	0.393183	0.484299	0.70644
0.481228	0.56539	0.546295	0.34692	0.32056	0.448557	0.435263	0.507379
0.37185	0.291818	0.428058	0.298737	0.213855	0.291494	0.618394	0.723675
0.420535	0.22554	0.287849	0.434408	NaN	NaN	NaN	NaN
0.451506	0.647631	0.827194	0.880753	0.889384	0.845873	0.933179	0.494113
0.451506	0.647631	0.827194	0.880753	0.889384	0.845873	0.933179	0.391695
0.367216	0.659211	0.817452	0.867194	0.854594	0.886472	0.921751	NaN
0.365107	0.476724	0.554221	0.678292	0.756585	0.763684	0.900122	0.908024
0.498351	0.527348	0.60364	0.702358	0.712704	0.772142	0.799027	0.858188
0.279918	0.183157	0.220872	0.386878	0.572248	0.605793	0.754769	0.82515
0.515337	0.442654	0.680075	NaN	NaN	NaN	NaN	NaN
0.150587	0.299288	0.335318	0.36806	0.461913	0.581291	0.670781	0.824327
0.287561	0.382738	0.431445	0.361018	0.430643	0.640217	0.742128	0.853558
0.470486	0.269346	0.468928	0.567437	0.598074	0.728655	0.864684	0.87135
0.384927	0.335683	0.593194	0.684368	0.818138	0.831719	0.786996	0.825482
0.458795	0.432517	0.603709	0.718165	0.810496	0.805654	0.822966	0.82317
0.34004	0.369998	0.5704	0.511553	0.76649	0.777207	0.822574	0.859911
0.430878	0.404514	0.6384	0.634315	0.773727	0.829289	0.904156	0.926633
0.302113	0.445403	0.623062	0.627577	0.651233	0.66708	0.765269	0.833798
0.408104	0.671653	0.790366	0.824367	0.847317	0.886799	0.905975	0.933754
0.494728	0.597342	0.730756	0.849123	0.805167	0.884277	0.894129	0.920006
0.288999	0.317143	0.53105	0.739861	0.762246	0.826931	0.899922	0.866508
0.39876	0.461144	0.679612	0.739477	0.779394	0.805708	0.856031	0.888045
0.403296	0.255447	0.503641	0.623795	0.7952	0.803897	0.85371	0.875272
0.190818	0.457805	0.50808	0.579503	0.641826	0.688152	0.79268	0.859396
0.185716	0.432289	0.587786	0.716143	0.773365	0.815915	0.846424	0.833471

## Sheet: concentration
21.4744	NaN	NaN	NaN	NaN	NaN	NaN	NaN
19.15	NaN	NaN	NaN	NaN	NaN	NaN	NaN
17.4659	NaN	NaN	NaN	NaN	NaN	NaN	NaN
20.6207	NaN	NaN	NaN	NaN	NaN	NaN	NaN
22.1591	NaN	NaN	NaN	NaN	NaN	NaN	NaN
19.3585	NaN	NaN	NaN	NaN	NaN	NaN	NaN
22.325	NaN	NaN	NaN	NaN	NaN	NaN	NaN
22.8443	NaN	NaN	NaN	NaN	NaN	NaN	NaN
20.4825	NaN	NaN	NaN	NaN	NaN	NaN	NaN
18.8254	NaN	NaN	NaN	NaN	NaN	NaN	NaN
19.4714	NaN	NaN	NaN	NaN	NaN	NaN	NaN
23.8557	NaN	NaN	NaN	NaN	NaN	NaN	NaN
27.2426	NaN	NaN	NaN	NaN	NaN	NaN	NaN
15.6983	NaN	NaN	NaN	NaN	NaN	NaN	NaN
26.968	NaN	NaN	NaN	NaN	NaN	NaN	NaN
24.4186	NaN	NaN	NaN	NaN	NaN	NaN	NaN
27.4531	NaN	NaN	NaN	NaN	NaN	NaN	NaN
25.5043	NaN	NaN	NaN	NaN	NaN	NaN	NaN
17.0539	NaN	NaN	NaN	NaN	NaN	NaN	NaN
20.6019	27.5332	NaN	NaN	NaN	NaN	NaN	NaN
24.4464	NaN	NaN	NaN	NaN	NaN	NaN	NaN
31.8567	NaN	NaN	NaN	NaN	NaN	NaN	NaN
18.6742	26.6862	NaN	NaN	NaN	NaN	NaN	NaN
22.7931	26.7814	NaN	NaN	NaN	NaN	NaN	NaN
22.8319	NaN	NaN	NaN	NaN	NaN	NaN	NaN
22.6746	NaN	NaN	NaN	NaN	NaN	NaN	NaN
19.882	NaN	NaN	NaN	NaN	NaN	NaN	NaN
32.7694	NaN	NaN	NaN	NaN	NaN	NaN	NaN
16.5446	NaN	NaN	NaN	NaN	NaN	NaN	NaN
34.4688	NaN	NaN	NaN	NaN	NaN	NaN	NaN
29.5153	NaN	NaN	NaN	NaN	NaN	NaN	NaN
35.3271	34.0036	NaN	NaN	NaN	NaN	NaN	NaN
33.1849	NaN	NaN	NaN	NaN	NaN	NaN	NaN
24.3776	29.272	NaN	NaN	NaN	NaN	NaN	NaN
32.1324	28.1222	NaN	NaN	NaN	NaN	NaN	NaN
31.5524	NaN	NaN	NaN	NaN	NaN	NaN	NaN
20.7668	36.2306	27.78	27.3042	NaN	NaN	NaN	NaN
27.8027	NaN	NaN	NaN	NaN	NaN	NaN	NaN
24.6868	31.4795	26.4251	26.154	NaN	NaN	NaN	NaN
21.8869	NaN	NaN	NaN	NaN	NaN	NaN	NaN
16.8642	NaN	NaN	NaN	NaN	NaN	NaN	NaN
21.4656	NaN	NaN	NaN	NaN	NaN	NaN	NaN
21.7748	29.4294	24.2763	25.5979	NaN	NaN	NaN	NaN
22.3353	NaN	NaN	NaN	NaN	NaN	NaN	NaN
20.932	NaN	NaN	NaN	NaN	NaN	NaN	NaN
15.8854	NaN	NaN	NaN	NaN	NaN	NaN	NaN
40.5092	26.5461	NaN	NaN	NaN	NaN	NaN	NaN
21.8886	NaN	NaN	NaN	NaN	NaN	NaN	NaN
40.8343	34.9084	22.367	NaN	NaN	NaN	NaN	NaN
40.3303	26.9348	21.6306	NaN	NaN	NaN	NaN	NaN
29.9661	36.2548	29.3645	25.4655	NaN	NaN	NaN	NaN
19.6008	NaN	NaN	NaN	NaN	NaN	NaN	NaN
19.6923	37.0309	30.5578	36.1674	34.1399	35.7861	27.8976	25.3296
19.8889	32.0557	32.2454	40.8044	35.5416	31.1871	NaN	NaN
25.2355	NaN	NaN	NaN	NaN	NaN	NaN	NaN
19.5744	NaN	NaN	NaN	NaN	NaN	NaN	NaN
28.4235	NaN	NaN	NaN	NaN	NaN	NaN	NaN
21.9271	NaN	NaN	NaN	NaN	NaN	NaN	NaN
27.5771	34.7301	44.9534	33.1907	25.624	30.4171	NaN	NaN
29.8307	43.0297	34.7582	39.8006	35.6504	36.4376	33.9474	38.1478
37.0974	40.8625	32.2609	29.078	NaN	NaN	NaN	NaN
30.5844	34.4502	29.0082	23.5891	NaN	NaN	NaN	NaN
25.8687	NaN	NaN	NaN	NaN	NaN	NaN	NaN
21.7306	18.2267	NaN	NaN	NaN	NaN	NaN	NaN
20.8036	NaN	NaN	NaN	NaN	NaN	NaN	NaN
24.2105	17.979	NaN	NaN	NaN	NaN	NaN	NaN
36.6378	NaN	NaN	NaN	NaN	NaN	NaN	NaN
37.6004	30.6959	28.8344	32.2475	27.4961	NaN	NaN	NaN
42.1368	37.4011	30.028	NaN	NaN	NaN	NaN	NaN
14.9048	NaN	NaN	NaN	NaN	NaN	NaN	NaN
25.0879	NaN	NaN	NaN	NaN	NaN	NaN	NaN
20.4949	NaN	NaN	NaN	NaN	NaN	NaN	NaN
19.4488	NaN	NaN	NaN	NaN	NaN	NaN	NaN
22.478	NaN	NaN	NaN	NaN	NaN	NaN	NaN
21.214	29.7683	34.4821	34.337	38.5299	32.3586	35.211	35.4582
30.5533	18.7269	NaN	NaN	NaN	NaN	NaN	NaN
25.6585	32.3199	38.1318	40.1589	32.9233	31.105	28.1786	17.5342
25.6585	32.3199	38.1318	40.1589	32.9233	31.105	28.1786	17.4318
30.8285	26.7421	22.5042	NaN	NaN	NaN	NaN	NaN
17.7917	NaN	NaN	NaN	NaN	NaN	NaN	NaN
27.5466	33.6344	32.7382	33.9601	37.0832	30.3347	32.5016	54.3967
27.4883	NaN	NaN	NaN	NaN	NaN	NaN	NaN
22.6723	NaN	NaN	NaN	NaN	NaN	NaN	NaN
34.3556	22.3073	16.954	NaN	NaN	NaN	NaN	NaN
26.443	NaN	NaN	NaN	NaN	NaN	NaN	NaN
18.9104	NaN	NaN	NaN	NaN	NaN	NaN	NaN
15.7818	NaN	NaN	NaN	NaN	NaN	NaN	NaN
25.1489	36.3972	33.8185	25.7539	27.6424	24.083	NaN	NaN
28.7081	21.7021	18.9646	NaN	NaN	NaN	NaN	NaN
18.7863	NaN	NaN	NaN	NaN	NaN	NaN	NaN
30.899	45.0522	34.8817	20.1372	NaN	NaN	NaN	NaN
19.2709	NaN	NaN	NaN	NaN	NaN	NaN	NaN
22.586	17.2351	16.821	NaN	NaN	NaN	NaN	NaN
22.939	23.6808	19.5528	NaN	NaN	NaN	NaN	NaN
25.899	NaN	NaN	NaN	NaN	NaN	NaN	NaN
21.2431	23.758	26.8287	28.9622	32.4391	25.0632	26.7919	30.3392
21.2431	23.758	26.8287	28.9622	32.4391	25.9528	21.7098	27.5169
21.2431	23.758	26.8287	28.9622	32.4391	25.9528	20.5652	26.6936
19.9036	23.106	24.4385	NaN	NaN	NaN	NaN	NaN
22.9019	27.0708	25.9417	NaN	NaN	NaN	NaN	NaN
28.6596	28.5379	42.2714	33.5681	NaN	NaN	NaN	NaN
44.0104	34.4256	29.0959	25.1453	22.3838	NaN	NaN	NaN
32.058	26.2226	22.3921	16.7226	17.6308	NaN	NaN	NaN
41.7047	42.8616	33.7407	28.8322	30.0106	27.4876	23.4194	28.0334
29.5832	38.0157	30.4022	25.2853	24.9625	25.5065	25.9417	23.5067
48.7254	45.9284	31.8983	24.8723	29.3418	25.888	26.9283	21.0622
29.4439	34.3033	30.9841	30.7041	32.2115	27.6667	24.5084	27.6583
36.1165	41.928	40.986	27.4631	36.2545	32.4624	36.1895	27.718
40.0534	42.4764	30.3069	25.9885	23.6229	24.4241	20.3589	20.709
24.2159	27.75	33.2413	41.4657	29.4167	30.1879	27.5207	24.2587
24.2159	27.75	33.2413	41.4657	29.4167	30.1879	27.5207	23.6157
25.446	37.7977	32.3619	42.6121	NaN	NaN	NaN	NaN
26.9179	NaN	NaN	NaN	NaN	NaN	NaN	NaN
37.5468	38.4799	32.7176	28.1673	28.7993	29.2811	26.3925	20.0149
37.5468	38.4799	32.7176	28.1673	28.7993	29.2811	26.3925	24.3713
41.3606	34.1409	26.5636	NaN	NaN	NaN	NaN	NaN
33.2731	30.4254	24.9382	19.4364	18.6048	NaN	NaN	NaN
36.3842	39.2	34.9127	28.4269	25.5299	28.9178	24.3721	19.8393
36.3842	39.2	34.9127	28.4269	25.5299	28.9178	24.3721	22.6769
28.5382	36.1167	33.791	35.1027	43.6423	35.8352	35.2708	47.2779
28.5382	36.1167	33.791	29.5736	26.372	27.6124	33.6264	28.2406
27.1344	28.0878	32.9121	38.5074	45.0231	46.5374	43.156	44.7899
24.1143	29.4294	30.382	29.2584	NaN	NaN	NaN	NaN
43.1164	43.7875	37.5705	33.2862	40.5624	32.4829	21.2749	20.3307
43.1164	43.7875	37.5705	33.2862	40.5624	32.4829	21.2749	19.7402
37.8032	35.0645	27.9202	23.0744	30.5698	24.8235	17.9831	NaN
46.3873	50.4665	42.1279	31.4676	34.1876	36.3858	31.2828	31.0212
25.4643	37.2	32.3844	33.0687	31.2117	37.0742	37.1648	43.633
30.8713	35.6202	35.4459	30.7637	28.5608	26.4261	24.989	23.8494
39.4008	31.3065	24.6353	NaN	NaN	NaN	NaN	NaN
31.6776	39.2283	38.1942	31.3455	40.6886	37.3899	44.2947	40.3638
36.9269	45.8205	42.1422	39.1848	39.8172	36.2743	37.7219	33.7519
40.3359	43.7781	39.6163	39.4472	43.9503	35.4018	45.1669	41.3153
36.1187	41.1945	38.8272	32.1754	29.3281	30.2	24.4558	24.8437
28.1494	39.0187	35.1377	39.8435	40.5901	31.261	35.3393	45.4735
30.3787	34.0336	36.9693	37.2337	29.3815	31.9207	34.4691	29.5893
36.433	47.4027	36.0576	26.648	31.4336	28.2855	28.2005	28.6239
32.428	37.6322	35.2018	26.4199	27.4463	28.5291	24.9348	29.0845
39.6293	44.7438	36.2701	34.961	37.9209	32.9696	39.03	29.2969
41.3235	47.7417	42.4224	40.2316	45.5716	43.5903	45.5733	42.3312
37.4741	38.2233	42.0026	34.8355	37.7188	32.0922	31.8415	39.8136
51.2761	47.8203	35.8957	36.4181	39.0742	39.6054	36.1723	44.296
35.2327	43.9858	36.3871	35.6382	30.1203	30.2521	28.1768	31.0753
34.8904	37.492	34.3681	31.4405	30.3378	36.8136	25.688	28.3355
34.5168	39.2612	38.0803	37.0375	32.2131	31.1818	37.9487	30.7134
