# Supplementary material for: Fluctuations of the transcription factor ATML1 generate the pattern of giant cells in the Arabidopsis sepal
Source: eLife. 2017 Feb 1;6:e19131. doi: 10.7554/eLife.19131 (PMC5333958; doi:10.7554/eLife.19131)
Supplement: Supplementary file 1. — See readme files within the different folders for further information. All raw image confocal tif files and example image processing files may be downloaded from: http://dx.doi.org/10.7946/P29G6M DOI: http://dx.doi.org/10.7554/eLife.19131.046 [file elife-19131-supp1.zip › lineage files/PDF1#2 selected lineages ATML1_Manuscript_Final.xlsx]

## Sheet: info
lineages	61	83	94	70	66	53	38	45	area	33.4533	42.1595	37.9853	43.3522	42.8155	51.1043	47.586	46.3934	concentration	29.8307	43.0297	34.7582	39.8006	35.6504	36.4376	33.9474	38.1478	ploidy	1	3	3	3	3	4	4	4
	78	101	108	81	80	67	40	59		21.8252	31.1277	33.9304	42.3981	41.2054	42.577	40.7284	4.35311		25.6585	32.3199	38.1318	40.1589	32.9233	31.105	28.1786	17.5342		1	1	1	3	3	3	3	1
	78	101	108	81	80	67	40	70		21.8252	31.1277	33.9304	42.3981	41.2054	42.577	40.7284	5.24758		25.6585	32.3199	38.1318	40.1589	32.9233	31.105	28.1786	17.4318		1	1	1	3	3	3	3	1
	102	103	112	78	72	56	27	33		57.9619	57.306	52.8932	52.5951	56.1133	52.7143	43.6503	46.3934		41.7047	42.8616	33.7407	28.8322	30.0106	27.4876	23.4194	28.0334		3	3	3	4	4	4	4	4
	106	90	91	19	30	33	29	47		41.444	47.2282	42.577	29.1002	43.1136	44.3659	56.9482	62.3746		36.1165	41.928	40.986	27.4631	36.2545	32.4624	36.1895	27.718		3	3	3	3	3	3	4	4
	108	121	125	88	90	83	57	62		17.9491	26.4764	30.8892	38.2835	37.2101	41.2651	40.311	17.0546		24.2159	27.75	33.2413	41.4657	29.4167	30.1879	27.5207	24.2587		1	1	1	3	3	3	3	3
	111	88	98	60	57	45	19	15		40.1321	38.6413	33.1552	32.0818	33.8707	36.912	33.2744	7.99063		37.5468	38.4799	32.7176	28.1673	28.7993	29.2811	26.3925	20.0149		3	3	4	4	4	4	4	1
	111	88	98	60	57	45	19	32		40.1321	38.6413	33.1552	32.0818	33.8707	36.912	33.2744	18.3069		37.5468	38.4799	32.7176	28.1673	28.7993	29.2811	26.3925	24.3713		3	3	4	4	4	4	4	1
	114	99	105	74	67	50	21	23		48.4209	45.6182	40.9669	41.2054	34.8845	39.8935	31.247	6.67874		36.3842	39.2	34.9127	28.4269	25.5299	28.9178	24.3721	19.8393		3	3	4	4	4	4	4	1
	114	99	105	74	67	50	21	36		48.4209	45.6182	40.9669	41.2054	34.8845	39.8935	31.247	13.6556		36.3842	39.2	34.9127	28.4269	25.5299	28.9178	24.3721	22.6769		3	3	4	4	4	4	4	1
	115	130	133	85	86	87	69	94		31.247	39.3568	39.9532	33.6918	39.178	48.8383	50.8657	66.7277		28.5382	36.1167	33.791	35.1027	43.6423	35.8352	35.2708	47.2779		1	3	3	1	3	3	3	4
	115	130	133	91	91	88	62	76		31.247	39.3568	39.9532	23.9123	22.6004	23.0774	31.6047	28.5039		28.5382	36.1167	33.791	29.5736	26.372	27.6124	33.6264	28.2406		1	3	3	1	1	1	1	1
	118	77	103	50	51	34	12	20		52.2373	58.3793	44.0081	52.7143	61.182	64.581	42.5173	15.1464		43.1164	43.7875	37.5705	33.2862	40.5624	32.4829	21.2749	20.3307		3	3	4	4	4	4	3	3
	119	66	87	32	36	32	13	1		48.1823	49.0172	39.5954	37.6872	51.2832	45.2604	28.1461	NaN		37.8032	35.0645	27.9202	23.0744	30.5698	24.8235	17.9831	NaN		3	3	3	4	4	4	4	NaN
	120	98	102	24	31	35	31	37		47.8842	57.0078	48.4805	46.9301	55.9344	72.3331	72.7505	87.3006		46.3873	50.4665	42.1279	31.4676	34.1876	36.3858	31.2828	31.0212		3	3	3	3	3	4	4	4
	121	131	136	93	93	90	72	91		28.3846	37.5679	42.0403	44.2466	47.0493	58.6775	65.1177	74.4202		25.4643	37.2	32.3844	33.0687	31.2117	37.0742	37.1648	43.633		1	3	3	3	3	4	4	4
	125	115	120	48	55	63	45	66		43.2329	49.4942	49.0768	50.985	59.6912	66.9663	76.9844	95.6491		36.9269	45.8205	42.1422	39.1848	39.8172	36.2743	37.7219	33.7519		3	3	3	3	3	3	3	4
	126	123	126	62	68	75	66	98		47.2282	46.7512	46.9301	44.0081	55.1592	52.8336	75.0165	81.6953		40.3359	43.7781	39.6163	39.4472	43.9503	35.4018	45.1669	41.3153		3	3	3	4	4	4	4	4
	127	109	118	71	79	59	20	25		35.6597	37.0908	38.9991	41.1458	34.3478	36.0771	30.3525	25.9397		36.1187	41.1945	38.8272	32.1754	29.3281	30.2	24.4558	24.8437		1	3	3	3	4	4	4	4
	128	134	138	92	94	91	68	81		32.3203	44.6044	43.2925	48.7786	49.6135	58.2601	60.2875	71.9157		28.1494	39.0187	35.1377	39.8435	40.5901	31.261	35.3393	45.4735		1	3	3	3	3	4	4	4
	129	132	137	90	92	89	63	68		31.9625	35.5404	40.7284	44.9026	44.5448	46.6319	54.9207	53.7281		30.3787	34.0336	36.9693	37.2337	29.3815	31.9207	34.4691	29.5893		1	1	3	3	3	4	4	4
	130	95	109	33	34	39	28	30		34.7056	49.3153	41.444	30.8295	45.7971	44.9026	47.8842	53.4299		36.433	47.4027	36.0576	26.648	31.4336	28.2855	28.2005	28.6239		1	3	3	3	3	4	4	4
	132	111	117	41	46	55	34	41		43.5907	52.5951	44.6044	42.8155	52.774	53.0125	69.4708	64.4617		39.6293	44.7438	36.2701	34.961	37.9209	32.9696	39.03	29.2969		3	3	3	4	4	4	4	4
	133	129	134	89	88	86	51	58		56.7693	68.0993	66.4892	64.8792	86.1676	74.6587	90.6996	93.9794		41.3235	47.7417	42.4224	40.2316	45.5716	43.5903	45.5733	42.3312		3	3	4	4	4	4	4	4
	134	122	127	59	65	72	55	61		36.8523	42.4577	45.32	40.9669	49.6135	55.6363	58.3197	70.3653		37.4741	38.2233	42.0026	34.8355	37.7188	32.0922	31.8415	39.8136		3	3	3	3	3	4	4	4
	135	116	128	67	71	66	35	35		48.5997	48.1227	43.4714	45.4989	53.0721	57.7234	56.0537	69.2919		51.2761	47.8203	35.8957	36.4181	39.0742	39.6054	36.1723	44.296		3	3	4	4	4	4	4	4
	136	127	135	86	89	85	46	54		35.3615	37.8064	36.9716	40.5495	37.6872	41.6228	44.187	44.3659		35.2327	43.9858	36.3871	35.6382	30.1203	30.2521	28.1768	31.0753		1	3	3	3	3	4	4	4
	138	124	131	63	73	76	43	57		30.114	34.7056	37.1505	38.1642	37.2101	40.0128	48.7786	56.173		34.5168	39.2612	38.0803	37.0375	32.2131	31.1818	37.9487	30.7134		1	1	3	3	3	4	4	4

## Sheet: normalized
1.04618	1.50907	1.21899	1.39583	1.25028	1.27788	1.19055	1.33786
0.899856	1.13348	1.3373	1.40839	1.15464	1.09087	0.988239	0.614935
0.899856	1.13348	1.3373	1.40839	1.15464	1.09087	0.988239	0.611343
1.46261	1.50318	1.1833	1.01116	1.05249	0.964003	0.82133	0.983146
1.26663	1.47044	1.4374	0.963146	1.27146	1.13847	1.26919	0.972084
0.849266	0.973207	1.16579	1.45422	1.03166	1.0587	0.965166	0.850767
1.31679	1.34951	1.14742	0.987841	1.01001	1.0269	0.925598	0.701934
1.31679	1.34951	1.14742	0.987841	1.01001	1.0269	0.925598	0.854715
1.27601	1.37476	1.22441	0.996947	0.895347	1.01416	0.854743	0.695774
1.27601	1.37476	1.22441	0.996947	0.895347	1.01416	0.854743	0.795289
1.00085	1.26663	1.18507	1.23107	1.53056	1.25676	1.23697	1.65806
1.00085	1.26663	1.18507	1.03716	0.924881	0.968381	1.1793	0.990412
1.51212	1.53565	1.31762	1.16736	1.42254	1.13919	0.746122	0.713008
1.32578	1.22973	0.979175	0.80923	1.0721	0.870571	0.630675	NaN
1.62683	1.76989	1.47745	1.10358	1.19898	1.27607	1.0971	1.08793
0.893046	1.30462	1.13574	1.15974	1.09461	1.30021	1.30339	1.53023
1.29505	1.60695	1.47795	1.37423	1.39641	1.27216	1.32293	1.1837
1.4146	1.53532	1.38936	1.38343	1.54136	1.24156	1.58403	1.44895
1.2667	1.44471	1.36169	1.12841	1.02855	1.05913	0.857677	0.871281
0.987216	1.36841	1.2323	1.39733	1.42352	1.09634	1.23937	1.59478
1.0654	1.19357	1.29653	1.30581	1.03043	1.11948	1.20885	1.03771
1.27772	1.66244	1.26456	0.934558	1.10239	0.991988	0.989006	1.00385
1.38982	1.56919	1.27201	1.2261	1.32991	1.15626	1.3688	1.02746
1.44924	1.67433	1.48778	1.41094	1.59822	1.52873	1.59828	1.48458
1.31424	1.34051	1.47305	1.2217	1.32282	1.12549	1.1167	1.39628
1.79828	1.67708	1.25888	1.2772	1.37035	1.38898	1.26858	1.55349
1.23563	1.5426	1.27611	1.24985	1.05633	1.06096	0.988175	1.08983
1.21052	1.37691	1.33549	1.29892	1.12973	1.09356	1.33088	1.07713
