# Supplementary material for: Fluctuations of the transcription factor ATML1 generate the pattern of giant cells in the Arabidopsis sepal
Source: eLife. 2017 Feb 1;6:e19131. doi: 10.7554/eLife.19131 (PMC5333958; doi:10.7554/eLife.19131)
Supplement: Supplementary file 1. — See readme files within the different folders for further information. All raw image confocal tif files and example image processing files may be downloaded from: http://dx.doi.org/10.7946/P29G6M DOI: http://dx.doi.org/10.7554/eLife.19131.046 [file elife-19131-supp1.zip › lineage files/PDF1#3 raw data ATML1_Manuscript_Final.xls]

## Sheet: lineage
2	3	1	1	1	1	1	1
3	1	1	1	1	1	1	1
4	10	1	1	1	1	1	1
5	5	1	1	1	1	1	1
6	9	1	1	1	1	1	1
6	18	12	17	1	1	1	1
7	16	8	1	1	1	1	1
8	17	9	1	1	1	1	1
9	1	1	1	1	1	1	1
10	1	1	1	1	1	1	1
11	15	5	1	1	1	1	1
12	19	13	5	9	8	2	3
13	1	1	1	1	1	1	1
14	23	21	21	1	1	1	1
15	25	14	3	1	1	1	1
15	25	14	6	13	9	5	1
16	1	1	1	1	1	1	1
17	30	28	8	12	6	3	1
18	6	1	1	1	1	1	1
19	1	1	1	1	1	1	1
20	27	19	35	1	1	1	1
21	1	1	1	1	1	1	1
22	1	1	1	1	1	1	1
23	1	1	1	1	1	1	1
24	1	1	1	1	1	1	1
25	1	1	1	1	1	1	1
26	1	1	1	1	1	1	1
27	29	33	23	7	1	1	1
28	32	27	1	1	1	1	1
29	14	7	1	1	1	1	1
30	11	1	1	1	1	1	1
31	13	3	4	1	1	1	1
32	1	1	1	1	1	1	1
33	1	1	1	1	1	1	1
34	1	1	1	1	1	1	1
35	1	1	1	1	1	1	1
36	1	1	1	1	1	1	1
37	1	1	1	1	1	1	1
38	24	1	1	1	1	1	1
39	22	17	1	1	1	1	1
40	20	1	1	1	1	1	1
41	1	1	1	1	1	1	1
42	12	2	1	1	1	1	1
43	1	1	1	1	1	1	1
44	28	24	30	1	1	1	1
45	33	26	12	1	1	1	1
46	35	25	40	1	1	1	1
47	36	20	10	27	40	1	1
48	26	1	1	1	1	1	1
49	21	18	41	1	1	1	1
50	44	37	55	1	1	1	1
50	48	44	43	17	1	1	1
51	31	1	1	1	1	1	1
52	1	1	1	1	1	1	1
53	1	1	1	1	1	1	1
54	1	1	1	1	1	1	1
55	41	32	1	1	1	1	1
56	59	41	25	54	68	1	1
57	50	45	46	10	1	1	1
57	70	49	69	84	61	89	52
58	1	1	1	1	1	1	1
59	45	1	1	1	1	1	1
60	38	23	18	35	50	52	48
61	39	31	44	1	1	1	1
62	60	1	1	1	1	1	1
63	1	1	1	1	1	1	1
64	43	43	39	21	1	1	1
65	42	34	13	16	15	7	1
66	61	54	28	40	33	20	13
67	1	1	1	1	1	1	1
68	63	1	1	1	1	1	1
69	69	60	71	1	1	1	1
69	75	1	1	1	1	1	1
70	34	16	1	1	1	1	1
71	40	22	31	1	1	1	1
72	46	1	1	1	1	1	1
73	49	29	15	23	30	16	1
74	37	1	1	1	1	1	1
75	56	36	20	46	54	1	1
76	73	1	1	1	1	1	1
77	47	38	32	14	1	1	1
78	81	73	95	97	80	91	92
79	55	35	26	53	79	79	1
80	1	1	1	1	1	1	1
81	65	48	1	1	1	1	1
82	51	40	22	18	11	4	1
82	51	51	29	24	13	8	7
83	52	30	11	33	44	1	1
83	52	30	11	33	49	1	1
84	77	74	62	48	1	1	1
84	77	74	62	63	36	24	17
85	66	52	60	37	16	1	1
85	144	1	1	1	1	1	1
86	57	1	1	1	1	1	1
87	54	50	27	1	1	1	1
88	76	56	75	100	99	97	55
89	53	46	33	19	1	1	1
89	53	46	33	28	1	1	1
90	1	1	1	1	1	1	1
91	1	1	1	1	1	1	1
92	62	39	1	1	1	1	1
93	68	57	45	32	18	11	12
94	92	76	89	61	34	28	1
94	92	76	89	74	1	1	1
95	58	42	19	39	43	1	1
96	97	82	63	71	60	38	28
97	1	1	1	1	1	1	1
98	71	47	1	1	1	1	1
99	64	53	65	1	1	1	1
99	64	53	82	1	1	1	1
100	1	1	1	1	1	1	1
101	93	75	64	101	101	103	91
102	67	58	54	38	19	14	9
103	89	67	49	56	51	1	1
103	89	78	51	67	67	46	43
104	86	63	38	68	58	43	25
105	72	59	36	22	20	10	1
105	72	59	36	22	24	12	8
105	72	59	36	22	24	12	11
106	79	66	53	51	39	23	1
107	110	97	91	1	1	1	1
108	1	1	1	1	1	1	1
109	94	72	50	64	63	41	35
110	109	96	99	93	1	1	1
111	98	84	77	62	32	19	1
111	98	84	77	62	46	1	1
112	78	71	57	50	29	15	1
113	85	77	59	69	56	40	24
113	85	77	59	69	56	40	33
114	83	64	76	109	107	100	62
115	84	61	48	60	86	65	64
116	74	62	42	42	48	34	23
116	80	1	1	1	1	1	1
116	74	62	42	42	48	34	29
117	82	55	1	1	1	1	1
118	91	85	68	65	41	26	16
119	88	79	58	58	47	29	1
120	87	69	1	1	1	1	1
121	102	93	93	113	112	110	101
122	96	70	81	57	25	25	1
123	107	98	79	79	1	1	1
123	107	98	79	82	64	47	47
124	113	1	1	1	1	1	1
125	90	65	56	80	93	82	72
126	112	89	94	1	1	1	1
126	112	89	109	110	84	1	1
126	112	89	109	110	91	1	1
127	119	101	107	107	1	1	1
127	119	101	113	115	102	94	56
128	100	81	84	70	37	27	1
129	95	68	47	59	74	60	1
130	101	83	98	96	71	81	70
131	99	88	72	73	57	44	1
132	106	90	103	99	77	72	68
132	106	90	103	99	96	1	1
133	103	87	73	111	110	106	58
134	108	100	104	81	1	1	1
134	108	100	104	105	70	56	65
135	104	80	61	108	114	101	100
135	104	80	61	108	114	105	71
136	116	107	92	87	69	1	1
136	116	107	92	87	82	49	30
137	126	113	116	123	111	99	98
138	111	94	100	118	115	109	83
139	105	86	97	89	59	48	1
139	105	86	97	89	59	71	67
140	120	106	110	121	109	102	1
141	133	118	121	122	1	1	1
142	115	95	74	104	104	78	61
142	115	95	74	104	104	88	75
143	138	1	1	1	1	1	1
144	1	1	1	1	1	1	1
145	134	117	111	117	98	80	46
146	118	104	90	116	118	92	81
147	114	92	70	91	103	83	77
148	130	116	115	124	105	84	45
149	117	102	78	94	88	66	73
149	117	102	83	90	1	1	1
149	117	102	78	94	88	73	38
150	1	1	1	1	1	1	1
151	135	119	120	127	116	93	76
152	123	105	96	119	121	108	88
153	122	99	-1	-1	-1	-1	-1
154	132	115	117	129	124	113	112
155	121	103	87	98	106	74	1
155	124	109	101	106	81	61	40
156	128	112	114	112	94	70	1
157	125	108	106	92	75	57	66
158	148	1	1	1	1	1	1
159	129	110	105	120	113	95	79
160	136	120	112	125	120	104	85
161	131	114	108	126	122	107	105
162	139	124	119	128	117	96	80
163	141	122	118	131	125	112	1
164	145	1	1	1	1	1	1
165	127	111	102	114	108	86	87
166	142	1	1	1	1	1	1
167	140	121	123	132	123	111	97
168	153	1	1	1	1	1	1
169	143	1	1	1	1	1	1
170	150	1	1	1	1	1	1
171	137	123	122	130	119	98	59
172	147	1	1	1	1	1	1
173	146	1	1	1	1	1	1
174	151	1	1	1	1	1	1
175	154	1	1	1	1	1	1
176	157	1	1	1	1	1	1
177	149	1	1	1	1	1	1
178	155	1	1	1	1	1	1
179	156	1	1	1	1	1	1
180	152	1	1	1	1	1	1
181	159	1	1	1	1	1	1
182	160	1	1	1	1	1	1
183	158	1	1	1	1	1	1

## Sheet: concentration
24.2271	21.1152	NaN	NaN	NaN	NaN	NaN	NaN
25.6812	NaN	NaN	NaN	NaN	NaN	NaN	NaN
26.1747	19.0486	NaN	NaN	NaN	NaN	NaN	NaN
35.112	22.476	NaN	NaN	NaN	NaN	NaN	NaN
27.5668	19.7958	NaN	NaN	NaN	NaN	NaN	NaN
27.5668	22.9788	29.163	30.1399	NaN	NaN	NaN	NaN
26.4913	19.1078	19.3064	NaN	NaN	NaN	NaN	NaN
27.8592	20.8356	28.1429	NaN	NaN	NaN	NaN	NaN
19.5842	NaN	NaN	NaN	NaN	NaN	NaN	NaN
15.5932	NaN	NaN	NaN	NaN	NaN	NaN	NaN
24.4211	17.4815	18	NaN	NaN	NaN	NaN	NaN
18.64	17.883	27.2553	23.3835	16.7875	18.6544	14.3204	7.44804
23.1813	NaN	NaN	NaN	NaN	NaN	NaN	NaN
24.3372	20.6203	19.7661	19.4348	NaN	NaN	NaN	NaN
28.97	20.2924	27.087	23.8265	NaN	NaN	NaN	NaN
28.97	20.2924	27.087	21.0968	29.4056	20.3611	16.0217	NaN
20.6136	NaN	NaN	NaN	NaN	NaN	NaN	NaN
31.2209	18.1258	36.2459	26.1444	19.7541	15.3902	11.6452	NaN
15.3605	18.2121	NaN	NaN	NaN	NaN	NaN	NaN
25.2771	NaN	NaN	NaN	NaN	NaN	NaN	NaN
27.2545	14.6709	24.7163	30.0075	NaN	NaN	NaN	NaN
17.1579	NaN	NaN	NaN	NaN	NaN	NaN	NaN
16.5407	NaN	NaN	NaN	NaN	NaN	NaN	NaN
17.4136	NaN	NaN	NaN	NaN	NaN	NaN	NaN
21.4924	NaN	NaN	NaN	NaN	NaN	NaN	NaN
17.8496	NaN	NaN	NaN	NaN	NaN	NaN	NaN
19.6011	NaN	NaN	NaN	NaN	NaN	NaN	NaN
26.1	19.413	38.2545	23.2308	32.8473	NaN	NaN	NaN
26.0155	15.4416	18.5106	NaN	NaN	NaN	NaN	NaN
17.7701	18.2188	33.0611	NaN	NaN	NaN	NaN	NaN
18.6134	26.4172	NaN	NaN	NaN	NaN	NaN	NaN
23.1975	20.9542	21.3626	18.1111	NaN	NaN	NaN	NaN
15.232	NaN	NaN	NaN	NaN	NaN	NaN	NaN
19.512	NaN	NaN	NaN	NaN	NaN	NaN	NaN
20.8917	NaN	NaN	NaN	NaN	NaN	NaN	NaN
16.8978	NaN	NaN	NaN	NaN	NaN	NaN	NaN
22.5333	NaN	NaN	NaN	NaN	NaN	NaN	NaN
20.0959	NaN	NaN	NaN	NaN	NaN	NaN	NaN
23.5856	20.875	NaN	NaN	NaN	NaN	NaN	NaN
29.5871	21.8417	18.3241	NaN	NaN	NaN	NaN	NaN
21.9761	21.8105	NaN	NaN	NaN	NaN	NaN	NaN
20.4353	NaN	NaN	NaN	NaN	NaN	NaN	NaN
17.5238	22.5496	21.4364	NaN	NaN	NaN	NaN	NaN
26.7087	NaN	NaN	NaN	NaN	NaN	NaN	NaN
17.719	14.4848	17.2386	26.3492	NaN	NaN	NaN	NaN
23.1587	18.2567	16.784	31.8122	NaN	NaN	NaN	NaN
21.655	16.7778	22.6587	26.8608	NaN	NaN	NaN	NaN
22.3401	17.5074	18.5941	19.6818	37.3007	46.7862	NaN	NaN
23.813	24.4358	NaN	NaN	NaN	NaN	NaN	NaN
18.5816	29.8877	27.9474	22.6338	NaN	NaN	NaN	NaN
18.7672	16.8	24.3179	23.9766	NaN	NaN	NaN	NaN
18.7672	15.775	28.956	36.7341	32.1715	NaN	NaN	NaN
23.5329	27.7861	NaN	NaN	NaN	NaN	NaN	NaN
13.9444	NaN	NaN	NaN	NaN	NaN	NaN	NaN
22.5247	NaN	NaN	NaN	NaN	NaN	NaN	NaN
17.695	NaN	NaN	NaN	NaN	NaN	NaN	NaN
26.8608	27.6597	15.6376	NaN	NaN	NaN	NaN	NaN
18.1577	17.679	20.9498	24.6873	39.313	19.8583	NaN	NaN
19.4786	17.1037	17.2275	28.2048	20.9654	NaN	NaN	NaN
19.4786	19.1552	24.3446	28.4093	27.161	21.9621	21.4594	8.05438
22.5593	NaN	NaN	NaN	NaN	NaN	NaN	NaN
27.3962	26.2933	NaN	NaN	NaN	NaN	NaN	NaN
27.8779	34.362	15.7543	34.6541	16.194	37.7657	15.689	7.1
26.5575	22.9825	19.0101	26.1081	NaN	NaN	NaN	NaN
18.8377	16.1134	NaN	NaN	NaN	NaN	NaN	NaN
24.676	NaN	NaN	NaN	NaN	NaN	NaN	NaN
24.2302	26.4545	25.7506	23.1883	16.5197	NaN	NaN	NaN
34.8782	28.5112	20.058	35.6624	14.5245	20.5474	11.9591	NaN
26.0686	20.1333	33.1257	26.0395	25.4824	19.4901	29.5623	8.13913
18.529	NaN	NaN	NaN	NaN	NaN	NaN	NaN
24.7696	20.8724	NaN	NaN	NaN	NaN	NaN	NaN
20.1538	16.7018	19.4167	37.4868	NaN	NaN	NaN	NaN
20.1538	15.7222	NaN	NaN	NaN	NaN	NaN	NaN
28.8	27.904	24.3939	NaN	NaN	NaN	NaN	NaN
27.2344	40.4533	19.9667	33.0826	NaN	NaN	NaN	NaN
37.3996	28.3961	NaN	NaN	NaN	NaN	NaN	NaN
28.2049	21.6656	29.2372	22.5688	31.8314	16.3421	22.7259	NaN
29.8329	23.0459	NaN	NaN	NaN	NaN	NaN	NaN
24.3152	23.7138	18.0796	21.4898	37.019	19.2411	NaN	NaN
27.1316	17.2408	NaN	NaN	NaN	NaN	NaN	NaN
31.8822	30.0888	19.9884	19.2414	18.6121	NaN	NaN	NaN
30.4	25.3453	20.3448	34.4871	35.9579	38.9942	14.7394	14.5
30.6986	18.8058	24.4727	26.746	38.6783	24.1607	24.8676	NaN
29.9205	NaN	NaN	NaN	NaN	NaN	NaN	NaN
31.0175	28.5561	24.7707	NaN	NaN	NaN	NaN	NaN
30.5975	23.9307	17.3713	16.985	16.4407	24.5466	15.4	NaN
30.5975	23.9307	29.3054	32.7114	26.643	16.2029	13.2235	9.27728
25.9044	24.5392	31.6547	20.4382	20.9933	17.3182	NaN	NaN
25.9044	24.5392	31.6547	20.4382	20.9933	13.9892	NaN	NaN
23.6062	19.5378	27.9066	30.7509	30.756	NaN	NaN	NaN
23.6062	19.5378	27.9066	30.7509	39.1829	20.5159	31.8003	9.35556
22.7227	18.3567	22.4073	35.9337	23.324	25.682	NaN	NaN
22.7227	22.5935	NaN	NaN	NaN	NaN	NaN	NaN
33.0269	32.3077	NaN	NaN	NaN	NaN	NaN	NaN
25.6855	22.6735	29.249	19.9494	NaN	NaN	NaN	NaN
22.37	17.4133	22.3683	30.3602	40.2728	24.1127	22.3248	8.46535
25.3123	23.0548	19.4429	42.657	20.1486	NaN	NaN	NaN
25.3123	23.0548	19.4429	42.657	40.5133	NaN	NaN	NaN
28.3937	NaN	NaN	NaN	NaN	NaN	NaN	NaN
18.5652	NaN	NaN	NaN	NaN	NaN	NaN	NaN
29.9585	25.9613	28.7033	NaN	NaN	NaN	NaN	NaN
35.7215	28.3579	20.3103	31.9958	29.6357	26.9688	14.8925	8.98094
31.5045	24.8808	19.8925	28.7275	27.3822	17.3611	16.0625	NaN
31.5045	24.8808	19.8925	28.7275	29.3147	NaN	NaN	NaN
30.8803	30.1273	25.0436	20.8769	32.7989	17.4551	NaN	NaN
28.3526	25.2817	21.313	24.8913	33.4496	33.7076	18.061	9.00592
19.6984	NaN	NaN	NaN	NaN	NaN	NaN	NaN
26.8657	21.3117	28.5486	NaN	NaN	NaN	NaN	NaN
27.6065	30.3601	25.6838	28.2567	NaN	NaN	NaN	NaN
27.6065	30.3601	25.6838	36.4974	NaN	NaN	NaN	NaN
22.3267	NaN	NaN	NaN	NaN	NaN	NaN	NaN
23.4441	31.0163	21.1172	33.3954	47.5865	32.4942	34.662	8.71984
35.5649	35.2182	24.9721	30.6437	23.7279	19.4224	17.4615	7.91383
33.0569	27.422	54.718	29.4081	26.294	31.7291	NaN	NaN
33.0569	27.422	36.1902	40.2143	25.2202	26.0345	16.6509	9.1
23.3593	20.8511	18.5417	33.0446	39.0571	42.2752	15.2698	14.8967
29.2941	29.9097	20.42	22.2153	32.2797	16.5574	13.2717	NaN
29.2941	29.9097	20.42	22.2153	32.2797	30.4179	12.9	13.0482
29.2941	29.9097	20.42	22.2153	32.2797	30.4179	12.9	8.62963
23.1534	19.3567	23.8576	30.6126	21.7943	19.4329	12.4182	NaN
29.426	32.8596	22.2236	28.3026	NaN	NaN	NaN	NaN
21.4121	NaN	NaN	NaN	NaN	NaN	NaN	NaN
32.3191	22.3917	36.4455	38.6414	28.5756	22.6732	31.4831	9.76821
30.7739	31.622	29.0152	35.3176	38.047	NaN	NaN	NaN
30.3367	21.6195	27.9109	32.6711	30.7083	23.6115	17.6128	NaN
30.3367	21.6195	27.9109	32.6711	30.7083	17.5437	NaN	NaN
29.1122	34.9898	17.25	39.1676	23.4235	17.6667	22.7972	NaN
31.0491	25.6073	31.5385	53.5628	22.4845	17.6129	13.8542	9.8524
31.0491	25.6073	31.5385	53.5628	22.4845	17.6129	13.8542	6.88542
38.253	25.4966	23.4439	31.0129	19.9889	16.6286	22.5344	9.33556
32.2422	19.9856	30.8176	23.5	31.4356	16.1778	16.0471	7.10938
27.4661	20.5882	19.0833	22.233	29.8131	15.2013	15.4385	12.0905
27.4661	19.5528	NaN	NaN	NaN	NaN	NaN	NaN
27.4661	20.5882	19.0833	22.233	29.8131	15.2013	15.4385	15.6241
30.7573	32.4875	22.7377	NaN	NaN	NaN	NaN	NaN
32.5718	34.8624	30.9798	27.0739	25.3156	27.6017	11.4737	14.687
32.5683	27.6281	26.3673	28.1882	33.5099	22.9708	29.0536	NaN
40.929	26.539	27.5536	NaN	NaN	NaN	NaN	NaN
36.5189	20.0685	26.6771	61.2386	22.5072	38.7325	23.0752	9.66055
29.0525	26.8043	29.6067	38.5981	38.9036	20.8636	23.7081	NaN
36.7205	31.2255	23.1323	28.5391	26.3154	NaN	NaN	NaN
36.7205	31.2255	23.1323	28.5391	17.6124	21.1629	27.9287	9.15584
33.4803	31.4721	NaN	NaN	NaN	NaN	NaN	NaN
35.2878	27.95	21.4333	26.1628	31.782	16.7812	21.625	7.45045
22.9804	19.5886	21.4825	37.8566	NaN	NaN	NaN	NaN
22.9804	19.5886	21.4825	41.853	24.3797	34.5288	NaN	NaN
22.9804	19.5886	21.4825	41.853	24.3797	35.807	NaN	NaN
26.9309	23.3453	35.6264	31.0651	22.9087	NaN	NaN	NaN
26.9309	23.3453	35.6264	38.0145	51.3513	24.1792	25.5479	7.77778
31.2135	22.8788	24.3635	35.222	38.8985	34.4537	11.5227	NaN
25.8922	32.3068	28.9669	20.8571	42.5513	18.4531	25.8239	NaN
32.9117	28.3713	26.9155	26.2887	37.1401	35.2973	32.8158	15.5036
31.7725	22.2114	28.9644	25.2195	34.5486	29.6767	11.8939	NaN
30.6403	27.5956	28.822	44.9932	22.1307	19.6777	14.5137	6.79245
30.6403	27.5956	28.822	44.9932	22.1307	28.9733	NaN	NaN
26.4528	29.0197	20.24	27.0286	47.4048	20.2736	27.0108	7.44245
28.3953	29.6074	33.5341	37.1494	32.6223	NaN	NaN	NaN
28.3953	29.6074	33.5341	37.1494	35.4012	27.1326	30.2259	7.54839
32.103	31.5848	21.5714	31.8627	52.3179	40.4461	37.8662	16.3051
32.103	31.5848	21.5714	31.8627	52.3179	40.4461	31.558	9.00435
27.2242	32.6388	25.0848	39.2946	40.7108	34.3669	NaN	NaN
27.2242	32.6388	25.0848	39.2946	40.7108	22.4493	13.5221	10.6611
27.9199	24.8889	21.3895	42.7469	41.147	27.0506	23.4465	20.6468
30.1703	28.8207	25.6303	25.7397	30.6163	21.8517	30.7413	17.3941
32.1051	22.1641	21.3627	30.7848	26.5676	24.8616	20.2873	NaN
32.1051	22.1641	21.3627	30.7848	26.5676	24.8616	24.086	11.2284
29.3081	27.2117	21.0064	54.613	17.3214	27.6136	19.7	NaN
32.3008	30.5621	35.4888	49.6288	42.3776	NaN	NaN	NaN
31.7291	26.3992	23.6959	33.9925	18.8571	36.5305	21.41	21.4989
31.7291	26.3992	23.6959	33.9925	18.8571	36.5305	18.9489	11.699
29.9225	27.3263	NaN	NaN	NaN	NaN	NaN	NaN
33.0712	NaN	NaN	NaN	NaN	NaN	NaN	NaN
38.4039	23.2238	32.7548	34.8987	30.2864	40.3337	19.5901	10.4697
29.4582	27.9123	32.9892	31.1253	42.0431	34.8867	5.27273	10.7027
22.8951	20.4795	35.2125	40.6482	23.4733	32.763	14.0469	9.90583
39.1841	34.5397	34.6511	35.7567	NaN	18.7	16.7895	7.94527
23.6918	27.8794	35.3081	26.5693	26.4553	28.4324	9.46154	10.5923
23.6918	27.8794	35.3081	46.6902	45.2261	NaN	NaN	NaN
23.6918	27.8794	35.3081	26.5693	26.4553	28.4324	9.48276	19.602
23.9444	NaN	NaN	NaN	NaN	NaN	NaN	NaN
34.12	29.7232	25.0952	42.3774	NaN	39.2643	25.8283	17.545
37.9241	31.0742	26.936	29.4179	41.3772	39.0542	29.1	9.55702
22.9487	26.4145	32.8248	NaN	NaN	NaN	NaN	NaN
29.7543	17.3478	33.2591	42.8821	NaN	49.5329	35.6627	26.1922
31.2554	24.008	31.6974	34.6367	28.6274	34.6831	17.2984	NaN
31.2554	20.9486	32.1411	28.4462	27.6445	14.3299	19.6839	13.6697
37.0878	34.9734	25.8473	40.5259	52.1802	26.9268	14.2083	NaN
36.9361	30.86	30.919	31.294	34.106	21.2913	28.4108	7.7069
39.2534	26.5993	NaN	NaN	NaN	NaN	NaN	NaN
29.7105	26.7978	21.5123	30.3284	32.4307	36.7121	24.6087	10.5188
41.3793	33.3655	40.5698	43.5783	NaN	30.8408	29.1162	7.34884
24.8465	27.1169	36.0779	34.0156	NaN	19.5238	23.123	6.70064
31.5143	31.6827	37.756	27.5025	NaN	37.6107	15.4884	17.3485
31.337	34.8045	30.5747	21.6667	NaN	42.9872	37.6355	NaN
27.2871	33.8559	NaN	NaN	NaN	NaN	NaN	NaN
25.8726	27.6452	33.0656	39	36.622	32.0648	22.7573	9.5
37.8987	35.6031	NaN	NaN	NaN	NaN	NaN	NaN
29.5994	28.2034	32.3702	38.7826	NaN	55.0989	31.3792	9.7119
32.2852	37.553	NaN	NaN	NaN	NaN	NaN	NaN
36.0992	38.7167	NaN	NaN	NaN	NaN	NaN	NaN
36.2583	34.3083	NaN	NaN	NaN	NaN	NaN	NaN
37.34	39.7514	34.6563	38.2734	NaN	39.1537	31.3555	5.4
38.8206	36.8801	NaN	NaN	NaN	NaN	NaN	NaN
35.0313	38.4668	NaN	NaN	NaN	NaN	NaN	NaN
36.2551	37.3306	NaN	NaN	NaN	NaN	NaN	NaN
31.339	24.3242	NaN	NaN	NaN	NaN	NaN	NaN
36.818	37.8475	NaN	NaN	NaN	NaN	NaN	NaN
30.1415	26.4609	NaN	NaN	NaN	NaN	NaN	NaN
45.1242	46.2789	NaN	NaN	NaN	NaN	NaN	NaN
32.1329	37.279	NaN	NaN	NaN	NaN	NaN	NaN
26.8838	34.5587	NaN	NaN	NaN	NaN	NaN	NaN
36.9451	34.8423	NaN	NaN	NaN	NaN	NaN	NaN
42.9631	34.7934	NaN	NaN	NaN	NaN	NaN	NaN
43.0896	33.1981	NaN	NaN	NaN	NaN	NaN	NaN

## Sheet: area
13.6556	11.3896	NaN	NaN	NaN	NaN	NaN	NaN
8.22916	NaN	NaN	NaN	NaN	NaN	NaN	NaN
16.0409	11.0318	NaN	NaN	NaN	NaN	NaN	NaN
14.3712	16.1602	NaN	NaN	NaN	NaN	NaN	NaN
16.518	11.3896	NaN	NaN	NaN	NaN	NaN	NaN
16.518	14.0731	21.5866	34.5267	NaN	NaN	NaN	NaN
17.1143	12.1648	21.4077	NaN	NaN	NaN	NaN	NaN
16.9354	13.4171	19.2014	NaN	NaN	NaN	NaN	NaN
12.0456	NaN	NaN	NaN	NaN	NaN	NaN	NaN
3.51826	NaN	NaN	NaN	NaN	NaN	NaN	NaN
11.33	8.05026	2.266	NaN	NaN	NaN	NaN	NaN
10.4355	5.60537	28.2654	12.2841	4.77053	14.6081	13.8634	51.6127
10.8529	NaN	NaN	NaN	NaN	NaN	NaN	NaN
10.2566	9.42179	12.9997	5.48611	NaN	NaN	NaN	NaN
13.8942	10.197	17.8298	26.1186	NaN	NaN	NaN	NaN
13.8942	10.197	17.8298	7.39432	36.0175	33.9285	3.5233	NaN
7.87137	NaN	NaN	NaN	NaN	NaN	NaN	NaN
19.9766	9.48142	29.1002	26.8342	25.2242	24.8405	2.3744	NaN
5.12832	5.90353	NaN	NaN	NaN	NaN	NaN	NaN
13.7749	NaN	NaN	NaN	NaN	NaN	NaN	NaN
13.1189	4.7109	21.6463	31.6047	NaN	NaN	NaN	NaN
7.931	NaN	NaN	NaN	NaN	NaN	NaN	NaN
8.05026	NaN	NaN	NaN	NaN	NaN	NaN	NaN
11.3896	NaN	NaN	NaN	NaN	NaN	NaN	NaN
11.7474	NaN	NaN	NaN	NaN	NaN	NaN	NaN
6.73837	NaN	NaN	NaN	NaN	NaN	NaN	NaN
10.6144	NaN	NaN	NaN	NaN	NaN	NaN	NaN
10.1374	2.74305	26.4764	12.4034	32.0222	NaN	NaN	NaN
11.5089	4.59163	14.0134	NaN	NaN	NaN	NaN	NaN
10.3759	11.4493	27.3113	NaN	NaN	NaN	NaN	NaN
11.5685	19.4399	NaN	NaN	NaN	NaN	NaN	NaN
14.1923	14.3116	20.394	4.83016	NaN	NaN	NaN	NaN
7.45395	NaN	NaN	NaN	NaN	NaN	NaN	NaN
7.45395	NaN	NaN	NaN	NaN	NaN	NaN	NaN
9.36216	NaN	NaN	NaN	NaN	NaN	NaN	NaN
11.0915	NaN	NaN	NaN	NaN	NaN	NaN	NaN
12.5226	NaN	NaN	NaN	NaN	NaN	NaN	NaN
8.70621	NaN	NaN	NaN	NaN	NaN	NaN	NaN
13.2382	9.064	NaN	NaN	NaN	NaN	NaN	NaN
21.2288	14.3116	8.64658	NaN	NaN	NaN	NaN	NaN
24.9856	22.66	NaN	NaN	NaN	NaN	NaN	NaN
10.1374	NaN	NaN	NaN	NaN	NaN	NaN	NaN
3.75679	23.4352	17.3528	NaN	NaN	NaN	NaN	NaN
18.4262	NaN	NaN	NaN	NaN	NaN	NaN	NaN
7.21542	3.93568	18.2473	17.5913	NaN	NaN	NaN	NaN
18.784	11.1511	7.45395	24.449	NaN	NaN	NaN	NaN
13.6556	5.90353	22.5407	18.4262	NaN	NaN	NaN	NaN
17.7106	12.1052	6.02279	1.31189	45.0218	41.8721	NaN	NaN
22.0041	26.9535	NaN	NaN	NaN	NaN	NaN	NaN
5.8439	16.995	24.926	12.7015	NaN	NaN	NaN	NaN
13.8345	4.77053	19.3206	12.7612	NaN	NaN	NaN	NaN
13.8345	2.38526	21.7059	32.7377	41.0265	NaN	NaN	NaN
17.2335	20.6325	NaN	NaN	NaN	NaN	NaN	NaN
1.07337	NaN	NaN	NaN	NaN	NaN	NaN	NaN
13.2978	NaN	NaN	NaN	NaN	NaN	NaN	NaN
11.9263	NaN	NaN	NaN	NaN	NaN	NaN	NaN
20.9903	22.7793	8.88511	NaN	NaN	NaN	NaN	NaN
16.6372	16.1602	13.0593	22.1233	36.1964	16.6277	NaN	NaN
15.3253	8.05026	9.95848	17.4721	18.9628	NaN	NaN	NaN
15.3253	6.91726	26.4764	12.8208	44.0677	14.2042	24.5099	29.1036
24.6278	NaN	NaN	NaN	NaN	NaN	NaN	NaN
18.9628	17.8895	NaN	NaN	NaN	NaN	NaN	NaN
22.9582	27.0131	10.4355	22.0637	3.99532	68.3956	12.5613	12.3097
27.4902	23.8526	11.8667	15.4446	NaN	NaN	NaN	NaN
13.596	5.78426	NaN	NaN	NaN	NaN	NaN	NaN
19.1417	NaN	NaN	NaN	NaN	NaN	NaN	NaN
25.6416	19.6784	26.2975	9.18326	9.064	NaN	NaN	NaN
32.3203	29.3984	8.22916	28.0865	8.52732	19.1858	16.8506	NaN
16.518	18.784	32.7377	19.6188	30.5314	20.3302	79.2743	10.1115
9.2429	NaN	NaN	NaN	NaN	NaN	NaN	NaN
22.0041	14.4905	NaN	NaN	NaN	NaN	NaN	NaN
22.4811	10.197	2.86232	38.4624	NaN	NaN	NaN	NaN
22.4811	4.29347	NaN	NaN	NaN	NaN	NaN	NaN
34.5863	39.1183	29.2195	NaN	NaN	NaN	NaN	NaN
22.8985	26.1783	26.8342	35.3615	NaN	NaN	NaN	NaN
27.0131	27.2516	NaN	NaN	NaN	NaN	NaN	NaN
22.1233	18.1876	41.9806	12.9997	57.306	2.5581	36.6117	NaN
23.1967	22.0637	NaN	NaN	NaN	NaN	NaN	NaN
19.6784	19.3803	11.9859	5.8439	44.0081	18.9838	NaN	NaN
15.862	11.3896	NaN	NaN	NaN	NaN	NaN	NaN
30.8892	30.2332	15.4446	5.18795	6.91726	NaN	NaN	NaN
46.2145	43.1733	1.72932	25.4627	43.8888	46.4498	10.8763	121.338
16.8161	12.2841	26.2379	18.5454	34.2882	15.0793	86.1677	NaN
14.2519	NaN	NaN	NaN	NaN	NaN	NaN	NaN
23.793	23.9123	21.5866	NaN	NaN	NaN	NaN	NaN
28.4443	25.8205	12.0456	7.931	7.03653	26.7254	2.68077	NaN
28.4443	25.8205	26.3572	29.7562	24.3893	27.5333	26.7311	49.1508
17.4721	18.2473	28.1461	5.30721	17.8895	4.44302	NaN	NaN
17.4721	18.2473	28.1461	5.30721	17.8895	6.26062	NaN	NaN
19.3803	14.1923	15.3253	16.2794	32.2607	NaN	NaN	NaN
19.3803	14.1923	15.3253	16.2794	34.8845	8.48213	92.8313	7.91336
14.1923	9.36216	19.6188	28.8021	21.3481	42.3433	NaN	NaN
14.1923	7.33469	NaN	NaN	NaN	NaN	NaN	NaN
22.183	24.0315	NaN	NaN	NaN	NaN	NaN	NaN
16.8757	14.6097	30.1736	4.7109	NaN	NaN	NaN	NaN
11.9263	11.6878	18.784	22.183	52.2373	27.466	44.8072	35.5222
17.9491	17.4124	4.17421	45.2007	16.4583	NaN	NaN	NaN
17.9491	17.4124	4.17421	45.2007	44.7237	NaN	NaN	NaN
15.1464	NaN	NaN	NaN	NaN	NaN	NaN	NaN
8.22916	NaN	NaN	NaN	NaN	NaN	NaN	NaN
23.0178	21.5866	32.5588	NaN	NaN	NaN	NaN	NaN
28.2654	22.66	24.9856	28.5039	48.1227	32.3129	32.782	119.931
33.2148	31.0084	22.183	29.7562	35.4212	2.42347	6.12748	NaN
33.2148	31.0084	22.183	29.7562	27.6691	NaN	NaN	NaN
23.9123	22.4811	20.5133	7.75211	41.5036	21.0034	NaN	NaN
36.1964	30.0543	13.7153	10.9722	40.8476	40.5257	25.1227	14.8595
7.51358	NaN	NaN	NaN	NaN	NaN	NaN	NaN
20.8711	18.3665	31.3066	NaN	NaN	NaN	NaN	NaN
20.1555	25.9994	17.3528	24.3893	NaN	NaN	NaN	NaN
20.1555	25.9994	17.3528	22.8985	NaN	NaN	NaN	NaN
8.94474	NaN	NaN	NaN	NaN	NaN	NaN	NaN
20.2747	22.0041	8.64658	51.5813	82.7686	40.7277	65.7172	22.597
29.8754	31.4258	17.1143	29.458	16.8757	7.80895	0.995715	38.7755
22.0041	20.6325	29.8158	47.3475	28.8021	50.6908	NaN	NaN
22.0041	20.6325	36.6734	29.2195	16.518	19.5224	12.9443	17.5852
13.7749	11.2107	1.43116	33.3937	45.9163	40.1218	14.4762	47.656
18.2473	17.1739	17.8895	16.3391	25.582	4.10643	7.0466	NaN
18.2473	17.1739	17.8895	16.3391	25.582	42.2087	0.765935	71.1323
18.2473	17.1739	17.8895	16.3391	25.582	42.2087	0.765935	26.1141
9.71995	9.36216	19.261	26.4764	10.4355	15.5506	4.21264	NaN
43.1136	40.788	14.1327	13.596	NaN	NaN	NaN	NaN
9.83921	NaN	NaN	NaN	NaN	NaN	NaN	NaN
26.5361	20.0958	36.1367	40.0724	32.7377	13.8003	65.6406	13.2769
40.6091	42.2788	23.6141	26.4764	73.5257	NaN	NaN	NaN
23.5545	18.9628	23.4352	18.128	34.3478	29.2835	34.6203	NaN
23.5545	18.9628	23.4352	18.128	34.3478	20.8014	NaN	NaN
18.0684	23.4948	6.67874	21.7059	15.2061	5.04889	55.5303	NaN
25.5223	22.7793	20.9307	43.6503	55.7555	12.5212	18.3824	23.828
25.5223	22.7793	20.9307	43.6503	55.7555	12.5212	18.3824	8.44092
20.0362	17.2932	23.9123	23.1967	21.4674	7.06844	32.2459	39.5668
13.2978	12.463	29.7562	9.42179	35.1826	9.088	6.51045	5.62728
13.1786	3.04121	7.87137	12.2841	26.4764	10.367	9.95715	84.4971
13.1786	7.33469	NaN	NaN	NaN	NaN	NaN	NaN
13.1786	3.04121	7.87137	12.2841	26.4764	10.367	9.95715	59.8778
30.4717	33.3937	24.3297	NaN	NaN	NaN	NaN	NaN
22.4215	22.5407	17.7106	10.4952	15.6831	40.3911	2.91055	87.9262
16.1602	14.4308	22.2426	26.2975	30.1736	11.5115	81.4955	NaN
30.2332	26.7746	27.7883	NaN	NaN	NaN	NaN	NaN
22.0637	17.4124	22.8985	58.9756	16.5776	60.654	71.3085	47.9198
23.8526	19.4995	48.0631	37.0908	54.4436	7.40504	33.8543	NaN
34.3478	32.7974	18.4858	15.2657	26.6553	NaN	NaN	NaN
34.3478	32.7974	18.4858	15.2657	10.6144	20.6668	48.3305	40.6219
34.8845	30.9488	NaN	NaN	NaN	NaN	NaN	NaN
16.5776	17.8895	17.8895	20.5133	17.2335	4.30838	32.4756	9.75981
15.2061	9.42179	13.596	33.2744	NaN	NaN	NaN	NaN
15.2061	9.42179	13.596	53.5492	38.1642	92.2937	NaN	NaN
15.2061	9.42179	13.596	53.5492	38.1642	44.2956	NaN	NaN
18.128	18.3069	46.453	24.7471	13.7153	NaN	NaN	NaN
18.128	18.3069	46.453	45.2007	67.3837	21.4073	55.9133	4.74802
15.9216	11.8071	37.5679	25.5223	39.3568	37.0925	3.37011	NaN
13.8345	20.9903	18.0087	7.931	30.8295	12.9252	62.1939	NaN
33.0955	32.4396	38.8202	31.6047	42.577	40.5257	123.928	85.0247
19.917	17.7702	18.4262	9.77958	41.0862	33.5246	5.05517	NaN
18.0684	16.2198	25.4627	34.8845	22.3618	14.2042	11.1827	9.32018
18.0684	16.2198	25.4627	34.8845	22.3618	65.5009	NaN	NaN
22.1233	24.2701	10.4355	33.3341	74.8376	20.6668	78.2786	24.4435
15.0868	14.4308	40.1917	43.1136	35.3615	NaN	NaN	NaN
15.0868	14.4308	40.1917	43.1136	39.2376	40.1218	44.4242	24.5314
17.9491	16.518	15.4446	24.3297	73.5257	36.2174	70.3894	168.027
17.9491	16.518	15.4446	24.3297	73.5257	36.2174	77.2828	20.223
20.2151	24.2701	29.5176	29.7562	43.71	32.1109	NaN	NaN
20.2151	24.2701	29.5176	29.7562	43.71	13.9349	10.4167	15.8267
21.5866	19.8573	11.33	47.8245	93.3234	50.5562	73.7595	106.039
18.9032	17.2932	14.1923	18.784	56.4115	15.8872	57.1387	70.9565
15.3253	11.6282	11.5089	18.8436	31.3066	21.4073	33.8543	NaN
15.3253	11.6282	11.5089	18.8436	31.3066	21.4073	55.2239	51.9644
20.5133	18.3069	18.5454	32.9763	3.33937	94.2459	22.978	NaN
28.7424	25.4627	37.2101	74.0624	59.2142	NaN	NaN	NaN
14.9675	15.3849	10.197	23.9123	4.59163	43.0165	22.978	121.954
14.9675	15.3849	10.197	23.9123	4.59163	43.0165	31.4799	61.6363
22.3022	22.66	NaN	NaN	NaN	NaN	NaN	NaN
20.9307	NaN	NaN	NaN	NaN	NaN	NaN	NaN
24.2104	20.5133	21.6463	18.2473	46.6319	63.1448	31.0204	34.8188
24.9856	28.5635	27.7287	21.8848	64.9984	59.4422	0.842528	52.0523
9.66032	10.197	25.8205	27.9672	25.7012	29.8221	16.3144	19.6076
45.0218	43.5311	26.8342	33.3341	NaN	11.4441	13.0975	17.6732
16.6372	16.8161	45.6778	12.0456	22.0041	14.9447	2.98715	61.9001
16.6372	16.8161	45.6778	55.6363	63.0306	NaN	NaN	NaN
16.6372	16.8161	45.6778	12.0456	22.0041	14.9447	6.66363	105.599
11.8071	NaN	NaN	NaN	NaN	NaN	NaN	NaN
26.8342	23.9123	22.5407	50.0905	NaN	80.2437	48.6369	57.5917
27.4902	23.316	34.4671	19.9766	71.6175	50.8928	50.5517	40.0944
13.9538	13.9538	18.7243	NaN	NaN	NaN	NaN	NaN
20.8711	1.37153	26.2379	52.5951	NaN	74.7909	64.2619	146.397
21.9444	14.8483	27.192	31.1873	55.2189	84.754	18.9952	NaN
21.9444	12.7612	23.6737	22.183	43.9485	6.5299	73.9127	67.0877
31.247	31.4258	27.7287	52.9529	65.5351	21.138	7.35298	NaN
18.6647	14.9079	23.5545	28.8021	25.8801	15.4833	41.2073	5.09972
34.5863	33.9304	NaN	NaN	NaN	NaN	NaN	NaN
15.862	16.518	14.5501	32.4992	46.9301	97.2752	26.4248	88.8055
36.3156	40.788	32.0222	41.1458	NaN	44.8341	53.3857	7.56166
12.8208	18.3665	28.325	34.4671	NaN	1.41369	115.809	13.8044
27.1324	27.2516	44.7237	23.8526	NaN	80.5803	6.58704	137.517
27.4305	28.981	26.3572	3.5779	NaN	89.6682	135.953	NaN
24.0912	27.3113	NaN	NaN	NaN	NaN	NaN	NaN
12.6419	12.9401	29.1002	25.4627	53.7877	54.0568	44.5008	2.11023
31.7836	35.0037	NaN	NaN	NaN	NaN	NaN	NaN
19.4995	17.2932	29.6369	41.1458	NaN	78.9646	83.4103	79.0457
30.9488	33.2148	NaN	NaN	NaN	NaN	NaN	NaN
22.8389	24.2104	NaN	NaN	NaN	NaN	NaN	NaN
36.0175	35.779	NaN	NaN	NaN	NaN	NaN	NaN
27.0131	30.9488	30.7103	40.788	NaN	56.9515	108.38	0.879262
35.2423	36.7927	NaN	NaN	NaN	NaN	NaN	NaN
22.8389	23.3756	NaN	NaN	NaN	NaN	NaN	NaN
32.0222	36.0771	NaN	NaN	NaN	NaN	NaN	NaN
24.449	21.7059	NaN	NaN	NaN	NaN	NaN	NaN
53.7281	55.517	NaN	NaN	NaN	NaN	NaN	NaN
12.6419	14.4905	NaN	NaN	NaN	NaN	NaN	NaN
44.187	45.32	NaN	NaN	NaN	NaN	NaN	NaN
28.2654	30.3525	NaN	NaN	NaN	NaN	NaN	NaN
19.4995	23.3756	NaN	NaN	NaN	NaN	NaN	NaN
37.9853	40.0724	NaN	NaN	NaN	NaN	NaN	NaN
37.2101	36.3753	NaN	NaN	NaN	NaN	NaN	NaN
36.6138	37.9257	NaN	NaN	NaN	NaN	NaN	NaN

## Sheet: eccentricity
0.839821	0.680683	NaN	NaN	NaN	NaN	NaN	NaN
0.836265	NaN	NaN	NaN	NaN	NaN	NaN	NaN
0.785018	0.559934	NaN	NaN	NaN	NaN	NaN	NaN
0.621018	0.608229	NaN	NaN	NaN	NaN	NaN	NaN
0.66289	0.604448	NaN	NaN	NaN	NaN	NaN	NaN
0.66289	0.485895	0.457743	0.792192	NaN	NaN	NaN	NaN
0.471663	0.562954	0.816413	NaN	NaN	NaN	NaN	NaN
0.67444	0.438094	0.640065	NaN	NaN	NaN	NaN	NaN
0.524223	NaN	NaN	NaN	NaN	NaN	NaN	NaN
0.807619	NaN	NaN	NaN	NaN	NaN	NaN	NaN
0.296024	0.416184	0.82802	NaN	NaN	NaN	NaN	NaN
0.643638	0.790558	0.843731	0.70974	0.902847	0.790226	0.273074	0.923735
0.44125	NaN	NaN	NaN	NaN	NaN	NaN	NaN
0.499513	0.579367	0.766175	0.676259	NaN	NaN	NaN	NaN
0.319708	0.551817	0.564738	0.727189	NaN	NaN	NaN	NaN
0.319708	0.551817	0.564738	0.778578	0.767209	0.829271	0.809463	NaN
0.547092	NaN	NaN	NaN	NaN	NaN	NaN	NaN
0.331288	0.20871	0.470975	0.769362	0.875906	0.892609	0.548211	NaN
0.610871	0.657363	NaN	NaN	NaN	NaN	NaN	NaN
0.273953	NaN	NaN	NaN	NaN	NaN	NaN	NaN
0.139918	0.705159	0.311692	0.578991	NaN	NaN	NaN	NaN
0.496618	NaN	NaN	NaN	NaN	NaN	NaN	NaN
0.859171	NaN	NaN	NaN	NaN	NaN	NaN	NaN
0.859883	NaN	NaN	NaN	NaN	NaN	NaN	NaN
0.555762	NaN	NaN	NaN	NaN	NaN	NaN	NaN
0.700208	NaN	NaN	NaN	NaN	NaN	NaN	NaN
0.171385	NaN	NaN	NaN	NaN	NaN	NaN	NaN
0.593334	0.342942	0.689762	0.694659	0.565908	NaN	NaN	NaN
0.613336	0.621535	0.892295	NaN	NaN	NaN	NaN	NaN
0.171842	0.288923	0.447015	NaN	NaN	NaN	NaN	NaN
0.563491	0.337861	NaN	NaN	NaN	NaN	NaN	NaN
0.328163	0.49093	0.678464	0.628604	NaN	NaN	NaN	NaN
0.663805	NaN	NaN	NaN	NaN	NaN	NaN	NaN
0.403298	NaN	NaN	NaN	NaN	NaN	NaN	NaN
0.481109	NaN	NaN	NaN	NaN	NaN	NaN	NaN
0.635257	NaN	NaN	NaN	NaN	NaN	NaN	NaN
0.585076	NaN	NaN	NaN	NaN	NaN	NaN	NaN
0.686304	NaN	NaN	NaN	NaN	NaN	NaN	NaN
0.357975	0.705427	NaN	NaN	NaN	NaN	NaN	NaN
0.413066	0.594754	0.738172	NaN	NaN	NaN	NaN	NaN
0.579663	0.542555	NaN	NaN	NaN	NaN	NaN	NaN
0.48515	NaN	NaN	NaN	NaN	NaN	NaN	NaN
0.796087	0.690307	0.542705	NaN	NaN	NaN	NaN	NaN
0.591997	NaN	NaN	NaN	NaN	NaN	NaN	NaN
0.613232	0.384538	0.892938	0.753524	NaN	NaN	NaN	NaN
0.607098	0.796074	0.380831	0.639625	NaN	NaN	NaN	NaN
0.392844	0.622474	0.508652	0.495524	NaN	NaN	NaN	NaN
0.838533	0.910099	0.888411	0.678048	0.910887	0.914197	NaN	NaN
0.614827	0.627626	NaN	NaN	NaN	NaN	NaN	NaN
0.669615	0.185229	0.656838	0.725971	NaN	NaN	NaN	NaN
0.810242	0.774533	0.576353	0.591926	NaN	NaN	NaN	NaN
0.810242	0.762139	0.726578	0.580935	0.583173	NaN	NaN	NaN
0.297673	0.314346	NaN	NaN	NaN	NaN	NaN	NaN
0.819453	NaN	NaN	NaN	NaN	NaN	NaN	NaN
0.7198	NaN	NaN	NaN	NaN	NaN	NaN	NaN
0.788813	NaN	NaN	NaN	NaN	NaN	NaN	NaN
0.306167	0.576321	0.41825	NaN	NaN	NaN	NaN	NaN
0.579318	0.53375	0.611526	0.805625	0.837847	0.539181	NaN	NaN
0.684985	0.855315	0.494166	0.731011	0.779625	NaN	NaN	NaN
0.684985	0.754226	0.724797	0.416022	0.814491	0.59729	0.708322	0.875621
0.601568	NaN	NaN	NaN	NaN	NaN	NaN	NaN
0.276234	0.742123	NaN	NaN	NaN	NaN	NaN	NaN
0.456651	0.630886	0.669159	0.631277	0.543767	0.718141	0.564179	0.721783
0.687004	0.778567	0.324218	0.578034	NaN	NaN	NaN	NaN
0.54014	0.702292	NaN	NaN	NaN	NaN	NaN	NaN
0.638628	NaN	NaN	NaN	NaN	NaN	NaN	NaN
0.612747	0.658596	0.661226	0.291126	0.750942	NaN	NaN	NaN
0.688815	0.722473	0.647034	0.508074	0.860217	0.807164	0.879058	NaN
0.637964	0.733427	0.678481	0.777233	0.566411	0.840028	0.932662	0.548074
0.671141	NaN	NaN	NaN	NaN	NaN	NaN	NaN
0.816559	0.884678	NaN	NaN	NaN	NaN	NaN	NaN
0.827651	0.926063	0.934696	0.707809	NaN	NaN	NaN	NaN
0.827651	0.678927	NaN	NaN	NaN	NaN	NaN	NaN
0.689982	0.807395	0.816593	NaN	NaN	NaN	NaN	NaN
0.430804	0.609496	0.822324	0.777471	NaN	NaN	NaN	NaN
0.385249	0.40146	NaN	NaN	NaN	NaN	NaN	NaN
0.650292	0.488536	0.84397	0.779802	0.728876	0.767269	0.692887	NaN
0.515157	0.514321	NaN	NaN	NaN	NaN	NaN	NaN
0.522736	0.6606	0.742555	0.72347	0.853246	0.648515	NaN	NaN
0.700039	0.653331	NaN	NaN	NaN	NaN	NaN	NaN
0.685402	0.769059	0.647438	0.903955	0.588425	NaN	NaN	NaN
0.838816	0.889428	0.738699	0.340623	0.670169	0.515602	0.427899	0.883326
0.755796	0.342011	0.679823	0.744195	0.772469	0.558399	0.805701	NaN
0.650976	NaN	NaN	NaN	NaN	NaN	NaN	NaN
0.494665	0.664943	0.524801	NaN	NaN	NaN	NaN	NaN
0.672601	0.720658	0.814151	0.651497	0.687127	0.803473	0.517697	NaN
0.672601	0.720658	0.635344	0.774714	0.611084	0.910405	0.894758	0.949998
0.486093	0.581495	0.613238	0.569301	0.68529	0.693932	NaN	NaN
0.486093	0.581495	0.613238	0.569301	0.68529	0.756325	NaN	NaN
0.546164	0.583981	0.39963	0.563972	0.721248	NaN	NaN	NaN
0.546164	0.583981	0.39963	0.563972	0.636349	0.649856	0.875404	0.6451
0.566228	0.580543	0.640078	0.644844	0.539001	0.772402	NaN	NaN
0.566228	0.643301	NaN	NaN	NaN	NaN	NaN	NaN
0.420844	0.665147	NaN	NaN	NaN	NaN	NaN	NaN
0.548271	0.626165	0.8139	0.636467	NaN	NaN	NaN	NaN
0.433328	0.484273	0.736464	0.497882	0.670406	0.740969	0.637919	0.541998
0.257787	0.380834	0.873904	0.905776	0.788093	NaN	NaN	NaN
0.257787	0.380834	0.873904	0.905776	0.778735	NaN	NaN	NaN
0.756153	NaN	NaN	NaN	NaN	NaN	NaN	NaN
0.542435	NaN	NaN	NaN	NaN	NaN	NaN	NaN
0.515978	0.472194	0.847454	NaN	NaN	NaN	NaN	NaN
0.375304	0.349388	0.87741	0.821891	0.874088	0.835511	0.875864	0.797763
0.8231	0.868856	0.603353	0.850572	0.665084	0.672393	0.275482	NaN
0.8231	0.868856	0.603353	0.850572	0.650733	NaN	NaN	NaN
0.553614	0.634021	0.499445	0.740485	0.515304	0.599056	NaN	NaN
0.611954	0.697318	0.586703	0.375855	0.574988	0.701061	0.569087	0.542448
0.572598	NaN	NaN	NaN	NaN	NaN	NaN	NaN
0.446151	0.612577	0.766359	NaN	NaN	NaN	NaN	NaN
0.655705	0.69259	0.678061	0.571509	NaN	NaN	NaN	NaN
0.655705	0.69259	0.678061	0.585954	NaN	NaN	NaN	NaN
0.430651	NaN	NaN	NaN	NaN	NaN	NaN	NaN
0.627111	0.657131	0.574214	0.807833	0.666386	0.72991	0.763253	0.616096
0.557958	0.628265	0.637526	0.678199	0.288954	0.474186	0.50579	0.88123
0.291641	0.411353	0.767352	0.926405	0.634175	0.697675	NaN	NaN
0.291641	0.411353	0.611769	0.671855	0.410709	0.443853	0.542887	0.466858
0.515275	0.660341	0.72539	0.80261	0.482213	0.528298	0.613069	0.649699
0.364961	0.526422	0.648698	0.861776	0.878463	0.678085	0.57812	NaN
0.364961	0.526422	0.648698	0.861776	0.878463	0.79447	0.657536	0.802735
0.364961	0.526422	0.648698	0.861776	0.878463	0.79447	0.657536	0.759046
0.806263	0.345063	0.469879	0.433618	0.545473	0.796563	0.318824	NaN
0.69505	0.876169	0.484135	0.523581	NaN	NaN	NaN	NaN
0.775372	NaN	NaN	NaN	NaN	NaN	NaN	NaN
0.476317	0.606189	0.777487	0.772027	0.535074	0.555412	0.787406	0.409451
0.752349	0.81332	0.450507	0.54085	0.63842	NaN	NaN	NaN
0.586423	0.667874	0.522498	0.508348	0.623496	0.774648	0.806673	NaN
0.586423	0.667874	0.522498	0.508348	0.623496	0.837389	NaN	NaN
0.490046	0.620329	0.454049	0.618408	0.529105	0.455351	0.885277	NaN
0.430797	0.435481	0.577887	0.859948	0.948742	0.655657	0.773319	0.397824
0.430797	0.435481	0.577887	0.859948	0.948742	0.655657	0.773319	0.716628
0.528437	0.699621	0.569224	0.482128	0.431144	0.655078	0.588468	0.846619
0.833691	0.542564	0.522725	0.549592	0.689878	0.608219	0.523987	0.767366
0.547111	0.581757	0.686606	0.718704	0.645616	0.674697	0.685038	0.861637
0.547111	0.398201	NaN	NaN	NaN	NaN	NaN	NaN
0.547111	0.581757	0.686606	0.718704	0.645616	0.674697	0.685038	0.745567
0.564816	0.661688	0.574904	NaN	NaN	NaN	NaN	NaN
0.368838	0.483215	0.405049	0.60256	0.472065	0.494846	0.562012	0.944973
0.363419	0.495959	0.61512	0.674583	0.264776	0.518345	0.72992	NaN
0.323587	0.443344	0.691059	NaN	NaN	NaN	NaN	NaN
0.208339	0.527546	0.336359	0.712322	0.643886	0.606044	0.688725	0.433648
0.450353	0.447867	0.917039	0.770741	0.750323	0.571774	0.617395	NaN
0.687721	0.655319	0.787482	0.399781	0.497011	NaN	NaN	NaN
0.687721	0.655319	0.787482	0.399781	0.464072	0.69968	0.625222	0.588709
0.749865	0.743222	NaN	NaN	NaN	NaN	NaN	NaN
0.392066	0.43449	0.726322	0.38267	0.52039	0.4871	0.540898	0.3775
0.667068	0.521304	0.582995	0.667804	NaN	NaN	NaN	NaN
0.667068	0.521304	0.582995	0.717345	0.488861	0.941251	NaN	NaN
0.667068	0.521304	0.582995	0.717345	0.488861	0.542841	NaN	NaN
0.643101	0.774202	0.884295	0.482073	0.476465	NaN	NaN	NaN
0.643101	0.774202	0.884295	0.863049	0.683807	0.509674	0.574005	0.720005
0.385318	0.47519	0.877155	0.780764	0.493758	0.796299	0.684606	NaN
0.392797	0.462906	0.540753	0.706313	0.318117	0.400721	0.807528	NaN
0.495588	0.594389	0.735021	0.772165	0.446904	0.766679	0.809675	0.731424
0.547504	0.691329	0.252708	0.524639	0.57442	0.698978	0.372763	NaN
0.526934	0.428445	0.499304	0.598259	0.479172	0.568537	0.838299	0.7971
0.526934	0.428445	0.499304	0.598259	0.479172	0.908136	NaN	NaN
0.26899	0.50134	0.71963	0.918989	0.760887	0.461754	0.869605	0.825472
0.359137	0.342515	0.594456	0.607308	0.647117	NaN	NaN	NaN
0.359137	0.342515	0.594456	0.607308	0.324698	0.739252	0.721974	0.889149
0.313665	0.363587	0.501785	0.673858	0.608997	0.554055	0.535447	0.9598
0.313665	0.363587	0.501785	0.673858	0.608997	0.554055	0.670509	0.72701
0.399859	0.177348	0.749342	0.158591	0.649532	0.448234	NaN	NaN
0.399859	0.177348	0.749342	0.158591	0.649532	0.4644	0.814175	0.427683
0.458241	0.780046	0.511939	0.668615	0.93704	0.490474	0.857114	0.734928
0.10097	0.287333	0.554427	0.679623	0.733309	0.412669	0.618354	0.857916
0.413871	0.754093	0.338899	0.536162	0.245287	0.496795	0.641945	NaN
0.413871	0.754093	0.338899	0.536162	0.245287	0.496795	0.79516	0.792156
0.136956	0.630668	0.791993	0.476166	0.705186	0.903852	0.679409	NaN
0.381034	0.525174	0.655674	0.924105	0.740986	NaN	NaN	NaN
0.184715	0.42143	0.618655	0.619326	0.751561	0.537886	0.535674	0.946538
0.184715	0.42143	0.618655	0.619326	0.751561	0.537886	0.737488	0.683489
0.427535	0.41876	NaN	NaN	NaN	NaN	NaN	NaN
0.700108	NaN	NaN	NaN	NaN	NaN	NaN	NaN
0.635794	0.399997	0.584534	0.323635	0.776652	0.502974	0.885663	0.30433
0.515882	0.65321	0.40608	0.773273	0.795421	0.788298	0.68469	0.865901
0.378031	0.477362	0.201826	0.487133	0.542581	0.653244	0.68966	0.621689
0.536967	0.668449	0.329598	0.708671	NaN	0.672831	0.608853	0.792149
0.352902	0.574563	0.535123	0.429941	0.61335	0.647681	0.705731	0.686718
0.352902	0.574563	0.535123	0.909843	0.701785	NaN	NaN	NaN
0.352902	0.574563	0.535123	0.429941	0.61335	0.647681	0.469889	0.869154
0.700219	NaN	NaN	NaN	NaN	NaN	NaN	NaN
0.347564	0.426497	0.73719	0.767156	NaN	0.839683	0.593324	0.728332
0.322481	0.342994	0.747815	0.483456	0.718494	0.710067	0.632165	0.764109
0.510605	0.509632	0.391709	NaN	NaN	NaN	NaN	NaN
0.619415	0.469611	0.419446	0.642878	NaN	0.711953	0.499386	0.902907
0.38236	0.573432	0.283071	0.583031	0.869993	0.838667	0.648874	NaN
0.38236	0.377914	0.388925	0.802477	0.514865	0.728333	0.92695	0.753945
0.455316	0.493989	0.827852	0.708442	0.64525	0.340624	0.665535	NaN
0.45015	0.481466	0.460098	0.625113	0.419935	0.549097	0.736332	0.794059
0.586098	0.808487	NaN	NaN	NaN	NaN	NaN	NaN
0.532089	0.495328	0.445776	0.280396	0.754509	0.666979	0.808873	0.9061
0.521823	0.514106	0.540998	0.402252	NaN	0.472242	0.688541	0.465392
0.435568	0.274684	0.330709	0.562791	NaN	0.532962	0.936243	0.740224
0.391724	0.424791	0.671086	0.672758	NaN	0.795759	0.387866	0.882599
0.308657	0.480738	0.553555	0.600556	NaN	0.8087	0.840905	NaN
0.453966	0.598138	NaN	NaN	NaN	NaN	NaN	NaN
0.594586	0.613542	0.547914	0.593811	0.723633	0.557313	0.698691	0.828358
0.430391	0.235504	NaN	NaN	NaN	NaN	NaN	NaN
0.448458	0.522306	0.683466	0.704169	NaN	0.871071	0.844288	0.761057
0.652905	0.661665	NaN	NaN	NaN	NaN	NaN	NaN
0.373689	0.205247	NaN	NaN	NaN	NaN	NaN	NaN
0.618318	0.634962	NaN	NaN	NaN	NaN	NaN	NaN
0.591533	0.578009	0.259365	0.748862	NaN	0.563849	0.840548	0.916515
0.537989	0.616994	NaN	NaN	NaN	NaN	NaN	NaN
0.382985	0.362691	NaN	NaN	NaN	NaN	NaN	NaN
0.480091	0.597504	NaN	NaN	NaN	NaN	NaN	NaN
0.355994	0.498477	NaN	NaN	NaN	NaN	NaN	NaN
0.8114	0.881026	NaN	NaN	NaN	NaN	NaN	NaN
0.599493	0.506295	NaN	NaN	NaN	NaN	NaN	NaN
0.572331	0.702735	NaN	NaN	NaN	NaN	NaN	NaN
0.489933	0.5536	NaN	NaN	NaN	NaN	NaN	NaN
0.361584	0.219563	NaN	NaN	NaN	NaN	NaN	NaN
0.544555	0.597266	NaN	NaN	NaN	NaN	NaN	NaN
0.477074	0.563093	NaN	NaN	NaN	NaN	NaN	NaN
0.590773	0.658588	NaN	NaN	NaN	NaN	NaN	NaN
