# Supplementary material for: Fluctuations of the transcription factor ATML1 generate the pattern of giant cells in the Arabidopsis sepal
Source: eLife. 2017 Feb 1;6:e19131. doi: 10.7554/eLife.19131 (PMC5333958; doi:10.7554/eLife.19131)
Supplement: Supplementary file 1. — See readme files within the different folders for further information. All raw image confocal tif files and example image processing files may be downloaded from: http://dx.doi.org/10.7946/P29G6M DOI: http://dx.doi.org/10.7554/eLife.19131.046 [file elife-19131-supp1.zip › lineage files/PDF1#3 selected lineages ATML1_Manuscript_Final.xlsx]

## Sheet: info
lineages	78	81	70	49	69	84	61	89	area	46.2145	43.1733	48.0631	47.3475	55.7555	92.2937	73.9127	107.71	concentration	30.4	25.3453	29.6067	29.4081	22.4845	34.5288	19.6839	11.1453	ploidy	3	3	4	4	4	4	4	4
	96	97	55	35	26	53	79	79		36.1964	30.0543	24.3297	31.6047	42.3384	62.8755	86.1677	88.8055		28.3526	25.2817	22.7377	30.0075	27.5324	30.5482	24.8676	10.5188		1	1	1	1	3	3	4	4
	99	64	49	29	15	23	30	16		20.1555	25.9994	26.4764	29.7562	38.1046	53.5855	62.6535	87.9262		27.6065	30.3601	24.3446	32.7114	25.8122	28.2626	19.0086	14.687		1	1	1	1	3	3	3	4
	101	93	76	56	75	100	99	97		20.2747	22.0041	22.183	20.5133	36.912	50.0176	73.7595	79.0457		23.4441	31.0163	19.8925	26.1628	25.0404	37.2369	23.4465	9.7119		1	1	1	1	3	3	4	4
	107	110	101	83	98	96	71	81		43.1136	40.788	46.453	55.6363	55.2189	65.5009	55.2239	52.0523		29.426	32.8596	35.6264	46.6902	28.6274	28.9733	24.086	10.7027		3	4	4	4	4	4	4	4
	110	109	83	64	76	109	107	100		40.6091	42.2788	38.8202	51.5813	63.8058	94.2459	115.809	168.027		30.7739	31.622	26.9155	33.3954	31.7065	27.6136	23.123	16.3051		3	4	4	4	4	4	4	4
	112	78	61	54	28	40	33	20		18.0684	23.4948	29.7562	29.458	44.7237	41.8721	72.534	85.6402		29.1122	34.9898	30.8176	30.6437	40.5133	46.7862	33.0549	12.7207		1	1	1	1	3	3	4	4
	120	87	78	71	57	50	29	15		30.2332	26.7746	36.6734	38.4624	54.4436	68.3956	81.4955	86.9591		40.929	26.539	36.1902	37.4868	38.9036	37.7657	29.0536	22.276		1	1	3	3	3	3	4	4
	123	107	105	86	97	89	59	48		34.3478	32.7974	34.4671	37.8064	43.8888	34.6017	38.8329	12.3097		36.7205	31.2255	26.936	37.5363	35.9579	26.1089	21.4477	7.1		1	1	1	3	3	3	3	1
	123	107	105	86	97	89	59	71		34.3478	32.7974	34.4671	37.8064	43.8888	34.6017	38.8329	20.223		36.7205	31.2255	26.936	37.5363	35.9579	26.1089	21.4477	9.00435		1	1	1	3	3	3	3	1
	129	95	79	66	53	51	39	23		13.8345	20.9903	22.2426	30.8295	34.2882	50.6908	64.5683	84.4971		25.8922	32.3068	26.3673	47.9052	38.6783	31.7291	41.637	12.0905		1	1	1	1	1	3	3	4
	138	111	97	82	63	71	60	38		18.9032	17.2932	14.1327	22.8985	34.8845	40.5257	62.1939	105.599		30.1703	28.8207	22.2236	36.4974	39.1829	35.2973	25.8239	19.602		1	1	1	1	1	3	3	4
	141	133	111	94	100	118	115	109		28.7424	25.4627	29.1002	33.2744	52.2373	59.4422	89.9974	104.017		32.3008	30.5621	33.0656	37.8566	40.2728	34.8867	27.72	12.9966		1	1	1	1	3	3	4	4
	148	130	102	93	93	113	112	110		45.0218	43.5311	45.6778	58.9756	73.5257	97.2752	135.953	206.363		39.1841	34.5397	35.3081	61.2386	38.047	36.7121	37.6355	24.957		3	3	3	3	3	4	4	4
	158	148	126	113	116	123	111	99		34.5863	33.9304	38.5816	45.2007	64.9984	78.9646	83.4103	100.412		39.2534	26.5993	29.2195	38.0145	42.0431	55.0989	31.3792	18.7706		1	1	3	3	3	4	4	4
	160	136	124	109	101	106	81	61		36.3156	40.788	44.7237	53.5492	82.7686	84.754	123.928	121.954		41.3793	33.3655	37.756	41.853	47.5865	34.6831	32.8158	21.4989		3	3	3	3	4	4	4	4
	162	139	103	87	73	111	110	106		27.1324	27.2516	27.192	31.1873	41.0862	50.5562	71.3085	85.1126		31.5143	31.6827	31.6974	34.6367	34.5486	27.0506	23.0752	9.88326		1	1	1	1	3	3	4	4
	163	141	104	80	61	108	114	101		27.4305	28.981	27.7287	27.9076	35.4212	54.0568	61.7344	47.9198		31.337	34.8045	32.9892	36.4594	27.3822	32.0648	23.5608	9.66055		1	1	1	1	1	3	3	4
	168	153	132	115	117	129	124	113		30.9488	33.2148	28.325	33.3341	46.6319	58.5671	88.3123	113.249		32.2852	37.553	26.6526	35.7567	30.2864	39.8184	35.1483	20.9651		1	1	1	1	3	4	4	4
	169	143	114	92	70	91	103	83		22.8389	24.2104	28.325	29.7562	39.3568	44.2956	65.7172	70.9565		36.0992	38.7167	36.0779	39.2946	38.8985	35.807	34.662	17.3941		1	1	1	1	3	3	3	4
	170	150	130	116	115	124	105	84		36.0175	35.779	35.779	47.8245	67.3837	74.7909	77.2828	91.6191		36.2583	34.3083	30.19	42.7469	51.3513	49.5329	31.558	23.4808		1	1	1	3	3	4	4	4
	171	137	121	103	87	98	106	74		27.0131	30.9488	29.6369	34.8845	43.71	63.1448	78.2786	115.711		37.34	39.7514	32.3702	44.9932	40.7108	40.3337	27.0108	15.8989		1	1	1	1	3	3	4	4
	172	147	118	104	90	116	118	92		35.2423	36.7927	37.2101	43.1136	63.0306	80.2437	112.746	121.338		38.8206	36.8801	35.4888	37.1494	45.2261	39.2643	31.1433	14.5		1	3	3	3	4	4	4	4
	174	151	134	117	111	117	98	80		32.0222	36.0771	39.7146	52.5951	74.8376	80.5803	108.38	137.517		36.2551	37.3306	33.9489	42.8821	47.4048	37.6107	31.3555	17.3485		1	3	3	3	4	4	4	4
	175	154	123	105	96	119	121	108		24.449	21.7059	30.7103	32.4992	42.577	56.9515	77.8956	90.7399		31.339	24.3242	34.6563	30.3284	37.1401	39.1537	34.3324	10.9002		1	1	1	1	3	3	4	4
	176	157	140	121	123	132	123	111		53.7281	55.517	27.5498	74.0624	93.3234	129.117	156.94	221.574		36.818	37.8475	26.0108	49.6288	41.147	42.6465	37.6823	31.356		4	4	4	4	4	4	4	4
	177	149	127	111	102	114	108	86		12.6419	14.4905	15.0868	18.2473	30.7699	36.2174	50.5517	71.0444		30.1415	26.4609	27.8972	34.8987	39.9826	40.4461	29.1	9.45173		1	1	1	1	1	3	3	4
	178	155	131	114	108	126	122	107		44.187	45.32	41.5632	52.9529	73.5257	91.8898	139.4	192.031		45.1242	46.2789	30.1176	40.5259	52.3179	34.6227	38.5923	24.9071		3	3	3	3	3	4	4	4
	179	156	137	123	122	130	119	98		28.2654	30.3525	38.1642	41.1458	59.2142	61.5291	87.3166	106.039		32.1329	37.279	35.8531	38.7826	42.3776	33.8928	36.4596	20.6468		1	1	3	3	3	4	4	4
	180	152	129	110	105	120	113	95		19.4995	23.3756	22.7196	32.9763	39.2376	44.8341	64.2619	93.3777		26.8838	34.5587	32.8399	54.613	35.4012	30.8408	35.6627	18.4492		1	1	1	1	3	3	3	4
	181	159	139	124	119	128	117	96		37.9853	40.0724	45.4989	52.118	71.6175	89.8029	113.818	154.223		36.9451	34.8423	41.8034	41.2632	41.3772	40.9925	37.9307	23.2993		3	3	3	3	4	4	4	4
	182	160	141	122	118	131	125	112		37.2101	36.3753	40.0128	40.788	56.4115	79.7051	101.869	146.397		42.9631	34.7934	34.9836	38.2734	30.6163	43.1199	33.5887	26.1922		3	3	3	3	3	4	4	4
	183	158	136	120	112	125	120	104		36.6138	37.9257	42.2192	50.0905	65.5351	89.6682	118.72	159.059		43.0896	33.1981	35.7175	42.3774	52.1802	42.9872	41.5645	18.6341		3	3	3	3	3	4	4	4

## Sheet: normalized
1.18714	0.989754	1.15616	1.14841	0.878037	1.34838	0.768673	0.435233
1.10719	0.987272	0.887927	1.17182	1.07516	1.19293	0.971097	0.410768
1.07806	1.18559	0.950675	1.27741	1.00799	1.10368	0.742299	0.573539
0.915511	1.21121	0.776817	1.02168	0.977847	1.45413	0.915605	0.379257
1.14911	1.28319	1.39124	1.82329	1.11792	1.13143	0.940577	0.417949
1.20174	1.23486	1.05107	1.30412	1.23817	1.07833	0.902972	0.636726
1.13685	1.36638	1.20345	1.19666	1.58208	1.82704	1.29082	0.496755
1.59831	1.03637	1.41326	1.46389	1.51922	1.47478	1.13456	0.869897
1.43396	1.21938	1.05187	1.46582	1.40418	1.01957	0.837551	0.277261
1.43396	1.21938	1.05187	1.46582	1.40418	1.01957	0.837551	0.351627
1.01111	1.26161	1.02966	1.87074	1.51042	1.23905	1.62596	0.472145
1.17818	1.12547	0.86785	1.42525	1.53012	1.37839	1.00844	0.765473
1.26137	1.19347	1.29124	1.47833	1.57269	1.36235	1.08249	0.507528
1.53017	1.3488	1.37881	2.39142	1.48577	1.43364	1.4697	0.974589
1.53288	1.03872	1.14104	1.4845	1.64182	2.15165	1.22538	0.733006
1.61589	1.30295	1.4744	1.63439	1.85829	1.3544	1.28148	0.839549
1.23066	1.23723	1.23781	1.35259	1.34915	1.05635	0.901104	0.385949
1.22373	1.35914	1.28826	1.42377	1.06929	1.25215	0.920067	0.377252
1.26076	1.46647	1.04081	1.39633	1.18271	1.55494	1.37257	0.818702
1.4097	1.51192	1.40887	1.53448	1.51902	1.39829	1.35358	0.679251
1.41591	1.33977	1.17894	1.6693	2.00531	1.9343	1.23236	0.916944
1.45815	1.55232	1.26408	1.75702	1.58979	1.57506	1.05479	0.620866
1.51598	1.4402	1.38586	1.45071	1.76611	1.5333	1.21617	0.566236
1.41579	1.45779	1.32573	1.67458	1.85119	1.46873	1.22446	0.677471
1.22381	0.949878	1.35336	1.18435	1.45035	1.52898	1.3407	0.425661
1.43777	1.47797	1.01574	1.93804	1.60682	1.66538	1.47152	1.22447
1.17705	1.03332	1.08941	1.36282	1.56135	1.57945	1.13638	0.369097
1.76213	1.80723	1.17612	1.58257	2.04306	1.35204	1.50706	0.97264
1.25482	1.45577	1.40009	1.51449	1.65488	1.32354	1.42378	0.806272
1.04983	1.34954	1.28242	2.13268	1.38244	1.20436	1.39266	0.720454
1.44273	1.36062	1.63246	1.61136	1.61581	1.60079	1.48122	0.909856
1.67774	1.35871	1.36614	1.49461	1.19559	1.68387	1.31167	1.02283
1.68268	1.29641	1.3948	1.65487	2.03768	1.67868	1.62313	0.727674
