# Supplementary material for: Fluctuations of the transcription factor ATML1 generate the pattern of giant cells in the Arabidopsis sepal
Source: eLife. 2017 Feb 1;6:e19131. doi: 10.7554/eLife.19131 (PMC5333958; doi:10.7554/eLife.19131)
Supplement: Source code 1. — DOI: http://dx.doi.org/10.7554/eLife.19131.047 [file elife-19131-code1.zip]

Archive with 75 entries (64 files):
- ATML1_Source_code_1/
- ATML1_Source_code_1/classComparison_CV.pdf
- __MACOSX/
- __MACOSX/ATML1_Source_code_1/
- __MACOSX/ATML1_Source_code_1/._classComparison_CV.pdf
- ATML1_Source_code_1/classifyTrueFalse.m
- __MACOSX/ATML1_Source_code_1/._classifyTrueFalse.m
- ATML1_Source_code_1/importCostanza.m
- __MACOSX/ATML1_Source_code_1/._importCostanza.m
- ATML1_Source_code_1/importDataCostanza.m
- __MACOSX/ATML1_Source_code_1/._importDataCostanza.m
- ATML1_Source_code_1/importDataTrackingMGX.m
- __MACOSX/ATML1_Source_code_1/._importDataTrackingMGX.m
- ATML1_Source_code_1/main.m
- __MACOSX/ATML1_Source_code_1/._main.m
- ATML1_Source_code_1/make2DTimecourse.m
- __MACOSX/ATML1_Source_code_1/._make2DTimecourse.m
- ATML1_Source_code_1/makeLineageForward.m
- __MACOSX/ATML1_Source_code_1/._makeLineageForward.m
- ATML1_Source_code_1/readme.txt
- __MACOSX/ATML1_Source_code_1/._readme.txt
- ATML1_Source_code_1/source_data/
- ATML1_Source_code_1/source_data/costanza/
- ATML1_Source_code_1/source_data/costanza/t_00.txt
- __MACOSX/ATML1_Source_code_1/source_data/
- __MACOSX/ATML1_Source_code_1/source_data/costanza/
- __MACOSX/ATML1_Source_code_1/source_data/costanza/._t_00.txt
- ATML1_Source_code_1/source_data/costanza/t_08.txt
- __MACOSX/ATML1_Source_code_1/source_data/costanza/._t_08.txt
- ATML1_Source_code_1/source_data/costanza/t_16.txt
- __MACOSX/ATML1_Source_code_1/source_data/costanza/._t_16.txt
- ATML1_Source_code_1/source_data/costanza/t_24.txt
- __MACOSX/ATML1_Source_code_1/source_data/costanza/._t_24.txt
- ATML1_Source_code_1/source_data/costanza/t_32.txt
- __MACOSX/ATML1_Source_code_1/source_data/costanza/._t_32.txt
- ATML1_Source_code_1/source_data/costanza/t_40.txt
- __MACOSX/ATML1_Source_code_1/source_data/costanza/._t_40.txt
- ATML1_Source_code_1/source_data/costanza/t_48.txt
- __MACOSX/ATML1_Source_code_1/source_data/costanza/._t_48.txt
- ATML1_Source_code_1/source_data/costanza/t_56.txt
- __MACOSX/ATML1_Source_code_1/source_data/costanza/._t_56.txt
- ATML1_Source_code_1/source_data/costanza/t_64.txt
- __MACOSX/ATML1_Source_code_1/source_data/costanza/._t_64.txt
- __MACOSX/ATML1_Source_code_1/source_data/._costanza
- ATML1_Source_code_1/source_data/raw/
- __MACOSX/ATML1_Source_code_1/source_data/._raw
- ATML1_Source_code_1/source_data/segmentation/
- __MACOSX/ATML1_Source_code_1/source_data/._segmentation
- ATML1_Source_code_1/source_data/tracking/
- ATML1_Source_code_1/source_data/tracking/translational1_00h08h.csv
- __MACOSX/ATML1_Source_code_1/source_data/tracking/
- __MACOSX/ATML1_Source_code_1/source_data/tracking/._translational1_00h08h.csv
- ATML1_Source_code_1/source_data/tracking/translational1_08h16h.csv
- __MACOSX/ATML1_Source_code_1/source_data/tracking/._translational1_08h16h.csv
- ATML1_Source_code_1/source_data/tracking/translational1_16h24h.csv
- __MACOSX/ATML1_Source_code_1/source_data/tracking/._translational1_16h24h.csv
- ATML1_Source_code_1/source_data/tracking/translational1_24h32h.csv
- __MACOSX/ATML1_Source_code_1/source_data/tracking/._translational1_24h32h.csv
- ATML1_Source_code_1/source_data/tracking/translational1_32h40h.csv
- __MACOSX/ATML1_Source_code_1/source_data/tracking/._translational1_32h40h.csv
- ATML1_Source_code_1/source_data/tracking/translational1_40h48h.csv
- __MACOSX/ATML1_Source_code_1/source_data/tracking/._translational1_40h48h.csv
- ATML1_Source_code_1/source_data/tracking/translational1_48h56h.csv
- __MACOSX/ATML1_Source_code_1/source_data/tracking/._translational1_48h56h.csv
- ATML1_Source_code_1/source_data/tracking/translational1_56h64h.csv
- __MACOSX/ATML1_Source_code_1/source_data/tracking/._translational1_56h64h.csv
- __MACOSX/ATML1_Source_code_1/source_data/._tracking
- __MACOSX/ATML1_Source_code_1/._source_data
- ATML1_Source_code_1/workspace_ATML1_LGOmutant.mat
- __MACOSX/ATML1_Source_code_1/._workspace_ATML1_LGOmutant.mat
- ATML1_Source_code_1/workspace_ATML1_translational_auxiliary.mat
- __MACOSX/ATML1_Source_code_1/._workspace_ATML1_translational_auxiliary.mat
- ATML1_Source_code_1/workspace_ATML1_translational_complete.mat
- __MACOSX/ATML1_Source_code_1/._workspace_ATML1_translational_complete.mat
- __MACOSX/._ATML1_Source_code_1
