# Supplementary material for: Fluctuations of the transcription factor ATML1 generate the pattern of giant cells in the Arabidopsis sepal
Source: eLife. 2017 Feb 1;6:e19131. doi: 10.7554/eLife.19131 (PMC5333958; doi:10.7554/eLife.19131)
Supplement: Source code 1. — DOI: http://dx.doi.org/10.7554/eLife.19131.047 [file elife-19131-code1.zip › ATML1_Source_code_1/classifyTrueFalse.m]

%%
% -----------------------------------------------------------------------------------------------------
% Find true positives/negatives (TP/TN), false positives/negatives (FP/FN)
%
% Input 
% - 2 classes to be classified (in this example, small and giant) 
% - classification threshold (cutoff)
%
% Output 
% - Number of TP, TN, FP and FN
% -----------------------------------------------------------------------------------------------------

function [TP, TN, FP, FN] = classifyTrueFalse(small,giant,threshold)
    
    TP=0;
    TN=0;
    FP=0;
    FN=0;

    for i=1:size(small,1)
        
        if small(i)<=threshold
            
            TN=TN+1;
            
        else
            
            FP=FP+1;
            
        end
        
    end
    
    for i=1:size(giant,1)
        
        if giant(i)<=threshold
            
            FN=FN+1;
            
        else
            
            TP=TP+1;
            
        end
        
    end
                       
end
