# Supplementary material for: Fluctuations of the transcription factor ATML1 generate the pattern of giant cells in the Arabidopsis sepal
Source: eLife. 2017 Feb 1;6:e19131. doi: 10.7554/eLife.19131 (PMC5333958; doi:10.7554/eLife.19131)
Supplement: Source code 1. — DOI: http://dx.doi.org/10.7554/eLife.19131.047 [file elife-19131-code1.zip › ATML1_Source_code_1/importCostanza.m]

% -------------------------------------------------------------------------
% Function - import Costanza data from output tables
% To be used within function importDataCostanza.m
%
% Input -  complete path to directory where all costanza data tables are 
% located (including filename.txt)
%
% Output - array with Costanza BOA output
%
% Cell ids numbers are changed (+2: 0 -> 2; 1 -> 3; etc) for compatibility
% with ALT (tracking)
% -------------------------------------------------------------------------

function [dataset] = importCostanza(filename)

    delimiterIn = ' ';
    headerlinesIn = 1;
    A = importdata(filename,'\t',1);
    dataset=A.data;
    clear A

    dataset(:,1)=dataset(:,1)+2;


end
