# Supplementary material for: Fluctuations of the transcription factor ATML1 generate the pattern of giant cells in the Arabidopsis sepal
Source: eLife. 2017 Feb 1;6:e19131. doi: 10.7554/eLife.19131 (PMC5333958; doi:10.7554/eLife.19131)
Supplement: Source code 1. — DOI: http://dx.doi.org/10.7554/eLife.19131.047 [file elife-19131-code1.zip › ATML1_Source_code_1/importDataCostanza.m]

%%
% -------------------------------------------------------------------------
% Generate data structure for Costanza output data
%
% Requires function importCostanza.m
%
% Input:
% pathToFiles_costanza - complete path to directory where all costanza data
% tables are located
%
% Output:
% data_costanza - cell array with all the costanza tables (each element
% in the array corresponds to a time point)
% -------------------------------------------------------------------------

function [data_costanza] = importDataCostanza(pathToFiles_costanza)

    filelist_costanza=dir(strcat(pathToFiles_costanza,'*.txt')); % Assumes Costanza data files are .txt

    for i=1:size(filelist_costanza,1)

        data_costanza{i} = importCostanza(strcat(pathToFiles_costanza,filelist_costanza(i).name));

    end
    
end
