# Supplementary material for: Fluctuations of the transcription factor ATML1 generate the pattern of giant cells in the Arabidopsis sepal
Source: eLife. 2017 Feb 1;6:e19131. doi: 10.7554/eLife.19131 (PMC5333958; doi:10.7554/eLife.19131)
Supplement: Source code 1. — DOI: http://dx.doi.org/10.7554/eLife.19131.047 [file elife-19131-code1.zip › ATML1_Source_code_1/importDataTrackingMGX.m]

%%
% -------------------------------------------------------------------------
% Import lineage tracking data
%
% Input:
% pathToFiles_track - complete path to directory where all MGX parent label
% files are located
%
% Output:
% data_tracking - cell array with all the parent label tables (each element
% in the array corresponds to a time point
% -------------------------------------------------------------------------

function [data_tracking] = importDataTrackingMGX(pathToFiles_track)

    filelist_track=dir(strcat(pathToFiles_track,'*.csv')); % Assumes Costanza data files are .txt

    for i=1:size(filelist_track,1)

        data_tracking{i} = csvread(strcat(pathToFiles_track,filelist_track(i).name),1);
        data_tracking{i}(:,[1,2])=data_tracking{i}(:,[2,1]);
    
    end
    
end
