# Supplementary material for: Fluctuations of the transcription factor ATML1 generate the pattern of giant cells in the Arabidopsis sepal
Source: eLife. 2017 Feb 1;6:e19131. doi: 10.7554/eLife.19131 (PMC5333958; doi:10.7554/eLife.19131)
Supplement: Source code 1. — DOI: http://dx.doi.org/10.7554/eLife.19131.047 [file elife-19131-code1.zip › ATML1_Source_code_1/main.m]

% ----------------------------------------------------------------------------------------------------
% "Fluctuations of the transcription factor ATML1 generate the pattern of 
% giant cells in the Arabidopsis sepal"
%
% Heather M. Meyer, Jose Teles, Pau Formosa-Jordan, Yassin Refahi, Rita San-
% Bento, Gwyneth Ingram, Henrik Jonsson, James C. W. Locke, and Adrienne H.
% K. Roeder
%
% Image analysis and quantification MATLAB code:
%
% - This set of MATLAB functions is structured to perform the analysis on a
% per single plant time course basis.
%
% - It requires four sets of input files: (1) raw intensity fluorescence
% image stacks; (2) nuclear segmentation stacks (in our case, segmented
% with Costanza); (3) Costanza quantification output data; and (4)
% MorphographX-corrected parental label correspondence files for tracking
% (in our case, tracked using ALT).
%
% The following external functions are required:
%
% 'rgb', by Kristjan Jonasson
% https://uk.mathworks.com/matlabcentral/fileexchange/24497-rgb-triple-of-color-name--version-2
%
% 'plotSpread', by Jonas
% https://uk.mathworks.com/matlabcentral/fileexchange/37105-plot-spread-points--beeswarm-plot-
%
% Version 12/10/2016
% ----------------------------------------------------------------------------------------------------

%% SECTION 1
% Import files
% Indicate full path of folder containing all files related to a given time
% course. Recommend one folder per data type: raw, segmented, Costanza and
% tracking.
%
% NOTE: inside the folder, files should be named such that MATLAB imports them in the
% correct order automatically (e.g file_0h.tif may be imported after
% file_16h.tif, so it sould be named file_00h.tif instead)

% Get current path
path=pwd;

% Raw intensity files: single channel tif files of raw intensity signal
pathToFiles_raw=strcat(path,'/source_data/raw/'); %insert full path here
filelist_raw=dir(strcat(pathToFiles_raw,'*.tif')); % assumes .tif file extension

% Nuclear segmentation files: segmentation tif files for each raw stack
pathToFiles_segmented=strcat(path,'/source_data/segmentation/'); %insert full path here
filelist_segmented=dir(strcat(pathToFiles_segmented,'*.tif')); % assumes .tif file extension

% Import Costanza data: txt files of Costanza quantification for each stack
% NOT: Costanza exports .xls files, change extension to txt
% Requires importDataCostanza.m file
[data_costanza] = importDataCostanza(strcat(path,'/source_data/costanza/'))%insert full path here

% Import tracking data: csv files with MorphoGraphX file format
% Requires importDataTrackingMGX.m file
[data_tracking] = importDataTrackingMGX(strcat(path,'/source_data/tracking/'));%insert full path here

%% SECTION 2
%Get images resolutions for every point in the time course

resolutions=[];

for k=1:size(filelist_segmented,1)
    
    fname=filelist_segmented(k).name;%segmented filename
    a=strcat(pathToFiles_segmented,fname);%form full path
    info= imfinfo(a); 
    resolutions(k,1)=info(1).Width;
    resolutions(k,2)=info(1).Height;
    info=[];
    
end


%% SECTION 3
% ------------------------------------------------------------------------
% LOAD AUXILIARY SET OF VARIABLES
% USE THIS SECTION OF THE CODE IF YOU IMPORTED THE EXAMPLE SOURCE DATA. 
% THIS WILL LOAD A WORKSPACE WITH ADDITIONAL REQUIRED VARIABLES FOR SOME OF 
% THE FIGURES (SEE README FILE)
% ------------------------------------------------------------------------
load workspace_ATML1_translational_auxiliary.mat


%% SECTION 4
% 2D nuclear projection and quantification
% Goes through each individual segmented stack, selects largest area slice
% for individual nuclei and performs quantification of shape parameters (on
% segmented stack) and signal intensity (on raw stack) for each of the
% slices.
%
% See Box 1 and Figure 10 in the paper for details
%
% Input - raw and segmented file lists from each time course
% Output - 'nuclearData' cell array containing shape and signal
% quantification variables for each maximal area nuclear slice, in each
% point of the timecourse
%
%IMPORTANT: requires a 'pixelSizes' 2-by-n array where the two rows
%correspond to the x and y pizel sizes in the raw intensity stack, and n
%corresponds to the number of points in the time course. Pixel sizes can be
%obtained, for instance, through the "Properties" option in ImageJ.
%
%EXAMPLE: pixelSizes=[0.25 0.25 0.28;0.25 0.25 0.28], for three time
%points, where the first two have pixel sizes 0.25x0.25 and the third has
%pixel sizes 0.28x0.28
%
% NOTE: This step can be time consuming depending on the size of the stack

nuclearData={}; %initialize output variable
    
for k=1:size(filelist_raw,1) %loops through each stack on the filelist
    
    k %counter to follow progress 
    
    fname=filelist_segmented(k).name;%segmented filename
    fname_intensity_raw=filelist_raw(k).name;%raw filename
    
    % Get number of slices in both raw and segmented stacks
    a=strcat(pathToFiles_segmented,fname);%full path
    info = imfinfo(a); 
    num_images = numel(info);%nr of slices in segmented stack
    
    
    b=strcat(pathToFiles_raw,fname_intensity_raw);%full path
    info_intensity_raw = imfinfo(b); 
    num_images_intensity_raw = numel(info_intensity_raw);%nr of slices in raw stack
    
    % Get intensities for each slice of the segmented stack
    for i=1:num_images_intensity_raw % loops through each raw slice
        
        %reads slice image and adds quantification to cell array
        %allIntensities_raw (1 element per slice)
        allIntensities_raw{1,i}=imread(b,i);
    
    end

    
    % Get region properties for all slices of the segmented stack
    for i=1:num_images % loops through each segmented slice
    
        img= imread(a,i);
        %for each slice get the properties of each segmented region
        %(corresponding to a nucleus)
        % Each element on 'allFrames' cell array contains the list of
        % properties for each segmented nucleus in that slice
        allFrames{1,i}=regionprops(img,'Area','BoundingBox','Centroid','ConvexHull','Eccentricity','MajorAxisLength','MinorAxisLength','Orientation','PixelList');
        nr_cells(1,i)=size(allFrames{1,i},1); %nr of nuclei segmented in each slice
        
        
    end

    total_cells(k)=max(nr_cells(1,:)); %total number of segmented nuclei over all slices
    
    % Loop through all slices for each nucleus, select largest slice and
    % calculate shape parameters
    for m=1:size(allFrames{1,i},1) 
    
        nr=[1:1:total_cells(k)];

        for j=1:size(nr,2)

            allAreas=[];
    
            for i=1:size(allFrames(m,:),2)
    
                if size(allFrames{m,i},1)>=nr(j)

                    allAreas(i)=allFrames{m,i}(nr(j)).Area;
                       
                else
                    allAreas(i)=0;
        
                end

            end
            [maxVal,index]=max(allAreas);%maximum area annotation 
            
            % Shape parameter annotation
            nuclearData{k,j}=allFrames{m,index}(nr(j));
            nuclearData{k,j}.id=nr(j);
            nuclearData{k,j}.AspectRatio=nuclearData{k,j}.BoundingBox(3) / nuclearData{k,j}.BoundingBox(4);
            nuclearData{k,j}.PixelList(:,3)=index;
            nuclearData{k,j}.AreaEccentricity=nuclearData{k,j}.Area*nuclearData{k,j}.Eccentricity;
        end
    
    end
    
    allFrames={};
    nr_cells=[];
    
    %Loop through every maximum area slice for each nucleus, retrieve
    %signal intensity from raw stack images 
    intList_raw=[];

    for i=1:size(nuclearData(k,:),2)
        
        if isempty(nuclearData{k,i})==0
            
            for j=1:size(nuclearData{k,i}.PixelList,1)
            
                intList_raw(j,1)=allIntensities_raw{1,nuclearData{k,i}.PixelList(j,3)}(nuclearData{k,i}.PixelList(j,2),nuclearData{k,i}.PixelList(j,1));
                
            end
        
        % Calculate mean, median and total (sum) intensities for a slice
        nuclearData{k,i}.sliceIntensities=intList_raw;
        nuclearData{k,i}.intMean=mean(intList_raw);
        nuclearData{k,i}.intMedian=median(intList_raw);
        nuclearData{k,i}.intSum=sum(intList_raw);
        
        % Correct area given pixel sizes
        nuclearData{k,i}.Area_corrected=nuclearData{k,i}.Area*pixelSizes(1,k)*pixelSizes(2,k);
         
        end
        
        intList_raw=[];
 
    end
    
    allIntensities_raw={};
    
end


%% SECTION 5
% ------------------------------------------------------------------------
% LOAD COMPLETE SET OF VARIABLES
% Use this part of the code to load an example workspace for the time
% course analyzed in Figure 4.
%
% USE THIS SECTION TO LOAD THE FULL SET OF VARIABLES ONLY IN CASE YOU 
% DIDN'T IMPORT THE EXAMPLE SOURCE DATA FROM THE 'source_data' FOLDER. 
% ------------------------------------------------------------------------
load workspace_ATML1_translational_complete.mat


%% SECTION 6
% Classify cells according to ploidy parameters
% See Box 2 and Figure 11 in the paper for details on ploidy classification

% Select cutoff value for classification (change according to needs)
area=40;
eccentricity=0.8;

% Count number of cells for each ploidy
count_2C=0;
count_4C=0;
count_8C=0;
count_nill=0; % used as control (should always be zero)

for i=1:size(nuclearData,1)
    
    for j=2:size(nuclearData,2)
        
        if isempty(nuclearData{i,j})==0
            
            if nuclearData{i,j}.Area_corrected <= area
                
                nuclearData{i,j}.Ploidy=1;
                    count_2C=count_2C+1;
                
            elseif nuclearData{i,j}.Area_corrected > area && nuclearData{i,j}.Eccentricity <= eccentricity
                
                nuclearData{i,j}.Ploidy=3;
                count_4C=count_4C+1;
                
            elseif nuclearData{i,j}.Area_corrected > area && nuclearData{i,j}.Eccentricity > eccentricity
                nuclearData{i,j}.Ploidy=4;
                count_8C=count_8C+1;
                
                
            else
                
                nuclearData{i,j}.Ploidy=0;
                count_nill=count_nill+1;
                
            end
            
        end
        
    end
    
end


%% SECTION 7
%Collect all quantified nuclear variables into individual arrays
%IMPORTANT: requires a 'pixelSizes' 2-by-n array where the two rows
%correspond to the x and y pizel sizes in the raw intensity stack, and n
%corresponds to the number of points in the time course. Pixel sizes can be
%obtained, for instance, through the "Properties" option in ImageJ.
%
%EXAMPLE: pixelSizes=[0.25 0.25 0.28;0.25 0.25 0.28], for three time
%points, where the first two have pixel sizes 0.25x0.25 and the third has
%pixel sizes 0.28x0.28

% Slice mean intensity
for i=1:size(nuclearData,1)
    
    for j=2:size(nuclearData,2)
        
        if isempty(nuclearData{i,j})==0
            
            allIntensities(i,j)=nuclearData{i,j}.intMean;
            
        end
        
    end

end
allIntensities(allIntensities==0)=NaN;%replace zeros with NaN (facilitates statistic calculations)


% Slice absolute intensity (NOT CORRECTED FOR PIXEL SIZES)
for i=1:size(nuclearData,1)
    
    for j=2:size(nuclearData,2)
        
        if isempty(nuclearData{i,j})==0
            
            allAbsolute_intensities(i,j)=nuclearData{i,j}.intSum;
            
        end
        
    end

end
allAbsolute_intensities(allAbsolute_intensities==0)=NaN;%replace zeros with NaN (facilitates statistic calculations)


% Slice area (NOT CORRECTED FOR PIXEL SIZES)
% In practice corresponds to the number of pixels in a given slice
for i=1:size(nuclearData,1)
    
    for j=2:size(nuclearData,2)
        
        if isempty(nuclearData{i,j})==0
            
            allArea(i,j)=nuclearData{i,j}.Area;
            
        end
        
    end

end
allArea(allArea==0)=NaN;%replace zeros with NaN (facilitates statistic calculations)


% Slice area CORRETED FOR PIXEL SIZES
for i=1:size(nuclearData,1)
    
    for j=2:size(nuclearData,2)
        
        if isempty(nuclearData{i,j})==0
            
            allArea_corrected(i,j)=nuclearData{i,j}.Area_corrected;
            
        end
        
    end

end
allArea_corrected(allArea_corrected==0)=NaN;%replace zeros with NaN (facilitates statistic calculations)


% Slice absolute intensity CORRECTED FOR PIXEL SIZES 
pixelArea=pixelSizes(1,:).*pixelSizes(1,:);% Get pixel areas for all time points

for i=1:size(allAbsolute_intensities,1)
    
    allAbsolute_intensities_corrected(i,:)=allAbsolute_intensities(i,:)*pixelArea(1,i);
    
end

% Slice concentration CORRECTED FOR PIXEL SIZES (THIS IS THE VARIABLE USED
% FOR MOST OF THE PAPER, WHENEVER 'CONCENTRATION' IS MENTIONED)
allConcentration_final=allAbsolute_intensities_corrected./allArea_corrected;


% Slice eccentricity
for i=1:size(nuclearData,1)
    
    for j=2:size(nuclearData,2)
        
        if isempty(nuclearData{i,j})==0
            
            allEccentricity(i,j)=nuclearData{i,j}.Eccentricity;
            
        end
        
    end

end
allEccentricity(allEccentricity==0)=NaN;%replace zeros with NaN (facilitates statistic calculations)


% Slice aspect ratio
for i=1:size(nuclearData,1)
    
    for j=2:size(nuclearData,2)
        
        if isempty(nuclearData{i,j})==0
            
            allAspectRatio(i,j)=nuclearData{i,j}.AspectRatio;
            
        end
        
    end

end
allAspectRatio(allAspectRatio==0)=NaN;%replace zeros with NaN (facilitates statistic calculations)


% Ploidy
for i=1:size(nuclearData,1)
    
    for j=2:size(nuclearData,2)
        
        if isempty(nuclearData{i,j})==0
            
            allPloidy(i,j)=nuclearData{i,j}.Ploidy;
            
        end
        
    end

end
allPloidy(allPloidy==0)=NaN;%replace zeros with NaN (facilitates statistic calculations)

% NORMALIZED VARIABLES

% Normalize concentrations by mean for each time point of data set
% (Other variables can be normalized by replacing the 'variable')
variable=allConcentration_final;

for i=1:size(variable,1)
    
    for j=1:size(variable,2)
        
        allConcentration_final_norm_timepoint(i,j)=variable(i,j)/nanmean(variable(i,:));
        
    end
    
end
allConcentration_final_norm_timepoint(allConcentration_final_norm_timepoint==0)=NaN;%replace zeros with NaN (facilitates statistic calculations)


% Normalize concentrations by mean for the entire time course dataset
% (Other variables can be normalized by replacing the 'variable')
variable=allConcentration_final;

for i=1:size(variable,1)
    
    for j=1:size(variable,2)
        
        allConcentration_final_norm_timecourse(i,j)=variable(i,j)/nanmean(variable(:));
        
    end
    
end
allConcentration_final_norm_timecourse(allConcentration_final_norm_timecourse==0)=NaN;%replace zeros with NaN (facilitates statistic calculations)


%% SECTION 8
% TRACKING: Make 'forward' cell lineages starting at the first point of the time course
% Connects cell IDs from Costanza imported files throughout different time
% points using MorphoGraphX-generated correspondences between two
% consecutive time points
% 
% Requires functions 'makeLineageForward' and 'make2Dtimecourse'

for i=1:size(data_costanza{1},1)%loop through all nuclei present at time 0 (starting point)
    
    %Each element of 'lineageTrace' cell array contains a mXn vector of ids
    %where the m rows correspond to the number of total lineages originated
    %from the inicial cell (larger than 1 if divisions occur) and the n
    %columns correspond to the time points.
    %
    %NOTE:when divisions occur, two consecutive rows will have repeated
    %elements, corresponding to the IDs of the common ancestor.
    % Also, id=1 in this context means the cell could not be found in a given
    % timpoint, i.e., id=1 marks the point at which that the lineage was lost
    lineageTrace{i} = makeLineageForward(data_tracking,data_costanza,data_costanza{1}(i,1));
    
end

% Using the ids of each lineage obtained above, produce an array that
% compiles all the lineages ('allLineageTrace') and the corresponding
% individual arrays for the different variables. All arrays have the same
% dimensions so that variable values can be mapped to the IDs in
% 'allLineageTrace'
[lineage_intensities,lineage_absolute_intensities,lineage_area,lineage_area_corrected,lineage_absolute_intensities_corrected,lineage_concentration_final,lineage_eccentricity,lineage_aspect_ratio,lineage_ploidy,lineage_concentration_final_norm_timepoint,lineage_concentration_final_norm_timecourse] = make2DTimecourse(lineageTrace{1},allIntensities,allAbsolute_intensities,allArea,allArea_corrected,allAbsolute_intensities_corrected,allConcentration_final,allEccentricity,allAspectRatio,allPloidy,allConcentration_final_norm_timepoint,allConcentration_final_norm_timecourse)

allLineageTrace=lineageTrace{1};

for i=2:size(lineageTrace,2) 
    
    allLineageTrace=cat(1,allLineageTrace,lineageTrace{i});
    
end

for i=2:size(lineageTrace,2)
    
    i %counter (progress on number of lineages)
    
    [temp_lineage_intensities,temp_lineage_absolute_intensities,temp_lineage_area,temp_lineage_area_corrected,temp_lineage_absolute_intensities_corrected,temp_lineage_concentration_final,temp_lineage_eccentricity,temp_lineage_aspect_ratio,temp_lineage_ploidy,temp_lineage_concentration_final_norm_timepoint,temp_lineage_concentration_final_norm_timecourse] = make2DTimecourse(lineageTrace{i},allIntensities,allAbsolute_intensities,allArea,allArea_corrected,allAbsolute_intensities_corrected,allConcentration_final,allEccentricity,allAspectRatio,allPloidy,allConcentration_final_norm_timepoint,allConcentration_final_norm_timecourse);
    
    lineage_intensities=cat(1,lineage_intensities,temp_lineage_intensities);
    lineage_absolute_intensities=cat(1,lineage_absolute_intensities,temp_lineage_absolute_intensities);
    lineage_area=cat(1,lineage_area,temp_lineage_area);
    lineage_area_corrected=cat(1,lineage_area_corrected,temp_lineage_area_corrected);
    lineage_absolute_intensities_corrected=cat(1,lineage_absolute_intensities_corrected,temp_lineage_absolute_intensities_corrected);
    lineage_concentration_final=cat(1,lineage_concentration_final,temp_lineage_concentration_final);
    lineage_eccentricity=cat(1,lineage_eccentricity,temp_lineage_eccentricity);
    lineage_aspect_ratio=cat(1,lineage_aspect_ratio,temp_lineage_aspect_ratio);
    lineage_ploidy=cat(1,lineage_ploidy,temp_lineage_ploidy);
    lineage_concentration_final_norm_timepoint=cat(1,lineage_concentration_final_norm_timepoint,temp_lineage_concentration_final_norm_timepoint);
    lineage_concentration_final_norm_timecourse=cat(1,lineage_concentration_final_norm_timecourse,temp_lineage_concentration_final_norm_timecourse);
      
end


%% SECTION 9
% Plot distribution of normalized ATML1 concentrations in the meristem
% versus the sepal
%
% Code used to generate figure 3J

% Normalized concentrations for all reporters using the mean concentration
% in each plant
for i=1:size(allConcentration_final_allReporters,1)
    
    allConcentration_final_allReporters_normalized(i,:)=allConcentration_final_allReporters(i,:)/nanmean(allConcentration_final_allReporters(i,:));
    
end

% Concatenate the 3 plants corresponding to the ATML1 reporter in the
% meristem and the sepal
meristem=cat(2,allConcentration_final_allReporters_normalized(1,:),allConcentration_final_allReporters_normalized(2,:),allConcentration_final_allReporters_normalized(3,:));
sepal=cat(2,allConcentration_final_allReporters_normalized(4,:),allConcentration_final_allReporters_normalized(5,:),allConcentration_final_allReporters_normalized(6,:));

% Plot distributions
figure(1)
hold
[c1,x1] = hist(meristem,40);%change number of bins as needed
plot(x1,c1/sum(c1),'-b','LineWidth',3)
[c2,x2] = hist(sepal,40);%change number of bins as needed
plot(x2,c2/sum(c2),'-r','LineWidth',3)
xlabel('Normalized ATML1 concentration')%change label as needed
ylabel('Frequency')
xlim([0.4 1.8])
ylim([0 0.1])
set(gca,'LineWidth',2.5,'FontSize',16);
hold

% Although not used in any figure of the paper, the following script may be 
% useful for tracking the CV of a given variable in time
%
% Plot histograms of a given variable for all points in a time course

variable=allConcentration_final;%Change variable as needed
time=[0:8:64];%time vector for plotting (change sampling and end point)

for i=1:size(variable,1)%loop through all time points
    
    figure(i+1)
    hold
    [c,x] = hist(variable(i,:),30);%change number of bins as needed
    bar(x,c/sum(c),'FaceColor',rgb('Gainsboro'))%remove this code line to remove bars (as in figure 3J)
    plot(x,c/sum(c),'-r','LineWidth',3)
    xlabel('ATML1 concentration')%change label as needed
    ylabel('Frequency')
    xlim([0 max(variable(:))])
    ylim([0 0.3])
    set(gca,'LineWidth',2.5,'FontSize',16);
    title(strcat('t=',num2str(time(i)),'h'))
    
end


%% SECTION 10
% Plot heatmap of variable for all points in time course
% Plots 2D projections of the tissue for each time point, coloring each
% nucleus according to values of a specified variable, normalized for the
% entire time course
%
% This code prints out one pdf per time point
%
% NOTE - colorbar plotted for the first point of the time course is the
% correct one and the one to be used for composing figures
%
% Code used to generate, e.g., plots in Figure 4B 
% NOTE: this code scales size of tissue according to image resolution 
% (pixel numbers), and it does not take into account pixel sizes.
% For the final figure 4B, this scaling was enforced when producing the
% final figure, in order to reflect proper sepal growth.

variable=allConcentration_final;% select variable
time=[0:8:64];%time vector (change sampling and end point)
gradation=1000;%Defines color range
maxVariable=max(variable(:));%Maximum value for variable
minVariable=min(variable(:));%Minimum value for variable
gradationLevel = round(maxVariable*gradation)-(round(minVariable*gradation));%Define color gradient
colorVector = jet(gradationLevel);%Choose colormap
colormap(jet)%Set colormap

for i=1:size(nuclearData,1)%Loop through each time point
    
    i %counter to follow progress (time point)
    
    h=figure(i)
    hold

        for j=2:size(nuclearData,2)%Loop through each nucleus in a given time point
            
            j %counter to follow progress (nucleus number)
            
            if isempty(nuclearData{i,j})==0 %if element is not empty
                
                % Get centroid and orientation and calculate X and Y major
                % and minor axes
                centroid = nuclearData{i,j}.Centroid;
                orientation = nuclearData{i,j}.Orientation;
                xMajor=centroid(1) + [-1 1]*(nuclearData{i,j}.MajorAxisLength/2)*cosd(orientation);
                yMajor=centroid(2) - [-1 1]*(nuclearData{i,j}.MajorAxisLength/2)*sind(orientation);
                xMinor=centroid(1) - [-1 1]*(nuclearData{i,j}.MinorAxisLength/2)*sind(orientation);
                yMinor=centroid(2) - [-1 1]*(nuclearData{i,j}.MinorAxisLength/2)*cosd(orientation);
        
                colorRef=round(variable(i,j)*gradation)-round(minVariable*gradation);%define color
    
                if colorRef==0 || isnan(colorRef)==1 %if value is absent, define to minimum color value
        
                    colorRef=1;
        
                end

                for k=1:size(nuclearData{i,j}.PixelList,1)%Plot each pixel inside a given region with the appropriate color

                    plot(nuclearData{i,j}.PixelList(k,1),nuclearData{i,j}.PixelList(k,2),'.','Color',colorVector(colorRef,:),'LineWidth',0.01);
        
                end
                
                %plot convex hull defining outter boundary of segmented nucleus
                plot(nuclearData{i,j}.ConvexHull(:,1),nuclearData{i,j}.ConvexHull(:,2),'-k','LineWidth',2);
                
            end
    
        end
        
        %set plot formatting variables
        set(gca,'LineWidth',2.5,'FontSize',14);
        xlim([0 max(resolutions(:,1))])
        ylim([0 max(resolutions(:,2))])
        xlabel('x pixel')
        ylabel('y pixel')

        colorbar;%show colorbar
        caxis([minVariable maxVariable])
        title(strcat('t=',num2str(time(i)),'h'))
        
        %print figure into PDF file (change name as needed)
        fname = sprintf('translational#1_concentration_heatmap_%d.pdf',time(i));
        print(h, '-dpdf', fname)
        close(h)
        
end


%% SECTION 11
% Calculate and plot coefficient of variation (CV) for a set of nuclei
% Normally either for points of a time course or comparison between
% reporters
%
% Requires function 'plotSpread'

% Calculate and plot CV of a variable throughout a time course
% NOTE: Although not used for figures in the paper, this code was the basis
% for Figure 3I (see below)
variable=allConcentration_final;
time=[0:8:64];

for i=1:size(nuclearData,1)
    
    CV(i)=nanstd(variable(i,:))/nanmean(variable(i,:));
    
end
figure(1)
plot(time,CV,'-o','MarkerEdgeColor',rgb('black'),'MarkerFaceColor',rgb('LightSlateGray'),'MarkerSize',15,'LineWidth',3,'Color',rgb('Black'))
xlabel('Time (hours)')
ylabel('CV Concentration') %Change as needed
xlim([0 65])
set(gca,'LineWidth',3,'FontSize',16);


% Calculate and plot CV for every plant in a given array
% This code was used to generate figure 3I, in which case rows in 
% variable 'allConcentration_final_allReporters' corresponds to the 
% individual plants from each reporter
%NOTE: all zeroes must have been replaced by NaN at this stage

variable=allConcentration_final_allReporters;%change variable as needed

for i=1:size(variable,1)
    
    CV_reporters(i)=nanstd(variable(i,:))/nanmean(variable(i,:));
    
end

%Define classes, e.g. which rows correspond to a given reporter
meristem=CV_reporters(1:3);
sepal=CV_reporters(4:6);
vip1=CV_reporters(7:9)
ap2=CV_reporters(10:12)
sec24=CV_reporters(13:15)

%Make cell array with all classes
data={meristem,sepal,vip1,ap2,sec24};

figure(2)
plotSpread(data)
ylabel('CV (Concentration)')%Change as suitable
xlim([0.5 5.5])%Change according to number of classes
set(gca,'XTickLabel',{'ATML1(m)','ATML1(s)','VIP1','AP2','SEC24'},'LineWidth',2.5,'FontSize',16);
% NOTE: shape, size and color of the markers in the plot were changed
% manually by using the Figure Properties menu in the corresponding figure window

% Export to PDF as required (change name as suitable)
% NOTE: This formulation was used to generate all PDFs for the following figures
print -painters -dpdf -r600 classComparison_CV.pdf


%% SECTION 12
% Plot all lineages colored according to whether they are classified as small or giant
% Code used to generate Figure 4C in the paper

variable=allConcentration_final;% Choose which variable is to be plotted

time=[0:8:64];%Time vector (change sampling and end point as needed) 

% For the selected lineages, get corresponding variable values
%
% NOTE: variable "selected_lineages" corresponds to the final set of
% tracked lineages,selected as described in the paper, and provided as
% supplementary data. Each row contains the sequence of ids in a given
% lineage.
for i=1:size(selected_lineages,1)
    
    for j=1:size(selected_lineages,2)
        
        if selected_lineages(i,j) == 1 || selected_lineages(i,j) == 0 || selected_lineages(i,j) == -1
            
            selected_lineages_variable(i,j)=NaN;
            
        else
            
            selected_lineages_variable(i,j)=variable(j,selected_lineages(i,j));
            
        end
        
    end
    
    
end


% Check for each lineage whether it is a giant or small cell lineage
ploidy_id=[];

for i=1:size(selected_lineages_ploidy,1)
    
    check=any(selected_lineages_ploidy(i,:)>3)%if ploidy is 8C (used as determinant of giant class)
    
    if check==1
        
        ploidy_id(i)=1; %giant
        
    else
        
        ploidy_id(i)=0;%small
        
    end
    
end

% Set the colors for the two classes
color_giant=rgb('OrangeRed');
color_small=rgb('CornFlowerBlue');

figure(1)
hold
% plot all lineages
for i=1:size(selected_lineages_variable,1)

    if ploidy_id(i)==1
        
        plot(time,selected_lineages_variable(i,1:size(selected_lineages_variable,2)),'LineWidth',3,'Color',color_giant)
        
    else
        
        plot(time,selected_lineages_variable(i,1:size(selected_lineages_variable,2)),'LineWidth',3,'Color',color_small)
        
    end
        
end
xlim([0 max(time)])
xlabel('Time (hours)')
ylabel('ATML1 concentration')%Change as needed
set(gca,'LineWidth',2.5,'FontSize',16);


%% SECTION 13
% Plot selected lineage highlighting ploidy at any given time point
% Also plots the background composed of all other lineages in the
% timecourse as well as a user-defined threshold value
% Code used to generate e.g. Figures 4N-Q in the paper

variable=allConcentration_final;% Choose which variable is to be plotted

% Choose lineage: the number is the ID of the nucleus at the first point of
% the time course. For instance, the lineage that starts with nucleus
% number 117, in this case.
lineage_nr=117;

time=[0:8:64];%Time vector (change sampling and end point as needed) 
cut=17;%If a threshold is to be plotted, select value

% For the selected lineages, get corresponding variable values
%
% NOTE: variable "selected_lineages" corresponds to the final set of
% tracked lineages,selected as described in the paper, and provided as
% supplementary data. Each row contains the sequence of ids in a given
% lineage.
for i=1:size(selected_lineages,1)
    
    for j=1:size(selected_lineages,2)
        
        if selected_lineages(i,j) == 1 || selected_lineages(i,j) == 0 || selected_lineages(i,j) == -1
            
            selected_lineages_variable(i,j)=NaN;
            
        else
            
            selected_lineages_variable(i,j)=variable(j,selected_lineages(i,j));
            
        end
        
    end
    
    
end


% Check for each lineage whether it is a giant or small cell lineage
ploidy_id=[];

for i=1:size(selected_lineages_ploidy,1)
    
    check=any(selected_lineages_ploidy(i,:)>3)
    
    if check==1
        
        ploidy_id(i)=1; %giant
        
    else
        
        ploidy_id(i)=0;%small
        
    end
    
end

% Set the colors for the different elements of the plots
color_background=rgb('LightGrey');
color_giant=rgb('OrangeRed');
color_small=rgb('CornFlowerBlue');
color_early2C=rgb('Yellow');
color_late2C=rgb('Gold');
color_4C=rgb('DeepSkyBlue');
color_8C=rgb('Crimson');
color_cut=rgb('DimGrey');

% Initiate figure
figure(1)
hold

%plot background lineages
for i=1:size(selected_lineages_variable,1)
    
    plot(time,selected_lineages_variable(i,1:size(selected_lineages_variable,2)),'LineWidth',3,'Color',color_background)

end

for z=1:size(selected_lineages,1)
    
    if selected_lineages(z,1)==lineage_nr
        
        z
        
        %plot selected lineage with the corresponding color (small or
        %giant)
        if ploidy_id(z)==1
            plot(time,selected_lineages_variable(z,1:size(selected_lineages_variable,2)),'LineWidth',3,'Color',color_giant)
        else
            plot(time,selected_lineages_variable(z,1:size(selected_lineages_variable,2)),'LineWidth',3,'Color',color_small)
        end
        plot([time(1) time(end)],[cut cut],'--k','LineWidth',2) %remove this line in order not to plot threshold
        
        xlim([0 max(time)])
        xlabel('Time (hours)')
        ylabel('ATML1 concentration')
        set(gca,'LineWidth',2.5,'FontSize',16);
        
        %plot ploidy dots for selected lineage (comment this block to plot
        %without ploidies)
        for i=1:size(selected_lineages_variable,2)
    
            if selected_lineages_ploidy(z,i)==1
        
                plot(time(i),selected_lineages_variable(z,i),'o','MarkerEdgeColor',rgb('black'),'MarkerFaceColor',color_early2C,'MarkerSize',15)

            elseif selected_lineages_ploidy(z,i)==3
        
                plot(time(i),selected_lineages_variable(z,i),'o','MarkerEdgeColor',rgb('black'),'MarkerFaceColor',color_4C,'MarkerSize',15)
        
            elseif selected_lineages_ploidy(z,i)==4
        
                plot(time(i),selected_lineages_variable(z,i),'o','MarkerEdgeColor',rgb('black'),'MarkerFaceColor',color_8C,'MarkerSize',15)
        
            end
    
        end
        
    end
    
end


%% SECTION 14
% Perform classification analysis (ROC analysis and plots)
% This script assumes the previous creation of single-columns arrays 
% (one per class), containing the values for a given variable to be used as 
% predictor. In this case, the variable "small_pop" would correspond to all 
% the concentration peaks in all small cells (as defined in the paper)
%
% Code used to generate e.g. Figures 4D-I in the paper
%
% Requires functions 'plotSpread' and 'classifyTrueFalse'

small_pop=peaks_small_conc;
giant_pop=peaks_giant_conc;

% Define minimum and maximum values over both classes
minimum=min(cat(1,small_pop,giant_pop));
maximum=max(cat(1,small_pop,giant_pop));

% Define two single vectors with the same size: "scores" with all variable 
% values and "labels", a binary vector with the corresponding class label
% for each value
scores=cat(1,small_pop,giant_pop);
labels(1:size(small_pop,1),1)=0;
labels(size(small_pop,1):size(scores,1),1)=1;

% Obtain ROC curve using 'perfcurve' function for the labels and scores
% NOTE: Variable AUC stores the Area Under the Curve values and optimal_threshold  
% stores the optimal ROC point, considered to be the best threshold
[X,Y,T,AUC,OPTROCPT] = perfcurve(labels,scores,1);
AUC
optimal_threshold=T((X==OPTROCPT(1))&(Y==OPTROCPT(2)))

% Plot ROC curve
figure(1)
hold
plot(X,Y,'-r','LineWidth',3)
plot([0 1],[0 1],'--k')
plot(OPTROCPT(1),OPTROCPT(2),'o','MarkerEdgeColor',rgb('Black'),'MarkerFaceColor',rgb('Black'),'MarkerSize',10,'LineWidth',2,'Color',rgb('Black'))
ylabel('TPR')
xlabel('FPR')
set(gca,'LineWidth',2.5,'FontSize',16);


% Plot point distribution of variable values in the two classes as well as
% a chosen threshold 
% NOTE: This base script was adapted and used for generating similar 
% figures, such as Figure 5D
data={small_pop,giant_pop};
cut=17;% define threshold (normally the value of optimal_threshold variable)
figure(2)
plotSpread(data)
ylabel('Max ATML1 peak') %Change as suitable
xlim([0.5 2.5])
ylim([minimum-0.1*minimum maximum+0.1*maximum])
plot([0 3],[cut cut],'--k','LineWidth',2)
set(gca,'XTickLabel',{'Small','Giant'},'LineWidth',2.5,'FontSize',16);%Change label names as suitable
% NOTE: shape, size and color of the markers in the plot were changed
% manually by using the Figure Properties menu in the corresponding figure window


% NOTE: the next section was not explicitly used for any figure, but is
% useful as a way to provide simple statistics if needed
% Define array with moving threshold values
interval=0.1;% Change moving interval as needed
threshold=[minimum-0.1*minimum:interval:maximum+0.1*maximum];

% Initialize variables (True Positives, True Negatives, Falso Positives,
% False Negatives, True Positive Rate, False Positive Rate, 
all_TP=[];
all_TN=[];
all_FP=[];
all_FN=[];
all_TPR=[];
all_FPR=[];

% Loop through all elements of the threshold array and for each threshold
% value calculate TP, TN, FP, FN, TPR and FPR (which can be plotted as a
% function of the varying threshold for inspection
for i=1:size(threshold,2)
   
    [all_TP(i),all_TN(i),all_FP(i),all_FN(i)]=classifyTrueFalse(small_pop,giant_pop,threshold(i));
    all_TPR(i)=all_TP(i)/(all_TP(i)+all_FN(i));
    all_FPR(i)=all_FP(i)/(all_FP(i)+all_TN(i));
    
end


%% SECTION 15
% ------------------------------------------------------------------------
% NOTE:
% THIS FINAL PART OF THE CODE AIMS AT REPRODUCING SPECIFICALLY THE
% PREDICTION OF CELL FATE IN lgo-2 MUTANT PLANTS AS PRESENTED IN FIGURE 6
% ------------------------------------------------------------------------


% Predict giant cell fate in lgo-2 mutant plants
% Goes through every lineage in the time course and predicts giant cell
% identity based on a set of criteria (in this case, expression above a
% certain threshold, during the 4C stage)
%
% Code used to generate results in Figure 6D-F

% load workspace with relevant variables
load workspace_ATML1_LGOmutant.mat

% Assign variable, in this case the normalized ATML1 concentration, as
% defined in the paper
variable=allConcentration_final_norm_timecourse;
cut=1.4 % normalized threshold (change as needed)

% For the selected lineages, get corresponding variable values
%
% NOTE: variable "selected_lineages" corresponds to the final set of
% tracked lineages,selected as described in the paper, and provided as
% supplementary data. Each row contains the sequence of ids in a given
% lineage.
for i=1:size(selected_lineages_LGO,1)
    
    for j=1:size(selected_lineages_LGO,2)
        
        if selected_lineages_LGO(i,j) == 1 || selected_lineages_LGO(i,j) == 0 || selected_lineages_LGO(i,j) == -1
            
            selected_lineages_normConc(i,j)=NaN;
            
        else
            
            selected_lineages_normConc(i,j)=variable(j,selected_lineages_LGO(i,j));
            
        end
        
    end
    
    
end

% Initialize variables
lineageCounter=zeros(size(selected_lineages_LGO,1),1);%1-column array for class labels (0-small/1-giant)
giantCells=zeros(1,size(selected_lineages_normConc,2));% array for storing concentrations of predicted giant cell lineages
giantCells_ploidy=zeros(1,size(selected_lineages_normConc,2));% array for storing ploidy of predicted giant cell lineages

% Loops through all selected lineages and predicts giant/small cell
% identity based on selected criteria, storing concentrations and ploidy
% for each lineage
k=1;
for j=1:size(selected_lineages_normConc,2)

    for i=1:size(selected_lineages_normConc,1)

        if lineageCounter(i,1)==0
            
            %Change criteria as needed here (NOTE: ploidy label '3'
            %corresponds to 4C stage in our data structure
            if selected_lineages_normConc(i,j)>cut && selected_lineages_ploidy_LGO(i,j)==3; 
                
                lineageCounter(i,1)=1;
                giantCells(k,1:j)=selected_lineages_normConc(i,1:j);
                giantCells_ploidy(k,1:j)=selected_lineages_ploidy_LGO(i,1:j);
                giantCells_ploidy(k,j)=4;
                k=k+1;
                
                for z=1:size(selected_lineages_LGO(:,j))
                    
                    if selected_lineages_LGO(z,j)==selected_lineages_LGO(i,j)
                        
                        lineageCounter(z,1)=1;
                        
                    end
                    
                end
                
            end
            
        end
        
    end
    
end

giantCells(giantCells==0)=NaN;%Replace zeros by NaNs
giantCells_ploidy(giantCells_ploidy==0)=NaN;%Replace zeros by NaNs


smallCells=zeros(1,size(selected_lineages_normConc,2));% array for storing concentrations of predicted small cell lineages
smallCells_ploidy=zeros(1,size(selected_lineages_normConc,2));% array for storing ploidy of predicted small cell lineages

% Loop through all the lineages and for the ones that have not been
% assigned the 'giant' label, get the corresponding concentrations and
% ploidies
k=1;
for i=1:size(lineageCounter,1)
    
    if lineageCounter(i,1)==0

        smallCells(k,:)=selected_lineages_normConc(i,:);
        smallCells_ploidy(k,:)=selected_lineages_ploidy_LGO(i,:);
        k=k+1;
        
    end
    
end

% Get total numbers and fractions of small cells and giant cells
nr_giantCells=size(giantCells,1)
nr_smallCells=size(smallCells,1)
nr_startCells=size(selected_lineages_normConc,1)
giantCellFreq_start=size(giantCells,1)/size(selected_lineages_normConc,1)
giantCellFreq_end=size(giantCells,1)/(size(giantCells,1)+size(smallCells,1))


% Make plots presented in Figure 6E-F of the paper


time=[0:8:64];% Change sampling and end point as needed
cut=1.4;%Threshold value, change as needed

% Set the colors for the two classes
color_giant=rgb('OrangeRed');
color_small=rgb('CornFlowerBlue');

figure(1)
hold
% plot all predicted small lineages
for i=1:size(smallCells,1)
        
    plot(time,smallCells,'LineWidth',3,'Color',color_small)
             
end
plot([time(1) time(end)],[cut cut],'--k','LineWidth',2) %remove this line in order not to plot threshold
xlim([0 max(time)])
ylim([0 1.8])
xlabel('Time (hours)')
ylabel('ATML1 concentration')%Change as needed
set(gca,'LineWidth',2.5,'FontSize',16);

figure(2)
hold
% plot all predicted small lineages
for i=1:size(giantCells,1)
        
    plot(time,giantCells,'LineWidth',3,'Color',color_giant)
             
end
plot([time(1) time(end)],[cut cut],'--k','LineWidth',2) %remove this line in order not to plot threshold
xlim([0 max(time)])
ylim([0 1.8])
xlabel('Time (hours)')
ylabel('ATML1 concentration')%Change as needed
set(gca,'LineWidth',2.5,'FontSize',16);
