# Supplementary material for: Fluctuations of the transcription factor ATML1 generate the pattern of giant cells in the Arabidopsis sepal
Source: eLife. 2017 Feb 1;6:e19131. doi: 10.7554/eLife.19131 (PMC5333958; doi:10.7554/eLife.19131)
Supplement: Source code 1. — DOI: http://dx.doi.org/10.7554/eLife.19131.047 [file elife-19131-code1.zip › ATML1_Source_code_1/make2DTimecourse.m]

%%
% ---------------------------------------------------------------------
% Make lineage for an initial cell number
% Forward tracking: select cell at first time point to trace lineage
% forward
% Input:
% lineage_trace - vector/matrix of lineage IDs throughout time course
% data_costanza - costanza data table
% Output:
% lineage_allIntensities - vector/matrix of Costanza expression throughout time course
% lineage_volume - vector/matrix of Costanza volume throughout time course
% ---------------------------------------------------------------------

function [lineage_intensities,lineage_absolute_intensities,lineage_area,lineage_area_corrected,lineage_absolute_intensities_corrected,lineage_concentration_final,lineage_eccentricity,lineage_aspect_ratio,lineage_ploidy,lineage_concentration_final_norm_timepoint,lineage_concentration_final_norm_timecourse] = make2DTimecourse(lineageTrace,allIntensities,allAbsolute_intensities,allArea,allArea_corrected,allAbsolute_intensities_corrected,allConcentration_final,allEccentricity,allAspectRatio,allPloidy,allConcentration_final_norm_timepoint,allConcentration_final_norm_timecourse)


    for i=1:size(lineageTrace,1)
    
        for j=1:size(lineageTrace,2)
    
            if lineageTrace(i,j) == 1 || lineageTrace(i,j) == 0 || lineageTrace(i,j) == -1
        
                lineage_intensities(i,j)=NaN;
                
                lineage_absolute_intensities(i,j)=NaN;
                
                lineage_area(i,j)=NaN;
    
                lineage_area_corrected(i,j)=NaN;
                
                lineage_absolute_intensities_corrected(i,j)=NaN;
                
                lineage_concentration_final(i,j)=NaN;
                
                lineage_aspect_ratio(i,j)=NaN;
                
                lineage_eccentricity(i,j)=NaN;
                
                lineage_aspec(i,j)=NaN;
                
                lineage_ploidy(i,j)=NaN;
                
                lineage_concentration_final_norm_timepoint(i,j)=NaN;
                
                lineage_concentration_final_norm_timecourse(i,j)=NaN;
                
        
            else
        
    
                lineage_intensities(i,j)=allIntensities(j,lineageTrace(i,j));
                
                lineage_absolute_intensities(i,j)=allAbsolute_intensities(j,lineageTrace(i,j));
                
                lineage_area(i,j)=allArea(j,lineageTrace(i,j));
    
                lineage_area_corrected(i,j)=allArea_corrected(j,lineageTrace(i,j));
                
                lineage_absolute_intensities_corrected(i,j)=allAbsolute_intensities_corrected(j,lineageTrace(i,j));
                
                lineage_concentration_final(i,j)=allConcentration_final(j,lineageTrace(i,j));
                
                lineage_aspect_ratio(i,j)=allAspectRatio(j,lineageTrace(i,j));
                
                lineage_eccentricity(i,j)=allEccentricity(j,lineageTrace(i,j));
                
                lineage_ploidy(i,j)=allPloidy(j,lineageTrace(i,j));
                
                lineage_concentration_final_norm_timepoint(i,j)=allConcentration_final_norm_timepoint(j,lineageTrace(i,j));
                
                lineage_concentration_final_norm_timecourse(i,j)=allConcentration_final_norm_timecourse(j,lineageTrace(i,j));
        
            end
    
        end

    end

end
