# Supplementary material for: Fluctuations of the transcription factor ATML1 generate the pattern of giant cells in the Arabidopsis sepal
Source: eLife. 2017 Feb 1;6:e19131. doi: 10.7554/eLife.19131 (PMC5333958; doi:10.7554/eLife.19131)
Supplement: Source code 1. — DOI: http://dx.doi.org/10.7554/eLife.19131.047 [file elife-19131-code1.zip › ATML1_Source_code_1/readme.txt]

 "Fluctuations of the transcription factor ATML1 generate the pattern of 
giant cells in the Arabidopsis sepal"

Heather M. Meyer, José Teles, Pau Formosa-Jordan, Yassin Refahi, Rita San-
Bento, Gwyneth Ingram, Henrik Jönsson, James C. W. Locke, and Adrienne H.
K. Roeder

SUPPLEMENTAL CODE 1


CONTACTS:

José Teles - jose.teles@slcu.cam.ac.uk
Henrik Jönsson - henrik.jonsson@slcu.cam.ac.uk
James Locke - james.locke@slcu.cam.ac.uk

----------

SUMMARY

This set of MATLAB (The MathWorks, Inc., Natick, Massachusetts, United States) scripts was used for performing the image quantification and analysis, as well as the receiver operator characteristics (ROC) analysis described in the paper (see sections "Quantification and analysis" and "Receiver operator characteristics (ROC) analysis" in Materials and Methods for details).
 
All code, but particularly 'main.m' has been documented as thoroughly as possible and useful information on how to adapt the code can be found in the comments.

----------

IMPORTANT NOTICE:

We recommend all files to be placed in the current folder 'ATML1_Suppl_code_1' or one of its subfolders in the case of the input source data files (see "INSTRUCTIONS" below):

----------

ADDITIONAL FILES:

This code requires functions from MATLAB's Statistical Toolbox, as well as two additional user-developed functions for some plots. They can be downloaded using the links below and should be saves in folder 'ATML1_Suppl_code_1':

'rgb', by Kristjan Jonasson
https://uk.mathworks.com/matlabcentral/fileexchange/24497-rgb-triple-of-color-name--version-2

'plotSpread', by Jonas
https://uk.mathworks.com/matlabcentral/fileexchange/37105-plot-spread-points--beeswarm-plot-

----------

INSTRUCTIONS:


DATA IMPORT 

The script takes as input four types of files for a given time course dataset:

(1) raw intensity fluorescence image stacks - stored in folder 'ATML1_Suppl_code_1/raw'
For correct file sorting y MATLAB, recommend file naming as follows for consecutive time points (assuming 8 hours intervals): raw_00h.tif; raw_08h.tif; raw_16h.tif; ...

(2) nuclear segmentation stacks - stored in folder 'ATML1_Suppl_code_1/segmented'
For correct file sorting y MATLAB, recommend file naming as follows for consecutive time points (assuming 8 hours intervals): segmented_00h.tif; segmented_08h.tif; segmented_16h.tif; ...


NOTE: Example raw intensity (1) and nuclear segmentation (2) files for the time course shown in Figure 4 of the paper can be downloaded from the Meyer_etal_ATML1_fluctuations dataset in http://dx.doi.org/10.7946/P29G6M

(3) Costanza quantification output data - stored in folder 'ATML1_Suppl_code_1/costanza'
In the folder, example files can be found for the time course shown in Figure 4 of the paper

(4) MorphographX-corrected parental label correspondence files for tracking - stored in folder 'ATML1_Suppl_code_1/tracking'
In the folder, example files can be found for the time course shown in Figure 4 of the paper


CODE EXECUTION

- This code for the most part uses as example the analysis of a specific ATML1 time course (shown in FIGURE 4 in the paper). 

- File 'main.m' contains the main script, which calls the functions in the remaining files at different points of the analysis. In principle, all operations can be executed exclusively from 'main.m' and there is no need to modify any of the other'.m' files unless the user wants to customize specific aspects of these functions.

- For ease of use, the code is split into sections (denoted by the '%%' sign) which can be executed one at a time, sequentially, to perform the analysis described in the paper and plot most of the figure types.

- Sections 1 to 4 perform, in this order: file import, acquisition of image resolution, auxiliary variable loading and 2D projection and quantification of individual nuclei (See Box 1 and Figure 10 in the paper). Section 3 (LOAD AUXILIARY SET OF VARIABLES) loads variables required for some calculations and figures (see below in "WORKSPACES"). 

- Sections 1-4 can be skipped altogether by executing section 5 (LOAD COMPLETE SET OF VARIABLES) which loads all the necessary variables for the time course used as example, without the need to import data.


IMPORTANT NOTE: If running the code for your own source data, sections 3 and 5 should not be executed.


- Sections 6 to 8 are all required to build the MATLAB variables required for the subsequent plotting scripts. More specifically, section 6 attributes ploidies to each individual nucleus given user-defined area and eccentricity cutoffs (see Box 2 and Figure 11 in the paper for details), section 7 generates data arrays for all the quantified shape and intensity variables and section 8 assembles all the cell lineages, given the imported tracking source data.

- From section 9 onwards, all sections relate to generating specific results and figures of the paper:

Section 9 - Plot distribution of normalized ATML1 concentrations in the meristem versus the sepal, presented in Figure 3J

Section 10 - Plot heatmap of ATML1 concentrations for all nuclei in the tissue for all points in the time course, presented in Figure 4B

Section 11 - Calculate and plot the coefficient of variation for individual plants in multiple reporters, presented in Figure 3I

Section 12 - Plot all lineages colored according to whether they were classified as small or giant, presented in Figure 4C

Section 13 - Plot selected lineage highlighting ploidy at any given time point, presented in Figures 4N-Q

Section 14 - Perform classification analysis (ROC analysis and plots), presented in Figures 4D-I

Section 15 - Prediction of cell fate for individual lineages in lgo-2 mutant plants, presented in Figure 6 (particularlu 6E-F)


WORKSPACES

In order to fully run the scripts and generate all the figures, a few auxiliary variables stored in the 'workspace_ATML1_translational_auxiliary.mat' file are required. These are variables obtained through some form of manual curation of our data, namely in two steps of the analysis: (i) selection of lineages with high quality of segmentation and tracking; (ii) selection of maximum ATML1 concentration peaks for the ROC analysis. Details on both these steps can be found in the Materials and Methods section of the paper.


Variables in 'workspace_ATML1_translational_auxiliary.mat':

- pixelSizes: pixel width and height in each image of the time course (each column is a time point)

- resolutions: X/Y resolution (in pixels) of all images in the time course (each row is a time point)

- selected_lineages: cell ids of all lineages selected for high segmentation and tracking quality (each row is a lineage, each column a time point)

- selected_lineages_ploidy: ploidy labels for the selected lineages (1=2C; 3=4C; 4=8C)

- allConcentration_final_allReporters: concentrations of each reporter used for calculating coefficients of variation (CV) as shown in Figure 3I (each row corresponds to a flower)

- peaks_giant_conc and peaks_small_conc: selected maximum ATML1 concentration peaks in giant and small cells respectively (used for ROC analysis)

- peaks_2Cgiant_conc and peaks_2Csmall_conc: selected maximum ATML1 concentration peaks in 2C cells that became giant and small cells, respectively (used for ROC analysis)

- peaks_4Cgiant_conc and peaks_4Csmall_conc: selected maximum ATML1 concentration peaks in 4C cells that became giant and small cells, respectively (used for ROC analysis)

- peaks_2Cgiant_conc_norm_timecourse and peaks_2Csmall_conc_norm_timecourse: selected maximum ATML1 concentration peaks in 2C cells that became giant and small cells, respectively, normalized by mean concentration over the entire timecourse (see Materials and Methods)

- peaks_4Cgiant_conc_norm_timecourse and peaks_4Csmall_conc_norm_timecourse: selected maximum ATML1 concentration peaks in 4C cells that became giant and small cells, respectively, normalized by mean concentration over the entire timecourse (see Materials and Methods)


In addition to all these variables, 'workspace_ATML1_translational_complete.mat' includes extra variables required in case the user does not import their own source data:

- nuclear data: cell array containing all nuclear quantification data (shape and signal intensity) obtained from executing section 3 of the code (2D nuclear projection and quantification). Each row corresponds to a time point and each column corresponds to an individual segmented nucleus. 

- data_costanza and data_tracking: all imported data from both the Costanza output and the tracking tables obtained from executing section 1 of the code (Import files). Each column corresponds to a time point.


Variables in 'workspace_ATML1_LGOmutant.mat' are required for section 15 of the code, corresponding to the prediction of giant cell fate in lgo-2 mutant plants (Figure 6 of the paper):

- allConcentration_final_norm_timecourse: ATML1 concentrations normalized by mean concentration over the entire timecourse (each row corresponds to a time point, each column to an individual cell)

- selected_lineages_LGO: cell ids of all lineages selected for high segmentation and tracking quality (each row is a lineage, each column a time point)

- selected_lineages_ploidy_LGO: ploidy labels for the selected lineages (1=2C; 3=4C; 4=8C)
