# Supplementary material for: Fluctuations of the transcription factor ATML1 generate the pattern of giant cells in the Arabidopsis sepal
Source: eLife. 2017 Feb 1;6:e19131. doi: 10.7554/eLife.19131 (PMC5333958; doi:10.7554/eLife.19131)
Supplement: Source code 1. — DOI: http://dx.doi.org/10.7554/eLife.19131.047 [file elife-19131-code1.zip › ATML1_Source_code_1/source_data/costanza/t_00.txt]

Cell id	x	y	z	Boa volume	Mean cell intensity
0	157.47377	27.67553	27.2	23.958445	6.8797956
1	159.96457	26.291754	36.0	91.176895	7.7546687
2	151.38515	21.863668	33.600002	43.995304	7.370468
3	73.89367	164.6694	33.600002	1.6544195	8.777778
4	71.956375	162.45537	38.4	36.15213	7.242371
5	165.77643	32.103615	41.600002	49.93896	7.447839
6	62.823452	159.1343	40.8	40.931564	7.0898166
7	161.62509	24.077711	45.600002	149.32668	8.678221
8	149.17111	16.328564	45.600002	120.71135	7.097924
9	169.651	38.19223	47.2	192.83179	8.617651
10	97.69462	169.09749	48.8	123.958916	7.1734576
11	170.48126	48.43218	49.600002	93.44406	7.6104593
12	38.19223	134.77983	46.4	55.45369	7.635347
13	85.51739	163.56238	48.0	36.335953	7.2360883
14	148.6176	16.328564	52.0	88.66463	8.09464
15	171.58829	43.17383	51.2	83.211174	7.8637414
16	76.93797	159.41106	51.2	156.92476	8.910509
17	166.05318	30.166328	53.600002	214.33923	9.335527
18	65.86776	154.7062	54.4	294.60922	10.314353
19	33.76415	128.41446	49.600002	3.2475643	7.962267
20	32.657127	121.77233	54.4	118.01526	9.257468
21	139.20792	14.391275	54.4	55.82134	7.9944983
22	54.244038	140.59169	54.4	80.637634	7.9840155
23	168.26723	43.727337	52.0	1.3480456	4.7272725
24	34.317657	114.29994	56.8	96.81418	9.059448
25	168.82074	48.708935	59.2	114.40005	7.557537
26	160.79483	27.122019	57.600002	90.4416	8.037899
27	168.82074	42.89707	56.8	83.08862	8.067815
28	164.39265	45.111115	64.8	377.3302	8.306974
29	170.48126	162.45537	55.2	14.767226	7.522824
30	101.015686	164.94617	58.4	39.21587	7.537495
31	128.13771	174.35583	59.2	183.39546	7.261879
32	47.325157	131.182	59.2	98.4686	8.948921
33	153.87595	20.756647	61.600002	268.1998	10.047181
34	166.88345	36.808456	60.8	186.33665	9.007807
35	56.181328	137.27063	60.8	126.71628	8.585043
36	70.295845	149.17111	62.4	211.2755	8.783843
37	189.85414	151.66191	59.2	38.6644	6.947701
38	202.30812	84.13361	64.0	163.48116	7.468453
39	162.73212	32.103615	62.4	118.07653	8.198182
40	41.513294	104.6135	64.8	236.0918	10.093849
41	50.09271	127.86095	64.0	132.53738	8.616675
42	93.820045	160.51808	63.2	117.09614	7.809998
43	210.05728	115.1302	68.0	417.83282	9.300951
44	44.28085	111.80914	67.200005	280.51602	11.0566635
45	131.182	174.07909	66.4	120.95645	8.237532
46	50.922977	84.963875	65.6	78.43174	8.08278
47	160.51808	29.612818	69.6	246.81488	10.939057
48	162.45537	39.576008	65.6	98.95879	7.715749
49	49.5392	90.22223	64.8	14.951051	7.434428
50	209.50377	92.71303	72.8	333.58	8.06144
51	48.155422	97.971375	67.200005	145.58891	9.401857
52	52.860264	118.72803	68.8	275.9817	9.725687
53	70.5726	143.08249	68.8	180.08662	9.379635
54	87.17792	155.25972	70.4	393.26166	10.7329235
55	138.93117	17.435585	68.0	88.72591	8.225793
56	147.51057	18.542604	64.8	5.8823805	5.7604194
57	158.30403	40.959785	72.8	177.63564	8.39834
58	183.76552	160.51808	68.0	105.08627	7.4442735
59	133.39606	173.52557	72.8	164.46155	7.857982
60	203.96866	80.25904	75.200005	181.8636	7.438615
61	148.34084	22.97069	72.8	92.52494	8.166186
62	154.98297	26.291754	72.0	73.71358	7.98002
63	160.51808	35.978188	72.8	126.532455	8.173796
64	149.72462	40.68303	74.4	134.1918	8.262043
65	213.37834	110.42537	79.200005	356.06784	9.15098
66	71.67963	136.71712	76.0	286.09204	11.356693
67	186.80983	158.85754	76.8	302.3911	10.295722
68	154.7062	35.42468	74.4	81.98568	8.50669
69	150.27814	171.31154	74.4	41.299213	7.1290727
70	57.5651	116.513985	76.0	149.38795	9.361692
71	66.42127	129.24472	76.0	174.87827	9.509019
72	150.83163	32.103615	76.8	168.44441	8.882421
73	146.40355	37.915478	79.200005	196.50827	8.155832
74	83.5801	141.97546	79.200005	257.04776	10.270206
75	145.57329	25.461489	78.4	126.04226	7.7748604
76	133.94957	169.37425	80.0	183.64056	8.078003
77	202.86163	73.89367	80.0	173.65277	7.984403
78	174.6326	164.11589	77.6	73.83613	7.763461
79	61.43968	81.36606	78.4	35.723206	7.0480266
80	94.37356	148.34084	80.0	132.35356	8.101332
81	111.80914	161.90186	80.8	251.77814	8.683041
82	154.98297	169.92775	84.0	221.01819	8.329276
83	59.225636	90.498985	81.6	136.03004	9.156687
84	71.126114	127.86095	83.200005	204.35144	10.358217
85	123.43287	165.49966	80.0	49.877686	7.8709936
86	141.1452	26.845264	80.0	26.654537	6.970118
87	142.25223	35.147923	82.4	72.671906	7.6138062
88	135.33334	35.978188	82.4	59.13018	7.6808133
89	198.43355	67.805046	84.0	195.2215	8.217752
90	212.27132	100.73893	84.0	294.8543	8.706882
91	60.0559	106.827545	84.0	139.33888	9.331941
92	188.1936	156.64351	85.6	226.3491	11.203997
93	167.71371	167.1602	84.8	177.08417	9.094726
94	207.28972	82.74983	84.8	132.96631	7.9211454
95	61.43968	99.355156	86.4	294.30286	10.268254
96	98.52489	147.78734	85.6	136.1526	8.343777
97	70.84936	121.495575	88.0	352.88156	10.757467
98	85.24063	133.6728	86.4	202.45193	9.691488
99	111.80914	155.53648	87.200005	342.5874	8.84697
100	66.144516	81.0893	88.8	290.5038	8.779902
101	184.5958	58.672123	87.200005	153.92229	7.6818657
102	70.295845	71.956375	88.0	81.61803	7.306276
103	139.20792	164.94617	94.4	496.87732	10.899381
104	211.16429	94.92707	91.200005	359.00903	10.086409
105	79.152016	60.332657	90.4	57.291935	7.329397
106	206.1827	77.76824	92.0	254.5355	8.966682
107	202.58488	71.126114	92.8	309.56027	10.815785
108	173.24883	163.00888	93.6	300.7367	9.695077
109	158.85754	166.32994	95.200005	321.38632	10.686625
110	110.70212	50.369465	93.6	141.4835	8.125099
111	100.46217	139.76143	96.0	495.89694	12.11532
112	190.40765	153.5992	95.200005	434.2545	12.725194
113	123.986374	158.5808	92.0	86.21364	8.270044
114	107.657814	46.771645	93.6	99.38772	6.8020663
115	212.82483	108.76483	94.4	230.76088	8.946271
116	113.19292	148.06409	96.0	257.35416	10.189889
117	87.45467	125.92366	96.8	284.37634	10.896234
118	189.85414	61.993187	98.4	330.02606	11.051107
119	80.53579	63.10021	98.4	265.93262	9.528695
120	71.126114	82.19633	99.200005	253.49384	10.378909
121	209.227	130.62851	98.4	269.18018	10.316524
122	101.29244	47.325157	95.200005	33.08839	7.4499984
123	115.683716	52.30675	99.200005	144.9149	7.839266
124	181.82823	60.609413	102.4	412.25684	10.651797
125	72.23313	106.55079	99.200005	217.28043	10.730291
126	211.7178	95.20383	101.6	246.20213	9.747785
127	83.303345	117.89776	101.6	270.0993	10.260097
128	101.5692	132.28903	103.200005	559.1938	13.023617
129	104.6135	48.155422	99.200005	78.37047	7.7075615
130	77.491486	71.40287	102.4	339.3398	11.572808
131	203.41515	72.786644	102.4	367.5875	12.514731
132	208.39674	87.45467	101.6	245.22174	9.488902
133	205.35243	133.1193	103.200005	254.47423	9.47305
134	191.79143	148.6176	103.200005	291.17783	10.920537
135	164.39265	160.24132	104.0	476.04388	11.570015
136	210.88754	112.63941	102.4	314.0946	11.120821
137	145.29654	160.79483	104.8	292.4646	11.08053
138	179.33743	154.42946	104.0	316.0554	11.127244
139	106.827545	50.64622	102.4	140.74821	8.1814785
140	195.666	67.805046	104.0	251.22667	10.119406
141	111.80914	140.86845	104.8	267.46448	10.715346
142	76.10771	90.22223	105.6	242.28055	10.977883
143	80.25904	107.657814	105.6	298.59207	11.74909
144	108.76483	53.69053	108.0	295.3445	10.445521
145	95.75733	57.841858	108.0	342.7712	10.452323
146	176.84663	59.225636	108.0	248.04037	9.391451
147	75.5542	96.310844	106.4	214.40051	10.590634
148	122.32584	57.5651	108.0	275.9817	10.409296
149	165.77643	60.886166	108.0	349.1438	8.482525
150	199.81732	74.72393	108.8	376.22726	11.911481
151	126.47717	146.40355	107.200005	241.85162	11.147587
152	209.78052	109.87186	110.4	366.8522	12.966407
153	209.227	90.77574	111.200005	363.60464	11.975614
154	97.69462	119.28153	110.4	373.34735	11.597111
155	127.30744	64.483986	112.0	231.4349	9.457932
156	133.1193	90.498985	115.200005	324.63388	8.508582
157	101.015686	125.646904	112.0	359.37668	14.1199045
158	203.1384	130.90526	111.200005	306.374	11.943258
159	143.35925	158.02728	114.4	551.5344	14.674156
160	164.39265	154.42946	112.0	320.28336	11.528084
161	192.34494	68.635315	112.8	484.68365	12.39886
162	128.41446	98.80164	119.200005	374.81793	9.285973
163	193.72871	138.37766	113.6	408.27396	12.905444
164	138.6544	152.49217	113.6	453.49478	13.479796
165	95.20383	63.376965	113.6	406.37445	11.14922
166	156.92026	70.01909	116.8	204.41272	8.6899605
167	132.28903	95.48058	116.8	236.15306	8.718902
168	112.63941	129.79823	114.4	364.6463	12.729782
169	112.362656	57.011593	112.8	154.04485	9.505492
170	153.87595	65.591	113.6	248.4693	11.490132
171	88.00819	72.786644	114.4	479.9042	13.370784
172	86.34766	102.39946	114.4	348.46976	12.089989
173	206.7362	118.174515	115.200005	557.7232	14.874314
174	179.89095	65.0375	115.200005	382.84494	11.7126045
175	161.34834	65.314255	114.4	246.07959	8.894079
176	135.0566	85.24063	114.4	164.5841	8.447805
177	126.75393	141.1452	117.6	398.89893	12.371508
178	185.14929	64.20723	113.6	160.78506	9.518971
179	169.37425	66.144516	117.6	260.54044	12.133213
180	150.00137	69.46558	117.6	211.70442	10.4832535
181	203.41515	84.687126	114.4	251.53304	9.93826
182	175.18611	66.974785	117.6	346.4477	11.304252
183	119.28153	111.25563	121.6	439.89175	13.199466
184	133.94957	143.91275	117.6	431.43585	12.7425375
185	112.362656	60.886166	116.8	151.65512	9.719517
186	121.21883	63.376965	115.200005	152.20659	8.641639
187	132.5658	79.42877	116.8	125.12314	7.815329
188	93.820045	109.04159	116.8	296.3862	11.618226
189	185.7028	141.1452	116.8	348.71487	11.906813
190	88.5617	94.92707	119.200005	469.9777	13.529959
191	163.56238	149.17111	120.0	498.1028	15.105163
192	153.04568	73.34016	121.6	197.4274	8.395333
193	111.53239	119.00478	119.200005	314.52353	13.357267
194	87.73143	81.91957	118.4	226.16527	10.587533
195	204.79892	99.90866	119.200005	306.8642	10.471522
196	123.70962	105.167015	123.200005	145.22127	12.276272
197	107.93457	70.01909	123.200005	528.25	16.73559
198	120.94207	100.46217	124.8	326.16574	11.177777
199	123.70962	129.52148	120.0	322.48926	12.116518
200	105.167015	66.974785	117.6	115.012794	9.753271
201	124.81664	67.805046	120.0	178.79985	9.115062
202	198.98706	85.51739	122.4	504.04648	14.787599
203	128.13771	88.838455	123.200005	327.88144	10.494177
204	203.69191	115.40696	121.6	295.46707	12.125944
205	117.344246	117.89776	120.8	145.83401	11.277646
206	118.174515	122.6026	121.6	298.46954	12.109289
207	179.33743	140.31494	120.8	301.83966	11.422525
208	126.75393	74.17042	120.0	168.26059	8.6510515
209	101.015686	102.676216	123.200005	454.53644	14.029492
210	130.62851	84.13361	120.0	106.80197	7.8605456
211	105.997284	110.14861	121.6	197.91759	11.03085
212	101.5692	75.5542	123.200005	161.27527	8.663301
213	167.99046	72.50989	124.0	355.94528	12.516873
214	192.34494	81.91957	124.0	519.42645	12.069564
215	96.310844	85.51739	123.200005	338.35944	11.38251
216	112.0859	110.14861	123.200005	315.25882	12.184113
217	176.01637	73.61691	124.0	231.06726	10.494718
218	158.85754	75.5542	124.8	215.99365	9.506573
219	199.81732	104.6135	124.8	371.81546	11.730588
220	136.1636	133.1193	125.6	542.03687	14.351355
221	156.09	142.25223	126.4	573.65466	14.99031
222	114.853455	74.17042	124.0	272.85666	9.737818
223	126.20042	118.72803	126.4	223.77556	11.617626
224	195.666	120.94207	125.6	396.93814	12.631615
225	154.7062	76.10771	120.0	1.5318699	6.16
226	120.94207	79.982285	124.8	319.60934	10.014069
227	155.25972	78.87526	126.4	176.41014	8.965529
228	124.26313	94.0968	124.0	123.46871	8.112108
229	114.853455	99.63191	125.6	316.85196	12.040277
230	130.62851	125.370155	127.200005	355.27127	12.684465
231	182.38174	132.01228	128.0	619.3044	15.142158
232	97.41787	79.42877	122.4	28.86043	7.681532
233	185.97957	83.303345	128.0	462.01196	12.245998
234	150.00137	86.0709	129.6	367.8326	10.924418
235	102.676216	94.92707	126.4	291.17783	11.710935
236	164.94617	78.045	128.0	196.6921	9.649438
237	115.40696	84.963875	128.0	300.36905	11.323003
238	117.06749	91.606	127.200005	313.29803	11.609681
239	168.54398	137.54738	129.6	623.4098	15.084967
240	144.46626	94.92707	124.8	7.4142504	5.9090953
241	144.74303	91.0525	129.6	251.41049	11.777351
242	192.62169	105.72053	131.2	533.51965	13.343588
243	181.27472	86.90117	132.0	484.31598	13.015793
244	145.29654	97.14111	132.0	274.38855	9.852728
245	130.90526	116.79074	128.0	135.9075	10.384956
246	147.23383	126.75393	131.2	348.83743	12.684942
247	154.15271	132.5658	132.0	510.3578	13.960135
248	159.6878	86.34766	133.6	527.69855	14.10661
249	136.71712	109.04159	131.2	174.75572	8.537091
250	173.52557	83.85686	132.0	321.07993	11.727722
251	141.1452	120.66531	132.8	337.19522	12.815403
252	135.88686	115.40696	132.0	173.95915	9.85197
253	184.04228	110.14861	134.40001	600.3092	13.1869
254	153.04568	96.310844	135.2	342.15848	11.828152
255	142.80574	104.06	133.6	242.40309	10.038062
256	167.71371	87.45467	134.40001	279.29053	10.678908
257	144.18951	112.63941	134.40001	238.66533	11.260729
258	148.6176	116.513985	135.2	289.5234	12.193299
259	170.20451	123.43287	135.2	341.91336	11.907789
260	150.27814	106.55079	136.8	336.58246	13.205056
261	159.6878	115.40696	136.8	650.37067	14.290385
262	162.73212	97.41787	136.8	322.55054	11.470226
263	178.50717	102.39946	136.8	354.4747	12.29338
264	156.36674	105.167015	137.6	286.70477	11.326218
265	171.58829	108.488075	139.2	489.09543	14.737795
