# Supplementary material for: Fluctuations of the transcription factor ATML1 generate the pattern of giant cells in the Arabidopsis sepal
Source: eLife. 2017 Feb 1;6:e19131. doi: 10.7554/eLife.19131 (PMC5333958; doi:10.7554/eLife.19131)
Supplement: Source code 1. — DOI: http://dx.doi.org/10.7554/eLife.19131.047 [file elife-19131-code1.zip › ATML1_Source_code_1/source_data/costanza/t_08.txt]

Cell id	x	y	z	Boa volume	Mean cell intensity
0	95.20383	189.57738	26.4	1.2254959	11.65
1	84.687126	190.13089	33.600002	50.245335	7.7414556
2	92.159515	188.74712	30.4	1.7769691	8.4827585
3	124.53989	180.44446	42.4	232.9055	7.9249363
4	84.13361	185.14929	44.0	167.15764	9.126753
5	109.87186	182.105	43.2	78.37047	7.9827724
6	101.015686	182.38174	47.2	197.91759	9.875135
7	73.34016	178.78392	49.600002	26.654537	7.5517254
8	133.6728	18.542604	55.2	154.59631	8.054632
9	57.5651	174.35583	51.2	38.48057	8.399677
10	91.0525	178.50717	56.8	279.842	11.467574
11	156.64351	172.41855	60.0	374.20517	8.270079
12	141.97546	26.015	55.2	17.708416	6.7266464
13	70.84936	174.6326	56.0	102.20636	8.832078
14	103.78324	177.95366	59.2	301.2269	10.539136
15	126.47717	175.46286	53.600002	5.3921824	8.579549
16	118.174515	175.73962	59.2	190.25824	9.286868
17	124.81664	13.0075	59.2	156.5571	8.554137
18	139.76143	22.41718	59.2	75.79692	7.8051467
19	61.716434	169.37425	59.2	77.75771	8.446775
20	86.62441	175.18611	61.600002	133.21141	9.371601
21	61.716434	162.1786	64.8	123.52999	8.293102
22	133.1193	18.542604	66.4	280.8224	8.785416
23	138.93117	172.69531	63.2	11.580936	7.746035
24	192.62169	59.225636	64.8	14.154478	7.709962
25	208.95026	76.38446	73.6	681.31445	9.798279
26	73.89367	166.05318	68.0	166.23853	10.480925
27	107.1043	11.623723	65.6	25.674139	7.0835333
28	96.03409	14.11452	66.4	9.436318	9.564938
29	181.55148	156.36674	67.200005	13.725554	7.455359
30	85.51739	168.82074	69.6	216.17749	11.027101
31	99.63191	167.71371	72.8	247.12126	10.889791
32	193.45195	52.583508	75.200005	428.127	7.896423
33	156.09	169.651	72.0	146.56932	8.34233
34	135.88686	169.37425	72.0	97.05928	7.5662527
35	115.683716	14.944786	75.200005	327.88144	11.109194
36	130.35175	19.649626	71.200005	8.333372	8.095591
37	124.81664	17.71234	72.0	16.911844	7.050728
38	180.99797	41.23654	78.4	205.45439	7.9468384
39	205.6292	132.28903	75.200005	327.08487	8.947814
40	139.20792	26.568508	74.4	157.66005	8.617885
41	65.86776	153.87595	75.200005	153.98357	10.391476
42	115.40696	166.32994	78.4	333.39618	9.588194
43	98.24813	18.26585	74.4	42.340885	7.3357406
44	50.922977	123.15611	75.200005	41.176662	7.552074
45	149.72462	168.54398	76.0	81.9244	8.218364
46	132.28903	23.800957	76.8	164.76793	9.012567
47	50.09271	114.5767	75.200005	10.232891	6.7365284
48	53.69053	134.77983	77.6	108.94659	8.804781
49	84.687126	160.51808	80.0	217.52553	11.011157
50	98.24813	19.926382	81.6	229.78049	9.481237
51	209.227	72.786644	82.4	312.62402	8.957755
52	195.666	144.46626	76.0	7.598075	7.282262
53	131.73552	165.49966	82.4	369.73212	10.357014
54	107.93457	17.158829	79.200005	110.662285	8.45178
55	125.370155	20.756647	81.6	235.47905	11.732375
56	131.45877	25.738243	83.200005	161.21399	10.681402
57	214.48537	96.310844	83.200005	421.50934	10.222732
58	80.53579	156.36674	83.200005	343.69034	11.226642
59	62.5467	146.95706	83.200005	163.35861	9.634199
60	191.51466	150.00137	81.6	113.90984	8.515281
61	98.80164	159.1343	83.200005	196.50827	10.030145
62	59.779144	141.42197	84.0	215.31964	9.9703045
63	176.29312	37.08521	83.200005	102.88039	7.7920966
64	180.7212	156.64351	89.6	458.70312	13.064347
65	205.07568	132.28903	84.0	123.40744	10.32714
66	114.853455	159.1343	88.8	419.73236	11.761514
67	162.45537	163.28563	89.6	418.62943	9.933498
68	117.621	20.203136	84.8	107.108345	9.390675
69	202.03137	62.823452	87.200005	432.04858	9.123696
70	113.19292	23.247446	87.200005	167.95422	9.913449
71	123.43287	24.907978	87.200005	123.40744	9.493484
72	130.62851	29.612818	87.200005	105.025	8.618389
73	147.51057	29.889572	88.8	163.35861	7.0783415
74	213.93185	104.33675	91.200005	727.27057	13.739428
75	56.181328	122.32584	88.8	243.99625	8.402972
76	132.01228	161.62509	89.6	116.17702	8.449841
77	148.06409	163.00888	88.8	104.0446	8.815616
78	187.36334	44.557602	90.4	182.90527	8.932916
79	99.0784	25.184732	88.0	31.250147	7.568628
80	127.5842	33.210636	90.4	68.87287	8.208159
81	206.1827	128.96797	92.8	486.33807	12.963263
82	194.00546	145.29654	90.4	214.7069	9.68084
83	56.181328	110.978874	89.6	84.74304	7.591435
84	114.023186	44.28085	93.6	156.43456	7.5048347
85	120.38856	29.889572	91.200005	66.544426	8.220054
86	184.87254	41.513294	96.8	332.3545	10.232729
87	112.63941	27.67553	92.8	147.30461	8.354343
88	99.355156	29.336061	92.0	57.59831	7.8010516
89	92.71303	32.38037	92.0	51.899754	7.8453274
90	86.90117	48.43218	91.200005	25.674139	7.128879
91	198.1568	55.627815	95.200005	517.9559	11.001787
92	123.15611	36.5317	92.8	19.54666	7.203764
93	96.310844	45.94138	94.4	100.980865	8.069738
94	101.5692	45.38787	92.8	47.67179	7.957572
95	98.80164	151.93866	94.4	127.26775	8.682654
96	108.488075	31.82686	94.4	231.25108	10.035133
97	176.29312	35.147923	97.6	382.41602	11.73473
98	120.38856	39.29925	96.8	77.3288	7.869224
99	107.38106	42.89707	96.0	118.628006	8.782483
100	209.227	74.72393	97.6	415.5044	10.903054
101	113.74643	152.21542	98.4	400.12442	12.166648
102	114.29994	39.29925	96.0	153.67719	8.995941
103	90.498985	42.89707	95.200005	118.26036	9.179739
104	75.27744	143.08249	98.4	271.0797	11.661265
105	166.05318	158.5808	99.200005	242.95457	10.062946
106	96.86436	38.745743	96.0	38.603123	8.126978
107	101.845955	40.959785	96.8	53.43162	8.197232
108	61.993187	120.66531	100.8	266.6679	10.603053
109	92.989784	146.40355	100.8	354.84235	11.970975
110	154.42946	31.550104	100.0	245.283	9.072096
111	215.31563	99.355156	100.0	291.7906	12.235057
112	198.43355	134.77983	102.4	427.75937	13.848568
113	83.303345	142.52898	100.8	283.82486	11.089903
114	186.25632	146.40355	100.8	450.30847	13.579021
115	177.95366	38.468987	108.0	491.6077	12.215884
116	207.01297	122.87936	102.4	331.25156	12.537867
117	108.21133	37.361965	98.4	31.005047	8.634384
118	62.269943	96.5876	104.0	224.02066	9.023977
119	148.89435	33.76415	106.4	453.00458	11.651558
120	200.92435	59.779144	105.6	375.1243	11.835086
121	145.57329	154.42946	101.6	111.09121	9.221683
122	212.82483	102.1227	104.8	286.82733	12.031477
123	207.01297	74.17042	104.8	319.79315	11.275398
124	192.89845	52.30675	105.6	444.11972	12.374934
125	62.823452	106.827545	106.4	372.55075	12.611974
126	129.52148	150.55489	106.4	270.6508	12.283992
127	167.1602	35.701435	107.200005	355.57764	11.107397
128	71.126114	125.0934	108.8	374.20517	14.012058
129	74.17042	134.22632	105.6	189.21657	10.147894
130	183.76552	144.74303	108.0	316.66815	11.162406
131	112.91616	147.23383	108.8	342.3423	14.248482
132	159.96457	153.32243	109.6	432.90643	13.861814
133	107.93457	141.97546	111.200005	512.93134	14.840124
134	141.42197	36.808456	108.8	171.44688	8.507787
135	126.75393	44.004093	109.6	134.74327	7.7707524
136	210.33403	103.22973	110.4	277.20718	10.7669
137	205.35243	75.27744	111.200005	389.34006	11.015118
138	124.81664	145.01978	112.0	325.7981	12.10123
139	69.74234	82.19633	109.6	191.6063	8.836821
140	169.92775	152.21542	113.6	561.46094	14.883217
141	152.49217	148.6176	114.4	522.9804	14.899815
142	175.73962	42.620316	113.6	287.68518	9.932366
143	194.55898	55.074306	116.0	453.24966	14.084979
144	180.44446	142.25223	115.200005	489.70816	14.288203
145	142.52898	148.06409	113.6	291.66803	12.966868
146	128.96797	49.5392	116.8	244.79282	9.61942
147	204.52217	113.19292	113.6	293.38373	12.255495
148	163.83914	38.745743	116.8	545.5908	12.595275
149	76.66122	82.19633	116.0	421.3255	11.139312
150	206.45946	84.41037	116.0	653.2506	16.132221
151	98.80164	136.1636	116.8	372.12183	13.351268
152	103.506485	66.42127	116.8	289.27832	11.330307
153	200.37083	116.79074	118.4	537.8089	15.390028
154	87.45467	132.01228	117.6	339.2173	14.190791
155	155.25972	37.63872	116.8	215.44218	11.022643
156	122.87936	53.967285	117.6	225.18488	11.832528
157	128.69122	56.45808	120.0	158.08897	8.366595
158	120.38856	73.0634	121.6	274.87872	10.020395
159	150.83163	40.959785	120.0	538.2991	12.731523
160	86.0709	125.0934	121.6	511.522	11.914993
161	187.64009	53.69053	118.4	414.524	13.445563
162	123.15611	60.609413	121.6	430.7618	13.607186
163	77.21473	90.22223	120.8	586.46106	12.779434
164	76.66122	103.78324	120.8	471.50955	14.155288
165	193.72871	124.53989	119.200005	310.29556	11.140074
166	120.1118	136.1636	119.200005	337.13394	13.832218
167	138.6544	46.771645	119.200005	252.45216	10.621729
168	112.91616	70.5726	120.0	295.28323	10.743392
169	123.43287	123.986374	123.200005	243.81242	13.318271
170	137.54738	140.59169	119.200005	125.79716	8.326787
171	146.1268	45.111115	120.8	309.68283	11.280234
172	205.6292	88.00819	123.200005	410.3573	13.094691
173	125.92366	137.82414	119.200005	106.80197	10.959206
174	92.159515	71.956375	121.6	292.09695	12.072447
175	125.0934	132.01228	121.6	65.44148	8.994359
176	147.78734	138.6544	124.0	608.88763	14.976409
177	133.39606	138.37766	122.4	202.02301	8.581055
178	194.55898	62.823452	121.6	171.99835	10.325164
179	129.79823	63.65372	125.6	255.2708	9.29683
180	197.32654	71.956375	122.4	152.14532	8.763122
181	104.89026	73.34016	123.200005	411.399	12.16598
182	125.370155	116.79074	124.0	268.75125	11.778708
183	125.370155	67.805046	124.8	234.3761	10.216627
184	104.6135	125.0934	126.4	611.27734	15.483264
185	111.80914	129.52148	124.0	285.2342	12.861725
186	172.69531	135.88686	125.6	609.3166	16.407381
187	184.31903	56.45808	126.4	530.76227	14.719783
188	136.99388	62.823452	129.6	320.34464	11.780271
189	92.989784	78.045	124.8	302.4524	10.961179
190	82.19633	108.76483	124.8	310.11176	12.000651
191	125.370155	110.978874	126.4	211.70442	9.837822
192	132.01228	128.96797	126.4	385.29593	13.645639
193	116.23723	132.5658	123.200005	139.5227	10.244543
194	199.26382	98.80164	127.200005	570.162	15.548108
195	84.13361	105.167015	121.6	9.007395	8.598641
196	192.06818	115.683716	127.200005	666.9149	14.657415
197	181.55148	127.86095	128.0	781.1311	18.333912
198	194.55898	76.66122	128.0	524.3284	14.515796
199	135.61009	112.0859	133.6	531.3138	12.544259
200	89.94547	111.25563	128.0	516.6078	13.516482
201	119.00478	123.70962	126.4	245.40556	10.850821
202	140.03818	132.28903	127.200005	507.84552	14.800838
203	110.978874	75.830956	128.0	299.3274	12.405792
204	116.79074	81.0893	127.200005	407.9063	11.141311
205	144.18951	54.79755	128.8	460.29626	13.533958
206	175.46286	57.28835	129.6	661.584	13.705957
207	91.32925	86.0709	128.0	328.31036	13.064367
208	125.646904	102.95297	127.200005	179.16751	8.80772
209	165.77643	132.5658	128.8	590.444	13.627887
210	137.27063	68.635315	132.0	186.15283	9.291554
211	121.21883	114.29994	128.0	252.39088	11.141669
212	157.47377	130.90526	129.6	388.84985	13.060286
213	152.21542	53.967285	128.8	233.51825	11.260966
214	92.43627	98.52489	127.200005	103.12548	6.8930116
215	135.0566	103.506485	134.40001	434.2545	12.888303
216	121.495575	106.55079	128.8	192.70923	9.852052
217	138.10089	83.02659	134.40001	445.59033	10.3447
218	93.26654	91.32925	131.2	290.38126	11.565603
219	122.32584	97.14111	130.40001	234.80502	10.60193
220	115.40696	115.96047	130.40001	328.7393	12.305945
221	100.73893	118.174515	130.40001	345.77368	12.472994
222	143.08249	61.716434	131.2	245.16046	10.021384
223	114.5767	106.827545	132.8	446.14178	13.441451
224	139.20792	120.94207	134.40001	350.308	14.301809
225	169.651	61.16292	133.6	612.0127	13.577739
226	190.13089	84.41037	133.6	643.9981	14.202017
227	116.23723	89.39196	129.6	113.2971	7.001042
228	102.39946	91.0525	132.8	414.64655	11.389358
229	144.74303	125.370155	133.6	385.17337	15.266962
230	150.27814	124.81664	133.6	301.65582	13.92481
231	134.50308	88.838455	135.2	409.622	15.09967
232	110.14861	101.015686	135.2	592.28217	15.393625
233	142.25223	106.827545	136.8	343.13885	12.561991
234	133.6728	77.491486	134.40001	331.3741	11.972676
235	138.93117	94.92707	138.40001	371.93802	15.262696
236	183.76552	96.5876	136.0	744.30493	14.423042
237	177.40015	114.023186	136.0	550.1251	16.920874
238	157.197	67.805046	136.0	417.58774	12.682003
239	168.26723	69.46558	136.8	661.64526	14.892171
240	146.1268	78.5985	138.40001	723.8392	15.438906
241	153.04568	117.06749	136.8	428.3721	14.681456
242	162.1786	114.29994	137.6	771.26587	14.211249
243	145.57329	113.74643	137.6	334.92804	13.09684
244	150.27814	107.1043	140.0	473.838	14.906895
245	145.57329	91.32925	139.2	453.31094	12.576576
246	156.09	75.27744	140.0	564.9536	15.047054
247	173.24883	85.51739	140.8	606.00775	15.518321
248	158.30403	90.77574	141.6	620.9588	16.928473
249	170.20451	97.41787	142.40001	711.0327	18.0587
250	154.98297	101.29244	140.0	353.61685	12.362886
