# Supplementary material for: Fluctuations of the transcription factor ATML1 generate the pattern of giant cells in the Arabidopsis sepal
Source: eLife. 2017 Feb 1;6:e19131. doi: 10.7554/eLife.19131 (PMC5333958; doi:10.7554/eLife.19131)
Supplement: Source code 1. — DOI: http://dx.doi.org/10.7554/eLife.19131.047 [file elife-19131-code1.zip › ATML1_Source_code_1/source_data/costanza/t_16.txt]

Cell id	x	y	z	Boa volume	Mean cell intensity
0	155.81323	186.53308	67.200005	41.299213	6.9480653
1	128.41446	15.221541	68.8	74.20378	7.6779284
2	140.03818	19.096115	68.8	39.460968	7.5590014
3	162.1786	26.015	72.0	84.191574	9.331105
4	108.21133	183.212	74.4	49.571312	7.5512896
5	208.95026	87.17792	75.200005	337.56287	7.97921
6	213.37834	107.1043	76.8	255.08698	7.3338137
7	204.2454	74.17042	73.6	38.72567	6.914554
8	211.99457	133.39606	76.0	283.08957	8.806393
9	152.49217	185.42606	74.4	32.04672	7.298281
10	166.05318	30.166328	76.8	37.009975	7.6059594
11	190.96117	54.79755	78.4	65.747856	6.870445
12	198.1568	64.76074	76.8	122.3045	7.41879
13	162.1786	25.738243	78.4	32.72074	7.177902
14	155.81323	26.291754	76.8	6.9240522	6.9292054
15	109.5951	182.105	77.6	56.740463	7.586378
16	157.197	21.310158	79.200005	84.130295	10.024724
17	159.6878	24.631222	84.8	82.414604	7.686219
18	212.82483	123.43287	77.6	8.394648	7.3357716
19	206.7362	147.51057	80.0	130.20894	7.160425
20	92.71303	176.56989	80.0	60.600773	7.936292
21	126.75393	182.6585	83.200005	163.66498	8.531937
22	183.76552	44.83436	84.0	226.77802	8.33712
23	205.35243	150.55489	84.8	289.09448	8.813377
24	196.21951	57.011593	86.4	240.68741	8.024355
25	214.2086	91.32925	88.0	706.0082	10.812402
26	175.18611	177.95366	83.200005	64.27726	7.8207707
27	116.513985	19.096115	85.6	259.49878	9.441219
28	95.75733	21.863668	82.4	17.156942	6.775004
29	107.1043	176.84663	88.8	305.1485	9.845667
30	110.42537	182.105	80.8	44.42423	7.634478
31	154.7062	19.926382	87.200005	254.59679	12.739939
32	128.13771	22.140425	84.0	30.759949	7.4920297
33	164.94617	29.889572	83.200005	14.583402	7.8151298
34	153.32243	23.247446	93.6	108.027466	8.462797
35	186.53308	171.31154	84.8	35.049183	8.068176
36	94.0968	25.738243	90.4	347.55066	11.479937
37	134.77983	24.631222	86.4	15.318699	7.2080007
38	174.07909	177.40015	92.0	262.3174	9.675903
39	107.93457	22.41718	90.4	168.07677	9.817267
40	83.5801	33.76415	91.200005	138.78741	8.726206
41	184.31903	46.218136	95.200005	352.39136	10.179674
42	202.86163	153.04568	91.200005	176.53268	9.001652
43	66.42127	163.00888	92.0	152.63551	8.421451
44	197.04977	60.609413	95.200005	310.90833	9.175888
45	216.42265	112.91616	92.0	174.69444	8.369972
46	161.90186	28.22904	93.6	92.46367	7.6361456
47	78.045	42.620316	92.0	27.32856	7.53587
48	213.10158	87.17792	97.6	489.70816	11.666523
49	189.30063	166.88345	96.0	196.2019	9.898092
50	90.77574	170.20451	93.6	77.63517	8.583232
51	104.06	172.1418	96.8	347.97958	10.353637
52	123.70962	177.95366	92.0	23.284422	8.036843
53	215.31563	118.72803	96.0	305.27103	10.590603
54	158.85754	182.38174	96.8	222.91771	8.768464
55	147.23383	24.077711	96.0	134.49818	8.805402
56	116.79074	26.015	96.0	157.10858	9.912551
57	127.030685	27.398775	97.6	181.25085	9.118236
58	70.84936	162.73212	98.4	208.45686	10.09308
59	77.491486	48.985687	96.8	87.13276	8.333999
60	158.02728	28.22904	98.4	49.32621	7.842229
61	96.310844	32.103615	98.4	174.93954	9.904985
62	85.79414	39.29925	96.8	100.858315	8.59898
63	178.23041	40.406273	99.200005	301.41074	9.330448
64	47.878666	126.47717	104.0	458.21292	10.965607
65	52.30675	141.1452	100.0	296.44748	10.387643
66	202.86163	151.93866	100.8	466.3625	12.289545
67	76.38446	54.79755	97.6	105.39265	8.66042
68	214.48537	123.43287	104.0	1065.201	16.695637
69	163.56238	31.550104	100.0	106.127945	8.6720085
70	176.01637	172.97206	103.200005	397.2445	10.360409
71	145.01978	24.631222	101.6	117.40251	9.842325
72	112.91616	30.71984	100.8	164.95175	9.426367
73	204.2454	74.447174	103.200005	519.7941	10.536203
74	84.41037	165.22292	103.200005	291.66803	10.311858
75	144.18951	27.122019	107.200005	207.6603	10.519809
76	153.87595	28.78255	104.8	231.06726	8.951114
77	96.03409	37.915478	102.4	159.62085	10.044447
78	84.41037	46.771645	102.4	112.3167	9.459846
79	83.5801	52.583508	102.4	123.77509	9.067765
80	47.878666	114.29994	103.200005	180.393	7.923502
81	89.66872	42.066807	103.200005	148.89775	9.769468
82	61.16292	154.15271	104.8	184.37587	9.567874
83	159.96457	179.89095	104.8	147.36589	9.286005
84	163.00888	33.76415	105.6	87.13276	8.778443
85	138.93117	29.336061	108.8	235.90797	9.94327
86	172.69531	39.576008	105.6	99.26517	7.96169
87	57.28835	144.74303	108.8	447.30603	11.701656
88	186.80983	49.5392	106.4	160.04977	9.437902
89	193.45195	158.85754	109.6	341.54572	12.263679
90	120.94207	171.03477	108.0	172.67238	10.094656
91	104.6135	40.12952	108.0	143.38303	9.661032
92	190.6844	55.90457	108.0	105.63775	8.948902
93	85.79414	73.34016	110.4	225.24615	8.806764
94	100.18542	168.26723	109.6	252.75853	11.788483
95	150.00137	29.889572	110.4	118.19908	8.4577
96	203.1384	146.1268	112.0	405.08768	13.398905
97	196.49626	64.20723	112.0	311.2147	10.794912
98	149.72462	177.67691	112.8	277.6974	11.288707
99	210.05728	93.54329	113.6	464.03403	11.635012
100	96.5876	162.45537	114.4	491.3626	14.571163
101	175.46286	169.651	112.8	273.89835	10.806588
102	158.5808	178.50717	115.200005	513.7279	14.159507
103	186.25632	51.476486	115.200005	331.8643	11.633536
104	202.30812	77.76824	113.6	206.1897	9.883106
105	74.72393	156.09	116.0	427.6981	13.118663
106	158.30403	35.701435	112.0	42.463432	7.9206295
107	176.29312	43.17383	116.8	542.1594	13.057485
108	214.48537	122.6026	113.6	256.37375	13.141109
109	114.29994	165.49966	115.200005	197.73376	10.2942915
110	86.34766	159.1343	118.4	479.1689	14.762411
111	140.31494	173.24883	116.0	308.21222	11.638034
112	210.33403	125.92366	116.8	357.72226	11.825091
113	150.83163	34.317657	117.6	366.30072	11.316764
114	207.84323	99.0784	119.200005	466.5463	13.296306
115	60.332657	100.73893	120.0	400.24698	11.444065
116	131.182	170.75803	117.6	235.6016	10.609254
117	124.26313	35.147923	119.200005	277.6974	13.327078
118	140.86845	38.745743	121.6	532.47797	12.146252
119	171.03477	169.09749	119.200005	399.57294	12.075162
120	116.79074	37.915478	119.200005	192.46414	9.467597
121	199.81732	75.27744	122.4	509.6225	13.469192
122	69.46558	147.78734	121.6	488.36014	12.029117
123	121.77233	43.450584	123.200005	275.4302	9.344281
124	94.92707	77.76824	126.4	499.8798	15.473626
125	59.50239	109.04159	122.4	570.22327	12.017531
126	124.26313	163.83914	120.8	213.42012	11.967151
127	61.716434	122.04909	124.8	623.7774	14.2217865
128	208.12	125.0934	124.0	352.69772	13.609828
129	108.488075	156.92026	124.0	329.29077	13.199527
130	133.39606	40.959785	124.0	213.17502	9.444861
131	115.96047	45.111115	126.4	285.418	10.15725
132	164.39265	44.557602	125.6	396.5705	12.775596
133	78.321754	86.0709	128.8	481.1297	12.591952
134	198.98706	139.76143	124.8	328.43292	12.469495
135	178.78392	51.476486	127.200005	709.0107	15.358128
136	195.38924	70.295845	126.4	435.2349	12.154063
137	204.52217	100.18542	126.4	455.27173	11.882536
138	192.62169	145.85005	126.4	547.5516	15.877068
139	183.48877	154.98297	125.6	293.445	12.175885
140	113.74643	159.1343	122.4	68.87287	9.806902
141	97.69462	153.5992	126.4	262.01102	13.84176
142	121.495575	159.96457	126.4	309.0088	11.624895
143	115.40696	59.779144	125.6	142.52518	8.523152
144	104.89026	82.19633	129.6	340.01385	11.438498
145	135.88686	163.00888	128.8	546.1423	14.024362
146	113.19292	52.03	128.0	159.80467	8.89141
147	64.76074	128.96797	128.8	342.0972	12.05277
148	89.39196	146.68031	130.40001	677.638	15.812757
149	102.95297	154.15271	127.200005	206.67989	11.411394
150	115.96047	156.09	124.8	112.92945	10.270699
151	161.62509	164.94617	129.6	557.17175	15.449095
152	111.25563	147.78734	128.8	144.30214	9.537081
153	117.89776	152.76892	128.8	222.18242	14.640221
154	114.5767	62.823452	134.40001	170.46649	9.551679
155	71.40287	133.6728	131.2	620.9588	14.223416
156	203.41515	112.63941	132.8	758.0305	19.499811
157	106.27403	145.85005	132.0	406.5583	13.23136
158	127.30744	157.47377	133.6	518.2622	17.155014
159	110.42537	58.118614	132.0	303.24896	12.21687
160	192.62169	73.61691	134.40001	575.9218	16.479753
161	174.6326	55.627815	132.8	403.18817	11.868096
162	83.02659	143.08249	133.6	402.14648	13.909209
163	120.38856	150.55489	134.40001	230.63834	14.583546
164	170.75803	156.64351	136.0	749.0844	18.621145
165	158.5808	49.815956	135.2	704.9053	15.689465
166	92.989784	87.45467	134.40001	514.64703	13.352899
167	77.491486	94.650314	132.8	330.76135	11.583231
168	152.49217	161.34834	134.40001	517.77203	13.528913
169	133.1193	50.64622	133.6	243.07712	11.233053
170	110.70212	67.5283	136.0	535.603	13.181243
171	99.90866	143.636	134.40001	290.62637	13.463063
172	144.74303	158.02728	136.0	517.71075	15.341788
173	130.075	55.074306	136.8	327.08487	13.457726
174	74.17042	105.167015	136.0	601.90234	14.498572
175	200.09409	116.79074	136.8	374.6341	14.780798
176	149.44786	47.325157	135.2	286.82733	13.082312
177	108.488075	134.50308	136.0	283.33466	12.699258
178	184.87254	143.08249	136.8	696.87823	15.597212
179	145.01978	51.753242	137.6	572.2453	12.7850485
180	185.7028	73.0634	139.2	597.18414	16.177008
181	110.14861	125.646904	137.6	273.89835	11.067436
182	123.43287	57.841858	136.0	72.42681	9.194556
183	99.0784	91.32925	139.2	538.2378	15.314079
184	194.28223	97.14111	138.40001	327.6976	11.8515835
185	110.70212	115.1302	139.2	376.5949	12.355341
186	192.89845	126.75393	139.2	572.5517	15.98703
187	123.43287	147.51057	137.6	245.83449	11.170121
188	119.55829	62.269943	135.2	61.15225	7.903796
189	117.06749	71.956375	140.0	310.54068	11.374771
190	111.25563	76.38446	138.40001	234.00845	12.475651
191	116.513985	79.70553	141.6	257.47668	9.444922
192	103.22973	133.94957	138.40001	276.59442	13.668656
193	191.79143	85.79414	139.2	351.96243	14.323212
194	101.5692	97.971375	139.2	287.37878	11.63057
195	101.015686	127.86095	141.6	705.70184	17.206331
196	132.01228	150.27814	140.8	389.40134	15.57135
197	106.827545	103.506485	139.2	320.52847	11.426364
198	115.1302	87.17792	143.2	431.92606	10.864662
199	85.24063	111.53239	140.8	541.48535	10.574038
200	137.54738	150.55489	140.8	242.52565	12.922801
201	119.28153	113.74643	144.8	326.41083	11.374556
202	126.47717	115.96047	148.8	786.2782	14.179368
203	119.28153	121.495575	145.6	385.78613	16.84317
204	124.53989	135.0566	144.8	282.5381	10.187911
205	190.13089	102.95297	143.2	588.1155	15.076562
206	94.92707	121.495575	144.0	688.60614	16.363785
207	123.986374	125.0934	147.2	285.35672	11.01147
208	180.44446	76.66122	144.8	625.4931	15.861903
209	120.66531	105.72053	148.0	657.53986	15.224207
210	93.820045	114.29994	143.2	398.47	12.099812
211	129.79823	130.075	148.0	438.2986	13.612006
212	126.47717	144.18951	144.8	327.75888	15.197519
213	145.01978	61.16292	143.2	215.31964	11.643597
214	127.030685	76.93797	147.2	413.6049	15.915786
215	166.88345	141.69872	146.40001	675.3708	18.656351
216	134.77983	68.35856	146.40001	620.9588	17.111835
217	133.1193	138.93117	146.40001	422.85736	15.108517
218	141.42197	143.91275	144.8	347.12173	13.216381
219	121.21883	93.26654	148.0	473.8993	13.500554
220	145.57329	69.46558	148.0	388.84985	14.493258
221	169.09749	76.38446	148.8	866.4869	17.71305
222	177.95366	125.0934	147.2	874.14624	15.576355
223	123.15611	87.17792	146.40001	133.45651	9.31169
224	125.646904	100.46217	152.0	452.4531	15.1501665
225	185.14929	113.46967	147.2	705.2729	14.044052
226	152.49217	138.10089	148.8	833.3372	15.531475
227	132.84254	75.5542	148.8	405.39404	12.632947
228	126.20042	83.02659	148.8	184.49841	12.151662
229	135.33334	114.29994	152.8	676.22864	15.087498
230	136.71712	99.63191	153.6	871.38885	17.878365
231	138.10089	132.28903	150.40001	462.99237	15.247191
232	165.49966	84.41037	152.0	795.34686	14.97002
233	143.91275	128.41446	152.0	433.33536	14.031067
234	161.34834	129.52148	152.8	751.5967	17.030119
235	159.41106	91.32925	154.40001	790.56744	16.535044
236	165.49966	113.74643	154.40001	676.90265	15.720649
237	148.06409	117.06749	155.2	650.7996	16.080843
238	151.1084	90.498985	155.2	585.72577	15.092296
239	145.85005	96.86436	156.0	625.24805	14.626392
