# Supplementary material for: Fluctuations of the transcription factor ATML1 generate the pattern of giant cells in the Arabidopsis sepal
Source: eLife. 2017 Feb 1;6:e19131. doi: 10.7554/eLife.19131 (PMC5333958; doi:10.7554/eLife.19131)
Supplement: Source code 1. — DOI: http://dx.doi.org/10.7554/eLife.19131.047 [file elife-19131-code1.zip › ATML1_Source_code_1/source_data/costanza/t_24.txt]

Cell id	x	y	z	Boa volume	Mean cell intensity
0	218.91345	75.5542	62.4	21.507454	10.757834
1	226.10909	144.18951	75.200005	123.28489	9.565041
2	213.65509	59.50239	71.200005	35.78448	12.758551
3	216.6994	68.0818	69.6	1.838244	11.633334
4	210.88754	55.35106	73.6	49.019836	11.937472
5	226.38583	88.28494	72.0	13.909379	8.969169
6	227.7696	123.15611	72.0	6.4951286	10.207555
7	201.75462	186.25632	72.0	2.4509919	10.150002
8	219.1902	161.62509	76.0	61.15225	9.117212
9	229.98366	104.6135	76.0	69.79199	10.520588
10	175.73962	23.247446	76.8	30.943773	9.9247465
11	206.45946	47.601913	76.0	20.404507	10.639646
12	198.1568	189.02386	77.6	54.963493	10.734648
13	222.78802	76.10771	76.8	22.8555	10.131367
14	229.98366	123.43287	80.0	203.2485	11.560324
15	211.99457	53.413773	79.200005	39.277145	10.483612
16	195.11249	190.13089	83.200005	253.49384	11.576854
17	198.71031	31.27335	83.200005	147.79482	14.741161
18	198.1568	39.576008	80.8	6.00493	10.306128
19	204.52217	42.343563	83.200005	58.027233	11.483599
20	227.7696	91.606	83.200005	99.63282	10.529456
21	191.51466	32.93388	83.200005	21.32363	11.850575
22	222.51126	76.10771	85.6	97.304375	11.049054
23	220.02046	161.90186	87.200005	158.88554	12.847548
24	128.41446	16.051807	86.4	45.588448	11.430086
25	201.75462	37.08521	88.0	93.13769	12.897948
26	231.92094	124.53989	88.8	432.41623	14.132629
27	225.83232	151.38515	88.0	131.18935	11.316118
28	193.1752	25.461489	92.0	137.99084	13.422171
29	198.1568	32.657127	90.4	96.01761	10.954624
30	214.76212	58.672123	90.4	193.81218	11.216452
31	122.87936	17.989094	87.200005	6.3725786	9.442312
32	168.54398	197.88004	88.8	64.21599	10.118287
33	109.04159	26.845264	92.0	157.78261	12.201438
34	225.27882	77.491486	92.8	151.90022	12.788103
35	50.64622	138.93117	92.0	87.50041	10.485939
36	85.51739	50.09271	89.6	11.764761	10.880215
37	50.369465	103.506485	92.0	76.77732	10.280884
38	218.63669	164.6694	95.200005	787.6875	15.877118
39	94.0968	39.29925	89.6	1.5318699	13.120003
40	91.0525	44.28085	92.8	68.75032	10.711189
41	47.878666	114.023186	93.6	135.78494	11.087457
42	197.04977	185.7028	96.0	243.87369	14.245315
43	148.89435	18.542604	93.6	223.04025	12.236949
44	123.986374	21.033403	96.8	347.30554	16.122442
45	91.606	172.97206	93.6	23.897171	11.6820545
46	183.76552	192.89845	94.4	128.98344	12.246459
47	102.1227	34.87117	93.6	69.11797	10.696765
48	228.59988	87.45467	96.0	235.11139	13.898989
49	176.01637	27.67553	92.0	2.8186407	11.195656
50	86.90117	167.1602	96.0	128.1256	12.548914
51	194.83574	40.12952	92.0	1.838244	13.033335
52	206.45946	46.771645	96.8	94.66956	12.773389
53	218.08318	63.10021	96.0	135.84622	10.849706
54	231.92094	123.43287	97.6	253.61638	12.608456
55	163.83914	197.60329	94.4	12.990257	8.518873
56	138.37766	18.81936	97.6	213.91031	14.725133
57	189.85414	22.97069	100.0	265.4424	17.894896
58	195.11249	29.612818	98.4	162.01056	13.149273
59	100.18542	41.23654	99.200005	161.9493	13.655944
60	116.23723	183.76552	96.8	30.576124	10.280555
61	91.0525	47.0484	96.8	14.583402	9.621849
62	96.03409	55.35106	96.8	12.867707	11.004768
63	90.498985	63.65372	97.6	17.769691	9.762072
64	60.886166	83.85686	96.8	15.808898	10.2829485
65	231.09068	106.27403	100.8	192.70923	13.387774
66	201.47786	41.513294	96.8	3.308839	12.129635
67	92.159515	52.30675	98.4	78.12537	11.678375
68	76.38446	160.51808	101.6	170.03757	12.773927
69	96.310844	46.494892	100.0	34.49771	12.035508
70	62.823452	87.17792	103.200005	233.33443	12.3391485
71	58.94888	150.55489	98.4	24.448645	9.872182
72	226.6626	89.115204	103.200005	256.80267	12.862174
73	110.978874	31.82686	101.6	89.64503	12.849552
74	90.22223	63.930473	102.4	43.505104	9.946473
75	160.24132	195.11249	103.200005	178.55476	11.669751
76	65.86776	151.38515	105.6	213.54266	13.444901
77	187.91685	28.22904	104.8	133.02759	13.532823
78	216.6994	64.76074	106.4	368.93555	15.463899
79	219.74371	159.41106	105.6	282.04788	14.827647
80	200.37083	39.852764	103.200005	28.125132	11.496726
81	80.25904	70.01909	103.200005	36.826153	10.251246
82	149.72462	25.461489	105.6	122.24322	12.7076645
83	98.80164	48.708935	104.0	42.76981	10.926921
84	205.90594	48.43218	104.0	32.96584	11.414493
85	97.971375	64.483986	106.4	73.652306	11.663841
86	113.46967	176.84663	104.0	15.563798	10.787401
87	125.0934	26.291754	106.4	130.27022	12.216272
88	194.55898	32.657127	106.4	61.397346	11.910135
89	105.997284	63.65372	107.200005	87.19404	12.001347
90	99.355156	163.56238	108.0	148.285	13.369297
91	181.55148	25.461489	108.0	98.89752	13.716765
92	142.52898	26.291754	108.0	113.235825	12.544282
93	103.78324	50.922977	107.200005	130.0864	12.325851
94	92.43627	65.86776	108.8	63.787064	9.950015
95	58.118614	102.1227	110.4	434.0094	14.700338
96	227.7696	107.93457	109.6	451.28888	14.47499
97	57.5651	114.853455	111.200005	442.77167	14.996409
98	108.21133	40.406273	108.8	141.97371	13.331347
99	59.779144	94.92707	106.4	65.56403	10.971928
100	105.72053	45.38787	108.0	42.218334	10.991277
101	215.31563	161.62509	110.4	198.71417	12.4843
102	177.40015	185.14929	111.200005	189.76805	13.262374
103	197.88004	40.68303	108.8	57.169384	11.757734
104	108.488075	49.815956	112.0	77.51262	11.791249
105	195.11249	178.78392	108.0	20.833431	10.952944
106	125.0934	178.78392	112.8	248.10165	13.6461735
107	172.97206	27.952286	111.200005	185.78519	15.331968
108	123.70962	32.38037	112.0	234.8663	14.657026
109	116.23723	35.701435	111.200005	171.01796	14.396849
110	89.94547	157.197	112.0	170.52776	14.69802
111	110.42537	170.75803	109.6	74.32633	11.455848
112	212.54807	58.94888	113.6	337.56287	14.589073
113	190.40765	35.42468	112.0	127.57413	13.491246
114	106.27403	64.76074	113.6	65.87041	9.970205
115	89.66872	67.25154	113.6	241.1776	12.800412
116	95.20383	159.1343	112.0	82.353325	12.585501
117	207.56648	168.82074	112.8	102.696556	12.5864315
118	112.0859	46.771645	116.0	189.8906	13.393865
119	151.1084	186.80983	116.0	317.64856	15.690026
120	198.43355	44.557602	113.6	135.9075	13.089158
121	225.83232	127.5842	115.200005	322.06033	14.133053
122	179.06068	25.738243	115.200005	107.59854	12.652533
123	144.74303	33.210636	115.200005	66.3606	10.766347
124	59.225636	123.43287	116.8	274.44983	14.563346
125	83.5801	147.78734	118.4	379.2297	15.409355
126	187.08658	34.594414	117.6	230.27069	13.057062
127	190.40765	176.01637	117.6	306.3127	15.672096
128	112.362656	65.86776	115.200005	72.54936	10.133405
129	104.33675	65.591	117.6	59.865475	11.240499
130	70.5726	88.00819	116.8	91.299446	11.393899
131	117.89776	169.92775	118.4	267.1581	14.242032
132	86.34766	71.126114	117.6	340.93298	12.429854
133	65.591	128.69122	120.8	443.507	15.571146
134	144.18951	182.38174	120.0	302.14603	14.67293
135	195.666	42.89707	118.4	142.4639	13.027404
136	222.78802	81.91957	118.4	164.82921	13.931831
137	135.0566	178.78392	120.0	247.61145	14.334647
138	117.06749	45.111115	119.200005	126.10353	11.588342
139	207.84323	54.520794	117.6	40.74774	10.882694
140	213.10158	155.81323	119.200005	156.25073	13.753601
141	176.01637	28.22904	122.4	164.89047	13.778387
142	221.681	131.45877	121.6	343.56778	14.826902
143	169.651	27.67553	124.8	272.97922	16.715939
144	221.12749	72.50989	120.0	89.33865	12.442325
145	67.805046	136.1636	119.200005	89.15483	11.3696995
146	102.39946	149.17111	122.4	341.0555	14.815908
147	199.54057	169.651	119.200005	67.89247	12.049593
148	164.39265	180.44446	124.0	467.34286	18.30341
149	121.21883	44.557602	120.8	54.902218	11.806881
150	202.86163	52.860264	120.0	40.809013	12.363356
151	88.28494	74.447174	123.200005	422.12207	15.033111
152	223.61829	92.43627	120.8	107.84364	12.786846
153	177.95366	176.01637	124.8	528.3113	18.140419
154	112.362656	68.635315	123.200005	208.3343	12.071639
155	218.35994	70.01909	123.200005	125.00059	13.45578
156	77.21473	140.03818	124.0	290.0136	15.157431
157	225.00206	105.997284	121.6	69.11797	11.855446
158	182.38174	35.42468	124.8	165.5645	14.389574
159	223.06477	86.62441	124.8	166.85127	13.775855
160	214.76212	143.91275	124.0	158.70172	13.020727
161	95.20383	146.95706	124.0	119.8535	12.814831
162	135.88686	34.0409	128.0	145.95656	15.261843
163	225.27882	111.80914	122.4	28.676605	11.504262
164	123.986374	165.49966	128.0	255.69972	15.014444
165	211.16429	147.51057	129.6	606.8043	18.403208
166	217.52966	74.447174	128.8	412.68576	16.146023
167	73.0634	100.18542	128.0	187.07196	13.591736
168	221.40424	105.72053	128.8	433.94812	15.258634
169	70.84936	112.63941	125.6	102.32891	11.466389
170	190.96117	46.494892	126.4	24.816292	11.91111
171	88.838455	78.321754	130.40001	386.8278	17.907438
172	129.52148	167.99046	128.8	166.48363	13.594645
173	136.1636	28.78255	129.6	126.10353	15.875486
174	181.82823	40.12952	130.40001	396.69302	15.126568
175	115.96047	150.83163	134.40001	285.72437	15.048881
176	154.15271	30.166328	132.0	177.02289	14.149043
177	143.35925	29.612818	132.0	168.7508	13.061239
178	208.12	59.50239	132.0	473.53162	18.151043
179	75.00069	117.344246	128.8	39.399693	9.424565
180	169.92775	40.68303	133.6	432.90643	16.31555
181	112.0859	72.23313	132.0	381.06796	15.606295
182	78.321754	106.27403	129.6	92.4024	11.190922
183	217.80643	124.53989	131.2	256.31247	15.634768
184	106.827545	138.93117	130.40001	166.0547	12.5316105
185	120.1118	156.36674	133.6	318.87405	16.827515
186	84.963875	85.79414	132.8	322.06033	16.363085
187	101.5692	136.71712	131.2	185.90773	14.054565
188	206.1827	151.93866	133.6	398.59256	18.516788
189	128.96797	32.93388	132.0	170.71158	16.884268
190	76.10771	110.70212	133.6	358.02863	13.617114
191	166.88345	27.952286	131.2	47.549244	9.649471
192	148.6176	40.406273	135.2	96.69163	12.203344
193	196.21951	157.197	135.2	402.14648	17.643108
194	159.1343	29.889572	133.6	54.228195	11.644034
195	218.63669	100.46217	136.0	441.11725	15.177766
196	99.355156	127.5842	137.6	477.94342	18.624485
197	164.39265	167.43697	136.8	396.63174	16.414368
198	137.54738	34.87117	136.0	116.789764	12.4694805
199	83.85686	92.989784	136.0	196.01808	13.972976
200	110.978874	128.41446	135.2	153.187	11.888688
201	143.35925	36.254944	136.0	116.60594	13.225855
202	161.90186	40.959785	137.6	264.82968	15.264555
203	111.25563	79.70553	136.0	174.20425	12.526076
204	136.1636	161.34834	136.8	260.54044	14.428332
205	125.92366	42.620316	137.6	205.63821	16.445599
206	130.075	39.576008	137.6	109.37551	12.071066
207	98.24813	85.51739	138.40001	246.50851	15.419163
208	96.5876	120.94207	140.0	537.0736	17.75404
209	116.79074	134.22632	142.40001	360.11197	14.165813
210	128.69122	153.32243	139.2	277.8812	16.110077
211	150.27814	158.85754	140.8	587.74786	17.460575
212	132.84254	35.42468	138.40001	104.90245	11.962545
213	122.32584	47.878666	140.8	235.23395	17.767076
214	135.61009	46.494892	140.0	155.88309	12.590291
215	122.32584	53.137016	139.2	137.56192	15.55489
216	117.06749	140.59169	141.6	183.57928	15.533888
217	129.52148	48.155422	142.40001	133.02759	13.625867
218	190.13089	53.137016	140.0	209.13087	15.131102
219	125.92366	58.672123	144.8	277.81992	17.31888
220	198.43355	60.0559	140.0	226.22655	16.064016
221	207.84323	74.447174	141.6	577.9439	18.787485
222	128.41446	53.413773	142.40001	115.50299	12.497522
223	94.650314	104.06	140.8	286.27585	14.8884535
224	114.853455	116.23723	140.8	257.59924	13.916584
225	109.04159	96.5876	140.8	231.25108	14.09311
226	93.820045	113.46967	140.8	305.08722	14.023266
227	105.997284	88.838455	143.2	446.75455	16.735102
228	122.04909	144.46626	141.6	162.19438	12.966635
229	144.46626	42.620316	140.8	62.684116	11.92957
230	214.2086	100.73893	144.8	531.37506	20.15376
231	114.023186	102.95297	143.2	283.4572	14.419251
232	206.45946	128.41446	141.6	56.98556	12.407486
233	123.43287	132.01228	148.0	209.43726	13.357379
234	137.27063	149.17111	145.6	375.6145	16.254427
235	180.7212	148.6176	146.40001	598.16455	16.417768
236	160.79483	157.47377	145.6	623.7774	19.727917
237	155.81323	47.325157	143.2	90.31905	13.30793
238	207.84323	122.32584	143.2	100.42939	12.932198
239	129.24472	140.59169	145.6	287.37878	15.644218
240	131.182	62.823452	147.2	137.80702	13.046584
241	123.986374	76.10771	145.6	105.69903	12.641079
242	208.6735	116.79074	144.8	122.79469	13.480435
243	122.32584	119.00478	149.6	197.36612	12.582607
244	200.6476	130.90526	146.40001	368.01642	16.871756
245	138.10089	57.5651	143.2	21.936377	11.642461
246	133.94957	60.332657	144.8	61.764996	11.207306
247	202.58488	75.5542	146.40001	246.7536	15.147079
248	130.35175	124.81664	152.0	535.603	15.809427
249	119.835045	125.0934	149.6	355.33255	18.679943
250	141.69872	61.993187	145.6	23.1006	10.748011
251	123.986374	69.74234	148.0	221.14075	17.52157
252	191.79143	139.20792	148.0	555.82367	16.928984
253	145.01978	146.68031	148.0	296.3862	15.083976
254	146.1268	55.627815	146.40001	79.902336	12.809751
255	155.53648	57.5651	148.0	273.0405	15.081361
256	197.88004	66.974785	148.8	283.08957	17.275114
257	208.95026	110.70212	147.2	119.91478	14.109752
258	169.09749	58.672123	149.6	453.37222	15.820534
259	124.26313	92.159515	151.2	278.31012	14.5005045
260	206.7362	95.75733	150.40001	434.98978	17.786474
261	177.1234	55.627815	151.2	351.71735	19.050673
262	131.73552	68.0818	148.8	90.380325	12.570101
263	131.182	77.491486	151.2	221.32457	14.301622
264	125.646904	107.657814	155.2	395.345	15.442289
265	188.74712	65.86776	152.8	775.86145	19.188204
266	135.33334	72.786644	150.40001	74.510155	12.314904
267	124.81664	83.02659	151.2	303.55533	14.753581
268	121.495575	99.0784	151.2	231.37363	16.107346
269	161.62509	57.841858	149.6	89.9514	12.915464
270	122.32584	113.46967	148.8	122.3045	12.953303
271	201.20111	104.89026	153.6	536.5221	18.756193
272	140.86845	127.86095	154.40001	340.68787	14.872523
273	154.15271	134.77983	155.2	496.2033	17.542913
274	171.58829	138.37766	155.2	474.20566	17.1176
275	129.24472	102.1227	155.2	204.29018	12.657635
276	137.82414	79.70553	154.40001	101.47106	13.299427
277	131.182	93.26654	156.8	282.41553	15.30636
278	166.32994	64.483986	154.40001	72.48808	12.176618
279	143.91275	79.70553	157.6	346.3864	15.505357
280	135.0566	89.115204	156.0	98.52988	12.313364
281	190.6844	101.29244	158.40001	939.5877	21.420387
282	155.53648	75.5542	160.0	507.35532	19.251228
283	144.18951	109.5951	160.8	629.5985	18.261318
284	170.75803	67.805046	157.6	69.73072	12.773241
285	136.44037	108.488075	157.6	124.14274	12.278285
286	166.88345	79.42877	160.8	395.16116	18.439526
287	150.55489	81.91957	160.8	327.82016	15.970514
288	143.35925	91.32925	157.6	32.414368	11.4688
289	182.105	104.6135	160.8	552.2085	16.570875
290	173.52557	107.38106	163.2	618.8754	17.248001
291	156.92026	112.0859	164.0	465.3208	16.284914
292	163.83914	105.44377	164.0	438.2986	16.464731
