# Supplementary material for: Fluctuations of the transcription factor ATML1 generate the pattern of giant cells in the Arabidopsis sepal
Source: eLife. 2017 Feb 1;6:e19131. doi: 10.7554/eLife.19131 (PMC5333958; doi:10.7554/eLife.19131)
Supplement: Source code 1. — DOI: http://dx.doi.org/10.7554/eLife.19131.047 [file elife-19131-code1.zip › ATML1_Source_code_1/source_data/costanza/t_32.txt]

Cell id	x	y	z	Boa volume	Mean cell intensity
0	215.03886	69.74234	68.8	1.4705951	10.375
1	187.08658	201.47786	74.4	10.784365	8.687502
2	117.89776	10.793457	76.8	33.884964	10.227838
3	213.93185	64.483986	76.8	50.796806	10.895034
4	104.89026	14.391275	77.6	25.857964	9.722749
5	220.85074	94.37356	76.8	2.757366	9.800002
6	72.23313	194.00546	81.6	65.31893	10.554369
7	178.50717	208.6735	83.200005	247.67273	11.831634
8	149.72462	15.221541	80.0	3.7377627	10.967217
9	204.79892	49.5392	81.6	18.688812	9.98689
10	152.76892	15.775052	81.6	25.55159	8.856114
11	208.12	54.244038	81.6	2.2058926	14.1944475
12	225.27882	135.88686	92.0	527.576	10.834474
13	220.02046	149.72462	81.6	3.4313886	10.142861
14	218.63669	77.76824	82.4	10.968188	9.43576
15	210.33403	178.50717	92.0	158.39536	10.823885
16	189.30063	24.907978	88.8	134.80455	13.894425
17	193.72871	31.27335	88.0	19.42411	11.006308
18	219.74371	78.045	85.6	3.615213	9.576275
19	163.83914	213.93185	89.6	115.99319	11.671333
20	28.22904	158.30403	91.200005	55.514965	9.451417
21	223.34152	100.46217	89.6	32.59819	9.231195
22	204.52217	188.47037	96.0	765.0158	15.400514
23	109.04159	17.989094	92.0	39.399693	11.855354
24	103.78324	20.203136	92.8	30.514849	10.732919
25	25.461489	120.1118	92.8	107.72109	10.902658
26	72.23313	191.23792	93.6	43.81148	11.539845
27	145.57329	216.42265	92.8	51.899754	11.158174
28	220.02046	77.76824	94.4	48.590916	9.849919
29	23.800957	128.69122	96.8	200.79752	11.325486
30	183.48877	205.07568	97.6	313.1142	14.658791
31	127.30744	218.91345	95.200005	49.755135	11.881748
32	23.247446	144.46626	93.6	5.6372814	9.445656
33	128.41446	17.71234	99.200005	344.24182	14.071172
34	159.41106	21.310158	94.4	3.1862893	9.826925
35	89.115204	30.71984	98.4	223.34663	12.664606
36	187.08658	28.505796	99.200005	91.60582	10.27085
37	193.1752	32.657127	96.8	38.84822	11.416393
38	135.88686	216.97615	95.200005	10.784365	10.607956
39	101.29244	23.5242	102.4	396.2641	15.517954
40	79.982285	40.959785	100.0	196.63083	12.771133
41	30.166328	163.00888	96.0	16.11527	10.399243
42	121.21883	215.86914	96.0	7.1078763	11.724142
43	171.58829	17.71234	99.200005	59.988026	12.544389
44	99.0784	204.2454	98.4	60.233124	10.455712
45	182.105	19.649626	99.200005	54.963493	12.643218
46	214.48537	65.314255	100.0	64.89001	8.662864
47	111.80914	209.78052	98.4	30.269749	10.560728
48	83.85686	192.06818	100.0	18.995188	11.012904
49	118.72803	20.479893	104.0	237.99132	13.435478
50	36.808456	99.90866	105.6	379.10718	13.591329
51	44.004093	174.35583	103.200005	206.92499	13.565441
52	56.734837	180.44446	104.8	225.42998	13.407839
53	143.35925	19.372871	100.8	5.453457	8.662927
54	224.72531	138.93117	104.0	127.81923	10.02437
55	35.978188	167.71371	103.200005	82.04695	11.141843
56	66.69803	184.5958	102.4	19.730484	10.121121
57	207.84323	181.55148	107.200005	283.27338	12.924134
58	177.40015	18.26585	107.200005	247.9791	15.621519
59	78.321754	48.155422	107.200005	167.70912	12.611859
60	215.86914	68.635315	105.6	139.58398	9.751458
61	130.35175	212.54807	108.8	336.33737	15.833403
62	225.00206	92.43627	104.8	28.308956	9.807355
63	94.92707	195.94275	105.6	33.57859	10.461668
64	184.87254	27.398775	107.200005	136.58153	11.829869
65	106.27403	203.41515	107.200005	77.880264	10.718285
66	71.956375	61.43968	108.8	113.84857	11.363211
67	226.38583	125.92366	107.200005	45.404625	11.950052
68	90.498985	36.254944	109.6	192.58669	13.689323
69	181.27472	200.92435	109.6	149.93942	13.371352
70	176.84663	24.077711	113.6	149.20413	12.868465
71	201.20111	47.601913	108.0	19.117737	10.525642
72	58.672123	78.5985	108.8	137.92957	9.705829
73	34.594414	111.53239	111.200005	244.48643	14.240438
74	80.53579	183.76552	110.4	129.22855	13.310466
75	193.45195	39.852764	107.200005	2.083343	11.382356
76	72.786644	72.786644	116.0	254.90315	12.443124
77	203.1384	184.5958	112.0	234.00845	12.699255
78	173.80234	203.41515	112.8	322.91818	14.311106
79	78.5985	57.011593	114.4	183.15036	13.199266
80	223.61829	100.46217	112.0	225.06233	11.303168
81	153.04568	209.78052	112.8	153.24826	13.0542555
82	92.43627	191.51466	112.0	99.57155	11.756855
83	164.11589	206.1827	112.8	169.54736	12.178054
84	122.87936	209.78052	113.6	115.74809	12.646812
85	179.06068	31.27335	111.200005	12.254959	9.635003
86	75.5542	179.89095	114.4	113.84857	13.964373
87	102.95297	29.059307	112.8	25.122667	10.948781
88	36.254944	118.174515	119.200005	744.0599	17.069386
89	33.210636	131.73552	118.4	683.214	16.665308
90	70.5726	177.1234	117.6	276.10425	16.29302
91	172.41855	27.952286	113.6	50.06151	10.903281
92	87.17792	47.325157	118.4	286.70477	15.645901
93	80.25904	70.84936	116.8	136.52025	10.928542
94	170.20451	20.756647	117.6	119.485855	13.73066
95	133.94957	27.122019	115.200005	83.456276	10.551346
96	183.212	32.93388	114.4	14.889775	10.543213
97	197.88004	47.601913	113.6	14.399577	10.608512
98	82.74983	60.609413	120.0	147.48843	11.818759
99	86.34766	63.10021	121.6	108.45639	12.872785
100	88.28494	70.295845	117.6	163.78754	11.117365
101	217.80643	75.830956	120.0	445.77414	14.535202
102	223.61829	116.79074	120.0	564.89233	13.233162
103	33.210636	146.68031	116.8	130.20894	12.567425
104	88.5617	187.36334	114.4	22.304026	10.362638
105	91.606	187.36334	118.4	129.53493	13.116263
106	196.21951	189.30063	118.4	110.96866	11.59462
107	95.75733	42.343563	120.8	281.3126	15.760223
108	66.69803	76.38446	120.8	412.44064	14.02739
109	109.318344	198.43355	119.200005	117.15741	13.314754
110	46.494892	103.22973	121.6	284.4376	13.724091
111	219.1902	148.6176	120.8	303.00388	12.894078
112	61.43968	168.26723	123.200005	541.6692	17.329601
113	124.26313	28.505796	117.6	3.676488	11.483336
114	103.506485	38.19223	120.8	130.39276	11.413913
115	84.41037	56.45808	119.200005	46.99777	11.346784
116	42.620316	150.27814	124.8	656.7433	16.80391
117	119.28153	200.92435	123.200005	372.42822	16.271198
118	108.488075	31.82686	118.4	16.36037	10.779026
119	86.90117	52.860264	120.8	51.409554	10.64837
120	212.54807	160.24132	122.4	120.65008	12.114176
121	87.73143	175.73962	122.4	131.8021	10.776298
122	149.44786	204.52217	126.4	547.858	18.997608
123	190.13089	42.620316	119.200005	3.2475643	11.9056635
124	89.94547	59.50239	126.4	197.6725	13.191736
125	47.601913	158.02728	124.8	272.67285	14.4834175
126	189.02386	191.23792	123.200005	108.27257	12.621864
127	166.60669	200.37083	125.6	535.23535	18.234837
128	180.16771	36.254944	123.200005	114.33877	11.128001
129	202.30812	178.78392	123.200005	63.84834	12.022027
130	93.54329	182.93526	127.200005	443.4457	17.390541
131	64.483986	81.0893	127.200005	517.3431	15.003177
132	167.1602	22.97069	124.8	133.39523	14.082571
133	208.95026	65.0375	125.6	268.26105	11.888848
134	204.2454	173.52557	124.8	47.304142	12.308259
135	163.83914	26.291754	131.2	274.44983	15.962512
136	192.34494	47.601913	126.4	42.03451	11.193867
137	84.963875	170.20451	129.6	403.3107	15.853308
138	94.37356	55.90457	129.6	248.40802	15.448021
139	56.181328	160.79483	130.40001	410.1735	16.551035
140	207.56648	163.00888	128.0	205.33185	13.394667
141	75.27744	169.09749	129.6	236.52072	16.46847
142	133.6728	202.58488	128.0	136.64279	13.445622
143	177.1234	35.42468	129.6	206.12842	12.037625
144	85.51739	74.17042	128.0	86.09109	11.328766
145	63.376965	86.0709	132.8	556.3139	15.781931
146	41.79005	139.48468	128.0	151.9615	13.329317
147	202.03137	172.69531	132.8	663.05457	17.78142
148	108.21133	190.40765	132.0	321.32504	16.804253
149	185.97957	44.004093	129.6	90.01268	12.827027
150	97.69462	73.61691	128.8	47.242867	10.155628
151	157.47377	33.76415	130.40001	96.20143	12.629863
152	114.853455	193.1752	132.0	198.71417	13.954217
153	203.1384	60.332657	130.40001	47.242867	10.691301
154	218.91345	90.77574	132.0	94.42446	12.256904
155	220.85074	108.488075	130.40001	54.105644	10.424669
156	216.42265	143.636	132.0	159.92722	12.677654
157	98.52489	183.212	134.40001	229.47412	18.102419
158	157.75052	28.78255	132.0	70.28219	12.546593
159	100.73893	57.011593	133.6	187.80725	11.626964
160	217.80643	82.47308	128.0	6.801502	9.873878
161	219.74371	121.77233	128.8	3.9828618	8.153849
162	192.34494	52.860264	132.0	38.051647	11.312397
163	198.43355	57.841858	132.8	71.752785	11.124632
164	49.815956	117.06749	135.2	296.3862	15.674093
165	153.32243	37.08521	133.6	75.55183	11.961012
166	146.68031	39.0225	134.40001	47.181595	11.899972
167	161.90186	43.727337	132.0	20.159409	10.729486
168	215.59238	80.812546	133.6	152.02277	14.455733
169	218.91345	128.13771	132.0	26.777086	10.167044
170	49.262444	130.35175	132.8	115.931915	11.8439865
171	99.90866	76.38446	132.8	30.576124	9.685364
172	220.57397	100.18542	135.2	130.27022	12.364431
173	195.94275	176.84663	137.6	393.50674	16.587051
174	104.06	180.99797	141.6	437.3795	21.335028
175	172.1418	37.361965	136.8	151.77766	13.736657
176	209.78052	150.27814	135.2	56.617912	11.648233
177	82.47308	159.1343	140.0	382.72238	19.091145
178	119.55829	29.889572	139.2	150.30708	16.787458
179	66.974785	92.159515	140.8	545.65204	18.27084
180	217.52966	119.55829	138.40001	351.16586	13.572649
181	89.115204	160.51808	138.40001	352.69772	16.234554
182	123.986374	189.85414	138.40001	235.41777	15.888942
183	151.93866	192.62169	140.0	475.67624	18.799505
184	135.33334	33.210636	136.0	28.86043	10.980886
185	93.54329	78.5985	136.8	53.0027	11.37916
186	53.69053	130.62851	141.6	208.88579	13.247434
187	151.38515	33.210636	137.6	63.174316	10.937882
188	213.93185	84.41037	140.8	366.42328	13.666266
189	54.244038	124.81664	136.8	41.421764	9.788451
190	98.52489	175.73962	140.8	185.90773	13.491295
191	190.13089	182.105	140.0	150.85855	13.58964
192	119.835045	35.147923	140.0	92.21857	14.288956
193	61.716434	103.506485	142.40001	427.94318	18.600906
194	135.33334	185.42606	144.8	738.6064	21.482788
195	130.075	30.166328	144.0	103.79951	12.342895
196	183.76552	52.583508	140.0	38.1742	11.812189
197	125.646904	28.505796	141.6	81.80186	13.318287
198	140.59169	30.996593	143.2	151.90022	12.561
199	110.978874	34.87117	142.40001	150.67473	16.40693
200	94.37356	84.41037	144.0	345.2222	15.262966
201	120.66531	184.04228	144.0	227.5746	15.514633
202	173.52557	46.771645	143.2	408.15143	13.790757
203	59.50239	131.45877	143.2	182.78271	12.803759
204	82.74983	148.34084	146.40001	563.17664	18.928059
205	114.29994	179.6142	144.8	285.54056	17.134953
206	125.0934	42.620316	143.2	92.21857	13.249766
207	159.6878	47.325157	147.2	374.81793	14.77195
208	62.5467	109.87186	147.2	363.84973	18.722364
209	211.99457	138.37766	143.2	93.99554	12.379327
210	72.786644	141.69872	148.0	763.1776	21.201399
211	99.355156	170.20451	146.40001	220.65054	15.275041
212	147.78734	186.53308	148.0	784.3174	23.751175
213	133.39606	45.664623	142.40001	34.681534	9.934625
214	207.84323	73.61691	146.40001	464.6468	15.510671
215	214.2086	118.45127	147.2	417.83282	15.360375
216	66.144516	137.54738	147.2	281.2513	17.759258
217	90.498985	149.17111	144.8	117.21869	12.3815
218	145.85005	30.443083	144.8	55.331142	11.0099325
219	117.621	42.620316	143.2	31.92417	12.366594
220	100.46217	164.11589	152.0	350.12418	15.078802
221	167.99046	176.29312	150.40001	967.52905	21.237732
222	136.1636	42.066807	145.6	82.04695	11.7773905
223	189.30063	174.07909	145.6	125.85843	12.374774
224	123.15611	39.852764	147.2	100.91959	12.92524
225	114.023186	41.513294	150.40001	116.54466	13.712831
226	147.51057	43.450584	148.8	244.48643	13.733168
227	110.70212	57.28835	150.40001	240.07465	14.116232
228	92.989784	92.43627	148.0	337.4403	14.944276
229	78.5985	99.0784	148.8	399.5117	17.409595
230	108.488075	45.664623	149.6	249.2046	17.751692
231	120.1118	47.0484	145.6	26.041788	10.96941
232	116.79074	48.43218	150.40001	183.3342	14.262897
233	201.47786	152.76892	147.2	59.068905	11.580875
234	94.37356	163.83914	151.2	209.62108	18.294176
235	106.55079	167.99046	152.8	358.94775	15.837978
236	70.5726	115.1302	148.0	156.00563	12.125569
237	124.53989	177.40015	151.2	465.25952	17.749718
238	74.17042	121.495575	151.2	346.9379	14.561485
239	117.06749	38.468987	148.8	121.01772	13.009521
240	121.21883	55.35106	148.8	55.147316	12.141072
241	105.167015	57.5651	151.2	145.77274	15.406342
242	80.812546	129.24472	152.8	362.99188	18.901382
243	130.35175	37.915478	150.40001	85.66216	12.751006
244	104.33675	51.19973	153.6	235.8467	18.788317
245	200.09409	144.74303	152.0	207.96666	16.014559
246	114.023186	167.1602	155.2	510.72543	21.675394
247	181.27472	59.50239	151.2	118.07653	13.423871
248	108.76483	63.376965	151.2	113.72602	14.279532
249	203.41515	84.963875	155.2	732.7853	18.329746
250	107.657814	154.7062	160.0	373.715	15.614442
251	192.34494	155.25972	153.6	383.82532	16.683884
252	180.99797	167.1602	155.2	827.3323	20.33101
253	126.47717	53.413773	152.8	76.287125	11.077861
254	89.94547	104.06	155.2	577.51495	18.747091
255	209.227	127.030685	155.2	517.5882	17.200775
256	117.621	63.376965	152.8	77.45134	11.51261
257	103.22973	137.54738	161.6	322.1829	14.249633
258	98.80164	153.87595	156.8	568.1399	17.418852
259	114.853455	53.413773	155.2	152.32915	14.632609
260	123.70962	63.930473	155.2	75.306725	11.6126375
261	189.30063	64.76074	152.0	35.29428	10.727424
262	96.310844	122.32584	155.2	347.79575	15.285672
263	115.1302	147.51057	164.8	877.7615	17.240553
264	130.62851	45.664623	154.40001	74.510155	12.402076
265	93.54329	110.978874	155.2	137.31682	13.388997
266	202.58488	137.54738	154.40001	117.27996	12.494161
267	130.35175	173.24883	155.2	145.77274	13.1697035
268	143.35925	52.03	155.2	151.77766	14.208588
269	101.015686	147.23383	160.0	299.08228	18.400602
270	109.318344	66.144516	160.8	217.21916	16.284166
271	204.2454	132.01228	157.6	157.41495	13.4743805
272	185.7028	66.69803	157.6	60.907146	12.416453
273	191.23792	69.74234	155.2	34.130062	10.771986
274	108.488075	71.126114	156.0	56.49536	13.388244
275	97.14111	114.29994	157.6	104.96373	12.477437
276	112.362656	107.657814	162.40001	54.044373	11.3333
277	104.6135	143.636	165.6	318.50638	15.755081
278	161.34834	168.26723	160.0	345.16092	16.778261
279	135.61009	170.20451	158.40001	121.5692	13.0971775
280	135.0566	64.483986	160.0	135.11093	14.60169
281	115.40696	71.40287	160.8	106.189224	13.201865
282	198.71031	85.51739	159.2	83.272446	13.108106
283	202.86163	116.79074	161.6	431.0682	17.36928
284	120.66531	70.01909	159.2	62.010094	11.38138
285	112.362656	84.963875	160.0	77.69644	11.911618
286	146.40355	70.01909	164.0	347.48938	15.92536
287	180.44446	73.61691	164.8	857.84717	19.308441
288	107.38106	78.045	162.40001	187.50089	17.071068
289	107.38106	84.687126	161.6	84.49795	13.775862
290	105.167015	130.35175	165.6	214.15541	15.249902
291	161.34834	71.67963	166.40001	680.8243	17.726227
292	193.72871	83.5801	164.0	162.13312	14.543706
293	104.6135	92.71303	164.0	192.77051	17.47313
294	112.0859	101.015686	161.6	56.43409	12.610167
295	105.44377	113.74643	164.0	138.17467	15.094787
296	110.978874	124.81664	169.6	539.64716	17.739782
297	189.57738	75.5542	164.0	105.08627	13.521189
298	115.683716	78.045	163.2	70.037094	12.50826
299	198.43355	94.0968	161.6	87.806786	13.225322
300	109.87186	93.820045	167.2	220.0378	15.294176
301	110.14861	114.853455	163.2	69.975815	12.820435
302	195.38924	123.70962	166.40001	560.29675	17.012999
303	143.91275	158.85754	165.6	586.52234	18.315592
304	115.683716	89.66872	165.6	239.76828	15.565885
305	109.04159	102.39946	168.8	141.97371	15.200985
306	128.96797	153.32243	167.2	442.52658	14.790687
307	171.31154	68.635315	167.2	305.3936	16.230932
308	153.32243	70.295845	164.8	73.46848	12.315201
309	106.27403	106.27403	168.8	128.30942	13.255865
310	122.87936	84.963875	164.8	39.33842	11.982849
311	102.95297	109.87186	167.2	132.29228	14.526519
312	118.45127	110.978874	172.0	314.46225	15.752754
313	184.04228	122.6026	171.2	1050.3113	20.791998
314	158.30403	78.87526	170.40001	225.6138	16.692106
315	160.24132	149.72462	171.2	346.4477	17.78961
316	125.370155	95.48058	169.6	96.32398	13.594694
317	121.21883	105.167015	170.40001	144.11832	13.815353
318	114.853455	118.174515	171.2	258.15073	14.746083
319	137.54738	89.66872	172.0	232.35403	15.814957
320	133.1193	129.24472	174.40001	1016.9778	19.828558
321	174.07909	130.35175	173.6	807.9695	17.957132
322	122.87936	130.90526	172.0	253.92276	14.723043
323	165.77643	139.20792	172.8	401.4112	16.411932
324	145.29654	92.159515	175.2	535.603	17.472076
325	129.52148	109.87186	171.2	34.86536	11.518443
326	163.00888	87.17792	174.40001	203.9838	16.586784
327	149.72462	144.18951	175.2	343.75162	19.14319
328	158.85754	97.971375	176.8	334.13147	16.116922
329	133.94957	103.22973	175.2	259.6213	14.162449
330	142.25223	107.38106	176.8	241.79034	16.501078
331	156.09	127.86095	178.40001	561.1546	18.449524
332	145.29654	123.986374	177.6	317.15836	16.238249
333	162.45537	112.91616	179.2	296.32492	15.621481
