# Supplementary material for: Fluctuations of the transcription factor ATML1 generate the pattern of giant cells in the Arabidopsis sepal
Source: eLife. 2017 Feb 1;6:e19131. doi: 10.7554/eLife.19131 (PMC5333958; doi:10.7554/eLife.19131)
Supplement: Source code 1. — DOI: http://dx.doi.org/10.7554/eLife.19131.047 [file elife-19131-code1.zip › ATML1_Source_code_1/source_data/costanza/t_40.txt]

Cell id	x	y	z	Boa volume	Mean cell intensity
0	222.23451	117.89776	44.8	19.485386	9.415097
1	133.94957	228.32312	44.8	4.718159	11.103901
2	166.60669	221.95775	48.8	87.43913	10.393085
3	212.27132	73.34016	52.0	67.402275	9.308153
4	213.93185	77.76824	50.4	45.83355	9.840893
5	225.55557	120.94207	53.600002	217.95445	10.389541
6	183.48877	210.05728	56.0	91.6671	9.62093
7	120.66531	225.55557	56.0	40.809013	10.024009
8	226.93935	132.01228	57.600002	73.22338	9.647658
9	201.75462	46.771645	56.8	19.362835	10.560126
10	127.86095	225.27882	56.0	9.191219	11.753335
11	194.00546	35.147923	58.4	22.794224	12.534947
12	197.60329	39.29925	61.600002	67.402275	10.899955
13	165.49966	217.80643	64.0	165.87088	11.911226
14	211.99457	180.99797	67.200005	382.35474	14.182971
15	149.17111	218.35994	68.0	384.19296	13.601861
16	116.23723	223.34152	68.8	240.74867	13.169866
17	197.88004	197.60329	66.4	112.92945	11.82628
18	202.30812	49.5392	66.4	7.7206244	9.976192
19	217.25291	81.0893	66.4	32.23054	9.038017
20	208.12	186.80983	71.200005	198.16269	12.998623
21	133.6728	221.681	68.8	8.639747	10.007096
22	192.62169	35.42468	72.0	61.15225	11.116195
23	163.56238	213.10158	76.8	476.5341	17.523554
24	206.7362	56.45808	72.0	55.514965	10.083866
25	127.030685	219.1902	72.8	70.71111	11.316252
26	199.54057	43.450584	72.0	10.294166	12.160718
27	82.74983	209.50377	74.4	75.55183	11.909916
28	223.34152	140.59169	75.200005	142.09625	10.9360895
29	78.87526	205.90594	79.200005	434.2545	16.049501
30	220.85074	91.32925	76.8	35.171734	9.963404
31	223.06477	115.40696	80.0	352.2688	11.810167
32	135.88686	214.76212	81.6	338.78836	15.177688
33	187.91685	33.210636	78.4	55.331142	12.767405
34	209.78052	62.5467	80.0	84.926865	10.227937
35	184.04228	30.443083	81.6	73.16211	12.903632
36	143.08249	213.65509	82.4	159.86595	12.04435
37	222.78802	146.40355	79.200005	4.9019837	8.612502
38	184.04228	195.94275	87.200005	618.0176	16.05694
39	110.14861	214.48537	84.8	47.48797	11.326433
40	116.513985	215.86914	83.200005	189.03275	12.579449
41	215.86914	157.47377	80.8	25.674139	10.408114
42	190.40765	40.406273	82.4	28.063856	10.770739
43	219.1902	92.159515	85.6	189.03275	10.756782
44	123.986374	213.37834	86.4	282.41553	14.728487
45	213.65509	71.40287	84.0	52.206127	10.528152
46	221.12749	147.23383	82.4	3.1250145	9.980396
47	75.27744	196.77303	90.4	673.6551	20.967968
48	176.29312	26.568508	85.6	39.58352	12.224445
49	45.38787	123.15611	92.8	433.09027	15.665984
50	193.45195	188.1936	89.6	603.1891	16.779362
51	174.90935	202.58488	85.6	64.89001	11.806374
52	65.0375	198.43355	86.4	47.48797	12.6232
53	189.57738	39.576008	87.200005	37.990376	11.2225685
54	182.105	33.487392	86.4	8.088273	10.712127
55	54.79755	61.993187	89.6	125.36823	11.185149
56	57.28835	189.30063	88.8	145.09872	13.590254
57	146.68031	209.50377	88.8	75.91947	10.220287
58	199.54057	51.753242	89.6	237.07219	10.989793
59	202.30812	175.46286	91.200005	239.89082	13.202658
60	117.621	17.158829	90.4	45.2208	9.501346
61	166.32994	22.97069	93.6	111.70396	13.201226
62	51.19973	112.63941	89.6	28.921703	9.976688
63	208.12	166.32994	88.8	15.808898	9.899222
64	113.46967	15.775052	89.6	16.60547	9.339482
65	162.45537	25.461489	90.4	17.89224	10.821924
66	52.03	116.513985	92.0	110.90738	12.147984
67	221.12749	130.35175	89.6	6.801502	10.864869
68	216.6994	148.34084	91.200005	52.696323	11.061607
69	52.860264	74.447174	92.0	37.80655	9.638564
70	220.29723	119.55829	91.200005	24.26482	10.088382
71	61.993187	187.36334	94.4	136.8879	12.620303
72	66.144516	192.89845	92.0	66.72826	12.536217
73	47.325157	130.62851	97.6	595.71356	17.090923
74	173.24883	30.71984	94.4	53.186523	11.98384
75	73.61691	40.68303	93.6	39.522243	10.9472685
76	201.75462	59.779144	95.200005	141.4835	10.916755
77	48.708935	106.55079	92.8	16.237822	11.513206
78	159.96457	18.26585	97.6	183.0891	15.366648
79	157.47377	22.97069	93.6	10.47799	12.584797
80	51.476486	170.75803	99.200005	404.47495	19.131243
81	174.35583	196.49626	96.8	81.31165	11.179291
82	153.5992	200.6476	100.0	458.2742	15.784298
83	117.06749	206.45946	96.8	84.3754	11.823471
84	53.137016	87.17792	96.0	25.245216	10.242717
85	50.922977	137.82414	102.4	740.9961	19.514666
86	209.50377	161.07158	96.0	41.421764	11.355019
87	142.52898	203.41515	99.200005	237.93004	14.726847
88	219.46695	109.04159	98.4	82.475876	10.369194
89	217.80643	121.495575	100.8	308.0897	14.106213
90	206.7362	162.73212	98.4	47.549244	11.581167
91	73.61691	185.7028	99.200005	109.62061	13.148585
92	78.87526	187.08658	100.0	113.41965	13.227342
93	154.42946	22.140425	98.4	32.107994	11.305335
94	176.84663	40.12952	97.6	21.813828	11.044944
95	51.19973	147.23383	104.0	561.46094	19.956392
96	130.90526	28.505796	101.6	196.6921	9.801769
97	165.49966	27.952286	100.8	112.01033	14.602194
98	94.92707	36.5317	103.200005	510.7867	15.6379175
99	170.75803	35.701435	100.0	35.049183	12.473765
100	72.786644	52.860264	103.200005	411.399	17.101206
101	205.35243	72.23313	102.4	426.90152	14.789781
102	150.55489	20.479893	106.4	171.75325	15.83003
103	65.86776	118.174515	101.6	103.98333	12.958072
104	165.22292	35.147923	99.200005	2.3284423	12.605264
105	60.886166	68.91207	101.6	69.48562	12.830637
106	53.69053	98.80164	100.8	22.120201	10.174516
107	62.823452	174.90935	99.200005	4.534335	9.000004
108	158.5808	26.845264	102.4	106.4956	13.137428
109	85.79414	44.28085	104.8	276.28806	14.455584
110	179.06068	44.83436	104.0	133.76288	13.689763
111	55.627815	104.89026	104.0	58.701256	13.363224
112	71.126114	177.40015	103.200005	136.58153	12.501009
113	172.41855	192.34494	104.0	183.82439	14.253857
114	121.77233	198.43355	107.200005	789.28064	19.676178
115	108.21133	32.38037	102.4	25.919239	10.945624
116	157.75052	29.059307	106.4	88.11316	11.532633
117	60.886166	74.447174	103.200005	67.8312	12.74159
118	59.779144	86.62441	104.8	277.32974	15.275462
119	72.23313	93.54329	101.6	11.764761	9.619795
120	216.42265	104.6135	104.0	106.37305	11.228038
121	53.413773	155.53648	104.8	148.95903	14.333891
122	207.56648	155.81323	103.200005	47.978165	10.240093
123	61.16292	169.09749	101.6	7.781899	8.834648
124	124.53989	32.93388	102.4	8.088273	11.613641
125	117.06749	33.210636	103.200005	6.1887546	8.326738
126	70.01909	59.50239	105.6	131.92464	14.6622095
127	213.65509	93.26654	104.8	80.637634	11.161803
128	91.32925	176.56989	107.200005	343.13885	14.666614
129	111.80914	34.594414	105.6	50.98063	12.105739
130	168.26723	40.12952	106.4	100.858315	13.431872
131	158.5808	33.76415	105.6	13.66428	11.125561
132	70.01909	107.93457	112.0	219.73141	13.5553465
133	213.93185	121.495575	109.6	373.46988	14.158777
134	209.78052	150.55489	105.6	33.08839	12.212964
135	65.86776	158.85754	109.6	396.20285	17.810358
136	140.59169	19.649626	108.0	94.853386	14.413351
137	151.1084	26.568508	107.200005	29.105528	11.294736
138	142.25223	27.952286	108.0	133.57906	13.75126
139	176.56989	48.155422	108.8	147.24333	14.669867
140	68.0818	79.42877	110.4	341.97464	18.41219
141	68.635315	102.39946	112.8	125.24568	12.402552
142	211.99457	137.82414	111.200005	456.74234	17.544558
143	155.53648	29.059307	111.200005	181.06703	16.577164
144	83.85686	119.835045	109.6	118.99566	11.754288
145	207.84323	151.38515	108.8	45.711	10.945029
146	84.41037	173.52557	108.8	91.72837	13.086099
147	155.81323	39.0225	112.8	161.27527	14.255186
148	194.00546	68.0818	112.8	449.14426	14.983064
149	74.17042	72.786644	112.0	268.50616	13.8060875
150	76.38446	124.53989	109.6	112.74563	12.71186
151	84.41037	167.43697	111.200005	148.83649	13.12133
152	133.1193	195.38924	112.0	254.59679	14.843868
153	76.38446	134.22632	112.8	474.87967	16.795301
154	88.838455	169.651	110.4	62.132645	11.428959
155	145.85005	23.800957	114.4	230.20941	16.8827
156	167.1602	43.450584	111.200005	56.005165	12.049204
157	79.152016	148.6176	113.6	228.61627	15.784062
158	78.045	160.79483	114.4	570.65216	19.018723
159	102.95297	50.09271	113.6	221.20201	15.254404
160	207.28972	85.51739	114.4	196.32445	13.988619
161	70.01909	97.14111	112.0	94.36319	12.146031
162	173.52557	180.16771	115.200005	286.82733	15.365993
163	160.24132	190.6844	112.0	87.99061	13.228343
164	114.5767	48.985687	113.6	97.05928	12.692472
165	74.72393	104.33675	116.8	184.49841	13.05733
166	91.606	54.79755	113.6	88.35825	12.54986
167	168.54398	185.7028	114.4	119.1182	12.804427
168	149.44786	35.42468	112.8	9.313769	10.763163
169	80.25904	61.716434	113.6	20.772156	10.820059
170	77.76824	66.144516	113.6	10.906914	11.179778
171	81.0893	110.978874	119.200005	119.424576	13.998352
172	84.13361	137.54738	115.200005	150.91983	12.976736
173	112.0859	180.16771	120.8	511.15436	15.269735
174	147.23383	32.103615	116.0	153.79974	14.628155
175	145.01978	36.808456	116.8	137.19427	13.441598
176	99.0784	55.627815	116.0	74.8778	12.072778
177	207.28972	94.37356	116.8	271.26352	13.155479
178	198.71031	148.6176	120.0	539.1569	18.25341
179	156.09	48.43218	120.8	294.1803	15.625982
180	167.43697	50.09271	116.8	65.686584	12.3506975
181	204.2454	136.71712	120.0	405.88425	15.73791
182	178.50717	167.71371	121.6	718.9985	17.57763
183	171.86504	57.5651	118.4	139.64526	14.26753
184	184.04228	64.483986	117.6	52.0223	11.68549
185	84.963875	115.40696	118.4	87.19404	12.6949415
186	138.6544	34.317657	120.0	151.34875	16.316057
187	191.79143	68.635315	119.200005	31.250147	10.350978
188	75.00069	94.0968	116.8	11.9485855	9.179489
189	136.99388	178.78392	122.4	914.95526	18.563988
190	154.15271	185.14929	120.0	159.9885	14.4276705
191	100.18542	64.20723	117.6	21.262354	10.648417
192	180.99797	66.144516	120.8	89.09355	12.6024
193	81.91957	86.62441	119.200005	73.46848	11.100863
194	126.20042	182.105	120.8	188.48128	13.277821
195	132.84254	41.79005	122.4	198.28525	16.595936
196	95.20383	106.27403	122.4	97.79458	11.556318
197	185.7028	151.38515	126.4	965.87463	19.455
198	101.29244	164.39265	122.4	109.98826	14.808814
199	101.5692	171.03477	120.8	72.610634	12.482653
200	153.87595	53.413773	127.200005	386.8278	15.596621
201	164.11589	56.45808	124.8	244.36389	17.053324
202	185.7028	72.23313	121.6	63.174316	11.496559
203	144.18951	42.343563	120.8	19.485386	11.764158
204	111.80914	171.03477	125.6	300.36905	17.390078
205	173.24883	65.0375	121.6	4.718159	8.506497
206	198.71031	89.66872	127.200005	606.43665	17.67143
207	98.52489	153.04568	125.6	146.69186	15.375396
208	97.41787	161.90186	124.8	157.47623	13.116225
209	157.47377	168.82074	128.0	561.33844	18.316124
210	138.6544	40.12952	127.200005	178.98369	15.891325
211	194.00546	98.80164	129.6	745.83685	17.358795
212	146.95706	173.52557	127.200005	175.73611	13.708368
213	102.95297	154.7062	129.6	108.70149	11.799807
214	124.53989	66.144516	128.8	42.585983	11.699264
215	166.60669	71.126114	128.8	133.88544	14.143589
216	101.29244	159.1343	129.6	121.201546	14.096955
217	101.845955	141.42197	128.0	30.085926	11.224022
218	100.18542	144.46626	125.6	8.639747	10.815607
219	136.71712	47.0484	130.40001	217.40298	16.335506
220	131.182	51.476486	129.6	79.96361	13.939394
221	94.650314	142.80574	129.6	133.02759	16.07725
222	113.19292	159.96457	130.40001	254.41295	13.730333
223	148.06409	167.1602	129.6	124.57166	12.903485
224	127.86095	158.02728	129.6	56.188988	11.80586
225	148.06409	57.5651	132.0	207.96666	15.673082
226	87.45467	103.22973	132.8	149.32668	15.946118
227	93.820045	109.318344	131.2	120.282425	14.706464
228	196.21951	119.55829	128.8	14.767226	11.124484
229	97.69462	134.77983	130.40001	55.45369	13.41875
230	117.06749	156.09	130.40001	114.2775	12.028321
231	131.182	54.79755	136.0	114.70642	14.73386
232	151.66191	68.91207	134.40001	550.1864	16.511648
233	118.45127	73.61691	128.8	4.411785	10.9027815
234	92.159515	100.18542	133.6	114.216225	13.77833
235	107.657814	139.76143	132.8	171.07924	14.006307
236	126.47717	61.716434	132.8	125.98098	11.330651
237	123.15611	98.80164	131.2	21.752552	11.045071
238	192.62169	109.87186	131.2	34.804085	10.338016
239	115.1302	115.1302	131.2	19.79176	9.969045
240	101.5692	116.23723	132.0	58.946354	12.187073
241	107.1043	115.683716	136.0	185.90773	14.176197
242	104.33675	146.1268	132.0	41.176662	11.629453
243	133.94957	155.25972	134.40001	331.43536	14.046323
244	87.73143	89.66872	136.8	285.11163	20.51873
245	105.167015	96.310844	132.8	86.826385	13.378893
246	102.95297	105.72053	133.6	95.15976	12.779704
247	93.820045	127.030685	135.2	218.99612	18.085423
248	145.57329	158.85754	132.8	81.00528	13.379658
249	163.00888	160.51808	133.6	135.6624	13.659325
250	117.89776	62.269943	134.40001	65.44148	11.692838
251	104.06	66.69803	133.6	55.331142	12.287897
252	141.97546	73.89367	136.0	536.5834	17.75604
253	85.79414	75.830956	136.0	129.28983	16.188507
254	166.05318	84.687126	136.0	229.78049	16.771273
255	104.33675	127.030685	135.2	124.32656	13.361646
256	112.63941	132.01228	133.6	84.86559	12.6317005
257	105.72053	135.88686	131.2	2.083343	13.823531
258	96.5876	140.03818	134.40001	78.064095	13.074505
259	118.174515	143.636	134.40001	100.30684	13.598569
260	166.32994	156.92026	135.2	135.29475	13.196444
261	110.978874	64.483986	135.2	83.94647	13.284598
262	91.0525	84.41037	138.40001	200.42986	15.516192
263	104.06	88.00819	134.40001	45.09825	12.849159
264	97.41787	90.22223	134.40001	67.0959	13.883057
265	182.93526	97.41787	134.40001	61.70372	11.290918
266	96.86436	103.78324	136.8	180.76065	15.251043
267	186.53308	108.76483	136.8	244.91536	16.668375
268	117.621	115.96047	135.2	51.22573	11.898299
269	114.853455	76.93797	136.0	138.05212	13.116624
270	109.318344	96.86436	136.8	106.37305	12.8559
271	84.963875	98.24813	138.40001	215.626	18.043863
272	108.76483	107.1043	135.2	58.394882	11.68621
273	93.54329	114.023186	136.8	224.51085	17.429396
274	192.62169	116.79074	133.6	12.316235	11.223886
275	102.676216	118.72803	137.6	123.34617	15.155871
276	138.37766	150.83163	136.0	152.9419	14.042743
277	94.92707	81.642815	139.2	201.77791	15.965208
278	102.1227	79.70553	138.40001	112.255424	15.024453
279	176.84663	87.45467	136.0	26.531986	9.792146
280	97.971375	94.0968	138.40001	115.012794	14.514549
281	97.14111	98.52489	141.6	139.64526	17.377203
282	120.1118	107.657814	139.2	139.15506	15.116567
283	132.01228	140.03818	139.2	154.53503	14.900333
284	114.853455	63.930473	140.0	175.61357	14.6164
285	105.997284	68.91207	140.0	124.93931	15.306889
286	129.79823	77.76824	139.2	228.30989	15.24862
287	174.35583	109.5951	140.8	936.1564	18.129858
288	132.5658	111.25563	140.8	460.84775	17.715698
289	125.370155	128.69122	138.40001	105.63775	13.815443
290	138.37766	136.99388	140.0	523.9608	17.139872
291	122.6026	86.90117	140.0	114.82897	14.827528
292	174.35583	94.0968	137.6	26.041788	11.190577
293	180.16771	102.1227	138.40001	88.23571	12.8520155
294	155.53648	141.97546	140.8	340.19766	15.977597
295	109.04159	79.982285	140.8	124.694214	14.200873
296	112.362656	88.00819	141.6	136.45897	14.183988
297	120.66531	62.823452	140.8	22.242752	10.710742
298	129.24472	95.75733	139.2	83.395	12.963197
299	150.83163	110.70212	142.40001	803.4351	17.570543
300	139.48468	109.5951	141.6	92.27985	13.170579
301	149.17111	120.1118	144.0	262.3787	16.575222
302	155.81323	131.45877	143.2	79.16704	13.595916
303	155.53648	125.92366	143.2	51.96103	12.063647
304	159.96457	105.997284	145.6	244.18007	15.167205
