# Supplementary material for: Fluctuations of the transcription factor ATML1 generate the pattern of giant cells in the Arabidopsis sepal
Source: eLife. 2017 Feb 1;6:e19131. doi: 10.7554/eLife.19131 (PMC5333958; doi:10.7554/eLife.19131)
Supplement: Source code 1. — DOI: http://dx.doi.org/10.7554/eLife.19131.047 [file elife-19131-code1.zip › ATML1_Source_code_1/source_data/costanza/t_48.txt]

Cell id	x	y	z	Boa volume	Mean cell intensity
0	213.10158	226.93935	60.8	463.23746	11.7423725
1	206.7362	231.92094	64.0	33.517315	9.475313
2	130.62851	244.09818	65.6	1.1029463	9.666667
3	150.00137	244.37494	72.8	134.25308	9.916854
4	20.479893	172.69531	72.8	36.581055	10.60635
5	20.756647	113.19292	70.4	2.0220683	9.545455
6	40.68303	186.80983	77.6	249.63351	11.458384
7	244.09818	188.74712	74.4	143.9345	10.2779045
8	261.25702	132.01228	76.0	19.117737	9.3814125
9	19.926382	162.1786	83.200005	506.00726	12.027088
10	31.27335	181.27472	80.0	134.25308	12.417052
11	246.03546	183.76552	77.6	2.3284423	10.973687
12	87.73143	223.89503	77.6	2.2058926	10.305556
13	61.16292	198.43355	83.200005	40.62519	9.040713
14	19.096115	142.25223	89.6	583.64246	14.836028
15	241.88414	193.72871	86.4	74.3876	9.785788
16	22.693935	123.986374	92.8	650.06433	15.424309
17	33.487392	101.5692	91.200005	254.59679	12.628255
18	71.40287	213.10158	88.8	149.38795	10.14593
19	132.28903	239.94685	86.4	40.99284	8.485791
20	264.3013	76.38446	88.0	31.31142	12.162417
21	218.35994	218.91345	91.200005	33.027115	10.545448
22	118.72803	231.6442	96.8	368.0777	11.373996
23	55.627815	191.51466	92.0	5.0245333	10.890249
24	229.1534	208.12	96.8	191.8514	11.720734
25	83.02659	218.63669	96.8	214.21669	12.116
26	265.1316	83.5801	93.6	18.443714	10.026582
27	26.845264	114.29994	93.6	7.230426	10.406785
28	22.693935	150.83163	96.8	110.11081	11.29596
29	75.27744	213.65509	96.0	39.032047	9.529033
30	41.513294	181.55148	95.200005	4.227961	9.144931
31	103.78324	228.59988	95.200005	26.838362	10.257986
32	260.42673	144.74303	96.0	19.485386	8.849061
33	201.20111	226.6626	105.6	652.9442	16.32304
34	57.841858	187.91685	101.6	100.980865	11.3901
35	191.51466	234.13498	104.0	311.2147	14.401904
36	93.820045	219.74371	103.200005	107.29217	10.472798
37	41.23654	178.23041	102.4	45.159527	11.423321
38	76.66122	211.16429	104.8	108.64021	11.407702
39	156.09	233.02797	111.200005	612.6254	13.41176
40	266.51535	112.362656	104.0	23.529522	9.666667
41	72.786644	200.92435	102.4	16.850569	8.709095
42	134.77983	232.7512	112.0	739.40295	19.135178
43	253.50786	169.37425	104.0	15.19615	11.350807
44	68.635315	192.62169	104.8	42.953632	9.388003
45	263.47104	79.982285	106.4	81.80186	12.094329
46	54.79755	180.44446	112.8	460.60266	15.461374
47	72.50989	201.20111	105.6	2.6348162	10.348841
48	106.827545	222.51126	113.6	338.54324	13.325339
49	259.04297	151.38515	108.0	12.867707	9.985714
50	34.317657	111.80914	108.0	2.8186407	11.913048
51	30.443083	145.01978	110.4	53.063972	10.2690325
52	72.50989	203.69191	111.200005	36.764877	8.559996
53	171.58829	233.30472	116.8	640.8118	15.90265
54	254.33812	70.01909	111.200005	13.480455	11.354548
55	65.591	186.80983	111.200005	4.6568847	8.2763195
56	185.7028	232.47446	111.200005	23.897171	10.37436
57	33.210636	132.5658	116.8	400.61462	16.372465
58	113.46967	223.89503	115.200005	163.05223	10.826656
59	258.48944	72.786644	115.200005	116.05447	13.287649
60	264.57806	113.19292	114.4	122.48832	10.990415
61	246.03546	176.84663	116.0	328.98438	10.496983
62	33.487392	146.68031	118.4	307.72202	14.650382
63	71.126114	195.11249	113.6	34.804085	9.573933
64	77.76824	205.90594	118.4	293.81265	14.018456
65	53.967285	169.92775	123.200005	841.42554	21.885735
66	87.73143	213.37834	112.8	3.2475643	10.66038
67	254.89163	67.805046	118.4	84.43667	12.283679
68	65.86776	80.53579	115.200005	18.811363	10.618891
69	214.76212	211.44106	115.200005	22.549126	10.491845
70	73.0634	200.92435	116.0	26.531986	9.422638
71	96.86436	212.82483	122.4	349.75653	14.904767
72	200.09409	18.81936	122.4	313.29803	11.529682
73	70.295845	193.72871	120.0	105.94412	11.872101
74	160.79483	10.516702	118.4	7.5368	10.439026
75	257.38245	151.38515	122.4	223.10153	10.79252
76	38.745743	154.7062	120.8	52.63505	11.699627
77	126.75393	24.077711	126.4	377.94293	14.246059
78	257.93594	82.19633	119.200005	24.01972	11.612247
79	265.6851	125.0934	121.6	44.669327	9.390938
80	261.81052	137.54738	120.8	39.889893	11.245767
81	70.01909	81.642815	128.8	490.01456	14.385552
82	44.83436	110.42537	120.8	21.875103	10.226891
83	249.35652	60.332657	124.0	110.29463	12.847687
84	69.46558	189.02386	127.200005	210.11128	16.20338
85	116.513985	220.57397	124.0	98.4686	11.522022
86	251.84732	70.84936	124.8	61.274796	11.628967
87	77.21473	79.42877	125.6	83.70137	10.655873
88	257.38245	81.0893	125.6	72.54936	10.662957
89	72.786644	195.94275	126.4	98.407326	12.611384
90	63.10021	89.39196	131.2	704.4763	16.474674
91	49.815956	161.07158	126.4	173.89787	14.653122
92	73.34016	187.64009	132.8	267.7096	14.015401
93	120.94207	222.51126	124.0	23.590797	10.298698
94	138.93117	18.542604	124.0	18.443714	11.737542
95	56.45808	98.52489	132.8	767.5281	19.777945
96	192.06818	219.74371	129.6	353.37177	14.57923
97	259.04297	94.650314	129.6	403.73962	12.468561
98	43.450584	153.5992	126.4	72.97828	11.602799
99	236.07228	187.36334	127.200005	43.19873	10.346091
100	49.262444	151.38515	130.40001	342.70993	17.379757
101	85.79414	204.2454	128.0	62.806667	11.033131
102	76.66122	196.49626	130.40001	141.54478	11.379554
103	237.7328	51.19973	128.8	46.139923	12.77819
104	45.94138	120.1118	130.40001	250.12372	14.839124
105	44.83436	130.90526	134.40001	473.16397	17.573837
106	47.0484	140.31494	129.6	47.242867	11.957166
107	80.53579	194.00546	136.0	136.94917	12.118016
108	244.09818	50.922977	132.8	120.52753	14.121394
109	221.681	200.6476	131.2	47.67179	10.942147
110	244.65169	62.823452	132.8	73.10083	11.783684
111	244.37494	174.90935	132.8	26.470713	8.928242
112	80.812546	70.5726	132.8	27.573658	9.868885
113	235.51877	183.212	136.8	268.1998	12.408812
114	148.6176	23.5242	136.0	292.15823	13.867726
115	83.85686	67.5283	135.2	63.664513	9.862336
116	130.075	215.31563	140.0	724.4519	18.180573
117	236.90254	42.620316	136.8	196.07935	14.908283
118	258.2127	105.72053	136.0	264.09436	12.284079
119	181.27472	24.907978	136.8	89.7063	12.275204
120	92.989784	200.92435	136.8	175.06209	13.382783
121	154.42946	223.06477	136.0	87.99061	12.614833
122	150.00137	223.89503	135.2	26.593262	10.410139
123	166.32994	24.631222	140.0	684.2557	16.647993
124	61.716434	156.09	137.6	154.96396	14.307898
125	65.0375	160.51808	139.2	247.67273	15.638859
126	76.38446	183.76552	142.40001	214.52306	17.70846
127	204.79892	32.93388	136.0	67.8312	10.049641
128	231.92094	44.557602	136.8	61.887547	12.352428
129	89.39196	71.40287	142.40001	302.82004	15.284184
130	60.609413	107.657814	141.6	651.16724	19.521713
131	55.35106	139.20792	136.8	70.159645	10.837508
132	117.06749	210.61078	138.40001	151.77766	11.306723
133	192.34494	29.612818	137.6	54.65712	12.649065
134	239.67009	55.074306	138.40001	75.79692	12.215789
135	244.09818	73.0634	138.40001	64.46108	10.944829
136	81.36606	187.36334	142.40001	193.01561	13.110654
137	248.52626	164.94617	137.6	14.522127	10.810128
138	207.28972	37.08521	138.40001	37.316353	8.770111
139	90.77574	65.591	139.2	35.845757	10.856403
140	91.32925	190.6844	136.8	2.8186407	8.913046
141	183.212	29.612818	141.6	153.187	14.175868
142	228.87663	39.852764	145.6	202.14555	15.748855
143	104.06	53.967285	142.40001	222.79517	13.361786
144	240.2236	65.591	141.6	99.26517	13.536949
145	57.5651	134.22632	139.2	19.730484	9.180126
146	126.47717	32.657127	139.2	24.693743	12.156325
147	234.41174	50.369465	141.6	112.439255	12.40482
148	57.5651	114.853455	141.6	98.77497	12.887638
149	152.21542	218.63669	141.6	35.11046	10.746938
150	196.21951	32.657127	140.0	17.279493	10.251774
151	90.498985	86.62441	140.0	13.419181	9.46119
152	88.5617	192.06818	142.40001	106.189224	11.373844
153	206.7362	204.79892	140.8	38.603123	10.734913
154	95.75733	66.144516	142.40001	78.55429	11.854086
155	56.734837	118.72803	143.2	103.30931	13.907962
156	188.1936	33.487392	140.8	6.311304	11.854373
157	129.79823	34.594414	141.6	31.433971	11.0604105
158	123.70962	42.89707	147.2	433.64172	17.17795
159	113.74643	50.09271	146.40001	365.4429	17.582573
160	242.43765	78.5985	145.6	181.80232	14.17782
161	252.95435	112.362656	147.2	491.54642	15.176997
162	63.376965	144.18951	145.6	254.2904	14.109474
163	102.1227	194.28223	148.8	915.8744	17.568607
164	87.17792	185.97957	141.6	2.9411902	10.10417
165	202.03137	38.468987	144.0	26.16434	11.252924
166	232.1977	50.922977	147.2	87.25531	12.72044
167	100.46217	61.43968	144.0	28.676605	11.591878
168	233.30472	63.10021	143.2	3.5539382	11.793108
169	208.95026	202.30812	146.40001	79.22831	10.81588
170	220.85074	33.210636	147.2	123.77509	16.262749
171	193.72871	36.254944	143.2	9.007395	10.755107
172	235.242	66.69803	146.40001	132.4761	14.14234
173	98.52489	74.17042	149.6	124.26529	12.287381
174	73.89367	148.89435	147.2	156.49583	14.753185
175	82.47308	156.36674	148.0	376.04343	14.542274
176	248.24951	157.75052	147.2	188.78764	12.039151
177	216.6994	39.852764	147.2	104.84118	13.345319
178	95.20383	78.5985	152.0	282.84445	17.90231
179	83.5801	179.89095	150.40001	244.79282	15.358269
180	232.7512	178.50717	150.40001	520.2843	15.814122
181	226.10909	46.218136	146.40001	37.500175	11.192805
182	68.35856	123.43287	149.6	421.44806	16.779598
183	213.37834	198.43355	148.0	144.30214	13.552749
184	229.1534	56.45808	146.40001	13.357905	12.238536
185	101.845955	68.635315	149.6	109.92699	12.784189
186	104.33675	83.02659	156.0	354.10706	16.534187
187	92.159515	97.41787	150.40001	168.19931	15.888006
188	130.075	39.852764	148.8	40.62519	11.859711
189	227.49286	48.43218	152.0	208.0892	16.216557
190	239.11658	79.70553	151.2	164.76793	14.039657
191	99.355156	96.310844	150.40001	114.70642	14.043693
192	251.57057	145.29654	148.8	65.01256	10.296851
193	152.76892	212.82483	150.40001	141.4835	13.448554
194	104.6135	76.66122	154.40001	112.5618	11.712492
195	92.43627	178.50717	148.0	8.639747	9.148939
196	223.89503	187.36334	155.2	553.92413	16.870375
197	166.60669	37.63872	152.0	215.25836	13.966538
198	152.76892	37.08521	152.0	139.27762	13.911007
199	135.88686	37.63872	151.2	115.56427	13.216753
200	223.06477	39.29925	153.6	262.43994	17.062164
201	108.21133	68.635315	152.8	146.56932	12.361928
202	77.21473	141.1452	152.8	259.31494	15.91434
203	91.0525	183.212	152.0	84.49795	11.672165
204	114.5767	199.26382	152.0	172.30473	12.786853
205	222.78802	60.886166	151.2	38.72567	11.794296
206	231.92094	69.74234	152.0	55.20859	11.266338
207	109.318344	88.5617	159.2	267.46448	14.567985
208	92.43627	106.27403	156.0	544.1202	18.184507
209	210.88754	197.32654	152.8	29.350628	11.323585
210	79.982285	130.35175	157.6	839.5873	20.369333
211	90.498985	171.31154	159.2	272.5503	15.439915
212	179.06068	42.343563	152.8	22.058928	11.080557
213	246.86574	108.21133	158.40001	546.5099	15.7492
214	87.17792	147.78734	154.40001	93.32152	12.045234
215	86.34766	175.18611	156.0	207.29263	14.433186
216	187.36334	44.28085	154.40001	23.774622	12.15206
217	252.95435	132.84254	152.8	12.683883	9.85508
218	223.61829	56.45808	156.0	96.75291	12.735835
219	142.52898	206.7362	156.0	113.72602	12.772527
220	158.02728	41.23654	156.0	42.64726	11.772974
221	219.46695	44.83436	156.8	152.26787	15.393023
222	124.26313	57.5651	156.8	123.40744	14.256091
223	114.853455	66.69803	157.6	140.07419	13.814399
224	82.47308	117.89776	155.2	39.828617	11.709222
225	154.7062	208.12	157.6	120.5888	13.292579
226	161.34834	40.406273	156.0	30.514849	11.660635
227	179.06068	47.325157	155.2	11.090738	11.254147
228	215.86914	50.922977	157.6	99.57155	12.310074
229	104.33675	111.53239	157.6	83.70137	12.349857
230	92.43627	113.74643	156.0	50.98063	11.298052
231	88.00819	121.495575	158.40001	125.85843	13.856756
232	88.28494	165.77643	159.2	155.69926	13.924311
233	201.47786	192.62169	161.6	566.4855	17.25061
234	156.64351	48.155422	157.6	53.554173	10.437047
235	187.91685	53.137016	155.2	2.5735414	8.547622
236	111.80914	79.982285	161.6	339.4011	17.033072
237	149.17111	207.01297	157.6	12.500058	11.215689
238	227.7696	72.786644	159.2	81.679306	13.240741
239	111.80914	94.0968	160.0	108.94659	13.147831
240	245.2052	141.1452	162.40001	431.61966	14.568348
241	210.61078	43.727337	160.8	157.2924	16.331755
242	182.93526	54.520794	156.8	1.7156943	9.0
243	218.91345	66.69803	163.2	328.98438	14.718529
244	94.92707	158.02728	164.0	248.89822	14.942962
245	146.1268	52.583508	162.40001	487.441	11.819361
246	138.6544	59.50239	162.40001	284.1925	12.151862
247	121.21883	68.91207	161.6	201.90045	12.885443
248	94.37356	165.49966	164.0	137.01045	12.947563
249	162.45537	200.6476	163.2	304.1681	14.578618
250	202.58488	46.771645	163.2	158.45662	16.415535
251	127.30744	65.0375	160.0	70.58856	11.410538
252	250.1868	132.5658	160.8	26.899635	9.118446
253	103.506485	160.51808	169.6	724.20685	16.092394
254	118.174515	191.79143	162.40001	159.9885	14.591588
255	228.32312	82.19633	163.2	160.84634	14.577392
256	114.5767	89.66872	164.0	135.72368	11.633318
257	238.00957	97.69462	162.40001	72.671906	12.364188
258	161.07158	53.137016	160.8	3.921587	9.218756
259	118.174515	80.53579	163.2	20.894705	11.272726
260	207.56648	47.601913	168.0	223.83684	14.992166
261	211.44106	55.627815	163.2	22.671675	11.602703
262	244.09818	108.488075	163.2	13.970654	9.881579
263	215.86914	179.33743	168.0	616.1181	17.86467
264	128.13771	181.27472	169.6	1107.7258	18.006092
265	116.23723	97.14111	164.8	97.91712	13.027452
266	235.242	96.86436	166.40001	113.48093	12.5917015
267	138.10089	195.94275	164.8	80.94401	12.186166
268	213.37834	64.20723	168.8	388.66605	15.45665
269	114.853455	178.50717	167.2	269.30273	13.574811
270	120.1118	89.115204	166.40001	42.15706	10.931671
271	101.5692	141.1452	172.8	334.86676	15.952179
272	98.52489	154.42946	164.0	7.4142504	11.239673
273	175.18611	189.02386	172.8	838.42303	16.362331
274	143.08249	196.49626	167.2	119.608406	13.9553175
275	224.44855	77.76824	167.2	45.404625	11.341412
276	228.32312	92.43627	167.2	18.504988	11.496686
277	98.52489	148.34084	168.8	81.434204	13.272322
278	237.45605	106.55079	168.8	38.358025	10.712452
279	190.6844	181.82823	175.2	1134.0127	18.771265
280	196.49626	68.635315	168.0	15.318699	11.892003
281	184.87254	72.23313	168.8	37.1938	12.059293
282	221.95775	78.321754	169.6	35.478107	10.806559
283	194.00546	60.0559	169.6	74.32633	12.32476
284	240.77711	129.24472	173.6	702.6381	18.029493
285	143.35925	189.30063	171.2	115.87064	12.976626
286	193.72871	55.90457	176.8	316.85196	17.002666
287	135.0566	104.6135	172.0	36.02958	9.632647
288	109.5951	157.197	174.40001	277.391	15.24691
289	189.85414	62.823452	172.8	104.59608	12.321533
290	107.93457	128.41446	173.6	163.05223	15.097948
291	107.1043	135.88686	176.0	204.90292	14.988183
292	201.75462	53.69053	174.40001	218.68974	15.485677
293	181.82823	65.314255	172.0	28.982979	11.993651
294	217.52966	90.498985	175.2	201.22643	15.931317
295	153.04568	183.212	176.8	578.18896	16.585928
296	207.56648	68.635315	176.8	244.24133	16.043972
297	128.96797	77.21473	176.8	151.7164	16.157782
298	229.43015	133.6728	179.2	899.3302	18.975313
299	139.48468	177.1234	175.2	144.24088	13.801914
300	153.04568	49.262444	176.0	127.512856	17.184395
301	115.96047	146.1268	177.6	379.7812	14.141771
302	141.1452	52.860264	177.6	136.1526	14.913474
303	163.56238	55.35106	183.2	222.97899	14.623364
304	142.25223	60.886166	180.0	235.78542	17.955502
305	185.42606	61.16292	176.8	95.649956	11.261942
306	136.71712	65.0375	180.0	285.418	19.463627
307	163.00888	70.5726	177.6	111.3363	12.873328
308	134.77983	79.42877	180.8	205.82204	16.674726
309	132.5658	85.79414	178.40001	135.53986	14.922572
310	141.42197	86.90117	179.2	92.64749	12.85905
311	113.19292	116.23723	180.0	361.70514	17.00567
312	111.25563	133.6728	178.40001	162.07184	13.477758
313	152.76892	55.35106	177.6	73.22338	13.951413
314	158.5808	81.0893	174.40001	3.1862893	12.500005
315	177.40015	93.820045	175.2	5.0858083	11.132534
316	128.69122	96.310844	179.2	123.65254	14.0553875
317	122.04909	100.73893	181.6	287.25626	19.72346
318	220.02046	156.64351	178.40001	189.40039	15.809611
319	169.92775	55.074306	177.6	68.44395	12.332092
320	130.075	70.295845	180.8	213.29756	18.241697
321	138.37766	75.5542	184.8	240.07465	16.935293
322	204.79892	81.91957	180.8	607.6009	17.04864
323	147.51057	91.32925	183.2	166.97382	14.660408
324	119.28153	109.87186	178.40001	92.58622	13.572386
325	130.35175	113.19292	176.0	8.82357	9.534726
326	124.53989	121.77233	180.8	318.07748	16.947483
327	132.84254	153.5992	179.2	159.9885	14.449498
328	142.80574	173.24883	179.2	142.77028	14.274126
329	156.92026	50.369465	181.6	131.49571	15.055327
330	178.50717	55.074306	179.2	78.12537	12.19837
331	147.51057	60.609413	183.2	254.96443	16.446007
332	155.81323	67.5283	178.40001	78.55429	13.045179
333	144.74303	71.40287	179.2	50.18406	11.902292
334	193.1752	79.70553	182.40001	636.89026	19.063278
335	148.34084	81.0893	179.2	65.38021	12.034623
336	123.70962	143.91275	180.8	192.70923	14.278703
337	173.52557	54.520794	184.0	232.47658	16.064135
338	166.88345	66.144516	181.6	232.6604	16.402498
339	152.49217	72.23313	180.0	60.66205	13.153483
340	133.6728	97.971375	183.2	256.61884	16.197603
341	141.1452	102.676216	176.8	2.1446178	9.628573
342	147.51057	174.90935	180.0	73.77486	13.077184
343	128.96797	89.39196	184.0	279.22925	19.181786
344	123.70962	109.04159	179.2	21.936377	12.016761
345	125.92366	117.06749	178.40001	17.89224	11.82192
346	118.45127	126.47717	180.0	64.09344	12.577392
347	221.40424	143.91275	180.8	82.230774	12.198896
348	162.73212	178.23041	180.8	124.02019	13.512734
349	167.99046	180.44446	180.0	69.975815	12.30117
350	153.5992	59.779144	182.40001	154.84142	14.839605
351	139.20792	98.52489	184.0	254.16786	17.64782
352	128.13771	108.488075	183.2	225.92018	16.210567
353	139.76143	153.5992	184.0	449.20554	14.6866255
354	133.94957	118.45127	182.40001	151.9615	14.49543
355	148.34084	165.22292	183.2	82.353325	12.681484
356	180.7212	76.10771	186.40001	357.96738	17.995693
357	151.1084	86.62441	184.8	161.15271	14.954231
358	155.53648	99.0784	187.2	249.6948	16.481375
359	133.1193	134.77983	184.8	155.88309	15.304109
360	143.08249	74.17042	185.6	122.978516	15.959009
361	217.80643	106.827545	184.0	50.122784	12.425397
362	148.06409	107.38106	184.8	78.61556	12.909522
363	219.46695	113.74643	184.8	125.36823	14.620119
364	160.79483	65.314255	186.40001	200.18475	15.552026
365	156.09	74.72393	188.8	171.6307	14.799933
366	169.09749	80.53579	187.2	224.75595	17.31333
367	213.65509	103.22973	184.8	70.52729	12.295345
368	219.46695	127.5842	184.8	123.89764	12.602273
369	180.44446	55.90457	185.6	30.882498	10.406742
370	168.82074	170.48126	186.40001	128.00305	14.733241
371	162.73212	106.827545	189.6	543.63	19.241064
372	218.08318	140.59169	185.6	76.71605	12.235566
373	215.59238	150.27814	184.0	14.154478	11.333335
374	210.05728	104.06	186.40001	63.419415	12.688845
375	147.51057	151.93866	186.40001	78.37047	12.731755
376	169.92775	95.20383	189.6	130.20894	15.435645
377	213.37834	116.513985	188.0	79.04449	12.536375
378	148.06409	121.495575	189.6	191.05481	13.186841
379	214.48537	131.182	188.8	149.44923	13.803483
380	144.46626	147.23383	188.8	68.01502	12.746805
381	147.23383	133.6728	189.6	74.81653	12.813209
382	215.59238	142.52898	189.6	95.83378	12.540206
383	204.52217	130.90526	192.8	1072.2477	18.076845
384	154.7062	140.86845	192.0	662.8707	19.621557
385	182.93526	120.66531	193.6	959.99225	18.515408
386	147.78734	143.35925	188.8	39.277145	11.744144
387	167.1602	149.44786	193.6	507.53915	19.626842
388	172.69531	109.318344	192.0	176.83907	14.806158
389	173.80234	142.52898	196.0	198.28525	16.270844
390	191.79143	119.28153	196.8	392.34253	17.566507
391	172.69531	126.75393	195.2	78.61556	12.742735
392	176.29312	136.99388	194.40001	39.828617	11.341526
393	176.56989	126.47717	196.8	63.23559	11.559072
