# Supplementary material for: Fluctuations of the transcription factor ATML1 generate the pattern of giant cells in the Arabidopsis sepal
Source: eLife. 2017 Feb 1;6:e19131. doi: 10.7554/eLife.19131 (PMC5333958; doi:10.7554/eLife.19131)
Supplement: Source code 1. — DOI: http://dx.doi.org/10.7554/eLife.19131.047 [file elife-19131-code1.zip › ATML1_Source_code_1/source_data/costanza/t_56.txt]

Cell id	x	y	z	Boa volume	Mean cell intensity
0	6.5235214	176.13507	39.2	360.00546	11.266762
1	21.349705	132.84262	40.0	129.42752	10.05645
2	183.25165	11.860948	43.2	2.2509134	10.343751
3	234.55023	251.74861	49.600002	524.8145	10.704642
4	176.4316	275.76703	50.4	25.815163	9.013627
5	189.47864	13.047043	48.0	2.3915954	9.794119
6	16.90185	197.7813	56.8	480.35898	12.444571
7	16.90185	156.56451	57.600002	524.32214	12.754099
8	44.775078	224.46843	56.0	232.4068	11.20146
9	213.20053	21.349705	52.0	9.4257	10.902986
10	270.4296	200.74654	55.2	8.651948	9.70732
11	32.321083	217.94492	58.4	95.17143	12.110073
12	114.75467	265.0922	56.8	10.973203	9.192313
13	236.92242	249.67294	61.600002	129.07582	10.005921
14	278.13922	74.72397	60.0	17.233555	10.457149
15	151.82013	272.50528	62.4	150.38914	10.079424
16	28.16975	208.45616	63.2	59.016136	11.200214
17	25.797562	142.03485	63.2	44.736904	10.303454
18	268.35394	207.56659	63.2	54.58465	9.507722
19	157.45409	19.867086	68.8	506.10382	13.0029745
20	51.891647	102.5972	71.200005	359.37238	11.694904
21	67.310875	230.99196	67.200005	134.3514	10.116685
22	272.50528	65.82826	65.6	4.853532	10.231887
23	287.33145	107.04505	65.6	4.7831907	10.852942
24	175.2455	268.0574	71.200005	243.23933	10.528228
25	267.46436	60.19431	68.0	5.9789886	10.470591
26	202.22916	267.16785	67.200005	1.547503	5.6363635
27	206.3805	22.832325	70.4	78.5006	10.006228
28	146.18617	24.01842	75.200005	264.76367	12.526427
29	259.1617	48.92641	71.200005	2.8136418	14.350006
30	43.292458	213.79358	73.6	61.97046	10.667396
31	90.73625	250.56252	72.8	26.166868	10.287633
32	19.27404	182.36208	72.0	1.8288671	12.000001
33	210.23529	25.797562	73.6	26.87028	8.780108
34	59.008213	222.98581	73.6	11.254567	10.781255
35	273.09833	73.24135	73.6	1.3364798	10.684211
36	43.885506	118.609474	81.6	590.0207	14.941703
37	182.36208	21.349705	76.0	19.343786	10.49091
38	35.879368	204.30482	76.8	14.490255	10.626215
39	243.44595	32.02456	79.200005	57.46863	12.518935
40	253.82428	40.623745	77.6	19.273445	12.105845
41	288.22104	110.01029	78.4	28.628805	10.083537
42	28.466274	158.64017	81.6	238.17477	11.726399
43	281.40097	174.65245	76.8	2.5322776	16.52778
44	180.58293	22.239277	79.200005	5.5569425	12.506334
45	232.47458	247.59727	78.4	1.4068209	11.05
46	195.40912	25.204514	80.8	2.1805723	10.387098
47	240.48071	32.617607	80.0	5.1348963	9.698634
48	63.752594	101.70763	88.0	780.5746	14.267683
49	137.88351	255.89995	87.200005	515.59985	11.889612
50	115.940765	44.478554	84.8	290.8602	12.88256
51	56.636024	210.23529	88.8	645.168	16.681913
52	80.950966	238.10852	84.8	141.59653	11.233892
53	235.4398	26.094086	87.200005	51.20828	12.292558
54	74.72397	221.20668	85.6	136.32094	9.964325
55	99.335434	61.08388	87.200005	200.89401	12.687547
56	158.64017	263.31305	85.6	58.80511	9.013146
57	205.78745	26.687132	83.200005	1.4068209	8.25
58	128.39476	34.69327	84.8	20.047197	10.652633
59	277.24966	82.73011	85.6	144.62119	10.11325
60	258.27213	216.16577	86.4	102.768265	9.696729
61	122.16776	254.1208	86.4	111.63123	11.684867
62	227.13715	22.832325	86.4	51.630325	12.961826
63	241.96333	34.396748	83.200005	1.8288671	10.461539
64	106.15548	54.856884	89.6	278.69122	15.11795
65	259.75476	213.20053	86.4	55.358402	9.34179
66	77.09616	231.585	87.200005	105.2302	10.318125
67	96.3702	79.17182	85.6	15.967417	11.286348
68	66.12479	216.75882	86.4	24.126978	10.65306
69	235.14328	238.40504	86.4	27.01096	10.5286455
70	98.742386	243.44595	91.200005	281.50485	13.279708
71	227.13715	244.92857	90.4	513.41925	12.509292
72	195.70564	260.94086	85.6	15.052983	9.457945
73	149.15141	29.355844	88.8	16.459805	10.628204
74	122.76081	40.32722	88.0	26.518574	10.265252
75	224.1719	27.873226	88.8	12.169001	11.502894
76	94.59106	67.90392	88.8	54.1626	11.9311495
77	38.251556	181.17598	91.200005	160.58861	13.422568
78	85.99187	239.88766	87.200005	5.9789886	9.023533
79	110.89986	245.2251	92.0	218.12758	11.714169
80	85.69534	75.910065	88.0	6.2603526	9.247195
81	81.84054	78.875305	88.8	7.5264916	8.897203
82	164.57065	30.54194	91.200005	62.392506	10.119486
83	131.06348	37.65851	91.200005	33.06029	12.417014
84	90.73625	73.24135	88.8	6.401035	12.692313
85	40.92027	139.66266	91.200005	46.49543	10.730702
86	82.13706	227.43367	92.0	50.364185	9.146634
87	217.64839	252.34166	93.6	289.80508	13.487951
88	230.10239	25.797562	92.8	143.42538	13.605577
89	50.112503	125.132996	97.6	663.24567	16.49187
90	67.310875	213.49706	89.6	3.095006	12.954548
91	152.11665	31.728035	90.4	4.2908034	11.721313
92	273.39484	179.98988	93.6	113.53044	9.60899
93	56.93255	194.51955	100.0	893.33124	18.270432
94	248.78337	225.65453	91.200005	10.269793	9.863016
95	80.950966	231.88153	92.8	33.83404	9.2848215
96	93.99801	78.57878	95.200005	52.544758	10.76705
97	86.28839	95.184105	93.6	66.47228	11.110022
98	240.77724	229.21281	92.8	26.799938	9.104984
99	101.4111	78.28226	91.200005	1.1957977	11.117648
100	44.18203	187.10645	95.200005	111.42021	13.974025
101	285.84885	143.814	94.4	26.94062	9.417757
102	237.21895	36.768936	96.0	52.193054	12.098358
103	95.48063	81.84054	100.0	152.49937	12.180714
104	91.3293	86.28839	96.8	115.42965	11.818938
105	279.91837	91.92234	96.8	192.73445	11.630911
106	48.03684	192.44388	96.0	46.073383	11.919072
107	84.21273	227.13715	100.0	223.26247	10.725473
108	247.59727	53.374264	95.200005	17.444578	11.124999
109	87.47449	81.544014	98.4	166.42691	15.196826
110	88.067535	88.36406	98.4	59.649204	11.541251
111	41.513317	142.92442	96.8	81.243904	11.314238
112	184.1412	249.96947	104.0	711.14795	12.971746
113	42.106365	152.11665	101.6	425.3523	15.640026
114	44.775078	176.4316	97.6	95.4528	12.031635
115	80.06139	224.46843	98.4	50.715893	10.884871
116	124.53995	244.039	103.200005	474.0283	14.673682
117	100.52153	74.72397	99.200005	110.294754	12.4725
118	227.43367	30.838463	98.4	22.720158	11.619198
119	256.49298	64.642166	98.4	55.710106	10.452004
120	158.93669	249.67294	107.200005	789.3672	17.24229
121	144.40704	42.40289	104.0	297.40192	10.746806
122	94.88758	92.51539	97.6	2.6729596	10.631581
123	45.0716	162.7915	100.0	63.517963	10.272398
124	217.94492	29.059322	101.6	42.41565	12.683242
125	53.07774	183.84468	103.200005	176.55602	14.30823
126	119.79557	55.153408	100.8	23.282885	12.063449
127	49.519455	132.24957	100.8	27.71437	9.416242
128	153.8958	40.623745	101.6	16.952192	10.095436
129	254.41733	64.93869	104.0	46.776794	11.377435
130	95.77715	87.17796	108.8	324.97562	18.686178
131	254.71385	213.20053	101.6	7.2451277	9.446606
132	244.039	218.53796	104.0	77.44549	10.546737
133	91.92234	229.80586	105.6	224.45827	13.050629
134	99.63196	83.026634	105.6	58.383064	10.519256
135	102.300674	94.59106	102.4	19.414127	9.601447
136	48.92641	168.72198	104.0	116.06272	13.638097
137	52.18817	175.54202	104.8	85.88641	12.593722
138	136.4009	246.4112	104.0	37.913822	10.88497
139	210.82834	33.507175	106.4	69.35627	11.8366785
140	112.08595	63.752594	103.200005	2.3915954	12.705885
141	109.71377	71.16569	104.0	9.777405	12.388494
142	83.91621	214.68315	107.200005	9.496041	8.170374
143	101.70763	235.14328	104.0	15.264007	9.723508
144	138.77309	52.48469	108.0	221.78531	11.841615
145	123.35385	60.19431	105.6	18.640377	11.7547245
146	96.666725	99.92848	107.200005	35.73325	11.824795
147	89.25363	102.00415	107.200005	26.588915	11.492064
148	51.2986	134.91827	107.200005	26.588915	11.902118
149	104.37634	234.25371	108.0	19.62515	10.849462
150	208.15964	245.2251	108.0	39.81303	10.399285
151	231.88153	49.519455	109.6	71.04446	10.844516
152	109.71377	76.79964	106.4	5.5569425	9.911399
153	104.07982	81.544014	108.8	55.569424	11.675925
154	104.37634	85.99187	115.200005	132.52252	12.374119
155	101.4111	91.032776	112.0	228.32703	17.702223
156	213.49706	244.039	107.200005	5.1348963	9.082194
157	216.4623	32.02456	108.8	27.0813	10.932467
158	109.71377	99.63196	110.4	52.052372	8.960796
159	277.54617	101.70763	112.0	334.11996	13.193948
160	63.752594	181.76903	110.4	91.79506	12.212965
161	129.28433	62.566498	109.6	23.915955	10.299996
162	92.51539	104.67286	110.4	72.31059	12.750926
163	266.5748	186.80992	110.4	50.786232	11.533233
164	241.37029	58.118645	109.6	9.707064	11.420294
165	121.87124	69.68307	112.0	108.958275	11.65326
166	57.525597	130.1739	110.4	22.649817	11.484467
167	57.229073	157.45409	109.6	6.75274	9.031256
168	64.34564	173.16983	112.8	158.40804	14.091348
169	199.56044	240.77724	117.6	719.79987	15.453623
170	169.61156	246.7077	111.200005	75.47594	11.738068
171	107.341576	82.13706	112.0	46.636112	10.984911
172	62.86302	163.9776	113.6	135.8989	12.962113
173	81.24749	204.89787	116.8	261.739	15.119698
174	85.69534	214.97968	116.0	243.80206	13.47908
175	108.52767	90.1432	115.200005	205.25516	13.595829
176	99.03891	102.89372	110.4	2.3915954	9.323531
177	116.23729	230.69543	116.8	422.4683	16.05367
178	93.40496	110.01029	116.8	642.42474	16.527122
179	63.159546	137.29047	115.200005	182.39432	13.84445
180	132.24957	238.70157	113.6	52.6151	11.070839
181	98.742386	214.68315	113.6	12.942752	11.766309
182	114.458145	82.433586	116.8	213.90712	14.883768
183	266.27826	87.77101	118.4	276.29962	12.199708
184	102.300674	225.358	116.0	41.71224	11.996625
185	224.1719	48.629887	117.6	118.10261	10.770626
186	73.24135	176.13507	116.8	85.745735	12.437186
187	136.99394	236.6259	117.6	191.32764	12.907229
188	244.33553	66.42131	118.4	71.74786	11.977413
189	115.34772	94.29453	122.4	184.64523	14.277964
190	85.99187	203.11873	124.0	165.79384	12.552282
191	266.27826	176.4316	121.6	338.4811	12.216186
192	142.6279	238.9981	116.0	3.6577342	11.634618
193	211.12486	37.65851	120.0	83.987206	12.060243
194	91.032776	204.30482	128.8	128.44275	10.776489
195	219.13101	226.5441	120.8	294.72897	11.811079
196	135.80785	70.276115	118.4	8.159561	10.974137
197	73.53787	142.03485	124.0	897.4814	16.632172
198	94.59106	217.35187	118.4	14.490255	10.077672
199	203.11873	40.030697	124.0	149.54506	12.641474
200	83.026634	126.02257	120.8	84.19823	12.830359
201	75.02049	132.84262	120.0	94.39768	11.25628
202	88.66058	209.64224	124.0	180.28409	14.930815
203	119.49905	98.44586	124.0	155.87575	13.288241
204	279.62183	147.96532	123.200005	65.768875	10.810664
205	68.20045	153.59927	121.6	34.889156	11.711684
206	69.68307	157.15756	121.6	21.454018	11.180332
207	160.12279	39.437653	123.200005	69.77831	13.826563
208	279.91837	134.62175	121.6	40.868145	10.225469
209	101.4111	216.16577	123.200005	42.41565	11.334983
210	150.93056	45.0716	124.0	50.786232	12.915488
211	107.04505	218.83449	124.0	54.1626	11.270115
212	244.33553	71.16569	124.0	31.794151	11.004418
213	92.218864	125.72604	125.6	98.96985	13.520901
214	79.468346	159.82626	123.200005	18.359013	10.7432995
215	91.032776	168.42546	127.200005	387.8605	13.542517
216	163.9776	39.14113	126.4	62.11114	12.548096
217	161.90193	46.257694	123.200005	4.642509	8.742428
218	254.1208	77.98573	125.6	55.639767	10.289494
219	266.8713	89.550156	124.8	28.206758	9.695758
220	105.858955	117.126854	124.8	9.847746	11.307148
221	279.02878	117.42338	123.200005	4.0797806	11.396558
222	96.96325	199.85696	128.8	87.855965	10.8134
223	96.3702	211.71791	124.0	15.54537	10.823534
224	219.13101	51.2986	127.200005	115.359314	12.919422
225	127.208664	88.067535	125.6	31.65347	11.268887
226	85.99187	133.13913	125.6	44.033493	11.474425
227	83.32316	161.30888	125.6	30.246649	11.397669
228	196.00217	42.995934	125.6	8.651948	10.146344
229	151.5236	51.2986	129.6	130.62332	15.74086
230	86.28839	150.63403	128.8	179.15863	12.432547
231	153.8958	225.06148	132.8	660.221	14.794954
232	180.58293	38.54808	130.40001	156.08678	13.71642
233	146.18617	56.636024	130.40001	145.95767	15.54059
234	172.8733	41.513317	131.2	87.433914	13.110167
235	112.38248	123.9469	128.8	125.76978	10.502161
236	264.79565	171.68721	130.40001	405.30508	12.589067
237	136.4009	224.76495	127.200005	7.4561505	9.500005
238	187.40297	38.54808	126.4	1.0551157	12.6
239	126.31909	99.63196	128.8	33.200974	10.370759
240	180.58293	234.55023	126.4	1.688185	14.250003
241	174.35593	234.55023	128.0	10.12911	11.583341
242	162.19846	47.740314	131.2	80.47015	13.138065
243	155.97147	49.22293	132.8	145.53561	12.907096
244	97.85282	153.30275	131.2	56.976246	12.774042
245	104.67286	209.93877	129.6	27.151642	11.663207
246	154.19232	61.97345	129.6	2.6026187	10.864867
247	140.55223	69.68307	132.0	67.80877	13.679419
248	257.97562	87.47449	131.2	42.97838	11.330593
249	93.99801	158.34364	128.8	7.8078556	8.738742
250	97.85282	204.30482	131.2	52.47442	11.403469
251	167.23936	54.56036	129.6	3.6577342	13.673081
252	139.95918	61.380405	132.8	99.7436	14.227002
253	233.36415	71.16569	132.8	88.77039	12.992814
254	103.48677	198.37434	136.0	108.25487	11.825139
255	180.58293	230.99196	132.0	48.324295	11.468689
256	177.02464	52.48469	133.6	100.58769	12.490847
257	174.35593	58.71169	130.40001	2.9543238	12.904765
258	105.858955	171.98373	131.2	9.073995	7.565895
259	235.14328	204.30482	130.40001	4.7831907	8.573533
260	110.89986	207.56659	133.6	88.41869	11.926755
261	118.906	206.08397	136.8	957.13055	14.867942
262	219.13101	62.566498	135.2	312.31424	12.200303
263	273.39484	124.24342	135.2	372.17447	13.513734
264	98.14934	189.18211	138.40001	263.0755	14.334596
265	163.38455	60.19431	133.6	11.535931	12.000002
266	208.15964	62.566498	138.40001	350.4391	14.051369
267	147.37227	69.38654	137.6	104.0344	13.111481
268	93.40496	180.2864	136.0	148.34926	15.744774
269	176.72812	226.84062	135.2	52.404076	11.648306
270	145.29662	75.910065	136.8	61.267048	13.110179
271	171.39069	51.595123	137.6	119.790794	13.44383
272	161.60541	70.57264	136.0	13.927526	10.025257
273	99.335434	183.84468	136.0	42.134285	11.677788
274	243.74248	196.29868	137.6	90.81029	10.998398
275	150.04099	64.642166	140.0	116.62545	13.389544
276	96.96325	176.72812	138.40001	109.02862	11.96896
277	195.70564	60.19431	141.6	228.60838	14.748764
278	153.8958	61.676926	140.0	79.76675	13.384426
279	154.78537	76.20659	137.6	16.037758	11.052632
280	254.41733	177.61769	142.40001	442.1638	13.517113
281	99.92848	179.10031	144.0	241.26978	14.925786
282	261.5339	100.52153	143.2	527.97986	16.116102
283	98.742386	170.79764	140.8	112.75669	13.470904
284	142.92442	77.98573	143.2	156.08678	15.166617
285	107.93462	192.14735	140.8	69.35627	10.958382
286	167.23936	58.41517	142.40001	74.491165	12.6524515
287	143.22095	85.99187	141.6	72.02923	13.644487
288	104.67286	174.0594	145.6	140.26004	11.55006
289	164.27412	73.8344	142.40001	48.324295	11.608427
290	137.58699	89.550156	145.6	220.30815	16.802193
291	147.96532	86.88144	145.6	169.09987	13.37426
292	146.18617	104.96938	142.40001	41.14951	9.564094
293	109.417244	156.86104	147.2	195.47775	15.0754175
294	102.300674	167.53589	145.6	125.41808	13.843427
295	162.49498	80.950966	144.0	41.14951	12.063235
296	125.42952	103.783295	146.40001	192.87514	15.876945
297	122.46429	120.98167	145.6	180.77647	15.111531
298	130.1739	203.41525	143.2	41.29019	10.206126
299	181.76903	217.35187	143.2	39.60201	11.666067
300	179.98988	63.752594	144.0	47.128498	11.255209
301	183.54816	64.04912	145.6	53.17783	12.411359
302	134.0287	99.92848	145.6	78.00822	13.465229
303	108.824196	166.64632	148.0	68.863884	11.104154
304	153.59927	85.99187	147.2	148.7713	13.19847
305	135.2148	112.679	145.6	41.07917	10.49143
306	117.7199	133.13913	149.6	280.30905	16.48466
307	231.585	184.43773	151.2	622.7996	15.711589
308	257.38257	124.53995	148.8	629.76337	14.133912
309	113.8651	142.92442	148.0	97.0003	14.255187
310	118.906	162.7915	151.2	714.243	14.955094
311	165.1637	210.53181	147.2	147.92722	12.8396435
312	144.11052	95.184105	148.8	169.52191	14.238046
313	131.65652	113.8651	144.8	4.4314857	10.698416
314	113.8651	151.5236	145.6	7.1044455	12.287132
315	139.36613	98.742386	147.2	20.539585	12.815066
316	140.55223	108.52767	151.2	339.39554	16.248209
317	245.2251	171.98373	151.2	492.17627	14.816486
318	147.6688	192.44388	152.8	977.95154	16.259926
319	169.61156	84.21273	149.6	125.629105	14.208744
320	238.10852	87.17796	148.0	32.075516	12.078941
321	164.57065	92.51539	149.6	70.05968	11.744936
322	130.47043	104.96938	151.2	120.00182	14.0837345
323	128.39476	128.09824	148.8	15.052983	10.985986
324	136.10437	197.48477	149.6	56.413517	11.410205
325	180.2864	209.34572	150.40001	153.69518	12.861213
326	184.73425	77.68921	150.40001	64.573074	13.191672
327	241.37029	92.51539	152.0	164.94975	14.456163
328	151.82013	100.818054	147.2	1.1957977	12.529411
329	123.35385	127.80171	152.8	121.47898	13.306807
330	149.74446	107.04505	152.8	176.90773	14.989924
331	133.73218	117.7199	152.8	111.13885	13.637259
332	127.208664	123.650375	152.8	178.5959	13.863597
333	139.06961	196.89172	151.2	12.380024	9.982958
334	187.6995	201.63611	153.6	209.2646	11.946095
335	124.83647	152.41318	155.2	271.86813	14.517299
336	235.4398	93.40496	154.40001	69.42661	12.601775
337	134.0287	179.39684	154.40001	204.05937	11.868549
338	200.15349	91.625824	158.40001	536.9835	14.3079815
339	178.50726	90.43973	157.6	336.86325	16.852108
340	244.039	106.15548	156.0	134.28105	12.769942
341	134.91827	142.92442	157.6	386.94608	14.908604
342	201.63611	187.6995	159.2	840.08307	15.231739
343	166.94284	196.5952	157.6	172.4059	14.857874
344	247.00423	126.31909	157.6	90.6696	12.363014
345	190.36821	90.73625	159.2	110.927826	12.534484
346	150.93056	123.650375	160.0	193.36752	15.255589
347	142.6279	136.69742	159.2	213.34439	14.697178
348	248.48685	141.14528	160.0	152.92143	12.08729
349	153.59927	144.11052	160.8	175.28989	14.070498
350	218.53796	166.05327	164.8	1190.1704	17.932491
351	165.75674	186.80992	160.0	75.12424	10.68348
352	164.86717	108.52767	160.8	18.288671	9.715386
353	238.10852	110.306816	163.2	107.19975	12.968429
354	167.23936	106.74853	163.2	37.56212	10.316466
355	230.39891	112.679	165.6	861.18536	15.207354
356	158.04713	131.95305	165.6	560.12573	17.027384
357	178.50726	177.61769	165.6	547.0423	15.236685
358	210.82834	95.48063	166.40001	284.31848	16.228928
359	166.3498	119.20252	165.6	146.94244	13.889305
360	165.1637	166.3498	165.6	141.7372	14.9165
361	175.54202	120.68514	168.0	567.15985	16.886806
362	158.93669	171.68721	162.40001	7.8078556	10.000003
363	163.38455	173.46635	164.0	61.33739	12.68575
364	242.8529	131.95305	164.0	7.8781967	11.562501
365	167.23936	130.1739	165.6	12.731729	10.408844
366	164.27412	135.2148	168.0	68.7232	12.8474455
367	169.01851	154.19232	167.2	43.75213	10.681658
368	193.03693	107.6381	169.6	3.306029	12.468087
369	190.66473	134.32523	173.6	427.2515	17.086685
370	170.50113	140.2557	168.8	2.3212545	8.30303
371	186.80992	168.42546	169.6	12.309683	10.411432
372	194.51955	174.35593	168.8	3.1653469	10.000003
373	195.1126	118.609474	172.0	44.877586	12.498421
374	193.33345	159.23322	172.8	80.39981	12.452258
375	194.81607	168.72198	169.6	1.617844	9.956522
376	194.81607	123.9469	175.2	71.88855	13.861015
377	198.96739	124.24342	175.2	68.652855	13.142374
