# Supplementary material for: Fluctuations of the transcription factor ATML1 generate the pattern of giant cells in the Arabidopsis sepal
Source: eLife. 2017 Feb 1;6:e19131. doi: 10.7554/eLife.19131 (PMC5333958; doi:10.7554/eLife.19131)
Supplement: Source code 1. — DOI: http://dx.doi.org/10.7554/eLife.19131.047 [file elife-19131-code1.zip › ATML1_Source_code_1/source_data/costanza/t_64.txt]

Cell id	x	y	z	Boa volume	Mean cell intensity
0	13.963571	175.86551	40.8	460.09323	12.348046
1	109.44421	283.04535	37.600002	70.41546	9.831706
2	232.85197	15.473146	38.4	30.08039	10.041671
3	18.114902	153.97667	43.2	595.91077	13.106453
4	18.114902	197.75436	45.600002	569.8183	12.390568
5	254.74083	280.781	43.2	451.54767	10.401601
6	238.89029	16.982721	42.4	49.79216	10.350113
7	179.26205	300.78287	40.0	10.140738	9.606746
8	40.758533	226.4363	46.4	338.4044	12.125801
9	257.0052	26.040173	41.600002	3.646108	13.500003
10	154.35406	291.34802	58.4	204.0681	10.248395
11	63.024765	237.3807	55.2	58.451668	10.319685
12	66.42131	236.24852	60.0	85.68353	10.046528
13	37.73938	128.69128	55.2	1.5951722	11.714286
14	66.043915	91.706696	63.2	478.20984	11.583379
15	33.210655	135.48438	56.8	1.823054	10.0
16	181.52643	18.86969	64.0	328.26364	11.80238
17	200.77351	18.492296	65.6	426.70856	11.473567
18	20.001871	180.01685	60.8	8.773447	10.376628
19	252.47646	26.79496	66.4	138.89392	11.669348
20	39.248955	214.73708	64.0	13.672905	10.475003
21	255.11821	29.059324	68.8	108.015945	10.341745
22	33.965443	204.54744	68.8	29.738567	9.919541
23	87.932755	260.02432	68.8	13.672905	10.375003
24	149.44795	28.68193	71.200005	21.420883	12.521278
25	30.191505	155.10886	74.4	283.71277	12.850084
26	57.741253	108.31203	81.6	807.15717	15.126961
27	71.32743	242.66422	73.6	36.916843	10.558642
28	43.777683	211.71793	74.4	19.711771	10.618504
29	56.986465	221.90756	74.4	31.56162	12.42238
30	73.969185	245.68336	76.8	67.22511	10.857615
31	78.875305	249.07991	79.200005	247.0238	12.390119
32	187.56473	292.4802	73.6	1.9369948	9.529411
33	155.48625	29.436718	76.8	48.196987	11.120567
34	123.78517	52.45774	81.6	405.8574	15.389502
35	89.06494	257.0052	76.0	7.178275	12.730164
36	29.814112	173.22375	79.200005	143.45155	12.334333
37	147.56097	36.229805	82.4	383.2971	12.569427
38	303.42462	54.344707	78.4	21.648766	11.952636
39	98.87718	68.68568	76.8	4.557635	11.9000025
40	103.40591	67.930885	80.0	39.423542	12.387279
41	76.23355	94.725845	84.0	445.39487	12.043862
42	294.3672	43.777683	79.200005	33.95438	11.030199
43	139.63571	271.34616	85.6	443.22998	11.523516
44	241.15465	28.304537	78.4	4.7855167	13.928575
45	311.34988	75.10137	78.4	5.6970434	12.7800045
46	96.612816	76.61095	79.200005	3.3042853	10.620692
47	134.3522	46.419437	86.4	339.08804	16.095942
48	75.47876	224.17192	85.6	250.78386	10.976735
49	273.6105	249.8347	80.0	5.24128	9.673915
50	108.31203	259.26956	84.8	129.095	10.77577
51	163.41151	27.549747	81.6	13.445023	11.983056
52	108.689415	64.911736	82.4	42.386005	12.629029
53	97.36761	253.60864	88.8	440.26752	15.773375
54	230.96501	280.0262	84.0	47.741226	10.720762
55	98.12239	71.32743	83.200005	28.143396	11.627535
56	74.34658	235.87114	87.200005	203.27052	12.5750265
57	284.93234	38.494167	87.200005	40.67689	12.235291
58	96.612816	77.36573	88.8	215.57613	15.365115
59	100.764145	73.5918	94.4	270.26776	16.50325
60	275.87488	246.43816	83.200005	1.7091131	13.0
61	234.73895	274.3653	88.8	349.68454	11.675998
62	222.66235	282.29056	89.6	315.0465	12.074018
63	100.00936	76.23355	83.200005	2.1648765	8.842106
64	85.291	247.94774	86.4	26.662165	10.918808
65	278.51663	31.323687	88.0	43.18359	13.29815
66	157.75061	33.210655	87.200005	48.880634	11.692305
67	81.894455	93.97106	88.0	118.38457	10.768974
68	60.38301	208.32138	91.200005	493.9337	13.425451
69	120.76602	59.250828	88.0	91.95029	12.027231
70	105.670265	70.950035	90.4	108.47171	12.734205
71	37.361988	164.9211	88.8	139.23575	12.889454
72	166.05328	30.946293	89.6	98.21703	13.213416
73	40.003742	180.77164	88.0	21.648766	10.668428
74	56.231678	197.37697	96.0	787.3314	13.827282
75	67.55349	216.24666	88.0	19.028126	11.6047945
76	320.78473	102.27372	88.8	33.384674	10.529009
77	61.1378	115.10511	94.4	579.8451	13.901329
78	46.419437	139.25832	90.4	57.4262	11.418647
79	184.92297	26.040173	87.200005	1.9369948	13.941176
80	111.33118	68.68568	92.0	72.01063	13.321195
81	204.92484	29.059324	92.0	107.10442	11.462726
82	104.538086	78.875305	96.8	88.87388	11.930743
83	262.6661	256.62778	88.8	2.506699	10.727273
84	115.10511	64.53434	88.8	1.3672905	16.666668
85	90.57452	247.94774	92.0	40.107185	11.321022
86	44.53247	183.79079	92.8	23.35788	11.092683
87	48.306408	190.96127	92.8	34.638023	11.595398
88	252.85385	259.26956	91.200005	7.064334	12.870969
89	278.51663	34.72023	95.200005	71.55487	11.267503
90	47.929012	172.09158	96.0	125.56284	12.691412
91	304.1794	202.28308	96.0	225.26111	9.851724
92	108.31203	75.856155	100.8	209.76515	13.583285
93	104.538086	88.687546	94.4	6.8364525	10.033335
94	46.796833	147.56097	99.200005	424.08792	16.243237
95	290.59323	51.702953	95.200005	4.557635	13.925004
96	125.29475	65.28913	97.6	62.439598	12.926995
97	318.5204	175.48813	96.0	34.410145	9.493377
98	47.174225	185.67775	96.0	26.2064	11.773914
99	283.80014	46.042046	96.0	11.508028	10.386143
100	79.2527	225.6815	102.4	148.12314	11.299169
101	120.388626	68.30828	96.0	6.49463	11.421057
102	48.306408	157.75061	96.0	4.443694	10.076924
103	83.40403	231.3424	103.200005	118.04274	10.358076
104	117.36948	72.082214	98.4	10.824383	12.284216
105	113.21815	74.723976	103.200005	95.02669	12.431623
106	60.38301	123.407776	100.8	66.99723	12.239784
107	52.45774	134.3522	99.200005	22.33241	11.479595
108	270.21396	243.419	100.0	34.182262	10.113335
109	113.21815	81.13967	104.0	173.30406	14.452908
110	183.036	41.135925	107.200005	411.55444	11.352315
111	170.2046	42.26811	105.6	390.47537	14.746555
112	323.8039	114.35033	100.0	25.97852	9.942983
113	161.14716	264.17566	110.4	854.4426	15.55902
114	152.4671	50.57077	101.6	10.824383	10.568425
115	136.23917	64.156944	103.200005	42.841766	11.523935
116	129.82347	71.70483	104.0	27.117928	11.130257
117	124.91735	73.969185	103.200005	33.156796	12.154641
118	113.595535	88.31015	102.4	14.47049	12.385834
119	52.45774	156.61844	103.200005	11.849851	10.163465
120	125.67214	250.5895	108.8	377.94186	12.392691
121	192.09344	37.73938	102.4	7.8619204	9.24638
122	56.986465	170.9594	104.8	59.81896	12.304757
123	264.55307	36.6072	104.0	7.178275	13.333339
124	141.52267	57.741253	104.0	22.788174	11.540002
125	60.005615	129.06868	104.0	14.242609	11.2800045
126	54.344707	164.5437	104.0	14.698373	11.224808
127	56.231678	178.12988	105.6	20.509357	11.338896
128	84.15882	219.26581	106.4	63.692947	10.529505
129	92.838875	235.87114	108.0	144.47702	12.015711
130	132.08783	76.988335	111.200005	71.78275	11.690469
131	57.741253	183.79079	104.8	8.659506	10.013162
132	190.20648	263.42087	116.0	1140.776	16.458479
133	257.75998	39.248955	108.0	31.219799	11.346719
134	122.2756	77.36573	116.0	141.62851	12.781118
135	118.12426	93.21627	111.200005	111.20629	14.18335
136	57.36386	152.0897	106.4	12.875319	10.49558
137	89.06494	230.58762	107.200005	4.8994575	11.325584
138	58.873436	162.27934	108.8	20.053593	12.426143
139	119.25645	81.51707	116.8	163.6191	22.146093
140	97.744995	237.3807	111.200005	15.495958	12.93383
141	261.91132	39.62635	112.8	33.156796	11.872852
142	274.7427	58.873436	112.8	21.876648	9.677086
143	114.35033	237.00331	119.200005	581.32635	16.358295
144	105.29288	240.77725	111.200005	4.215812	12.513516
145	172.09158	265.68524	110.4	2.3927584	22.66667
146	317.7656	118.87905	116.0	172.50648	11.780642
147	132.84262	82.27185	120.8	155.3014	14.963971
148	72.082214	168.31764	116.8	149.26254	12.567113
149	210.96313	260.40173	121.6	750.7564	12.308413
150	147.93837	67.1761	113.6	2.2788174	13.05
151	125.29475	81.894455	120.0	135.81752	14.454644
152	128.69128	86.04579	121.6	214.55066	15.671695
153	75.47876	126.04953	115.200005	37.030785	10.676923
154	67.930885	160.01497	114.4	18.914185	10.662652
155	68.30828	180.39424	113.6	5.6970434	8.580003
156	87.17797	220.77538	116.0	9.229211	10.80247
157	155.86365	66.798706	119.200005	186.74908	13.482512
158	136.61656	78.875305	116.8	22.788174	11.495005
159	116.614685	101.518936	120.0	633.5112	12.968372
160	95.858025	217.00143	115.200005	5.469162	12.041669
161	71.70483	178.88467	116.0	6.8364525	10.866671
162	72.45961	132.84262	118.4	47.627285	11.468899
163	76.988335	172.09158	119.200005	31.447681	11.329712
164	300.78287	195.86739	117.6	6.266748	10.636368
165	287.1967	210.58575	121.6	260.58276	11.532038
166	104.91548	232.85197	117.6	5.5831027	10.530616
167	144.16443	252.09906	117.6	2.8485217	12.280002
168	74.723976	158.5054	121.6	57.540142	12.314846
169	99.25457	226.81367	120.0	18.23054	11.443756
170	138.88092	84.53622	125.6	123.739784	12.920764
171	86.04579	210.96313	122.4	35.663494	11.492016
172	255.4956	42.6455	122.4	29.054922	11.035296
173	269.45917	58.11865	122.4	27.459751	9.485483
174	144.16443	79.6301	124.0	172.73436	13.656911
175	80.762276	173.60115	120.8	10.48256	11.000003
176	230.96501	249.07991	124.0	216.48766	10.537822
177	134.72958	89.44234	124.0	41.70236	12.382506
178	308.70813	104.91548	127.200005	344.78506	12.5431595
179	140.7679	249.4573	121.6	9.001328	11.316461
180	152.4671	76.23355	123.200005	7.975861	9.600003
181	75.10137	146.8062	124.8	48.42487	11.854107
182	78.12052	152.0897	124.8	80.10043	13.155029
183	89.06494	215.11447	124.8	124.42343	12.169365
184	246.06076	42.6455	127.200005	51.615215	11.419418
185	140.7679	94.34845	128.0	55.03344	13.42649
186	202.66048	38.871563	126.4	34.06832	12.779268
187	144.91922	91.706696	129.6	111.662056	13.29077
188	111.33118	112.08596	126.4	17.888718	10.910831
189	315.12384	157.75061	128.8	98.786736	11.843103
190	91.3293	195.86739	127.200005	62.325657	12.179151
191	97.744995	219.6432	124.8	5.24128	10.217394
192	194.73521	41.135925	128.0	27.57369	12.86364
193	129.44608	108.31203	126.4	5.013398	10.840913
194	84.913605	128.69128	125.6	4.443694	10.256412
195	93.97106	137.74875	131.2	727.51245	13.340565
196	104.538086	222.28496	125.6	5.469162	11.500003
197	87.17797	157.37321	127.200005	15.495958	9.2205925
198	97.36761	167.56285	131.2	388.8802	12.040305
199	156.61844	240.39986	134.40001	467.04364	11.874468
200	207.56659	38.494167	129.6	27.459751	12.7136965
201	149.44795	93.21627	133.6	101.52132	11.925886
202	91.3293	127.9365	127.200005	6.266748	9.363641
203	201.52829	43.022896	133.6	69.16211	11.967039
204	117.36948	108.689415	128.0	2.3927584	13.904764
205	94.725845	209.83096	133.6	127.61378	13.745477
206	140.0131	237.00331	132.0	37.714428	10.256798
207	119.633835	110.95378	128.8	9.11527	10.512505
208	126.426926	111.708565	132.0	69.04817	12.87128
209	108.689415	120.01123	131.2	98.6728	12.915669
210	88.687546	200.39612	132.0	57.76802	12.092698
211	152.4671	86.800575	131.2	15.154136	11.639105
212	101.518936	127.559105	131.2	25.522755	11.214288
213	94.34845	147.93837	132.8	121.11915	10.828742
214	92.838875	190.96127	134.40001	119.751854	13.386255
215	179.63945	252.85385	130.40001	44.892704	11.253805
216	222.66235	38.116776	135.2	126.474365	12.873829
217	261.91132	57.741253	132.0	28.485218	10.420001
218	192.09344	47.929012	136.0	78.0495	12.160569
219	288.32886	197.75436	136.8	538.25665	13.105896
220	93.97106	198.88654	134.40001	95.140625	12.028716
221	215.11447	41.135925	135.2	48.196987	12.671389
222	186.43254	52.45774	136.8	113.02934	14.647121
223	136.99396	119.25645	135.2	57.654083	10.490113
224	95.858025	154.35406	132.8	2.0509357	13.222222
225	187.18733	249.07991	136.0	108.81353	13.154928
226	196.24478	47.55162	136.8	82.03743	11.855531
227	142.65486	119.25645	136.0	24.269405	9.591552
228	112.463356	150.20274	138.40001	112.23176	13.761369
229	218.88841	52.080345	137.6	64.14871	11.682049
230	178.88467	55.854282	140.0	72.46639	13.74527
231	156.99582	97.744995	137.6	23.699701	11.408659
232	297.7637	99.631966	137.6	28.029455	12.321139
233	95.48064	189.45169	140.8	134.10841	14.118037
234	178.50728	64.911736	139.2	28.371277	12.401609
235	99.631966	204.17006	138.40001	27.003986	13.215194
236	273.6105	79.6301	139.2	35.32167	11.816132
237	101.14154	184.54558	140.8	116.78939	13.31995
238	97.36761	198.88654	140.0	31.56162	11.985565
239	186.80994	243.04161	140.8	45.91817	10.81638
240	260.02432	69.063065	141.6	154.38988	10.492205
241	184.92297	61.1378	138.40001	2.0509357	11.111111
242	245.30598	65.28913	143.2	256.36697	12.115452
243	309.08554	144.54182	144.0	395.37482	14.394084
244	104.16069	200.01872	140.8	5.8109846	13.941181
245	105.29288	209.45357	139.2	1.0254679	16.444447
246	129.44608	209.45357	146.40001	735.7162	13.71936
247	211.34053	50.19338	143.2	58.907433	12.058023
248	199.26393	69.063065	142.40001	8.545566	8.946671
249	183.41339	73.969185	142.40001	15.040195	13.257579
250	98.49979	188.31952	145.6	78.96102	11.647896
251	275.1201	205.30223	148.0	397.65366	12.929084
252	192.09344	57.741253	144.8	47.96911	13.2090225
253	189.0743	60.38301	144.8	37.144726	11.745401
254	103.02851	189.45169	145.6	37.94231	11.171172
255	185.67775	66.42131	144.8	32.47315	12.129823
256	202.66048	69.063065	147.2	23.016056	10.4505
257	105.670265	172.46898	146.40001	110.29476	13.752016
258	111.33118	201.1509	143.2	8.773447	10.350655
259	235.49374	62.269978	147.2	117.01727	11.702977
260	179.26205	75.10137	149.6	117.70092	13.718243
261	110.576385	170.2046	148.8	61.75595	12.566408
262	118.501656	203.41527	145.6	5.9249253	11.038465
263	300.02808	118.501656	151.2	429.67102	14.620892
264	206.43442	56.986465	148.0	7.975861	11.4000025
265	178.88467	81.51707	148.8	9.912856	10.701152
266	113.97293	164.5437	151.2	61.642014	13.231053
267	113.21815	174.73334	153.6	128.86713	11.446456
268	105.670265	178.50728	149.6	33.042854	11.975867
269	184.92297	84.15882	154.40001	77.82162	11.882854
270	171.71419	84.913605	153.6	133.5387	14.799421
271	116.99208	173.60115	150.40001	9.457092	11.710846
272	140.0131	208.32138	151.2	53.096447	10.371238
273	158.8828	98.49979	155.2	166.6955	15.139352
274	179.63945	102.27372	151.2	29.510685	10.216216
275	128.31389	150.20274	154.40001	130.80412	13.580953
276	146.0514	212.85011	150.40001	3.3042853	10.655173
277	197.75436	80.007484	152.0	7.747979	11.823535
278	168.31764	94.725845	153.6	53.43827	13.49893
279	152.0897	113.21815	155.2	171.93678	14.742117
280	189.0743	83.781425	155.2	50.70369	10.773027
281	178.12988	90.19712	156.0	97.41945	12.803466
282	143.78705	124.91735	159.2	237.90854	15.049688
283	118.87905	160.01497	156.0	73.83369	13.094119
284	127.9365	162.27934	152.0	4.329753	12.210529
285	166.80806	106.80245	154.40001	21.306944	10.962571
286	137.74875	133.59741	157.6	103.23043	14.300173
287	221.53017	78.12052	158.40001	46.259995	12.711813
288	206.05702	84.53622	157.6	77.70767	12.507315
289	185.30037	96.99021	154.40001	4.443694	10.282054
290	161.52455	196.99957	162.40001	1091.6675	16.132954
291	175.48813	221.53017	155.2	19.59783	10.610469
292	277.38446	97.744995	156.8	47.399403	13.247589
293	161.90195	99.25457	160.0	80.89802	13.290117
294	172.84636	103.783295	160.0	195.86436	12.506018
295	137.37135	155.86365	161.6	671.11176	15.3079815
296	126.80432	160.76976	158.40001	69.617874	10.851053
297	200.01872	91.706696	159.2	39.651424	12.543108
298	288.32886	138.50352	161.6	530.5087	14.701613
299	129.44608	145.67401	159.2	72.352455	13.242508
300	267.5722	188.31952	162.40001	496.66827	14.478605
301	150.58012	119.633835	160.0	100.26797	12.886326
302	121.14342	167.94025	157.6	5.24128	11.673915
303	115.482506	169.44983	156.8	4.8994575	11.534886
304	146.8062	200.39612	160.0	96.963684	12.101023
305	185.30037	223.41713	157.6	3.9879305	11.514287
306	215.11447	89.44234	162.40001	241.6686	12.545397
307	281.5358	101.89633	160.0	43.29753	12.207893
308	164.5437	111.33118	160.0	32.017384	11.932389
309	154.35406	115.8599	162.40001	101.63526	11.897949
310	251.34428	193.98042	164.8	605.93756	14.483986
311	183.79079	104.538086	163.2	129.20895	14.343862
312	146.0514	148.69316	164.0	274.82538	13.737849
313	201.1509	212.85011	164.0	305.47546	12.888348
314	272.8557	103.02851	164.0	59.81896	12.706663
315	280.781	103.783295	163.2	38.170193	11.865672
316	149.82535	179.26205	164.0	197.68741	11.075431
317	279.27142	118.501656	166.40001	144.02126	12.92716
318	158.5054	138.12613	166.40001	278.69937	12.707976
319	237.3807	97.36761	170.40001	441.8627	12.912433
320	178.12988	118.87905	168.0	119.2961	13.837578
321	280.781	141.14528	166.40001	75.428856	11.954671
322	167.94025	132.84262	168.8	196.77588	14.138872
323	226.0589	91.3293	168.8	68.706345	12.0182295
324	222.28496	190.20648	172.8	1072.5254	15.548874
325	179.63945	205.30223	166.40001	24.383347	10.705609
326	195.48999	107.557236	169.6	61.41413	12.88311
327	180.39424	192.47084	169.6	113.257225	10.947652
328	176.9977	143.40965	171.2	150.5159	13.363291
329	272.8557	121.8982	172.8	130.91806	13.543027
330	246.43816	97.744995	173.6	207.82816	13.39573
331	198.88654	105.670265	172.0	39.765366	10.931233
332	239.64507	176.2429	175.2	1082.0964	14.993305
333	261.91132	121.8982	176.0	713.72565	13.553081
334	194.73521	188.31952	176.0	540.76337	14.05235
335	181.52643	136.61656	176.0	467.61334	14.760063
336	193.22563	116.99208	174.40001	34.865906	11.8169985
337	205.30223	122.2756	176.8	431.8359	13.789026
338	273.9879	146.4288	173.6	16.863249	11.358113
339	193.98042	130.95566	175.2	49.564278	11.404594
340	180.01685	177.37509	173.6	11.394087	10.710003
341	189.82909	135.10698	178.40001	134.90599	14.222915
342	190.20648	159.2602	177.6	99.2425	12.699152
343	194.35782	142.27747	176.8	31.903444	11.989285
344	181.90382	169.07243	176.8	22.560293	12.065658
345	185.30037	170.2046	176.8	34.296204	12.488374
346	196.99957	118.12426	177.6	29.510685	11.675684
347	212.85011	182.6586	177.6	12.305614	11.361115
348	216.62405	140.3905	182.40001	374.18182	15.448367
349	224.54932	121.8982	180.8	38.853836	13.756594
350	207.56659	174.35594	179.2	40.44901	10.895776
