# Supplementary material for: Fluctuations of the transcription factor ATML1 generate the pattern of giant cells in the Arabidopsis sepal
Source: eLife. 2017 Feb 1;6:e19131. doi: 10.7554/eLife.19131 (PMC5333958; doi:10.7554/eLife.19131)
Supplement: Source code 1. — DOI: http://dx.doi.org/10.7554/eLife.19131.047 [file elife-19131-code1.zip › ATML1_Source_code_1/source_data/tracking/translational1_00h08h.csv]

Label	Parent Label
1	11
1	14
1	25
1	26
1	31
1	49
1	59
1	74
1	76
1	81
1	82
1	86
1	87
1	90
1	91
1	92
1	94
1	95
1	100
1	101
1	104
1	105
1	108
1	119
1	137
1	141
1	160
1	180
1	185
1	197
5	2
6	4
7	10
8	3
9	19
11	20
12	5
15	7
16	29
18	8
19	24
19	38
20	6
23	30
24	9
28	39
29	42
32	17
35	37
36	48
37	15
38	12
43	21
44	18
45	27
47	13
49	57
50	58
52	34
54	23
55	22
56	16
57	45
57	52
58	56
62	40
63	72
64	70
65	73
67	53
68	32
69	41
72	43
73	28
74	89
75	98
76	33
78	35
79	65
80	54
81	46
82	44
83	36
85	50
86	51
87	47
90	96
90	109
92	71
93	61
94	67
95	62
96	80
97	64
99	60
100	63
101	55
102	77
103	75
104	85
105	69
106	93
108	88
109	99
110	84
111	66
113	68
114	83
115	79
117	102
118	78
119	97
120	112
121	120
122	110
123	113
126	121
127	106
128	122
129	111
130	103
132	127
133	117
134	126
135	124
136	118
137	116
138	125
139	107
140	114
142	129
143	128
144	130
145	115
147	151
148	136
149	131
150	154
152	144
153	123
154	139
155	145
156	135
157	170
159	133
160	138
161	142
162	132
163	150
164	193
164	210
165	149
166	134
167	165
168	159
170	140
171	176
172	158
173	166
174	156
175	152
176	161
177	148
179	147
180	157
181	169
182	164
183	163
184	173
185	171
186	143
187	191
188	183
190	153
191	155
192	162
193	146
194	181
195	168
196	192
197	182
198	184
199	220
200	213
201	172
201	179
202	209
203	205
204	189
205	221
206	174
207	177
208	175
209	167
210	206
211	186
213	187
214	216
215	207
216	208
217	202
218	195
218	203
219	215
220	190
221	200
222	178
223	188
224	230
225	194
226	196
228	229
229	212
230	218
231	222
232	204
233	198
235	227
236	219
236	236
237	223
238	224
239	234
240	225
241	199
243	233
244	228
245	241
246	237
248	214
249	211
250	242
251	201
252	240
253	231
253	232
254	226
255	238
256	247
257	217
257	235
258	248
259	245
260	243
261	239
262	246
263	244
264	250
265	249
266	252
267	251
