# Supplementary material for: Fluctuations of the transcription factor ATML1 generate the pattern of giant cells in the Arabidopsis sepal
Source: eLife. 2017 Feb 1;6:e19131. doi: 10.7554/eLife.19131 (PMC5333958; doi:10.7554/eLife.19131)
Supplement: Source code 1. — DOI: http://dx.doi.org/10.7554/eLife.19131.047 [file elife-19131-code1.zip › ATML1_Source_code_1/source_data/tracking/translational1_08h16h.csv]

Label	Parent Label
1	5
1	8
1	9
1	10
1	12
1	13
1	15
1	16
1	18
1	19
1	20
1	33
1	35
1	36
1	42
1	48
1	49
1	57
1	61
1	62
1	69
1	71
1	78
1	86
1	87
1	88
1	93
1	95
1	108
1	119
1	122
1	125
1	148
1	173
1	212
10	4
13	2
19	3
26	14
27	7
27	27
34	26
34	46
35	11
37	29
40	24
40	43
41	21
41	25
42	39
44	6
44	17
44	32
45	30
48	34
52	38
53	50
55	23
56	41
57	58
58	59
59	47
59	55
62	37
63	22
65	65
66	28
66	40
67	44
68	31
69	56
71	75
73	74
75	73
75	77
75	97
76	70
78	54
80	94
83	68
84	51
88	90
88	105
89	63
91	64
93	99
97	52
98	79
99	109
102	101
103	53
105	80
105	81
106	45
107	85
108	83
110	67
111	76
112	115
113	110
114	91
115	60
116	72
117	137
118	98
120	82
121	120
122	106
122	123
124	114
125	116
126	138
127	66
128	92
129	134
130	89
131	84
132	103
133	96
134	100
135	102
136	132
137	133
138	130
139	139
140	111
142	104
143	113
144	163
145	162
146	121
147	118
148	184
149	136
150	167
151	117
152	158
153	112
154	126
155	140
156	107
157	178
158	145
158	156
158	161
159	190
161	181
162	124
163	182
164	172
164	191
165	127
166	129
167	141
168	131
169	171
169	175
170	146
171	154
172	128
173	215
174	177
175	142
175	152
176	135
178	147
179	144
180	195
182	186
183	168
185	192
185	193
185	200
186	150
187	143
188	153
189	210
190	216
191	169
192	149
194	155
194	165
195	151
196	188
198	180
199	166
200	207
201	206
202	157
203	159
204	160
205	185
206	196
207	218
208	223
209	176
211	170
212	225
212	230
213	179
214	174
215	222
217	205
217	209
218	183
219	226
221	187
222	194
223	164
224	229
225	197
226	189
226	214
227	234
228	227
229	199
230	201
231	198
232	202
233	211
234	208
235	213
236	221
237	203
237	204
238	224
239	217
240	240
241	237
242	232
243	220
244	228
245	219
246	233
247	231
248	241
249	238
250	239
251	236
252	235
