# Supplementary material for: Fluctuations of the transcription factor ATML1 generate the pattern of giant cells in the Arabidopsis sepal
Source: eLife. 2017 Feb 1;6:e19131. doi: 10.7554/eLife.19131 (PMC5333958; doi:10.7554/eLife.19131)
Supplement: Source code 1. — DOI: http://dx.doi.org/10.7554/eLife.19131.047 [file elife-19131-code1.zip › ATML1_Source_code_1/source_data/tracking/translational1_16h24h.csv]

Label	Parent Label
1	2
1	4
1	5
1	6
1	7
1	13
1	15
1	17
1	20
1	21
1	23
1	33
1	38
1	41
1	42
1	51
1	53
1	54
1	63
1	64
1	65
1	66
1	67
1	69
1	71
1	73
1	76
1	82
1	83
1	85
1	86
1	91
1	95
1	96
1	106
1	107
1	117
1	119
1	120
1	125
1	130
1	134
1	140
1	147
1	151
1	171
1	175
1	181
1	184
1	191
1	192
1	193
1	196
1	205
1	207
1	208
1	214
1	217
1	220
1	239
1	240
1	258
1	270
1	278
1	290
4	12
5	19
7	8
7	16
8	3
9	11
12	27
13	24
14	22
15	31
18	30
19	60
20	10
21	9
24	32
24	55
25	14
26	36
26	50
27	28
29	45
30	26
33	59
35	68
36	79
38	46
41	58
42	35
43	80
44	18
46	74
47	29
48	90
48	105
50	56
55	25
57	93
58	84
61	49
62	115
63	89
64	75
65	114
66	43
69	61
70	40
71	122
72	34
73	124
74	94
75	98
77	109
77	143
78	128
79	110
81	100
81	102
82	39
83	111
86	137
87	145
88	141
88	152
89	37
90	146
90	157
91	48
93	164
94	138
95	87
95	116
95	131
96	47
97	160
98	44
99	154
99	161
101	123
102	52
103	57
105	168
106	159
106	165
107	78
108	172
109	180
110	81
112	70
114	103
115	176
116	144
117	72
117	132
118	62
119	178
120	182
121	77
122	179
123	170
125	194
126	156
126	183
127	97
127	101
128	88
129	99
130	142
131	92
132	204
133	200
133	203
133	231
134	222
135	153
135	173
136	149
137	223
138	197
139	185
140	129
141	104
143	112
144	113
147	108
148	216
149	126
150	127
151	118
153	121
156	248
157	135
158	162
158	167
159	148
160	133
161	215
161	219
161	224
162	232
163	249
164	158
166	150
167	267
168	209
169	188
170	136
171	271
172	221
172	242
173	163
174	139
175	257
176	169
176	201
177	190
178	263
179	186
180	155
181	260
182	262
183	202
184	256
185	229
186	234
187	226
188	195
190	247
190	252
191	264
191	268
192	243
192	253
193	265
194	189
195	244
195	259
196	227
197	198
198	166
199	233
200	269
201	225
202	174
203	245
203	272
204	250
205	251
206	218
206	230
207	246
208	210
209	211
209	235
210	273
211	266
212	228
213	241
214	177
214	187
215	280
215	286
216	281
217	199
218	284
219	212
220	206
221	261
221	279
222	288
223	283
224	237
225	282
226	277
226	287
227	254
228	213
229	289
231	274
232	285
233	236
234	291
235	255
236	238
237	292
238	276
239	275
240	294
241	293
