# Supplementary material for: Fluctuations of the transcription factor ATML1 generate the pattern of giant cells in the Arabidopsis sepal
Source: eLife. 2017 Feb 1;6:e19131. doi: 10.7554/eLife.19131 (PMC5333958; doi:10.7554/eLife.19131)
Supplement: Source code 1. — DOI: http://dx.doi.org/10.7554/eLife.19131.047 [file elife-19131-code1.zip › ATML1_Source_code_1/source_data/tracking/translational1_24h32h.csv]

Label	Parent Label
1	4
1	6
1	8
1	10
1	12
1	15
1	19
1	33
1	34
1	36
1	40
1	43
1	44
1	45
1	49
1	50
1	55
1	69
1	83
1	87
1	93
1	106
1	107
1	122
1	123
1	132
1	136
1	148
1	153
1	164
1	167
1	168
1	169
1	178
1	186
1	205
1	208
1	221
1	225
1	233
1	236
1	238
1	244
1	255
1	258
1	274
1	276
1	287
1	294
1	296
1	301
1	317
1	321
1	334
1	335
2	2
4	13
5	5
6	11
7	7
9	3
15	16
15	20
18	9
19	18
22	23
24	30
25	17
26	25
27	39
28	14
30	47
31	38
32	48
33	26
34	29
35	37
37	22
39	27
40	24
43	31
44	32
45	35
46	41
47	28
48	21
49	42
50	64
52	58
54	73
55	62
56	56
58	51
59	60
60	66
61	61
62	46
68	77
69	68
70	54
72	52
73	57
74	82
75	70
78	53
79	72
80	103
81	59
83	74
84	97
85	81
86	99
87	95
88	65
89	89
89	120
90	98
91	102
92	76
93	96
94	115
95	100
95	101
95	117
96	78
97	90
98	104
99	91
100	94
101	75
102	121
103	79
104	85
105	125
106	126
107	71
108	67
108	111
110	116
111	109
112	92
113	84
114	135
115	130
117	110
118	88
119	108
120	140
121	63
122	138
124	134
126	105
127	114
128	145
129	80
130	152
131	146
132	112
134	133
135	118
136	86
136	144
137	151
138	156
139	119
140	161
141	155
142	131
143	137
144	113
145	160
146	162
147	127
148	139
149	128
150	124
152	165
153	147
154	157
155	129
156	173
156	187
157	170
158	141
159	163
160	177
161	174
162	142
163	143
164	194
165	171
166	150
167	149
168	190
169	166
170	182
171	172
172	198
173	181
174	154
175	180
176	204
177	192
177	213
178	200
179	197
179	199
180	216
182	209
183	202
184	191
185	158
185	211
186	183
187	159
187	176
188	195
189	179
190	175
191	201
192	188
193	189
194	215
194	224
195	193
196	220
197	217
198	206
199	185
200	226
201	210
202	219
203	245
204	228
205	230
206	184
206	203
207	232
208	227
208	234
209	231
210	212
211	260
212	207
213	196
214	241
215	246
216	242
217	243
218	222
219	261
220	249
221	250
221	272
222	263
222	275
223	251
224	229
225	240
227	267
227	277
228	218
229	256
230	237
231	266
232	257
233	264
234	235
235	252
236	239
237	223
238	214
239	270
240	247
241	248
242	283
243	291
244	268
245	259
246	253
247	262
248	286
249	284
250	265
251	271
251	279
253	290
254	254
255	269
255	281
256	282
257	288
258	299
259	273
260	293
261	278
261	307
261	311
262	285
263	309
264	300
265	306
266	298
267	289
268	312
269	295
269	302
270	297
270	303
270	313
271	310
272	292
273	304
274	308
275	305
276	280
277	320
278	318
279	314
280	316
281	331
282	319
283	315
284	326
285	322
286	328
287	324
288	330
289	332
290	327
291	323
292	325
293	329
294	333
