# Supplementary material for: Fluctuations of the transcription factor ATML1 generate the pattern of giant cells in the Arabidopsis sepal
Source: eLife. 2017 Feb 1;6:e19131. doi: 10.7554/eLife.19131 (PMC5333958; doi:10.7554/eLife.19131)
Supplement: Source code 1. — DOI: http://dx.doi.org/10.7554/eLife.19131.047 [file elife-19131-code1.zip › ATML1_Source_code_1/source_data/tracking/translational1_32h40h.csv]

Label	Parent Label
1	5
1	6
1	11
1	13
1	20
1	28
1	29
1	31
1	32
1	39
1	44
1	47
1	50
1	53
1	54
1	55
1	56
1	67
1	76
1	79
1	81
1	89
1	95
1	96
1	101
1	106
1	113
1	115
1	117
1	121
1	125
1	126
1	127
1	133
1	139
1	148
1	158
1	165
1	166
1	170
1	172
1	173
1	174
1	178
1	187
1	189
1	190
1	193
1	195
1	198
1	201
1	204
1	205
1	230
1	235
1	239
1	240
1	241
1	250
1	267
1	270
1	291
1	300
2	14
5	24
10	66
11	37
12	62
13	35
14	2
14	7
16	26
18	80
19	63
23	21
25	77
30	36
35	100
36	98
37	57
38	110
38	118
39	99
41	102
42	71
45	138
47	104
48	60
51	111
55	131
56	10
60	140
60	157
61	86
62	78
66	145
70	107
70	119
72	176
73	112
77	132
78	64
78	68
81	108
82	45
89	128
93	177
94	120
96	188
97	161
98	149
99	141
103	103
104	33
109	142
110	51
113	30
115	168
116	151
119	3
120	171
124	4
125	182
126	134
126	143
129	8
130	181
133	75
134	212
135	150
137	197
137	221
138	185
140	163
140	167
145	202
146	105
147	87
149	16
150	9
151	203
154	12
155	186
156	129
157	90
158	48
160	222
160	233
163	72
164	207
165	194
168	216
170	162
171	69
173	146
174	122
175	22
176	18
177	227
178	43
181	97
182	91
185	15
186	263
187	152
189	238
190	179
193	19
195	123
196	17
197	253
197	287
198	217
200	252
200	286
201	255
202	155
203	23
204	234
205	58
205	73
207	27
209	254
210	82
211	70
212	49
213	41
214	25
216	208
217	135
218	74
220	299
223	40
224	271
226	280
227	264
228	288
229	236
229	268
230	159
231	137
232	246
233	265
234	266
234	282
235	65
237	42
238	109
239	34
240	114
241	279
242	247
243	228
244	93
244	94
245	297
246	273
247	88
247	92
248	46
249	256
250	229
251	213
252	85
253	61
254	52
255	272
256	160
257	144
258	248
261	283
262	274
263	281
264	130
265	116
266	298
267	153
268	124
269	38
270	293
272	275
273	136
273	147
274	294
277	156
280	83
281	59
282	284
283	242
283	277
285	183
286	243
288	290
289	289
290	249
291	231
293	301
294	269
295	223
295	260
297	200
298	175
299	295
300	257
301	276
302	219
302	220
302	244
304	180
305	84
306	237
306	259
307	209
307	215
308	154
309	306
310	302
311	218
312	258
313	210
314	224
315	199
316	303
317	169
318	261
319	232
320	206
321	285
322	191
323	184
324	196
325	164
326	292
327	226
328	304
328	305
329	192
330	296
331	245
332	278
333	211
334	214
334	225
335	251
335	262
