# Supplementary material for: Fluctuations of the transcription factor ATML1 generate the pattern of giant cells in the Arabidopsis sepal
Source: eLife. 2017 Feb 1;6:e19131. doi: 10.7554/eLife.19131 (PMC5333958; doi:10.7554/eLife.19131)
Supplement: Source code 1. — DOI: http://dx.doi.org/10.7554/eLife.19131.047 [file elife-19131-code1.zip › ATML1_Source_code_1/source_data/tracking/translational1_40h48h.csv]

Label	Parent Label
1	2
1	3
1	6
1	7
1	8
1	11
1	12
1	15
1	16
1	18
1	19
1	20
1	23
1	25
1	29
1	30
1	31
1	32
1	39
1	40
1	43
1	45
1	46
1	49
1	52
1	53
1	54
1	56
1	57
1	58
1	59
1	64
1	65
1	72
1	75
1	76
1	78
1	82
1	84
1	86
1	91
1	94
1	103
1	104
1	106
1	108
1	109
1	128
1	138
1	142
1	152
1	154
1	156
1	158
1	166
1	167
1	169
1	170
1	173
1	175
1	180
1	181
1	187
1	189
1	197
1	205
1	213
1	217
1	218
1	224
1	226
1	229
1	232
1	234
1	237
1	239
1	244
1	246
1	247
1	248
1	249
1	250
1	256
1	260
1	261
1	272
1	274
1	282
1	283
1	285
1	287
1	289
1	291
1	302
1	309
1	315
1	316
1	317
1	318
1	327
1	331
1	343
1	346
1	351
1	363
1	382
1	383
4	4
5	10
7	9
7	13
8	5
9	14
10	17
13	22
14	28
15	21
16	35
17	24
18	27
21	34
22	37
23	33
24	47
25	44
26	42
27	38
29	36
30	26
31	48
32	51
33	63
34	50
35	61
36	62
37	69
38	60
40	41
41	66
42	68
43	71
44	80
45	77
46	73
47	81
49	67
50	85
51	70
51	83
52	55
55	90
56	88
58	100
59	87
59	95
60	99
61	98
62	74
63	110
67	105
68	89
69	101
70	111
72	113
73	102
74	93
75	92
76	112
77	96
78	120
79	114
79	117
80	119
82	107
83	123
83	124
84	118
85	122
87	97
89	134
90	139
91	115
93	126
94	127
95	130
96	137
97	132
98	129
98	140
99	136
100	125
101	146
102	79
103	163
104	144
105	153
108	141
109	133
110	149
111	116
112	162
113	131
114	164
115	151
115	195
116	165
117	121
118	168
120	145
122	178
123	150
123	157
124	155
124	171
125	147
127	135
128	148
128	159
129	194
130	177
131	143
132	174
133	186
134	188
135	182
136	185
137	184
138	172
139	183
140	179
141	192
142	161
143	196
144	198
145	191
147	211
148	176
149	207
149	220
150	215
151	160
152	193
153	204
154	206
155	210
156	216
157	202
158	208
159	233
160	212
161	199
162	219
162	254
163	203
164	251
165	221
166	214
167	238
168	200
169	227
171	201
172	190
173	209
173	258
174	231
175	255
176	223
177	230
178	222
178	228
179	242
180	235
181	245
182	240
183	265
184	275
185	257
186	259
187	241
187	267
188	243
189	264
190	225
191	266
192	269
192	276
193	236
194	268
195	253
196	271
197	252
199	281
200	273
201	279
202	270
203	277
203	284
204	280
205	263
206	290
207	278
208	286
209	292
211	297
212	262
213	300
214	301
215	314
216	295
217	296
218	293
221	294
223	313
224	303
225	330
225	344
226	329
227	298
228	299
229	311
230	320
231	326
232	338
233	288
234	324
237	328
238	307
240	349
243	353
244	348
245	355
246	308
247	337
248	312
249	319
250	357
251	350
252	332
254	336
255	304
256	369
256	376
257	354
258	356
259	347
261	361
262	372
263	321
264	306
265	341
266	335
267	370
268	310
269	374
269	384
270	364
271	340
272	359
273	322
274	325
275	345
276	375
277	342
278	377
279	333
280	352
281	365
282	362
283	323
284	360
285	388
286	339
287	305
288	358
289	385
290	373
291	380
292	386
293	368
294	379
295	381
296	389
297	334
297	366
298	367
299	371
300	378
301	387
302	390
303	393
303	395
304	391
305	394
306	392
