# Supplementary material for: Fluctuations of the transcription factor ATML1 generate the pattern of giant cells in the Arabidopsis sepal
Source: eLife. 2017 Feb 1;6:e19131. doi: 10.7554/eLife.19131 (PMC5333958; doi:10.7554/eLife.19131)
Supplement: Source code 1. — DOI: http://dx.doi.org/10.7554/eLife.19131.047 [file elife-19131-code1.zip › ATML1_Source_code_1/source_data/tracking/translational1_48h56h.csv]

Label	Parent Label
1	2
1	6
1	11
1	14
1	15
1	18
1	28
1	33
1	40
1	47
1	48
1	60
1	65
1	68
1	69
1	70
1	71
1	74
1	83
1	92
1	96
1	97
1	98
1	100
1	101
1	102
1	108
1	117
1	124
1	133
1	137
1	142
1	147
1	152
1	154
1	160
1	162
1	168
1	172
1	182
1	183
1	198
1	200
1	203
1	211
1	225
1	237
1	241
1	242
1	260
1	262
1	270
1	300
1	307
1	315
1	316
1	325
1	330
1	358
2	5
4	17
5	26
8	10
9	12
11	8
12	13
15	23
17	20
18	9
19	3
20	54
21	58
24	51
25	36
26	62
26	67
27	72
30	34
31	80
32	32
33	63
35	73
37	89
38	81
41	114
42	25
43	88
44	122
45	45
46	56
47	16
48	53
50	118
52	19
54	109
55	171
58	158
59	44
60	140
61	24
62	43
63	94
66	135
67	95
68	145
68	151
69	27
71	134
73	179
74	4
74	7
75	144
77	103
78	79
80	37
83	22
85	31
87	189
92	50
93	127
94	175
94	192
95	194
97	38
98	197
99	61
100	116
101	165
102	138
102	139
103	186
104	176
106	87
106	113
107	115
108	125
109	204
110	42
115	193
116	30
118	233
119	41
120	107
122	213
123	257
124	243
125	21
126	170
127	188
129	29
130	49
131	111
132	91
133	169
134	239
138	196
138	224
138	252
140	35
141	82
143	39
143	46
144	55
145	57
150	129
151	271
153	99
154	247
155	261
156	86
157	150
160	52
161	66
162	121
163	161
164	174
164	207
164	208
165	263
166	256
167	59
169	78
172	64
174	110
175	105
176	216
176	229
177	217
178	206
179	77
180	106
180	112
180	132
181	266
182	238
184	181
185	276
187	119
188	156
188	157
189	149
189	164
190	76
191	104
192	131
193	148
193	178
194	210
195	301
196	136
196	155
196	173
198	282
199	84
200	75
200	93
201	85
202	90
204	232
205	287
209	177
210	180
212	199
212	228
213	290
215	185
215	221
216	246
216	251
217	275
217	283
219	223
221	313
223	120
224	128
225	143
226	202
227	327
231	222
233	215
234	278
234	285
234	296
235	309
236	130
238	184
240	166
241	191
242	265
243	126
245	153
246	295
247	123
248	146
249	167
250	305
251	336
252	141
253	163
255	312
256	326
256	335
257	190
262	159
265	319
266	320
267	205
268	220
270	187
271	339
272	227
273	311
275	344
276	345
278	214
280	250
281	352
286	284
287	353
288	201
290	337
292	299
293	308
294	195
296	255
297	359
298	226
299	249
300	310
301	364
301	365
302	209
303	343
304	212
305	236
306	231
307	230
308	235
309	259
310	269
311	272
312	281
313	298
313	324
314	331
314	334
315	219
318	289
319	292
320	350
322	254
323	277
324	264
325	297
326	304
327	294
328	318
329	351
330	362
331	218
332	240
333	245
334	253
335	248
336	268
337	274
338	349
339	234
340	258
341	267
342	293
345	286
346	317
348	333
349	346
350	373
351	374
351	377
352	244
353	306
354	314
356	332
357	369
358	279
359	291
360	321
361	348
362	280
363	322
364	323
365	329
366	273
367	288
368	302
368	303
370	342
372	376
373	341
375	366
377	372
378	328
379	338
380	354
380	356
381	355
382	368
383	361
385	357
386	363
387	340
388	367
389	371
390	347
391	378
391	379
392	360
393	370
394	375
