# Supplementary material for: Fluctuations of the transcription factor ATML1 generate the pattern of giant cells in the Arabidopsis sepal
Source: eLife. 2017 Feb 1;6:e19131. doi: 10.7554/eLife.19131 (PMC5333958; doi:10.7554/eLife.19131)
Supplement: Source code 1. — DOI: http://dx.doi.org/10.7554/eLife.19131.047 [file elife-19131-code1.zip › ATML1_Source_code_1/source_data/tracking/translational1_56h64h.csv]

Label	Parent Label
1	15
1	26
1	29
1	30
1	31
1	32
1	35
1	37
1	38
1	41
1	42
1	47
1	48
1	57
1	60
1	61
1	65
1	72
1	73
1	82
1	87
1	97
1	106
1	118
1	119
1	120
1	130
1	138
1	140
1	142
1	147
1	152
1	158
1	162
1	166
1	170
1	171
1	182
1	190
1	192
1	195
1	196
1	206
1	209
1	213
1	215
1	216
1	226
1	235
1	239
1	243
1	247
1	252
1	256
1	264
1	270
1	273
1	278
1	286
1	291
1	305
1	307
1	349
2	2
4	4
5	7
6	9
7	8
8	6
9	5
10	10
11	11
14	3
17	12
19	17
21	19
22	16
23	13
23	14
26	34
29	21
30	18
32	22
33	25
34	20
35	23
38	28
40	24
41	44
42	40
44	27
48	46
50	43
50	69
51	45
52	39
53	70
54	33
55	59
56	50
57	36
60	53
61	78
62	51
64	67
66	49
67	62
68	58
70	77
72	55
73	56
73	63
75	81
76	68
78	71
79	75
80	66
81	52
82	54
84	83
85	74
86	86
89	64
90	91
91	79
94	93
95	76
96	85
98	103
99	95
100	90
102	88
102	100
103	99
104	101
106	111
107	114
108	89
109	105
109	139
111	94
111	107
112	84
113	80
113	109
114	134
115	96
116	92
117	102
118	122
119	98
122	115
123	112
125	104
125	121
126	125
127	129
127	133
128	116
129	108
130	123
132	136
132	141
132	153
133	110
135	131
138	128
139	124
141	135
142	126
143	117
146	113
148	137
150	127
151	146
153	144
155	132
156	149
157	154
159	143
161	148
162	157
162	163
167	159
170	150
171	151
173	160
174	156
175	212
176	173
176	185
177	172
177	179
179	145
180	161
181	155
181	164
184	176
185	180
186	168
187	175
188	165
188	177
189	181
191	187
191	189
192	222
193	167
194	169
195	174
196	237
196	240
197	178
199	197
200	193
201	186
203	204
204	207
205	203
207	183
208	184
209	188
210	191
211	198
212	194
215	211
216	199
217	200
218	202
222	210
224	246
226	219
228	214
231	220
233	201
234	218
235	224
236	223
237	225
237	229
238	221
239	208
241	233
243	217
244	205
245	228
246	230
249	236
250	234
254	232
255	238
256	260
257	227
258	231
263	248
264	242
265	245
268	244
269	257
270	259
271	241
272	251
273	249
274	250
274	258
277	255
278	263
279	261
280	254
282	253
283	269
284	265
285	268
286	262
288	266
289	267
290	304
292	272
293	271
294	276
295	277
295	301
296	285
297	279
298	275
299	281
300	274
304	280
305	298
306	282
307	287
308	284
309	312
310	300
311	288
312	297
313	293
314	283
318	296
319	302
320	292
321	290
322	294
323	299
324	295
326	306
328	289
329	309
329	317
331	303
332	313
333	310
334	311
336	315
337	314
338	316
339	318
340	321
341	308
342	319
343	320
344	326
345	327
346	323
347	325
348	322
349	324
351	330
352	334
353	329
354	328
355	331
356	333
357	335
358	337
359	336
360	332
361	338
361	348
362	346
362	347
363	339
365	342
366	340
367	341
368	343
369	344
371	350
372	345
373	352
375	351
