# Supplementary material for: Fluctuations of the transcription factor ATML1 generate the pattern of giant cells in the Arabidopsis sepal
Source: eLife. 2017 Feb 1;6:e19131. doi: 10.7554/eLife.19131 (PMC5333958; doi:10.7554/eLife.19131)
Supplement: Source code 2. — Scripts for the analysis and representation of the simulation results are also provided. See readme files within the different folders for further information. DOI: http://dx.doi.org/10.7554/eLife.19131.048 [file elife-19131-code2.zip]

Archive with 380 entries (347 files):
- Source_code_2/
- Source_code_2/auto/
- Source_code_2/auto/main.cc
- __MACOSX/
- __MACOSX/Source_code_2/
- __MACOSX/Source_code_2/auto/
- __MACOSX/Source_code_2/auto/._main.cc
- Source_code_2/auto/Makefile
- __MACOSX/Source_code_2/auto/._Makefile
- Source_code_2/auto/README
- __MACOSX/Source_code_2/auto/._README
- __MACOSX/Source_code_2/._auto
- Source_code_2/bin/
- __MACOSX/Source_code_2/._bin
- Source_code_2/doc/
- Source_code_2/doc/doxygen.conf
- __MACOSX/Source_code_2/doc/
- __MACOSX/Source_code_2/doc/._doxygen.conf
- Source_code_2/doc/doxygen.css
- __MACOSX/Source_code_2/doc/._doxygen.css
- Source_code_2/doc/mainpage.doxygen
- __MACOSX/Source_code_2/doc/._mainpage.doxygen
- Source_code_2/doc/Makefile
- __MACOSX/Source_code_2/doc/._Makefile
- __MACOSX/Source_code_2/._doc
- Source_code_2/readme.txt
- __MACOSX/Source_code_2/._readme.txt
- Source_code_2/sepalTissue/
- Source_code_2/sepalTissue/analysis_sepalTissue.py
- __MACOSX/Source_code_2/sepalTissue/
- __MACOSX/Source_code_2/sepalTissue/._analysis_sepalTissue.py
- Source_code_2/sepalTissue/basic_simulation/
- Source_code_2/sepalTissue/basic_simulation/analysis_sepalTissue_basic.py
- __MACOSX/Source_code_2/sepalTissue/basic_simulation/
- __MACOSX/Source_code_2/sepalTissue/basic_simulation/._analysis_sepalTissue_basic.py
- Source_code_2/sepalTissue/basic_simulation/classifyTrueFalse.m
- __MACOSX/Source_code_2/sepalTissue/basic_simulation/._classifyTrueFalse.m
- Source_code_2/sepalTissue/basic_simulation/find_maxima.py
- __MACOSX/Source_code_2/sepalTissue/basic_simulation/._find_maxima.py
- Source_code_2/sepalTissue/basic_simulation/hi
- __MACOSX/Source_code_2/sepalTissue/basic_simulation/._hi
- Source_code_2/sepalTissue/basic_simulation/ideal1_ic_1.init
- __MACOSX/Source_code_2/sepalTissue/basic_simulation/._ideal1_ic_1.init
- Source_code_2/sepalTissue/basic_simulation/script_ROC_sim_analysis.m
- __MACOSX/Source_code_2/sepalTissue/basic_simulation/._script_ROC_sim_analysis.m
- Source_code_2/sepalTissue/basic_simulation/sepal_ATML1-A.model
- __MACOSX/Source_code_2/sepalTissue/basic_simulation/._sepal_ATML1-A.model
- Source_code_2/sepalTissue/basic_simulation/vtk/
- __MACOSX/Source_code_2/sepalTissue/basic_simulation/._vtk
- __MACOSX/Source_code_2/sepalTissue/._basic_simulation
- Source_code_2/sepalTissue/classifyTrueFalse.m
- __MACOSX/Source_code_2/sepalTissue/._classifyTrueFalse.m
- Source_code_2/sepalTissue/find_maxima.py
- __MACOSX/Source_code_2/sepalTissue/._find_maxima.py
- Source_code_2/sepalTissue/InitFiles/
- Source_code_2/sepalTissue/InitFiles/idealtemplate1/
- Source_code_2/sepalTissue/InitFiles/idealtemplate1/ideal1_ic_1.init
- __MACOSX/Source_code_2/sepalTissue/InitFiles/
- __MACOSX/Source_code_2/sepalTissue/InitFiles/idealtemplate1/
- __MACOSX/Source_code_2/sepalTissue/InitFiles/idealtemplate1/._ideal1_ic_1.init
- Source_code_2/sepalTissue/InitFiles/idealtemplate1/ideal1_ic_2.init
- __MACOSX/Source_code_2/sepalTissue/InitFiles/idealtemplate1/._ideal1_ic_2.init
- Source_code_2/sepalTissue/InitFiles/idealtemplate1/ideal1_ic_3.init
- __MACOSX/Source_code_2/sepalTissue/InitFiles/idealtemplate1/._ideal1_ic_3.init
- Source_code_2/sepalTissue/InitFiles/idealtemplate1/ideal1_ic_4.init
- __MACOSX/Source_code_2/sepalTissue/InitFiles/idealtemplate1/._ideal1_ic_4.init
- Source_code_2/sepalTissue/InitFiles/idealtemplate1/ideal1_ic_5.init
- __MACOSX/Source_code_2/sepalTissue/InitFiles/idealtemplate1/._ideal1_ic_5.init
- Source_code_2/sepalTissue/InitFiles/idealtemplate1/ideal3trunclong2_phatim_ic_1.init~
- __MACOSX/Source_code_2/sepalTissue/InitFiles/idealtemplate1/._ideal3trunclong2_phatim_ic_1.init~
- Source_code_2/sepalTissue/InitFiles/idealtemplate1/ideal3trunclong2_phatim_ic_2.init~
- __MACOSX/Source_code_2/sepalTissue/InitFiles/idealtemplate1/._ideal3trunclong2_phatim_ic_2.init~
- Source_code_2/sepalTissue/InitFiles/idealtemplate1/ideal3trunclong2_phatim_ic_3.init~
- __MACOSX/Source_code_2/sepalTissue/InitFiles/idealtemplate1/._ideal3trunclong2_phatim_ic_3.init~
- Source_code_2/sepalTissue/InitFiles/idealtemplate1/ideal3trunclong2_phatim_ic_4.init~
- __MACOSX/Source_code_2/sepalTissue/InitFiles/idealtemplate1/._ideal3trunclong2_phatim_ic_4.init~
- Source_code_2/sepalTissue/InitFiles/idealtemplate1/ideal3trunclong2_phatim_ic_5.init~
- __MACOSX/Source_code_2/sepalTissue/InitFiles/idealtemplate1/._ideal3trunclong2_phatim_ic_5.init~
- Source_code_2/sepalTissue/InitFiles/idealtemplate1/ideal3trunclong_pha_2D_ic_1.init~
- __MACOSX/Source_code_2/sepalTissue/InitFiles/idealtemplate1/._ideal3trunclong_pha_2D_ic_1.init~
- Source_code_2/sepalTissue/InitFiles/idealtemplate1/ideal_elongated2_ic_2.init~
- __MACOSX/Source_code_2/sepalTissue/InitFiles/idealtemplate1/._ideal_elongated2_ic_2.init~
- Source_code_2/sepalTissue/InitFiles/idealtemplate1/ideal_elongated_ic_1.init~
- __MACOSX/Source_code_2/sepalTissue/InitFiles/idealtemplate1/._ideal_elongated_ic_1.init~
- Source_code_2/sepalTissue/InitFiles/idealtemplate1/ideal_elongated_ic_2.init~
- __MACOSX/Source_code_2/sepalTissue/InitFiles/idealtemplate1/._ideal_elongated_ic_2.init~
- Source_code_2/sepalTissue/InitFiles/idealtemplate1/ideal_elongated_ic_3.init~
- __MACOSX/Source_code_2/sepalTissue/InitFiles/idealtemplate1/._ideal_elongated_ic_3.init~
- Source_code_2/sepalTissue/InitFiles/idealtemplate1/ideal_elongated_ic_4.init~
- __MACOSX/Source_code_2/sepalTissue/InitFiles/idealtemplate1/._ideal_elongated_ic_4.init~
- Source_code_2/sepalTissue/InitFiles/idealtemplate1/ideal_elongated_ic_5.init~
- __MACOSX/Source_code_2/sepalTissue/InitFiles/idealtemplate1/._ideal_elongated_ic_5.init~
- __MACOSX/Source_code_2/sepalTissue/InitFiles/._idealtemplate1
- __MACOSX/Source_code_2/sepalTissue/._InitFiles
- Source_code_2/sepalTissue/ModelFiles/
- Source_code_2/sepalTissue/ModelFiles/pre_sepal_ATML1-A.model
- __MACOSX/Source_code_2/sepalTissue/ModelFiles/
- __MACOSX/Source_code_2/sepalTissue/ModelFiles/._pre_sepal_ATML1-A.model
- __MACOSX/Source_code_2/sepalTissue/._ModelFiles
- Source_code_2/sepalTissue/pre_script_ROC_sim_analysis.m
- __MACOSX/Source_code_2/sepalTissue/._pre_script_ROC_sim_analysis.m
- Source_code_2/sepalTissue/readme_sepalTissue.txt
- __MACOSX/Source_code_2/sepalTissue/._readme_sepalTissue.txt
- Source_code_2/sepalTissue/run_sepalTissue.py
- __MACOSX/Source_code_2/sepalTissue/._run_sepalTissue.py
- Source_code_2/sepalTissue/SolverFiles/
- Source_code_2/sepalTissue/SolverFiles/hi
- __MACOSX/Source_code_2/sepalTissue/SolverFiles/
- __MACOSX/Source_code_2/sepalTissue/SolverFiles/._hi
- __MACOSX/Source_code_2/sepalTissue/._SolverFiles
- __MACOSX/Source_code_2/._sepalTissue
- Source_code_2/sepalTissue_auto/
- Source_code_2/sepalTissue_auto/analysis_sepalTissue_auto.py
- __MACOSX/Source_code_2/sepalTissue_auto/
- __MACOSX/Source_code_2/sepalTissue_auto/._analysis_sepalTissue_auto.py
- Source_code_2/sepalTissue_auto/classifyTrueFalse.m
- __MACOSX/Source_code_2/sepalTissue_auto/._classifyTrueFalse.m
- Source_code_2/sepalTissue_auto/hi_auto
- __MACOSX/Source_code_2/sepalTissue_auto/._hi_auto
- Source_code_2/sepalTissue_auto/ideal1_ic_1.init
- __MACOSX/Source_code_2/sepalTissue_auto/._ideal1_ic_1.init
- Source_code_2/sepalTissue_auto/ideal1_ic_2.init
- __MACOSX/Source_code_2/sepalTissue_auto/._ideal1_ic_2.init
- Source_code_2/sepalTissue_auto/ideal1_ic_3.init
- __MACOSX/Source_code_2/sepalTissue_auto/._ideal1_ic_3.init
- Source_code_2/sepalTissue_auto/ideal1_ic_4.init
- __MACOSX/Source_code_2/sepalTissue_auto/._ideal1_ic_4.init
- Source_code_2/sepalTissue_auto/ideal1_ic_5.init
- __MACOSX/Source_code_2/sepalTissue_auto/._ideal1_ic_5.init
- Source_code_2/sepalTissue_auto/pre_plot_exploration.py
- __MACOSX/Source_code_2/sepalTissue_auto/._pre_plot_exploration.py
- Source_code_2/sepalTissue_auto/pre_run_sepalTissue_auto.conf
- __MACOSX/Source_code_2/sepalTissue_auto/._pre_run_sepalTissue_auto.conf
- Source_code_2/sepalTissue_auto/pre_script_ROC_sim_analysis.m
- __MACOSX/Source_code_2/sepalTissue_auto/._pre_script_ROC_sim_analysis.m
- Source_code_2/sepalTissue_auto/pre_sepal_auto_ATML1-A.model
- __MACOSX/Source_code_2/sepalTissue_auto/._pre_sepal_auto_ATML1-A.model
- Source_code_2/sepalTissue_auto/pre_sepal_auto_ATML1-B.model
- __MACOSX/Source_code_2/sepalTissue_auto/._pre_sepal_auto_ATML1-B.model
- Source_code_2/sepalTissue_auto/readme_sepalTissue_auto.txt
- __MACOSX/Source_code_2/sepalTissue_auto/._readme_sepalTissue_auto.txt
- Source_code_2/sepalTissue_auto/run_sepalTissue_auto.py
- __MACOSX/Source_code_2/sepalTissue_auto/._run_sepalTissue_auto.py
- __MACOSX/Source_code_2/._sepalTissue_auto
- Source_code_2/src/
- Source_code_2/src/adhocReaction.cc
- __MACOSX/Source_code_2/src/
- __MACOSX/Source_code_2/src/._adhocReaction.cc
- Source_code_2/src/adhocReaction.h
- __MACOSX/Source_code_2/src/._adhocReaction.h
- Source_code_2/src/baseCompartmentChange.cc
- __MACOSX/Source_code_2/src/._baseCompartmentChange.cc
- Source_code_2/src/baseCompartmentChange.h
- __MACOSX/Source_code_2/src/._baseCompartmentChange.h
- Source_code_2/src/baseDirectionDivision.cc
- __MACOSX/Source_code_2/src/._baseDirectionDivision.cc
- Source_code_2/src/baseDirectionDivision.h
- __MACOSX/Source_code_2/src/._baseDirectionDivision.h
- Source_code_2/src/baseDirectionUpdate.cc
- __MACOSX/Source_code_2/src/._baseDirectionUpdate.cc
- Source_code_2/src/baseDirectionUpdate.h
- __MACOSX/Source_code_2/src/._baseDirectionUpdate.h
- Source_code_2/src/baseReaction.cc
- __MACOSX/Source_code_2/src/._baseReaction.cc
- Source_code_2/src/baseReaction.h
- __MACOSX/Source_code_2/src/._baseReaction.h
- Source_code_2/src/baseSolver.cc
- __MACOSX/Source_code_2/src/._baseSolver.cc
- Source_code_2/src/baseSolver.h
- __MACOSX/Source_code_2/src/._baseSolver.h
- Source_code_2/src/bending.cc
- __MACOSX/Source_code_2/src/._bending.cc
- Source_code_2/src/bending.h
- __MACOSX/Source_code_2/src/._bending.h
- Source_code_2/src/cell.cc
- __MACOSX/Source_code_2/src/._cell.cc
- Source_code_2/src/cell.h
- __MACOSX/Source_code_2/src/._cell.h
- Source_code_2/src/cellTime.cc
- __MACOSX/Source_code_2/src/._cellTime.cc
- Source_code_2/src/cellTime.h
- __MACOSX/Source_code_2/src/._cellTime.h
- Source_code_2/src/centerTriangulation.cc
- __MACOSX/Source_code_2/src/._centerTriangulation.cc
- Source_code_2/src/centerTriangulation.h
- __MACOSX/Source_code_2/src/._centerTriangulation.h
- Source_code_2/src/compartmentDivision.cc
- __MACOSX/Source_code_2/src/._compartmentDivision.cc
- Source_code_2/src/compartmentDivision.h
- __MACOSX/Source_code_2/src/._compartmentDivision.h
- Source_code_2/src/compartmentRemoval.cc
- __MACOSX/Source_code_2/src/._compartmentRemoval.cc
- Source_code_2/src/compartmentRemoval.h
- __MACOSX/Source_code_2/src/._compartmentRemoval.h
- Source_code_2/src/creation.cc
- __MACOSX/Source_code_2/src/._creation.cc
- Source_code_2/src/creation.h
- __MACOSX/Source_code_2/src/._creation.h
- Source_code_2/src/degradation.cc
- __MACOSX/Source_code_2/src/._degradation.cc
- Source_code_2/src/degradation.h
- __MACOSX/Source_code_2/src/._degradation.h
- Source_code_2/src/direction.cc
- __MACOSX/Source_code_2/src/._direction.cc
- Source_code_2/src/direction.h
- __MACOSX/Source_code_2/src/._direction.h
- Source_code_2/src/directionDivision.cc
- __MACOSX/Source_code_2/src/._directionDivision.cc
- Source_code_2/src/directionDivision.h
- __MACOSX/Source_code_2/src/._directionDivision.h
- Source_code_2/src/directionReaction.cc
- __MACOSX/Source_code_2/src/._directionReaction.cc
- Source_code_2/src/directionReaction.h
- __MACOSX/Source_code_2/src/._directionReaction.h
- Source_code_2/src/directionUpdate.cc
- __MACOSX/Source_code_2/src/._directionUpdate.cc
- Source_code_2/src/directionUpdate.h
- __MACOSX/Source_code_2/src/._directionUpdate.h
- Source_code_2/src/euler.cc
- __MACOSX/Source_code_2/src/._euler.cc
- Source_code_2/src/euler.h
- __MACOSX/Source_code_2/src/._euler.h
- Source_code_2/src/grn.cc
- __MACOSX/Source_code_2/src/._grn.cc
- Source_code_2/src/grn.h
- __MACOSX/Source_code_2/src/._grn.h
- Source_code_2/src/growth.cc
- __MACOSX/Source_code_2/src/._growth.cc
- Source_code_2/src/growth.h
- __MACOSX/Source_code_2/src/._growth.h
- Source_code_2/src/heunito.cc
- __MACOSX/Source_code_2/src/._heunito.cc
- Source_code_2/src/heunito.h
- __MACOSX/Source_code_2/src/._heunito.h
- Source_code_2/src/Makefile
- __MACOSX/Source_code_2/src/._Makefile
- Source_code_2/src/massAction.cc
- __MACOSX/Source_code_2/src/._massAction.cc
- Source_code_2/src/massAction.h
- __MACOSX/Source_code_2/src/._massAction.h
- Source_code_2/src/mechanical.cc
- __MACOSX/Source_code_2/src/._mechanical.cc
- Source_code_2/src/mechanical.h
- __MACOSX/Source_code_2/src/._mechanical.h
- Source_code_2/src/mechanicalSpring.cc
- __MACOSX/Source_code_2/src/._mechanicalSpring.cc
- Source_code_2/src/mechanicalSpring.h
- __MACOSX/Source_code_2/src/._mechanicalSpring.h
- Source_code_2/src/mechanicalTRBS.cc
- __MACOSX/Source_code_2/src/._mechanicalTRBS.cc
- Source_code_2/src/mechanicalTRBS.h
- __MACOSX/Source_code_2/src/._mechanicalTRBS.h
- Source_code_2/src/membraneCycling.cc
- __MACOSX/Source_code_2/src/._membraneCycling.cc
- Source_code_2/src/membraneCycling.h
- __MACOSX/Source_code_2/src/._membraneCycling.h
- Source_code_2/src/membraneCyclingAll.cc
- __MACOSX/Source_code_2/src/._membraneCyclingAll.cc
- Source_code_2/src/membraneCyclingAll.h
- __MACOSX/Source_code_2/src/._membraneCyclingAll.h
- Source_code_2/src/myConfig.cc
- __MACOSX/Source_code_2/src/._myConfig.cc
- Source_code_2/src/myConfig.h
- __MACOSX/Source_code_2/src/._myConfig.h
- Source_code_2/src/myFiles.cc
- __MACOSX/Source_code_2/src/._myFiles.cc
- Source_code_2/src/myFiles.h
- __MACOSX/Source_code_2/src/._myFiles.h
- Source_code_2/src/myMath.cc
- __MACOSX/Source_code_2/src/._myMath.cc
- Source_code_2/src/myMath.h
- __MACOSX/Source_code_2/src/._myMath.h
- Source_code_2/src/myRandom.cc
- __MACOSX/Source_code_2/src/._myRandom.cc
- Source_code_2/src/myRandom.h
- __MACOSX/Source_code_2/src/._myRandom.h
- Source_code_2/src/mySignal.cc
- __MACOSX/Source_code_2/src/._mySignal.cc
- Source_code_2/src/mySignal.h
- __MACOSX/Source_code_2/src/._mySignal.h
- Source_code_2/src/myTimes.cc
- __MACOSX/Source_code_2/src/._myTimes.cc
- Source_code_2/src/myTimes.h
- __MACOSX/Source_code_2/src/._myTimes.h
- Source_code_2/src/myTypedefs.h
- __MACOSX/Source_code_2/src/._myTypedefs.h
- Source_code_2/src/network.cc
- __MACOSX/Source_code_2/src/._network.cc
- Source_code_2/src/network.h
- __MACOSX/Source_code_2/src/._network.h
- Source_code_2/src/ply/
- Source_code_2/src/ply/byte_order.h
- __MACOSX/Source_code_2/src/ply/
- __MACOSX/Source_code_2/src/ply/._byte_order.h
- Source_code_2/src/ply/config.h
- __MACOSX/Source_code_2/src/ply/._config.h
- Source_code_2/src/ply/io_operators.h
- __MACOSX/Source_code_2/src/ply/._io_operators.h
- Source_code_2/src/ply/ply.h
- __MACOSX/Source_code_2/src/ply/._ply.h
[truncated: 80 more entries]
