# Supplementary material for: Fluctuations of the transcription factor ATML1 generate the pattern of giant cells in the Arabidopsis sepal
Source: eLife. 2017 Feb 1;6:e19131. doi: 10.7554/eLife.19131 (PMC5333958; doi:10.7554/eLife.19131)
Supplement: Source code 2. — Scripts for the analysis and representation of the simulation results are also provided. See readme files within the different folders for further information. DOI: http://dx.doi.org/10.7554/eLife.19131.048 [file elife-19131-code2.zip › Source_code_2/auto/README]

--- Introduction ---

auto is a (c++) script for running several (organism) runs at the same time, 
where parameters etc. can be changed (within files and/or flags for running 
or file names for in/output). It has versatile functions and the benefit that it
checks which of the jobs has been done and continues from there, i.e. it can be
started on multiple processors and will run the jobs in parallell.

auto was written by Patrik Sahlin.
 
This documentation (and the example files) was compiled by Henrik Jonsson 
(henrik@thep.lu.se), who can provide help.

You run auto by 'auto auto.conf' where auto.conf is a configuration file, and
a subdirectory structure (default name autodata) is generated for storing the
output of the jobs.

--- Configuration file ---

Each line of the configuration files must start with a key word:

VAR varName

will look for varName in all files provided and replace the name with specified
values. It also replaces the varName in the COMMAND line (see below). There are 
three options to 'scan' parameters/variables:

VAR PP1 FROM 0.1 TO 1 STEPS 10 LINEAR

will replace any appearance of 'PP1' with the values 0.1-1 scanned linear in 
ten steps, i.e. 0.1 0.2 0.3 0.4 0.5 0.6 0.7 0.8 0.9 1.0.

VAR PP2 FROM 1e-3 TO 10 STEPS 9 LOG10
VAR PP3 DISCRETE 0.4 0.5 0.7 1.0 10.0

will replace any occurance of 'PP1' with values scanned logarithmicly between
0.001 and 10 in 9 steps, and also scan 'PP3' over the provided values (creating
9*5 runs in total.

FILE filename

the file will be copied to the subdirectory (one per run), any defined varName 
will be replaced and the file can be used in the COMMAND.

SYMLINK filename

a soft link will be made from the subdirectory such that the file can be used 
in the COMMAND.

COMMAND command

the comman 'command' will be executed for all scanned variables. You can provide 
more than one COMMAND that will then be executed sequentially for each set of
variables.

DIRECTORY name

The default is the data will be saved in a subdirectory named 'autodata'. 
This will replace the subdirectory name to 'name'

--- Example ---

Assume you want to simulate an organism model, scanning over two reaction 
parameters, and for three init files. Make sure you are in a directory where 
you have the files (including a copy/link to 'simulator' unless you have it 
in your PATH). Replace the parameter values in the model file with 
'PARA1','PARA2'. 

Then a configuration file can look like:

VAR PARA1 FROM 1 TO 100 STEPS 100 LINEAR
VAR PARA2 FROM 1e-3 TO 1e-1 STEPS 7 LOG10
VAR PARA3 DISCRETE 1 2 3 

FILE example.model
SYMLINK simulator
SYMLINK 1.init
SYMLINK 2.init
SYMLINK 3.init
SYMLINK example.rk

COMMAND ./simulator example.model PARA3.init example.rk > ../PARA1_PARA2_PARA3.data 2> ../PARA1_PARA2_PARA3.cerr
