# Supplementary material for: Fluctuations of the transcription factor ATML1 generate the pattern of giant cells in the Arabidopsis sepal
Source: eLife. 2017 Feb 1;6:e19131. doi: 10.7554/eLife.19131 (PMC5333958; doi:10.7554/eLife.19131)
Supplement: Source code 2. — Scripts for the analysis and representation of the simulation results are also provided. See readme files within the different folders for further information. DOI: http://dx.doi.org/10.7554/eLife.19131.048 [file elife-19131-code2.zip › Source_code_2/doc/doxygen.css]

BODY,H1,H2,H3,H4,H5,H6,P,CENTER,TD,TH,UL,DL,DIV {
	font-family: Geneva, Arial, Helvetica, sans-serif;
}
BODY,TD {
  font-size: 90%;
}
H1 {
  text-align: center;
	font-size: 160%;
} 
H2 {
  font-size: 120%;
}
H3 {
  font-size: 100%;
}	 
CAPTION { 
  font-weight: bold 
}
DIV.qindex {
	width: 700px;
	background-color: #bbbbbb;
	border: 1px solid #555555;
	text-align: center;
	margin: 10px;
	margin-left: -35px;
	padding: 10px;
}
DIV.nav {
	width: 100%;
	background-color: #eeeeff;
	border: 1px solid #b0b0b0;
	text-align: center;
	margin: 2px;
	padding: 2px;
	line-height: 140%;
}
DIV.navtab {
  background-color: #eeeeff;
	border: 1px solid #b0b0b0;
	text-align: center;
	margin: 2px;
	margin-right: 15px;
	padding: 2px;
}
TD.navtab {
       font-size: 70%;
}
A.qindex {
       text-decoration: none;
       font-weight: bold;
       color: #1A419D;
}
A.qindex:visited {
       text-decoration: none;
       font-weight: bold;
       color: #1A419D
}
A.qindex:hover {
	text-decoration: none;
	background-color: #aaaaaa;
}
A.qindexHL {
	text-decoration: none;
	font-weight: bold;
	background-color: #cccccc;
	color: #1A419D;
	border: 1px double #1A419D;
	padding: 3px;
}
A.qindexHL:hover {
	text-decoration: none;
	background-color: #aaaaaa;
	color: #1A419D;
}
A.qindexHL:visited { 
	text-decoration: none; 
	background-color: #cccccc; 
	color: #1A419D; 
	padding: 3px;
}
A.el { 
  text-decoration: none; 
	font-weight: bold 
}
A.elRef { 
  font-weight: bold 
}
A.code:link { 
  text-decoration: none; 
	font-weight: normal; 
	color: #0000FF
}
A.code:visited { 
  text-decoration: none; 
	font-weight: normal; 
	color: #0000FF
}
A.codeRef:link { 
  font-weight: normal; 
	color: #0000FF
}
A.codeRef:visited { 
  font-weight: normal; 
	color: #0000FF
}
A:hover { 
  text-decoration: none; 
}
DL.el { 
  margin-left: -1cm 
}
.fragment {
  font-family: Fixed, monospace;
	font-size: 95%;
}
PRE.fragment {
	border: 1px solid #CCCCCC;
	background-color: #f5f5f5;
	margin-top: 4px;
	margin-bottom: 4px;
	margin-left: 2px;
	margin-right: 8px;
	padding-left: 6px;
	padding-right: 6px;
	padding-top: 10px;
	padding-bottom: 10px;
}
DIV.ah { background-color: black; font-weight: bold; color: #ffffff; margin-bottom: 3px; margin-top: 3px }
TD.md { background-color: #F4F4FB; font-weight: bold; }
TD.mdPrefix {
       background-color: #F4F4FB;
       color: #606060;
	font-size: 80%;
}
TD.mdname1 { background-color: #F4F4FB; font-weight: bold; color: #602020; }
TD.mdname { background-color: #F4F4FB; font-weight: bold; color: #602020; width: 600px; }
DIV.groupHeader {
       margin-left: 16px;
       margin-top: 12px;
       margin-bottom: 6px;
       font-weight: bold;
}
DIV.groupText { 
  margin-left: 16px; 
	font-style: italic; 
	font-size: 90% 
}
BODY {
	width: 640px;	 
	border: 0px solid #000000;
	background: white;
	color: black;	
	margin-right: 60px;
	margin-left: 60px;
}
TD.indexkey {
	background-color: #eeeeff;
	font-weight: bold;
	padding-right  : 10px;
	padding-top    : 2px;
	padding-left   : 10px;
	padding-bottom : 2px;
	margin-left    : 0px;
	margin-right   : 0px;
	margin-top     : 2px;
	margin-bottom  : 2px;
	border: 1px solid #CCCCCC;
}
TD.indexvalue {
	background-color: #eeeeff;
	font-style: italic;
	padding-right  : 10px;
	padding-top    : 2px;
	padding-left   : 10px;
	padding-bottom : 2px;
	margin-left    : 0px;
	margin-right   : 0px;
	margin-top     : 2px;
	margin-bottom  : 2px;
	border: 1px solid #CCCCCC;
}
TR.memlist {
   background-color: #f0f0f0; 
}
P.formulaDsp { text-align: center; }
IMG.formulaDsp { }
IMG.formulaInl { vertical-align: middle; }
SPAN.keyword       { color: #008000 }
SPAN.keywordtype   { color: #604020 }
SPAN.keywordflow   { color: #e08000 }
SPAN.comment       { color: #800000 }
SPAN.preprocessor  { color: #806020 }
SPAN.stringliteral { color: #002080 }
SPAN.charliteral   { color: #008080 }
.mdTable {
	border: 1px solid #868686;
	background-color: #F4F4FB;
}
.mdRow {
	padding: 8px 10px;
}
.mdescLeft {
       padding: 0px 8px 4px 8px;
	font-size: 80%;
	font-style: italic;
	background-color: #FAFAFA;
	border-top: 1px none #E0E0E0;
	border-right: 1px none #E0E0E0;
	border-bottom: 1px none #E0E0E0;
	border-left: 1px none #E0E0E0;
	margin: 0px;
}
.mdescRight {
       padding: 0px 8px 4px 8px;
	font-size: 80%;
	font-style: italic;
	background-color: #FAFAFA;
	border-top: 1px none #E0E0E0;
	border-right: 1px none #E0E0E0;
	border-bottom: 1px none #E0E0E0;
	border-left: 1px none #E0E0E0;
	margin: 0px;
}
.memItemLeft {
	padding: 1px 0px 0px 8px;
	margin: 4px;
	border-top-width: 1px;
	border-right-width: 1px;
	border-bottom-width: 1px;
	border-left-width: 1px;
	border-top-color: #E0E0E0;
	border-right-color: #E0E0E0;
	border-bottom-color: #E0E0E0;
	border-left-color: #E0E0E0;
	border-top-style: solid;
	border-right-style: none;
	border-bottom-style: none;
	border-left-style: none;
	background-color: #FAFAFA;
	font-size: 80%;
}
.memItemRight {
	padding: 1px 8px 0px 8px;
	margin: 4px;
	border-top-width: 1px;
	border-right-width: 1px;
	border-bottom-width: 1px;
	border-left-width: 1px;
	border-top-color: #E0E0E0;
	border-right-color: #E0E0E0;
	border-bottom-color: #E0E0E0;
	border-left-color: #E0E0E0;
	border-top-style: solid;
	border-right-style: none;
	border-bottom-style: none;
	border-left-style: none;
	background-color: #FAFAFA;
	font-size: 80%;
}
.memTemplItemLeft {
	padding: 1px 0px 0px 8px;
	margin: 4px;
	border-top-width: 1px;
	border-right-width: 1px;
	border-bottom-width: 1px;
	border-left-width: 1px;
	border-top-color: #E0E0E0;
	border-right-color: #E0E0E0;
	border-bottom-color: #E0E0E0;
	border-left-color: #E0E0E0;
	border-top-style: none;
	border-right-style: none;
	border-bottom-style: none;
	border-left-style: none;
	background-color: #FAFAFA;
	font-size: 80%;
}
.memTemplItemRight {
	padding: 1px 8px 0px 8px;
	margin: 4px;
	border-top-width: 1px;
	border-right-width: 1px;
	border-bottom-width: 1px;
	border-left-width: 1px;
	border-top-color: #E0E0E0;
	border-right-color: #E0E0E0;
	border-bottom-color: #E0E0E0;
	border-left-color: #E0E0E0;
	border-top-style: none;
	border-right-style: none;
	border-bottom-style: none;
	border-left-style: none;
	background-color: #FAFAFA;
	font-size: 80%;
}
.memTemplParams {
	padding: 1px 0px 0px 8px;
	margin: 4px;
	border-top-width: 1px;
	border-right-width: 1px;
	border-bottom-width: 1px;
	border-left-width: 1px;
	border-top-color: #E0E0E0;
	border-right-color: #E0E0E0;
	border-bottom-color: #E0E0E0;
	border-left-color: #E0E0E0;
	border-top-style: solid;
	border-right-style: none;
	border-bottom-style: none;
	border-left-style: none;
       color: #606060;
	background-color: #FAFAFA;
	font-size: 80%;
}
.search     { color: #003399;
              font-weight: bold;
}
FORM.search {
              margin-bottom: 0px;
              margin-top: 0px;
}
INPUT.search { font-size: 75%;
               color: #000080;
               font-weight: normal;
               background-color: #eeeeff;
}
TD.tiny      { font-size: 75%;
}
a {
	color: #252E78;
}
a:visited {
	color: #3D2185;
}
.dirtab { padding: 4px;
          border-collapse: collapse;
          border: 1px solid #b0b0b0;
}
TH.dirtab { background: #eeeeff;
            font-weight: bold;
}
HR { height: 10px;
		 background-color: #bbbbbb;
     border: 1px solid #555555;
		 width: 700px;
		 margin-left: -35px;
}
