# Supplementary material for: Fluctuations of the transcription factor ATML1 generate the pattern of giant cells in the Arabidopsis sepal
Source: eLife. 2017 Feb 1;6:e19131. doi: 10.7554/eLife.19131 (PMC5333958; doi:10.7554/eLife.19131)
Supplement: Source code 2. — Scripts for the analysis and representation of the simulation results are also provided. See readme files within the different folders for further information. DOI: http://dx.doi.org/10.7554/eLife.19131.048 [file elife-19131-code2.zip › Source_code_2/doc/mainpage.doxygen]

// This file is used to generate an introductory text in the doxygen
// genereated documentation

/*! @mainpage

\section Introduction

The Tissue Simulator is a C++ software for simulating biological systems. It
mainly focuses on systems with multiple cells/walls/vertices, and includes
biochemical as well as mechanical rules for updating the system. It is
assuming a deterministic system and uses an \e Ordinary \e Differential \e
Equation approach.

Some of the features of the software are:

<ul>

<li> It includes several numerical solvers for the ODEs.

<li> It includes a library of common biochemical and mechanical rules.  

<li> It is developed such that it should be easy for a programmer to define
new reaction- division- etc. rules.

<li> It has been used to simulate growing plant tissue.

</ul>

The software is mainly developed at the Computational Biology & Biological
Physics group at Lund University. Contact: henrik@thep.lu.se.

\section Binaries

The main binary is the \e simulator which is used to simulate a vertex-based tissue
model.

\subsection Simulator

The \e simulator uses three input files:

<ul> 

<li> model file: this file defines the model. Information of its format can be
found in the documentation of Tissue::readModel(std::ifstream&,int).

<li> init file: this file holds the initial variable values. Information of
its structure can be found at the documentation for Tissue::readInit(std::istream&,int).

<li> solver parameter file: With this file parameters for the solver is
provided. Information of its structure can be found in
static BaseSolver::getSolver(Tissue*,const std::string&).

</ul>

These three files are required to be included among the command line
arguments and in correct order. In addition different flags to the
simulator can be set on the command line. Information on these
additional flags can by running tissue with the flag -help.

A common command line execution of the \e simulator binary is then:

@verbatim
$ORGANISM/bin/simulator example.model example.init example.rk5 > example.data
@endverbatim

which generates the system output in the file example.data.

\section Dependencies

The tissue code utilises the open source BOOST library
(http://www.boost.org).

\section Compilation

The code can be compiled by using \e make. A \e Makefile file can be
found found in the $TISSUE/src directory. The code is
ANSI-compatible and has been tested to compile on Linux, Mac OSX and
Windows (using Cygwin) platforms.

*/
