# Supplementary material for: Fluctuations of the transcription factor ATML1 generate the pattern of giant cells in the Arabidopsis sepal
Source: eLife. 2017 Feb 1;6:e19131. doi: 10.7554/eLife.19131 (PMC5333958; doi:10.7554/eLife.19131)
Supplement: Source code 2. — Scripts for the analysis and representation of the simulation results are also provided. See readme files within the different folders for further information. DOI: http://dx.doi.org/10.7554/eLife.19131.048 [file elife-19131-code2.zip › Source_code_2/readme.txt]

"Fluctuations of the transcription factor ATML1 generate the pattern of giant cells in the Arabidopsis sepal"

Heather M. Meyer, José Teles, Pau Formosa-Jordan, Yassin Refahi, Rita San-Bento, Gwyneth Ingram, Henrik Jönsson, James C. W. Locke, and Adrienne H.K. Roeder

Contact: 

Pau Formosa-Jordan - pau.formosajordan@slcu.cam.ac.uk 
José Teles - jose.teles@slcu.cam.ac.uk
Henrik Jönsson - Henrik.Jonsson@slcu.cam.ac.uk
James Locke - James.Locke@slcu.cam.ac.uk
Adrienne Roeder - and ahr75@cornell.edu.

Source code 2 

--------------------------

SUMMARY

Source code 2 contains the source code and scripts that have been used for running the simulations of the ATML1 model, doing the data analysis of the simulation results, and representing the simulation results. 

INSTALLATION NOTES

This code has been run in Linux (Ubuntu 14.04) and in Mac (OS X El Capitan). The computational implementation of the model was performed through the open source C++ Organism-Tissue package (see documentation in http://dev.thep.lu.se/organism/ ). The scripts for the analysis of the simulated data and plotting can be run with Python 2.7.6. The python packages that have been used are, most importantly, scipy (version 0.13.3), numpy (version 1.10.4), matplotlib (version 1.3.1) and pandas (version 0.18.1). In case of not having these packages, you can do it via a package installer, e.g. :

If using pip, type

'pip install numpy pandas scipy matplotlib'

or 

if using anaconda, type 

'conda install numpy pandas scipy matplotlib'

ROC analysis of the simulated data has been performed with MATLAB (2016a or higher). In order to run to MATLAB routine, you will need to download additional files (see below).

NOTE: Running this code assumes a terminal environment, so make sure your python and MATLAB are in the path.
 
------------------------

ADDITIONAL FILES:

This code requires three additional user-developed functions for some plots. They can be downloaded using the links below and should be saved in folders sepalTissue and sepalTissue_auto.

'rgb', by Kristjan Jonasson
https://uk.mathworks.com/matlabcentral/fileexchange/24497-rgb-triple-of-color-name--version-2

'plotSpread', by Tim Holy and Jonas
https://uk.mathworks.com/matlabcentral/fileexchange/37105-plot-spread-points--beeswarm-plot-
(note: when downloading plotSpread function, note there are different downloaded files you will need to copy, apart from the plotSpread.m file itself)

'save2pdf', by  Gabe Hoffmann
https://uk.mathworks.com/matlabcentral/fileexchange/16179-save2pdf

-------------------------

EXPLANATION OF THE CODE AT A GLANCE

The code for simulating ATML1 dynamics in a growing tissue can be found in the sepalTissue and sepalTissue_auto folders. Within sepalTissue, the user will be able to do simulations in one point of the parameter space, and its analysis. Within sepalTissue_auto, the user can go one step further and do a systematic exploration on the parameter space. 

Herein we provide the source code of Organism-Tissue package in the src folder, and the documentation in the doc folder. The auto folder contains code for doing the explorations in the parameter space. The src, doc and auto folders need to be compiled (type make within the mentioned folders; you might need to change the Makefiles so that it properly runs in your environment). For compiling Organism-Tissue, auto and the documentation, type make in the src, doc and auto folders, respectively. For further details on how to compile this code, refer to the provided Organism-Tissue website. Once the documentation is compiled, navigate through the generated html pages (open doc/html/index.html to start navigating).See Doxygen website if you want to obtain the documentation in pdf. (Note the bin subfolder is empty, and will be filled after the src compilation.) The documentation has been generated with Doxygen ( see www.doxygen.org for further information).

With the code found in sepalTissue folder you will be able to reproduce Figure 7B-G, Figure 7-figure supplement 1, Figure 7-figure supplement 3A-J and Figure 7-figure supplement 4 A-D.

With the code found in sepalTissue_auto folder you will be able to reproduce Figure 8, Figure 7-figure supplement 2 Figure 7-figure supplement 3K-P.  

For more details on how to run the simulations, do the data analysis, and plotting the results, please see the 'readme' files within these folders.
