# Supplementary material for: Fluctuations of the transcription factor ATML1 generate the pattern of giant cells in the Arabidopsis sepal
Source: eLife. 2017 Feb 1;6:e19131. doi: 10.7554/eLife.19131 (PMC5333958; doi:10.7554/eLife.19131)
Supplement: Source code 2. — Scripts for the analysis and representation of the simulation results are also provided. See readme files within the different folders for further information. DOI: http://dx.doi.org/10.7554/eLife.19131.048 [file elife-19131-code2.zip › Source_code_2/sepalTissue/InitFiles/idealtemplate1/ideal3trunclong2_phatim_ic_1.init~]

40 146 107
0 35 25 69 49
1 14 4 106 100
2 16 -1 60 9
3 4 -1 67 86
4 10 -1 62 26
5 36 14 70 87
6 -1 39 12 53
7 20 3 47 32
8 27 0 82 68
9 8 27 48 82
10 35 6 103 69
11 31 5 54 46
12 -1 33 42 63
13 11 -1 52 8
14 2 13 28 2
15 24 1 94 14
16 23 -1 29 86
17 34 27 57 25
18 24 11 95 94
19 27 9 25 48
20 38 -1 79 81
21 -1 33 63 35
22 38 -1 96 79
23 31 6 103 46
24 5 9 88 34
25 35 12 50 99
26 6 5 46 98
27 6 2 105 102
28 1 9 19 88
29 14 23 6 106
30 -1 13 4 36
31 22 23 6 18
32 16 30 5 64
33 36 26 97 70
34 1 28 10 75
35 -1 15 58 39
36 35 31 99 103
37 36 37 87 30
38 24 34 17 14
39 37 22 91 71
40 -1 7 104 31
41 2 29 2 59
42 -1 24 93 3
43 -1 21 24 104
44 34 9 25 19
45 -1 11 8 95
46 -1 32 27 41
47 -1 12 50 92
48 -1 13 36 65
49 35 39 49 101
50 8 9 34 48
51 1 19 76 10
52 28 2 66 28
53 -1 28 16 4
54 20 38 37 11
55 -1 24 40 3
56 18 34 61 13
57 4 26 100 38
58 11 28 75 52
59 12 21 24 56
60 8 0 82 45
61 4 -1 38 0
62 6 19 98 105
63 16 -1 9 89
64 20 18 11 47
65 0 38 43 96
66 10 3 21 85
67 -1 23 83 29
68 30 37 64 71
69 38 33 81 37
70 39 25 49 78
71 10 34 85 17
72 4 -1 0 67
73 10 -1 40 62
74 36 2 59 90
75 14 22 91 6
76 -1 30 15 80
77 23 4 86 106
78 10 24 17 40
79 28 19 10 66
80 37 14 87 91
81 3 34 61 85
82 36 25 90 97
83 -1 37 89 58
84 -1 15 39 23
85 17 27 57 68
86 -1 24 95 93
87 -1 22 80 18
88 7 -1 74 31
89 29 -1 23 73
90 17 38 43 1
91 1 5 88 76
92 28 -1 52 16
93 30 22 71 80
94 39 -1 53 101
95 29 15 22 23
96 1 34 14 19
97 37 15 30 58
98 19 2 66 105
99 12 31 56 99
100 -1 23 55 83
101 21 5 54 72
102 -1 20 77 32
103 39 26 78 84
104 21 7 104 51
105 26 -1 84 38
106 7 8 51 45
107 39 -1 84 12
108 14 26 100 70
109 0 -1 74 33
110 11 1 94 75
111 3 18 47 61
112 -1 30 5 15
113 36 15 30 22
114 -1 16 60 5
115 35 -1 101 50
116 -1 32 44 27
117 20 33 42 37
118 16 37 89 64
119 8 5 72 34
120 25 26 78 97
121 10 32 26 21
122 25 2 90 102
123 36 29 22 59
124 -1 32 20 41
125 32 3 21 44
126 13 29 2 65
127 33 -1 81 35
128 28 13 28 4
129 0 -1 33 7
130 18 38 1 11
131 17 0 68 43
132 -1 32 26 20
133 17 18 1 13
134 0 -1 96 7
135 5 19 98 76
136 -1 12 92 24
137 6 25 102 69
138 7 0 45 74
139 17 34 13 57
140 -1 23 18 55
141 21 8 51 72
142 21 31 56 54
143 -1 3 32 44
144 -1 20 77 42
145 -1 29 65 73

107 3
-7.1107911608979339491 -4.3522258991633835379 0 
-3.0478763300290774296 4.2251914818330060797 0 
4.0901756553703876307 -1.8166701590638456576 0 
9.3781374180821046593 2.8291589495978675117 0 
6.5243452582868073364 -0.96435260583289739156 0 
5.7724367103151799085 -6.1186709671544541322 0 
-0.81170936288539075054 -5.0850728093356831749 0 
-8.1596659617122657693 3.7916113279264416214 0 
7.839752698355221483 0.95782158442950271482 0 
7.9344097179907215889 -5.1039556439586606373 0 
3.1970418873197896659 0.58758919139821219613 0 
-2.7140647780145670254 4.8418402476894302211 0 
-7.6857106264249104299 -2.6915235572328599645 0 
-0.025024046248060760611 3.6816646940599588866 0 
4.4401072581476066503 2.3716282883325821018 0 
4.0186787715815359689 -6.5961244262883127476 0 
7.1803546388675334455 -0.63783097644668662607 0 
5.2567111295559589834 3.095126375972307553 0 
0.69383936986829264359 -6.1305038946846641679 0 
2.1006182856950736948 2.1494219610409341925 0 
6.8601026704955740954 5.3712397688942337126 0 
5.1668391269662974352 4.2832903283682215445 0 
3.3524824450544574717 -2.8950454653599235755 0 
5.4392958964057704918 -2.9969295701154332612 0 
-7.217033817733513601 0.39235728994527097058 0 
0.48242844935525625027 2.529941824389143612 0 
6.7527799726557242721 4.4462757042411542585 0 
3.0793441170819781938 5.9124848585713580817 0 
4.385200416920527644 -0.98279537348695200638 0 
-3.8917439078041109468 -5.8641086130166160117 0 
2.4923501349241359293 -3.5210055254740835196 0 
-7.698020529913216059 1.7972756179278746025 0 
1.0288338307786353276 5.3592749637775218829 0 
-7.8753099064121432349 2.9278749519392213152 0 
-1.37638457940558534 1.5037316313159136971 0 
-7.6380778278064269671 5.7744241110106395709 0 
7.5932179570695099713 -1.5507566295333821138 0 
-3.4471655204184687982 5.0287835273733962893 0 
-5.4747985014301612239 -4.1908991910629262989 0 
6.3957820078563925037 -3.7917125819002337472 0 
7.3656429883316310026 3.1205500885833803437 0 
5.133716484607915298 5.960820641082882787 0 
-3.8019100174916919954 5.9696052161109092182 0 
-4.3988686108997212543 3.9139924206153380304 0 
2.3961179143323430019 5.5055220604668297923 0 
-4.3617303766158883604 2.3728909497752419533 0 
-1.2848581540548407176 -0.012755024069502234052 0 
0.11337514523081802797 4.8322650550165526795 0 
-1.8413064076099401323 1.9749465429009223083 0 
-3.9102639929528395513 -1.8399377630263549221 0 
-6.8064172138191185724 -0.9484843154808061394 0 
-4.7324793502026061276 1.148678107533962045 0 
5.9082407832049863572 0.61331482265839265544 0 
-8.6398986878379560039 -1.7473164729104733173 0 
-2.845974948859233411 0.37941327421041570744 0 
-0.33727260664805630563 -6.4243172154906806881 0 
-4.8941283933720800547 -0.035875456611957491637 0 
-0.54652311539405007412 3.1853191972697079137 0 
5.4672392677428973684 -4.1806149209242935427 0 
2.5226688543576689661 -2.338787737179080839 0 
7.8410988357980837549 -5.975762630489165339 0 
1.3839134909746555469 3.9983378370961304427 0 
7.8304894649013982999 4.2694158019957892947 0 
-5.4835189452229071705 6.1310390165016412922 0 
4.1678799951099421151 -5.0590564425867103893 0 
6.8153914788170304462 -2.0799472216191570162 0 
2.4730348339328864782 -0.49498404355630110096 0 
-7.3066274499586461033 -5.1851924114215970363 0 
-2.8109193037747921551 3.0843519805158905456 0 
-2.7024672431886895829 -1.3554557676081120388 0 
-1.8621953895118510403 -3.5834598222285953817 0 
2.9010894465567211853 -5.098902037113761665 0 
-2.9066630436844476115 0.93768971007809598373 0 
7.1825024631992162583 -2.5329092859914883462 0 
-6.3092563646144732559 2.3778862952386594642 0 
4.228982147888785903 0.71159113298526044389 0 
1.6804268452571908821 0.87821526671357574845 0 
-1.8525717286668226258 6.220508122403451523 0 
-3.8171578925232916291 -2.56451067109886921 0 
-7.7463904017532421165 4.6714923846481912761 0 
2.0870138732546412719 -6.0856563947288435656 0 
-7.0264531194355841492 4.9717879297903140312 0 
-3.5756326403469764763 2.4467679847773209367 0 
-1.1655145929475381195 -6.4480954533323275868 0 
-5.7072686275769752839 -2.7936231751888667141 0 
4.1212668603613069607 3.7941702073243694926 0 
-4.008640888275659897 -5.5816191961936052479 0 
0.79827381610656278355 -3.838987982520368103 0 
0.96199793098299779537 1.4571388069411401744 0 
5.6614519642352814088 -4.7225529359773812388 0 
0.75335935640320617068 -2.1449309128360902754 0 
1.0676623274461716218 -4.7010031748229303972 0 
-8.9742207086370502367 0.042157462466444257931 0 
9.3108528107481589586 2.2892376280188688753 0 
5.7463645270651051433 1.9708378564089608087 0 
7.3305719927538257608 1.8460786922947192146 0 
-7.1891692516653051825 4.0664023448925910031 0 
-2.4416461352110738758 -2.8083340907942138109 0 
-0.52562107455909690135 -0.022627310469263011566 0 
-4.8913408306339567488 -0.65308083778256620366 0 
-4.0957824523555972362 -4.2799954895495213592 0 
-7.2799395217011531045 -1.4477965322217192234 0 
-0.32328825571622021862 -1.3169685688559256143 0 
-3.4912334867380665493 -0.84857441092945784522 0 
-6.5974001862687527975 1.1318096865667337525 0 
1.0090477512954767469 -0.59274299735026381164 0 
-3.0490112080353384272 -5.0972006118456336665 0 

146 1 5
0.49519940030607817461 0.0034623091025440351151 0 0.17316226915089172333 0.12799112633658873972 0 
0.63544252805514112037 0.003696964004035793467 0 0.14881098497777617284 0.15196263855276895272 0 
0.57936446090622994998 0.0041403992120073156852 0 0.23676628756015660748 0.085994719806112396299 0 
1.1294540922227822577 0.0034623091025440351151 0 0.17195832254679518925 0.13579918683232644616 0 
0.34281826421871991473 0.004325721917042178559 0 0.066431549911156156929 0.30099286866742031021 0 
0.78425836106121271651 0.0038425870677537927664 0 0.093096884474108548835 0.24887316565615105746 0 
0.71414088396070396492 0.0039398649613220076277 0 0.19736187876941466146 0.11863840292395051723 0 
0.45336175038369647128 0.0039519961424319457327 0 0.2641048348941648638 0.073093840410112090322 0 
0.48807055037955637822 0.004663452631927511409 0 0.11512347014654794597 0.20554791164433386386 0 
0.63353890328826556466 0.0047187478097760115689 0 0.13990335651217994384 0.173784750799551857 0 
0.43759692750010598106 0.0039556635168869463265 0 0.3034869690448315227 0.079416711775205636736 0 
0.56996726843918366079 0.0020752282685986677552 0 0.42024936906396936909 0.070792398610554502225 0 
0.5117977688856676366 0.0045439131152360309057 0 0.12340623651786301884 0.14835650039310568915 0 
0.66439331926002442863 0.0025192553996803241853 0 0.084413216809758828685 0.26489707709626048038 0 
0.5853025770313100562 0.00091754287669374400005 0 0.090506586150227830156 0.27152361050207968196 0 
0.4745862318525111978 0.0038859545949184158033 0 0.33949166033916844398 0.13438608168088336803 0 
0.17617651891391455932 0.0042386704573476137112 0 0.1640019550232127421 0.14754254931807586626 0 
0.5502799429611304749 0.0012885264127909124704 0 0.093837301750645973897 0.33180024076760733509 0 
0.48629886439592173719 0.0038859545949184158033 0 0.14120105313506919886 0.21222879698201352339 0 
0.99831004516921195702 0.0034623091025440351151 0 0.27141663535109278316 0.10200262211047712857 0 
0.29606502745825868939 0.0026813311878133715312 0 0.11189311425167051961 0.17479068664407915179 0 
0.68120656895715736567 0.0042667769400742414435 0 0.11186581635445591587 0.16016671930956308256 0 
0.4341385324684125524 0.0026813311878133715312 0 0.10082981188580433796 0.19622262519155192484 0 
1.018485055298898434 0.0034623091025440351151 0 0.23028638639444312664 0.10330849264619963723 0 
0.70950524783115986871 0.0050192084957608532059 0 0.16548802812016463748 0.2289411468400703864 0 
0.64622899883977369395 0.0031882276541592658933 0 0.10703033701293364344 0.18603675452738624441 0 
0.22049958004435193937 0.0020752282685986677552 0 0.30218094963090486038 0.1134694315459156555 0 
0.61466503929683535823 0.0043347709620903066702 0 0.17302610824766698205 0.16571045848955823221 0 
0.56822677691911727127 0.0044232436785025452605 0 0.13774319434337356505 0.32823200139023606114 0 
0.67647441430981103405 0.0016572371537609184838 0 0.16167955495392161147 0.14493145457590664305 0 
0.50931847498126825435 0.0039948283620407738434 0 0.1412099783391923824 0.148965722953934121 0 
0.98806757292827818162 0.0034623091025440351151 0 0.20692520619847609709 0.10689137756028384285 0 
1.0329092655510145882 0.0034623091025440351151 0 0.12583497682297375975 0.14867983433736881027 0 
0.5267936030546110926 0.0038114665243923536581 0 0.11071289637267499317 0.21226516116155480507 0 
0.30705532284346453986 0.0025372001388822783795 0 0.14313853763670128516 0.32992813228176931517 0 
0.41016293249049695646 0.0025502332028790679862 0 0.11550646288306838649 0.17420715552331997311 0 
0.46572635776528570339 0.0039556635168869463265 0 0.18934236466177192804 0.11044648267017009857 0 
0.52512339951270470273 0.0040933036064219148129 0 0.096313333014795610154 0.23827538755325580744 0 
0.5151330420270224808 0.0039583475550620320083 0 0.23134556307216250226 0.1642181167064145908 0 
0.61383081841985676075 0.0039049713786482990498 0 0.10506997860066620565 0.19701852557560567414 0 
0.55266526382664615813 0.0039672538042233090536 0 0.15450779129452885119 0.13680834560330651373 0 
0.61321684531735753954 0.00091754287669374400005 0 0.067110464592491411717 0.36778168827764029514 0 
0.34433094926103385847 0.0029340615904186479607 0 0.44084329570082864125 0.057415477563101065261 0 
0.5280057919388293497 0.0038875512561341576609 0 0.25737045307629363711 0.088954416170895916904 0 
0.56766517557058382426 0.0012885264127909124704 0 0.16832046653394006075 0.22367270260501914692 0 
0.6216781542454286047 0.0039534678844770189746 0 0.26107245724720917757 0.087069993256834093964 0 
0.60814782051675986274 0.0040655695424427458831 0 0.20919627420905229087 0.085057464429376172799 0 
1.0414822504656082724 0.00024068392743910278298 0 0.14420174331950244562 0.1491039305279145688 0 
0.44865878167795564258 0.0039108949466868511355 0 0.24535477379216072413 0.080454069517526274891 0 
1.1760010517564378763 0.0034623091025440351151 0 0.11032019873249346298 0.19934508170488005052 0 
0.35029805724115975485 0.0047187478097760115689 0 0.2509513572797521519 0.11715152705419729084 0 
0.50434970422555713832 0.0041119085485091947177 0 0.14121560409309946715 0.32697293028546464688 0 
0.6231441612897614668 0.0041681940339226807024 0 0.13176705501500057816 0.25114471680021499544 0 
0.28951533045023458701 0.004054417045362320067 0 0.39184043424746600737 0.072291225707865391925 0 
0.24411173713666842189 0.0041599496150410524009 0 0.18657570270040549354 0.10309006371367845922 0 
0.65061573335247002703 0.00049878971732216360706 0 0.42325746273535208575 0.060257834062964490962 0 
0.47518019985782916637 0.0029380158426069516442 0 0.49673434289418738619 0.056874367412157247892 0 
0.40579527852858404691 0.00338429312012592182 0 0.18071736717773848047 0.1269216294397895739 0 
0.53015789219928055598 0.0025372001388822783795 0 0.22605108553234284918 0.13722339951010992243 0 
0.82326759590502884834 0.0038442226560646513937 0 0.26580432977057411037 0.077483519149459889608 0 
0.23270833939851379157 0.0042494368807009050976 0 0.10644296378760968735 0.2360748305651796386 0 
0.49171178194375431136 0.00338429312012592182 0 0.16647422025579527993 0.14495430473971332441 0 
0.63759236822222331575 0.0020752282685986677552 0 0.24758738703402133341 0.12497292292945527681 0 
0.70552551279990938227 0.0038115005864008191794 0 0.14331723285556083325 0.13910503014386102483 0 
0.84169545238355192307 0.0038944461482257569478 0 0.23541584704576018483 0.078924193149071272813 0 
0.76789739149658142736 0.0035896342687944940084 0 0.098735545179880340738 0.22512204200713029079 0 
0.45694386881715909343 0.0042538737295567726621 0 0.11334786165144507264 0.18799774798752597049 0 
0.87513092224632449412 0.00395289216515375217 0 0.19642831562675541757 0.11726626617992851054 0 
0.3759324933929088508 0.0040029999757937532318 0 0.1621812012521490487 0.12477530976347656066 0 
1.1370648967335832413 0.0034623091025440351151 0 0.068780229789872263102 0.27520722275759590403 0 
0.4747337315557947357 0.0034623091025440351151 0 0.23715654806171326818 0.097008820332305858991 0 
0.54115565560785361399 0.0040231528085447445034 0 0.36553860920119679578 0.08408818733416037472 0 
0.57406707117649402594 0.0015671386923506963433 0 0.163769450309835779 0.13906641244659193046 0 
0.91798504690345816837 0.0034623091025440351151 0 0.095210664792312868498 0.21672975875554820191 0 
0.50643665894594513954 0.0031489564263160237795 0 0.32403445827150489933 0.083206604017887722535 0 
0.65939400126314895445 0.0016572371537609184838 0 0.10974317766633528981 0.1904389593905311262 0 
0.70505161407760952308 0.0039007224741048861227 0 0.10686093421879887255 0.19659224386793786032 0 
0.4274115316610643811 0.0042386704573476137112 0 0.14494396388575411794 0.16511800115706623537 0 
0.65158036652191475557 0.00049878971732216360706 0 0.29172735989238884891 0.094540741593102481377 0 
0.75118711207539290431 0.0040999458083285323859 0 0.18854877555030497005 0.1894043962155282923 0 
0.57060577069313234144 0.0038805609786694570187 0 0.14246186342079636411 0.15393903970398140069 0 
0.75082330698498556121 0.004233939259596575938 0 0.46003917603758076593 0.063805370809120229292 0 
1.1015104735500034216 0.00090322197149970376729 0 0.17693797517272896735 0.13399978897544723155 0 
0.34560639544430032943 0.0025502332028790679862 0 0.15173692511491823631 0.14211034622872908972 0 
0.64229956464244242209 0.002597903816484985022 0 0.159757181423267558 0.11744192287342043735 0 
0.73636638776937435313 0.0029776555449547684358 0 0.19840900515348353084 0.10787490293520003715 0 
0.67593191481914505214 0.0029707227288739992098 0 0.34137224026345514005 0.075747670234431921377 0 
0.43736630215683158784 0.0045451057379467972239 0 0.089984758145661203343 0.23882123037331856596 0 
0.6006221808241664073 0.0041886800928313061912 0 0.10708286809969558284 0.18934941265229171536 0 
0.63273862336969222131 0.0044587918956128886824 0 0.071058869504878163781 0.27365735887191572351 0 
0.48598798302295642682 0.0037377628678508276021 0 0.09530635040614825193 0.21094758869915292143 0 
0.42432854739922071241 0.0041119085485091947177 0 0.17235395493588281934 0.29687576845215501997 0 
1.0381796938395464469 0.00037763306075534123617 0 0.071367660086628106897 0.36893222946270443074 0 
0.75818001314897043308 0.0043334884849916335825 0 0.11561901657552008105 0.16679607846206861987 0 
0.43877223549897026444 0.003234267517464743235 0 0.1597702308294696727 0.14863416695265699308 0 
0.62905157672643274847 0.0041878585258132055083 0 0.083214752150841980738 0.23558732712441923796 0 
0.64855365641823281564 0.0043639147755402969003 0 0.16838770765878433022 0.30195699602030512398 0 
1.1169337005785089367 0.0034623091025440351151 0 0.1121927753314795051 0.18067171940832685295 0 
0.42094476404807723569 0.004653823349668133498 0 0.13058680323915336507 0.24777082037646327994 0 
0.4238403338263974085 0.0043868201704355749837 0 0.24200418598816464399 0.081214786990234572039 0 
0.24725939180382616733 0.0045451057379467972239 0 0.16857857035317377892 0.1402127383161906049 0 
0.35642196940830223051 0.0037325703369545711746 0 0.40094176494401045918 0.077754547875671944923 0 
1.1797525252339040591 0.000267539787774138092 0 0.14964059049064354356 0.12303808689477523097 0 
0.5808379533914844739 0.00322635540176695974 0 0.14839261217964136441 0.15366884559573604219 0 
0.6213517847189156118 0.00086626905417044224381 0 0.090381825983940150548 0.23154451170318368636 0 
1.0682160821883746049 0.0034623091025440351151 0 0.13902993494639948047 0.17236802251048499723 0 
1.0273981976270558647 0.0034623091025440351151 0 0.31553713300405256126 0.070784874333516226153 0 
0.58519157880490935142 0.00322635540176695974 0 0.13669712430034511308 0.17550169164863510529 0 
0.81522565231628929538 0.0038082096339535796356 0 0.17695407704183438446 0.12691067553769908027 0 
0.62558232697262305955 0.0015418472813935326596 0 0.080115990477559545502 0.28473473837347507143 0 
1.1234480917355322838 0.0034623091025440351151 0 0.39023690741905087132 0.10277491965127512341 0 
0.67828099866376356797 0.0042418580008625273239 0 0.12715523227074046475 0.15402962685373014495 0 
0.62343914738299111011 0.0021017250641991776922 0 0.060532976861820429748 0.37692770396702424129 0 
0.48824059843897787969 0.0040933036064219148129 0 0.073316448297556430225 0.29209187507051359578 0 
0.63432757967848996117 0.0021017250641991776922 0 0.06554881072257753849 0.34544598430011941304 0 
0.36330200994028805095 0.003234267517464743235 0 0.11665786139707762237 0.1961043787070547717 0 
0.33811668928811317025 0.0038914972342040119249 0 0.17454231804687725393 0.10497593863700564742 0 
0.68461931848423440705 0.0041599496150410524009 0 0.090287796406614759248 0.19961215391351611048 0 
0.51241316052146834714 0.0040029999757937532318 0 0.148635518461189442 0.13511433910159659222 0 
0.58752472850724568598 0.003909822355501013473 0 0.31400795610904008726 0.10595995963906289228 0 
0.42436822706914489878 0.0037743484273426923352 0 0.095276680068881458574 0.24120375331882107361 0 
0.48315557565356559433 0.0042538737295567726621 0 0.067743954551500173977 0.29696434047274161694 0 
0.64866262076905567557 0.003197540696625832124 0 0.27885574692314912815 0.094550349573156527994 0 
0.42363765764720007212 0.0036182969464301816334 0 0.12558800439663070359 0.17673176601886389503 0 
0.66057650900488085188 0.0024173679947619279053 0 0.12036217140048163787 0.15560338912744439699 0 
1.2907125988156711305 0.0034623091025440351151 0 0.22533390790850857388 0.085257404413458109937 0 
0.99991366060638564583 0.0034623091025440351151 0 0.10523605597819513102 0.19223701045688068589 0 
0.58902653705704954845 0.0026813311878133715312 0 0.21665740362621929704 0.084584786234647893477 0 
0.62435323735854053595 0.0040884182013823378021 0 0.068873751848321798641 0.39382054104826486052 0 
0.59865842004017810751 0.0015418472813935326596 0 0.058942558430444172424 0.36981577397017101339 0 
0.447222338782560902 0.0037377628678508276021 0 0.10881355458120352264 0.17933714965269145769 0 
0.76172407341461256802 0.0039747191732218203897 0 0.15095593899385306713 0.14654075985088227396 0 
0.62434585962322797226 0.0023955822280129841946 0 0.13650094750734917404 0.13206495942492366136 0 
1.129031645866213962 0.0034623091025440351151 0 0.12025480748546930887 0.1614982825218076179 0 
0.32550201213595547634 0.0039235453026968247076 0 0.070044305035597789755 0.31079744960750016469 0 
0.99898679677413793065 0.0034623091025440351151 0 0.16965986575647554191 0.22806294733039839118 0 
0.5814477380619388347 0.0044047970406643384422 0 0.1324581272305522528 0.15705079918596040467 0 
0.71685287662465346781 0.0040729630358143920077 0 0.094480350666001494675 0.26686783736362751362 0 
0.56006058429770699814 0.0042494368807009050976 0 0.20902714158976165582 0.10399809881612225027 0 
0.36716553851210831372 0.0029380158426069516442 0 0.43507389796104573021 0.066899193433256384789 0 
0.39648757772886406014 0.0045451057379467972239 0 0.13257038805510840129 0.18175224445872359413 0 
0.62155822781830372126 0.00086626905417044224381 0 0.20516600301564824615 0.11790949197790180636 0 
0.72411371682432457142 0.0036934683180564332854 0 0.13707247073604539311 0.1578029748811827504 0 
0.41797177176968408618 0.0038914972342040119249 0 0.29204079757788298233 0.066456598880582681832 0 
0.60537194489669055031 0.0035637359141875986183 0 0.18496531378505295939 0.10057773205827935659 0 
0.32096448224392565285 0.0039108949466868511355 0 0.18193010652116053949 0.10897591359089495167 0 

40 20
0.0000 0.0000 0.0000 0.0000 0.0000 0.4932 0.0835 0.0000 2.2698 0.0000 0.0000 0.0000 0.0000 0.0000 0.0000 0.0000 1.0000 0.0000 1.0000 0.0000
0.0000 0.0000 0.0000 0.0000 0.0000 0.5041 0.0251 0.0000 1.6021 0.0000 0.0000 0.0000 0.0000 0.0000 0.0000 0.0000 2.0000 0.0000 2.0000 0.0000
0.0000 0.0000 0.0000 0.0000 0.0000 0.2204 0.0934 0.0000 2.0396 0.0000 0.0000 0.0000 0.0000 0.0000 0.0000 0.0000 3.0000 0.0000 3.0000 0.0000
0.0000 0.0000 0.0000 0.0000 0.0000 0.1936 0.0450 0.0000 1.2606 0.0000 0.0000 0.0000 0.0000 0.0000 0.0000 0.0000 4.0000 0.0000 4.0000 0.0000
0.0000 0.0000 0.0000 0.0000 0.0000 0.5241 0.0805 0.0000 0.8948 0.0000 0.0000 0.0000 0.0000 0.0000 0.0000 0.0000 5.0000 0.0000 5.0000 0.0000
0.0000 0.0000 0.0000 0.0000 0.0000 0.4685 0.0125 0.0000 1.1584 0.0000 0.0000 0.0000 0.0000 0.0000 0.0000 0.0000 6.0000 0.0000 6.0000 0.0000
0.0000 0.0000 0.0000 0.0000 0.0000 0.1745 0.0749 0.0000 0.6583 0.0000 0.0000 0.0000 0.0000 0.0000 0.0000 0.0000 7.0000 0.0000 7.0000 0.0000
0.0000 0.0000 0.0000 0.0000 0.0000 0.5169 0.0220 0.0000 0.0822 0.0000 0.0000 0.0000 0.0000 0.0000 0.0000 0.0000 8.0000 0.0000 8.0000 0.0000
0.0000 0.0000 0.0000 0.0000 0.0000 0.7414 0.0378 0.0000 0.1896 0.0000 0.0000 0.0000 0.0000 0.0000 0.0000 0.0000 9.0000 0.0000 9.0000 0.0000
0.0000 0.0000 0.0000 0.0000 0.0000 0.9897 0.0462 0.0000 -0.2370 0.0000 0.0000 0.0000 0.0000 0.0000 0.0000 0.0000 10.0000 0.0000 10.0000 0.0000
0.0000 0.0000 0.0000 0.0000 0.0000 0.5367 0.0093 0.0000 0.3460 0.0000 0.0000 0.0000 0.0000 0.0000 0.0000 0.0000 11.0000 0.0000 11.0000 0.0000
0.0000 0.0000 0.0000 0.0000 0.0000 0.8850 0.0903 0.0000 0.0527 0.0000 0.0000 0.0000 0.0000 0.0000 0.0000 0.0000 12.0000 0.0000 12.0000 0.0000
0.0000 0.0000 0.0000 0.0000 0.0000 0.1350 0.0571 0.0000 0.1570 0.0000 0.0000 0.0000 0.0000 0.0000 0.0000 0.0000 13.0000 0.0000 13.0000 0.0000
0.0000 0.0000 0.0000 0.0000 0.0000 0.8880 0.0467 0.0000 0.0224 0.0000 0.0000 0.0000 0.0000 0.0000 0.0000 0.0000 14.0000 0.0000 14.0000 0.0000
0.0000 0.0000 0.0000 0.0000 0.0000 0.2593 0.0544 0.0000 1.7441 0.0000 0.0000 0.0000 0.0000 0.0000 0.0000 0.0000 15.0000 0.0000 15.0000 0.0000
0.0000 0.0000 0.0000 0.0000 0.0000 0.1142 0.0930 0.0000 0.1647 0.0000 0.0000 0.0000 0.0000 0.0000 0.0000 0.0000 16.0000 0.0000 16.0000 0.0000
0.0000 0.0000 0.0000 0.0000 0.0000 0.5397 0.0608 0.0000 0.4180 0.0000 0.0000 0.0000 0.0000 0.0000 0.0000 0.0000 17.0000 0.0000 17.0000 0.0000
0.0000 0.0000 0.0000 0.0000 0.0000 0.0754 0.0273 0.0000 0.0377 0.0000 0.0000 0.0000 0.0000 0.0000 0.0000 0.0000 18.0000 0.0000 18.0000 0.0000
0.0000 0.0000 0.0000 0.0000 0.0000 0.6853 0.0048 0.0000 0.2184 0.0000 0.0000 0.0000 0.0000 0.0000 0.0000 0.0000 19.0000 0.0000 19.0000 0.0000
0.0000 0.0000 0.0000 0.0000 0.0000 0.9732 0.0252 0.0000 0.1700 0.0000 0.0000 0.0000 0.0000 0.0000 0.0000 0.0000 20.0000 0.0000 20.0000 0.0000
0.0000 0.0000 0.0000 0.0000 0.0000 0.0187 0.0641 0.0000 1.1596 0.0000 0.0000 0.0000 0.0000 0.0000 0.0000 0.0000 21.0000 0.0000 21.0000 0.0000
0.0000 0.0000 0.0000 0.0000 0.0000 0.2174 0.0315 0.0000 0.6747 0.0000 0.0000 0.0000 0.0000 0.0000 0.0000 0.0000 22.0000 0.0000 22.0000 0.0000
0.0000 0.0000 0.0000 0.0000 0.0000 0.2248 0.0284 0.0000 0.3942 0.0000 0.0000 0.0000 0.0000 0.0000 0.0000 0.0000 23.0000 0.0000 23.0000 0.0000
0.0000 0.0000 0.0000 0.0000 0.0000 0.2932 0.0207 0.0000 0.7469 0.0000 0.0000 0.0000 0.0000 0.0000 0.0000 0.0000 24.0000 0.0000 24.0000 0.0000
0.0000 0.0000 0.0000 0.0000 0.0000 0.4282 0.0883 0.0000 1.1293 0.0000 0.0000 0.0000 0.0000 0.0000 0.0000 0.0000 25.0000 0.0000 25.0000 0.0000
0.0000 0.0000 0.0000 0.0000 0.0000 0.4059 0.0672 0.0000 1.2029 0.0000 0.0000 0.0000 0.0000 0.0000 0.0000 0.0000 26.0000 0.0000 26.0000 0.0000
0.0000 0.0000 0.0000 0.0000 0.0000 0.9203 0.0968 0.0000 1.2414 0.0000 0.0000 0.0000 0.0000 0.0000 0.0000 0.0000 27.0000 0.0000 27.0000 0.0000
0.0000 0.0000 0.0000 0.0000 0.0000 0.5545 0.0396 0.0000 0.0300 0.0000 0.0000 0.0000 0.0000 0.0000 0.0000 0.0000 28.0000 0.0000 28.0000 0.0000
0.0000 0.0000 0.0000 0.0000 0.0000 0.7041 0.0306 0.0000 1.8012 0.0000 0.0000 0.0000 0.0000 0.0000 0.0000 0.0000 29.0000 0.0000 29.0000 0.0000
0.0000 0.0000 0.0000 0.0000 0.0000 0.4058 0.0294 0.0000 0.5546 0.0000 0.0000 0.0000 0.0000 0.0000 0.0000 0.0000 30.0000 0.0000 30.0000 0.0000
0.0000 0.0000 0.0000 0.0000 0.0000 0.9202 0.0792 0.0000 0.3314 0.0000 0.0000 0.0000 0.0000 0.0000 0.0000 0.0000 31.0000 0.0000 31.0000 0.0000
0.0000 0.0000 0.0000 0.0000 0.0000 0.1025 0.0136 0.0000 -0.2203 0.0000 0.0000 0.0000 0.0000 0.0000 0.0000 0.0000 32.0000 0.0000 32.0000 0.0000
0.0000 0.0000 0.0000 0.0000 0.0000 0.6865 0.0720 0.0000 1.0764 0.0000 0.0000 0.0000 0.0000 0.0000 0.0000 0.0000 33.0000 0.0000 33.0000 0.0000
0.0000 0.0000 0.0000 0.0000 0.0000 0.5082 0.0641 0.0000 0.4455 0.0000 0.0000 0.0000 0.0000 0.0000 0.0000 0.0000 34.0000 0.0000 34.0000 0.0000
0.0000 0.0000 0.0000 0.0000 0.0000 0.6849 0.0954 0.0000 2.8723 0.0000 0.0000 0.0000 0.0000 0.0000 0.0000 0.0000 35.0000 0.0000 35.0000 0.0000
0.0000 0.0000 0.0000 0.0000 0.0000 0.8993 0.0863 0.0000 0.3204 0.0000 0.0000 0.0000 0.0000 0.0000 0.0000 0.0000 36.0000 0.0000 36.0000 0.0000
0.0000 0.0000 0.0000 0.0000 0.0000 0.9910 0.0783 0.0000 2.4521 0.0000 0.0000 0.0000 0.0000 0.0000 0.0000 0.0000 37.0000 0.0000 37.0000 0.0000
0.0000 0.0000 0.0000 0.0000 0.0000 0.1872 0.0193 0.0000 1.5561 0.0000 0.0000 0.0000 0.0000 0.0000 0.0000 0.0000 38.0000 0.0000 38.0000 0.0000
0.0000 0.0000 0.0000 0.0000 0.0000 0.6222 0.0919 0.0000 0.9660 0.0000 0.0000 0.0000 0.0000 0.0000 0.0000 0.0000 39.0000 0.0000 39.0000 0.0000
0.0000 0.0000 0.0000 0.0000 0.0000 0.7462 0.0889 0.0000 0.9986 0.0000 0.0000 0.0000 0.0000 0.0000 0.0000 0.0000 40.0000 0.0000 40.0000 0.0000
 
