# Supplementary material for: Fluctuations of the transcription factor ATML1 generate the pattern of giant cells in the Arabidopsis sepal
Source: eLife. 2017 Feb 1;6:e19131. doi: 10.7554/eLife.19131 (PMC5333958; doi:10.7554/eLife.19131)
Supplement: Source code 2. — Scripts for the analysis and representation of the simulation results are also provided. See readme files within the different folders for further information. DOI: http://dx.doi.org/10.7554/eLife.19131.048 [file elife-19131-code2.zip › Source_code_2/sepalTissue/InitFiles/idealtemplate1/ideal3trunclong_pha_2D_ic_1.init~]

41 150 110
0 35 25 95 49
1 14 4 106 98
2 37 15 86 58
3 5 9 88 34
4 10 -1 62 26
5 0 -1 74 33
6 10 38 26 21
7 26 3 47 32
8 28 0 82 68
9 -1 12 50 59
10 -1 38 26 20
11 31 5 54 46
12 -1 33 42 63
13 -1 30 5 15
14 2 13 96 2
15 24 1 94 14
16 23 -1 29 30
17 -1 22 80 18
18 24 11 100 94
19 28 9 25 109
20 39 -1 79 81
21 -1 33 63 35
22 39 -1 43 79
23 31 6 103 46
24 1 34 14 19
25 35 12 50 69
26 6 5 46 48
27 6 2 105 102
28 1 9 19 88
29 14 23 6 106
30 1 5 88 76
31 22 23 6 18
32 16 30 5 64
33 36 27 97 70
34 35 31 69 103
35 -1 15 58 3
36 37 14 87 91
37 36 37 87 86
38 24 34 17 14
39 37 22 91 71
40 -1 7 104 31
41 2 32 2 52
42 -1 24 60 92
43 -1 21 24 104
44 34 9 25 19
45 -1 11 8 100
46 -1 38 27 41
47 33 -1 81 35
48 -1 13 36 83
49 35 40 49 13
50 8 9 34 109
51 1 19 76 10
52 8 28 109 82
53 -1 29 16 4
54 26 39 37 11
55 -1 30 15 80
56 18 34 39 93
57 4 27 98 38
58 11 29 75 107
59 12 21 24 56
60 8 0 82 45
61 4 20 38 0
62 6 19 48 105
63 16 -1 9 89
64 26 18 11 47
65 0 39 61 43
66 16 -1 99 9
67 35 6 103 95
68 -1 20 57 12
69 39 33 81 37
70 40 25 49 78
71 10 34 85 17
72 -1 20 0 28
73 10 -1 40 62
74 36 2 52 90
75 14 22 91 6
76 -1 13 4 36
77 23 4 30 106
78 10 24 17 40
79 29 19 10 66
80 4 -1 0 67
81 3 34 39 85
82 29 2 66 96
83 -1 37 89 58
84 -1 15 3 23
85 17 28 108 68
86 -1 24 100 60
87 -1 20 28 101
88 7 -1 74 31
89 32 -1 23 73
90 17 39 61 1
91 -1 40 12 53
92 29 -1 107 16
93 4 -1 67 30
94 40 -1 53 13
95 32 15 22 23
96 36 25 90 97
97 -1 38 44 27
98 19 2 66 105
99 12 31 56 69
100 -1 23 55 65
101 21 5 54 72
102 -1 26 77 32
103 40 27 78 84
104 21 7 104 51
105 27 20 84 38
106 10 3 21 85
107 40 20 84 12
108 14 27 98 70
109 -1 20 101 57
110 11 1 94 75
111 3 18 47 39
112 36 14 70 87
113 36 15 86 22
114 -1 16 99 5
115 35 -1 13 50
116 -1 24 40 92
117 26 33 42 37
118 16 37 89 64
119 8 5 72 34
120 25 27 78 97
121 -1 23 65 29
122 25 2 90 102
123 36 32 22 52
124 -1 38 20 41
125 -1 26 77 42
126 13 32 2 83
127 11 -1 107 8
128 29 13 96 4
129 0 -1 33 7
130 18 39 1 11
131 17 0 68 61
132 38 3 21 44
133 17 18 1 93
134 0 -1 43 7
135 5 19 48 76
136 -1 12 59 24
137 6 25 102 95
138 7 0 45 74
139 17 34 93 108
140 -1 23 18 55
141 21 8 51 72
142 21 31 56 54
143 -1 3 32 44
144 1 29 10 75
145 -1 32 83 73
146 30 22 71 80
147 34 28 108 25
148 30 37 64 71
149 7 8 51 45

110 2
-6.8667150638455964895 -4.2527430679311812867 
-2.8038002329767328646 4.3246743130652083309 
4.3342517524227313075 -1.7171873278316425182 
6.6398581049087299633 -3.6922297506680306078 
6.7684213553391874285 -0.86486977460069247581
6.0165128073675271381 -6.019188135922251881 
-0.5676332658330394132 -4.9855899781034809237 
-7.9155898646599167634 3.8910941591586447608 
8.0838287954075855879 1.0573044156617064093 
8.1784858150430590484 -5.0044728127264583861 
3.4411179843721364513 0.68707202263041711188 
-2.4699886809622126904 4.9413230789216324723 
-7.4416345293725694177 -2.5920407260006568251 
-7.0358634246487898878 -1.3483137009895160841 
4.6841833551999503271 2.4711111195647852412 
4.2627548686338814221 -6.4966415950561104964 
7.4244307359198806751 -0.53834814521448171032 
5.500787226608326641 3.1946092072045106924 
0.93791546692064531321 -6.0310210634524619167 
2.3446943827474209243 2.2489047922731373319 
7.1041787675479346476 5.4707226001264359638 
5.4109152240186464411 4.3827731596004237957 
3.5965585421067971517 -2.7955626341277204361 
5.6833719934581257149 -2.8974467388832301218 
-6.9729577206811903523 0.4918401211774742765 
0.72650454640760830927 2.6294246556213467514 
6.9968560697080821598 4.5457585354733565097 
3.3234202141343223147 6.011967689803560333 
-8.2053494855470479052 -4.0483753512904581129 
-3.6476678107517654936 -5.7646257817844137605 
-3.7645647912233086707 -5.4821363649614029967 
-7.4539444328608688295 1.8967584491600777419 
1.272909927830981891 5.4587577950097241342 
-7.631233809359794229 3.0273577831714244546 
-1.1323084823532327814 1.6032144625481168365 
-7.3940017307540681912 5.8739069422428418221 
7.8372940541218625299 -1.4512737983011789744 
-3.2030894233661078019 5.1282663586055985405 
-5.2307224043778157707 -4.0914163598307240477 
1.627989588027005663 4.0978206683283335821 
7.6097190853839702385 3.2200329198155834831 
5.3777925816602687448 6.0603034723150850382 
-3.5578339204393478745 6.0690880473431114694 
-6.9450931546129508476 4.1658851761247932544 
2.6401940113846955605 5.6050048916990320436 
-4.1176542795635420191 2.4723737810074450927 
-1.0407820570024910456 0.086727807162704548261 
0.35745124228316865755 4.9317478862487549307 
-0.28154497750674561951 0.076855520762944440349 
-3.666187895900488769 -1.7404549317941517828 
-6.5623411167667828892 -0.84900148424860122365 
-4.4884032531502615626 1.2481609387661651844 
2.7667449514100188601 -2.2393049059468776996 
-8.3958225907855830172 -1.6478336416782701779 
-2.6018988518068777438 0.47889610544261901337 
-0.093196509595704871143 -6.3248343842584784369 
-4.6500522963197283843 0.063607374620249276798 
-8.7882800036743216054 -2.9653708715466886581 
5.711315364795240157 -4.0811320896920912915 
-8.7301446115847234353 0.14164029369865541175 
9.5549289078005212872 2.3887204592510720147 
-4.1547925138473686957 4.0134752518475416139 
8.074565561953738424 4.3688986332279915459 
-5.2394428481705457301 6.2305218477338435434 
4.4119560921622973382 -4.959573611354508138 
-0.92143849589518667109 -6.3486126221001253356 
2.7171109309852337077 -0.39550121232409785055 
-7.0625513529062935447 -5.0857095801893947851 
-2.5668432067224449256 3.183834811748093685 
-4.6472647335815935321 -0.55359800655036128791 
-1.6181192924594984817 -3.4839769909963922423 
3.1451655436090728557 -4.9994192058815594137 
-2.6625869466320928325 1.0371725413102996782 
7.4265785602515785868 -2.4334264547592852068 
-6.0651802675621517835 2.4773691264708626036 
4.4730582449411446788 0.81107396421746547066 
1.9245029423095438847 0.9776980979457806642 
-1.6084956316144749522 6.3199909536356537743 
-3.5730817954709452877 -2.4650278398666660706 
-7.5023143047008913342 4.7709752158803935274 
2.3310899703069911659 -5.9861735634966413144 
-6.7823770223832342552 5.0712707610225162824 
-3.3315565432946296909 2.5462508160095240761 
7.0594675758693936629 -1.9804643903869538768 
-5.4631925305246173963 -2.6941403439566635747 
4.3653429574136639602 3.893653038556572632 
2.7364262319764827147 -3.4215226942418803802 
1.0423499131589188949 -3.7395051512881649636 
1.2060740280353501319 1.5566216381733433138 
5.9055280612876472901 -4.6230701047451789876 
0.99743545345555850723 -2.045448081603887136 
1.3117384244985217379 -4.601520343590728146 
9.6222135151344492243 2.9286417808300706511 
0.21905205080429066 3.781147525292162026 
5.9904406241174683601 2.0703206876411641701 
-2.4583911461363330275 -1.2559729363759088994 
4.62927651397286688 -0.88331254225474709063 
-2.1975700381587306431 -2.7088512595620106715 
-3.8517063553032402368 -4.1805126583173191079 
8.0851749328504123326 -5.8762797992569630878 
7.5746480898061792075 1.945561523526922354 
-9.1225128953801508658 -3.6309167190085722687 
-0.079212158663868270647 -1.2174857376237224749 
-3.2471573896857135466 -0.74909157969725292947 
-6.3533240892163993507 1.2312925177989368919 
1.2531238483478293055 -0.49326016611805983958 
-2.8049351109829885331 -4.9977177806134314153 
6.1523168802573424685 0.71279765389059768221 
-0.30244701834169979149 3.2848020285019110531 
-1.5972303105575882398 2.0744293741331256697 

150 1 5
0.49519940030607817461 0.0034623091025440351151 0 0.17316226915089172333 0.12799112633658873972 0 
0.63544252805514112037 0.003696964004035793467 0 0.14881098497777617284 0.15196263855276895272 0 
1.1169337005785089367 0.0034623091025440351151 0 0.1121927753314795051 0.18067171940832685295 0 
0.70950524783115986871 0.0050192084957608532059 0 0.16548802812016463748 0.2289411468400703864 0 
0.34281826421871991473 0.004325721917042178559 0 0.066431549911156156929 0.30099286866742031021 0 
0.62558232697262305955 0.0015418472813935326596 0 0.080115990477559545502 0.28473473837347507143 0 
0.48315557565356559433 0.0042538737295567726621 0 0.067743954551500173977 0.29696434047274161694 0 
0.45336175038369647128 0.0039519961424319457327 0 0.2641048348941648638 0.073093840410112090322 0 
0.48807055037955637822 0.004663452631927511409 0 0.11512347014654794597 0.20554791164433386386 0 
1.0414822504656082724 0.00024068392743910278298 0 0.14420174331950244562 0.1491039305279145688 0 
0.62434585962322797226 0.0023955822280129841946 0 0.13650094750734917404 0.13206495942492366136 0 
0.56996726843918366079 0.0020752282685986677552 0 0.42024936906396936909 0.070792398610554502225 0 
0.5117977688856676366 0.0045439131152360309057 0 0.12340623651786301884 0.14835650039310568915 0 
0.62343914738299111011 0.0021017250641991776922 0 0.060532976861820429748 0.37692770396702424129 0 
0.5853025770313100562 0.00091754287669374400005 0 0.090506586150227830156 0.27152361050207968196 0 
0.4745862318525111978 0.0038859545949184158033 0 0.33949166033916844398 0.13438608168088336803 0 
0.17617651891391455932 0.0042386704573476137112 0 0.1640019550232127421 0.14754254931807586626 0 
0.43736630215683158784 0.0045451057379467972239 0 0.089984758145661203343 0.23882123037331856596 0 
0.48629886439592173719 0.0038859545949184158033 0 0.14120105313506919886 0.21222879698201352339 0 
0.99831004516921195702 0.0034623091025440351151 0 0.27141663535109278316 0.10200262211047712857 0 
0.29606502745825868939 0.0026813311878133715312 0 0.11189311425167051961 0.17479068664407915179 0 
0.68120656895715736567 0.0042667769400742414435 0 0.11186581635445591587 0.16016671930956308256 0 
0.4341385324684125524 0.0026813311878133715312 0 0.10082981188580433796 0.19622262519155192484 0 
1.018485055298898434 0.0034623091025440351151 0 0.23028638639444312664 0.10330849264619963723 0 
0.64855365641823281564 0.0043639147755402969003 0 0.16838770765878433022 0.30195699602030512398 0 
0.64622899883977369395 0.0031882276541592658933 0 0.10703033701293364344 0.18603675452738624441 0 
0.22049958004435193937 0.0020752282685986677552 0 0.30218094963090486038 0.1134694315459156555 0 
0.61466503929683535823 0.0043347709620903066702 0 0.17302610824766698205 0.16571045848955823221 0 
0.56822677691911727127 0.0044232436785025452605 0 0.13774319434337356505 0.32823200139023606114 0 
0.67647441430981103405 0.0016572371537609184838 0 0.16167955495392161147 0.14493145457590664305 0 
0.42432854739922071241 0.0041119085485091947177 0 0.17235395493588281934 0.29687576845215501997 0 
0.98806757292827818162 0.0034623091025440351151 0 0.20692520619847609709 0.10689137756028384285 0 
1.0329092655510145882 0.0034623091025440351151 0 0.12583497682297375975 0.14867983433736881027 0 
0.5267936030546110926 0.0038114665243923536581 0 0.11071289637267499317 0.21226516116155480507 0 
0.46572635776528570339 0.0039556635168869463265 0 0.18934236466177192804 0.11044648267017009857 0 
0.41016293249049695646 0.0025502332028790679862 0 0.11550646288306838649 0.17420715552331997311 0 
0.57060577069313234144 0.0038805609786694570187 0 0.14246186342079636411 0.15393903970398140069 0 
0.52512339951270470273 0.0040933036064219148129 0 0.096313333014795610154 0.23827538755325580744 0 
0.5151330420270224808 0.0039583475550620320083 0 0.23134556307216250226 0.1642181167064145908 0 
0.61383081841985676075 0.0039049713786482990498 0 0.10506997860066620565 0.19701852557560567414 0 
0.55266526382664615813 0.0039672538042233090536 0 0.15450779129452885119 0.13680834560330651373 0 
0.61321684531735753954 0.00091754287669374400005 0 0.067110464592491411717 0.36778168827764029514 0 
0.34433094926103385847 0.0029340615904186479607 0 0.44084329570082864125 0.057415477563101065261 0 
0.5280057919388293497 0.0038875512561341576609 0 0.25737045307629363711 0.088954416170895916904 0 
0.56766517557058382426 0.0012885264127909124704 0 0.16832046653394006075 0.22367270260501914692 0 
0.6216781542454286047 0.0039534678844770189746 0 0.26107245724720917757 0.087069993256834093964 0 
0.60814782051675986274 0.0040655695424427458831 0 0.20919627420905229087 0.085057464429376172799 0 
0.58902653705704954845 0.0026813311878133715312 0 0.21665740362621929704 0.084584786234647893477 0 
0.44865878167795564258 0.0039108949466868511355 0 0.24535477379216072413 0.080454069517526274891 0 
1.1760010517564378763 0.0034623091025440351151 0 0.11032019873249346298 0.19934508170488005052 0 
0.35029805724115975485 0.0047187478097760115689 0 0.2509513572797521519 0.11715152705419729084 0 
0.50434970422555713832 0.0041119085485091947177 0 0.14121560409309946715 0.32697293028546464688 0 
0.63353890328826556466 0.0047187478097760115689 0 0.13990335651217994384 0.173784750799551857 0 
0.28951533045023458701 0.004054417045362320067 0 0.39184043424746600737 0.072291225707865391925 0 
0.24411173713666842189 0.0041599496150410524009 0 0.18657570270040549354 0.10309006371367845922 0 
0.70505161407760952308 0.0039007224741048861227 0 0.10686093421879887255 0.19659224386793786032 0 
0.47518019985782916637 0.0029380158426069516442 0 0.49673434289418738619 0.056874367412157247892 0 
0.40579527852858404691 0.00338429312012592182 0 0.18071736717773848047 0.1269216294397895739 0 
0.53015789219928055598 0.0025372001388822783795 0 0.22605108553234284918 0.13722339951010992243 0 
0.82326759590502884834 0.0038442226560646513937 0 0.26580432977057411037 0.077483519149459889608 0 
0.23270833939851379157 0.0042494368807009050976 0 0.10644296378760968735 0.2360748305651796386 0 
0.49171178194375431136 0.00338429312012592182 0 0.16647422025579527993 0.14495430473971332441 0 
0.63759236822222331575 0.0020752282685986677552 0 0.24758738703402133341 0.12497292292945527681 0 
0.70552551279990938227 0.0038115005864008191794 0 0.14331723285556083325 0.13910503014386102483 0 
0.84169545238355192307 0.0038944461482257569478 0 0.23541584704576018483 0.078924193149071272813 0 
0.76789739149658142736 0.0035896342687944940084 0 0.098735545179880340738 0.22512204200713029079 0 
0.57936446090622994998 0.0041403992120073156852 0 0.23676628756015660748 0.085994719806112396299 0 
0.43759692750010598106 0.0039556635168869463265 0 0.3034869690448315227 0.079416711775205636736 0 
0.47193024054156185176 0.0040378273794462373608 0 0.17856065137885226979 0.13780650266502314505 0 
1.1370648967335832413 0.0034623091025440351151 0 0.068780229789872263102 0.27520722275759590403 0 
0.4747337315557947357 0.0034623091025440351151 0 0.23715654806171326818 0.097008820332305858991 0 
0.54115565560785361399 0.0040231528085447445034 0 0.36553860920119679578 0.08408818733416037472 0 
0.41293546022209487445 0.0033972641499385690389 0 0.15233332853523512407 0.15620311837418607293 0 
0.91798504690345816837 0.0034623091025440351151 0 0.095210664792312868498 0.21672975875554820191 0 
0.50643665894594513954 0.0031489564263160237795 0 0.32403445827150489933 0.083206604017887722535 0 
0.65939400126314895445 0.0016572371537609184838 0 0.10974317766633528981 0.1904389593905311262 0 
0.50931847498126825435 0.0039948283620407738434 0 0.1412099783391923824 0.148965722953934121 0 
0.4274115316610643811 0.0042386704573476137112 0 0.14494396388575411794 0.16511800115706623537 0 
0.65158036652191475557 0.00049878971732216360706 0 0.29172735989238884891 0.094540741593102481377 0 
0.75118711207539290431 0.0040999458083285323859 0 0.18854877555030497005 0.1894043962155282923 0 
0.57406707117649402594 0.0015671386923506963433 0 0.163769450309835779 0.13906641244659193046 0 
0.75082330698498556121 0.004233939259596575938 0 0.46003917603758076593 0.063805370809120229292 0 
0.6231441612897614668 0.0041681940339226807024 0 0.13176705501500057816 0.25114471680021499544 0 
0.34560639544430032943 0.0025502332028790679862 0 0.15173692511491823631 0.14211034622872908972 0 
0.64229956464244242209 0.002597903816484985022 0 0.159757181423267558 0.11744192287342043735 0 
0.73636638776937435313 0.0029776555449547684358 0 0.19840900515348353084 0.10787490293520003715 0 
0.67593191481914505214 0.0029707227288739992098 0 0.34137224026345514005 0.075747670234431921377 0 
0.39058176134240801813 0.0033972641499385690389 0 0.19547972493847609599 0.11652307023784284901 0 
0.6006221808241664073 0.0041886800928313061912 0 0.10708286809969558284 0.18934941265229171536 0 
0.63273862336969222131 0.0044587918956128886824 0 0.071058869504878163781 0.27365735887191572351 0 
0.48598798302295642682 0.0037377628678508276021 0 0.09530635040614825193 0.21094758869915292143 0 
0.71414088396070396492 0.0039398649613220076277 0 0.19736187876941466146 0.11863840292395051723 0 
1.0381796938395464469 0.00037763306075534123617 0 0.071367660086628106897 0.36893222946270443074 0 
1.1294540922227822577 0.0034623091025440351151 0 0.17195832254679518925 0.13579918683232644616 0 
0.43877223549897026444 0.003234267517464743235 0 0.1597702308294696727 0.14863416695265699308 0 
0.62905157672643274847 0.0041878585258132055083 0 0.083214752150841980738 0.23558732712441923796 0 
1.1015104735500034216 0.00090322197149970376729 0 0.17693797517272896735 0.13399978897544723155 0 
0.33811668928811317025 0.0038914972342040119249 0 0.17454231804687725393 0.10497593863700564742 0 
0.42094476404807723569 0.004653823349668133498 0 0.13058680323915336507 0.24777082037646327994 0 
0.4238403338263974085 0.0043868201704355749837 0 0.24200418598816464399 0.081214786990234572039 0 
0.24725939180382616733 0.0045451057379467972239 0 0.16857857035317377892 0.1402127383161906049 0 
0.35642196940830223051 0.0037325703369545711746 0 0.40094176494401045918 0.077754547875671944923 0 
1.1797525252339040591 0.000267539787774138092 0 0.14964059049064354356 0.12303808689477523097 0 
0.5808379533914844739 0.00322635540176695974 0 0.14839261217964136441 0.15366884559573604219 0 
0.6213517847189156118 0.00086626905417044224381 0 0.090381825983940150548 0.23154451170318368636 0 
1.0682160821883746049 0.0034623091025440351151 0 0.13902993494639948047 0.17236802251048499723 0 
0.45694386881715909343 0.0042538737295567726621 0 0.11334786165144507264 0.18799774798752597049 0 
0.58519157880490935142 0.00322635540176695974 0 0.13669712430034511308 0.17550169164863510529 0 
0.81522565231628929538 0.0038082096339535796356 0 0.17695407704183438446 0.12691067553769908027 0 
0.44199962098127376642 0.0040378273794462373608 0 0.239353745127893619 0.096643289824114617104 0 
1.1234480917355322838 0.0034623091025440351151 0 0.39023690741905087132 0.10277491965127512341 0 
0.67828099866376356797 0.0042418580008625273239 0 0.12715523227074046475 0.15402962685373014495 0 
0.78425836106121271651 0.0038425870677537927664 0 0.093096884474108548835 0.24887316565615105746 0 
0.48824059843897787969 0.0040933036064219148129 0 0.073316448297556430225 0.29209187507051359578 0 
0.63432757967848996117 0.0021017250641991776922 0 0.06554881072257753849 0.34544598430011941304 0 
0.36330200994028805095 0.003234267517464743235 0 0.11665786139707762237 0.1961043787070547717 0 
0.65061573335247002703 0.00049878971732216360706 0 0.42325746273535208575 0.060257834062964490962 0 
0.68461931848423440705 0.0041599496150410524009 0 0.090287796406614759248 0.19961215391351611048 0 
0.51241316052146834714 0.0040029999757937532318 0 0.148635518461189442 0.13511433910159659222 0 
0.58752472850724568598 0.003909822355501013473 0 0.31400795610904008726 0.10595995963906289228 0 
0.42436822706914489878 0.0037743484273426923352 0 0.095276680068881458574 0.24120375331882107361 0 
0.87513092224632449412 0.00395289216515375217 0 0.19642831562675541757 0.11726626617992851054 0 
0.64866262076905567557 0.003197540696625832124 0 0.27885574692314912815 0.094550349573156527994 0 
0.42363765764720007212 0.0036182969464301816334 0 0.12558800439663070359 0.17673176601886389503 0 
0.66057650900488085188 0.0024173679947619279053 0 0.12036217140048163787 0.15560338912744439699 0 
0.60537194489669055031 0.0035637359141875986183 0 0.18496531378505295939 0.10057773205827935659 0 
0.99991366060638564583 0.0034623091025440351151 0 0.10523605597819513102 0.19223701045688068589 0 
0.66439331926002442863 0.0025192553996803241853 0 0.084413216809758828685 0.26489707709626048038 0 
0.62435323735854053595 0.0040884182013823378021 0 0.068873751848321798641 0.39382054104826486052 0 
0.59865842004017810751 0.0015418472813935326596 0 0.058942558430444172424 0.36981577397017101339 0 
0.447222338782560902 0.0037377628678508276021 0 0.10881355458120352264 0.17933714965269145769 0 
0.76172407341461256802 0.0039747191732218203897 0 0.15095593899385306713 0.14654075985088227396 0 
1.2907125988156711305 0.0034623091025440351151 0 0.22533390790850857388 0.085257404413458109937 0 
1.129031645866213962 0.0034623091025440351151 0 0.12025480748546930887 0.1614982825218076179 0 
0.32550201213595547634 0.0039235453026968247076 0 0.070044305035597789755 0.31079744960750016469 0 
0.99898679677413793065 0.0034623091025440351151 0 0.16965986575647554191 0.22806294733039839118 0 
0.5814477380619388347 0.0044047970406643384422 0 0.1324581272305522528 0.15705079918596040467 0 
0.71685287662465346781 0.0040729630358143920077 0 0.094480350666001494675 0.26686783736362751362 0 
0.56006058429770699814 0.0042494368807009050976 0 0.20902714158976165582 0.10399809881612225027 0 
0.36716553851210831372 0.0029380158426069516442 0 0.43507389796104573021 0.066899193433256384789 0 
0.39648757772886406014 0.0045451057379467972239 0 0.13257038805510840129 0.18175224445872359413 0 
0.62155822781830372126 0.00086626905417044224381 0 0.20516600301564824615 0.11790949197790180636 0 
0.72411371682432457142 0.0036934683180564332854 0 0.13707247073604539311 0.1578029748811827504 0 
0.41797177176968408618 0.0038914972342040119249 0 0.29204079757788298233 0.066456598880582681832 0 
0.30705532284346453986 0.0025372001388822783795 0 0.14313853763670128516 0.32992813228176931517 0 
0.32096448224392565285 0.0039108949466868511355 0 0.18193010652116053949 0.10897591359089495167 0 
0.75818001314897043308 0.0043334884849916335825 0 0.11561901657552008105 0.16679607846206861987 0 
0.5502799429611304749 0.0012885264127909124704 0 0.093837301750645973897 0.33180024076760733509 0 
0.3759324933929088508 0.0040029999757937532318 0 0.1621812012521490487 0.12477530976347656066 0 
1.0273981976270558647 0.0034623091025440351151 0 0.31553713300405256126 0.070784874333516226153 0 

41 20
0.0000 0.0000 0.0000 0.0000 0.0000 0.1674 0.0919 0.0000 2.4889 0.0000 0.0000 0.0000 0.0000 0.0000 0.0000 0.0000 1.0000 0.0000 1.0000 0.0000
0.0000 0.0000 0.0000 0.0000 0.0000 0.9355 0.0918 0.0000 1.6202 0.0000 0.0000 0.0000 0.0000 0.0000 0.0000 0.0000 2.0000 0.0000 2.0000 0.0000
0.0000 0.0000 0.0000 0.0000 0.0000 0.2853 0.0153 0.0000 1.8810 0.0000 0.0000 0.0000 0.0000 0.0000 0.0000 0.0000 3.0000 0.0000 3.0000 0.0000
0.0000 0.0000 0.0000 0.0000 0.0000 0.4454 0.0136 0.0000 1.3973 0.0000 0.0000 0.0000 0.0000 0.0000 0.0000 0.0000 4.0000 0.0000 4.0000 0.0000
0.0000 0.0000 0.0000 0.0000 0.0000 0.2029 0.0141 0.0000 0.8902 0.0000 0.0000 0.0000 0.0000 0.0000 0.0000 0.0000 5.0000 0.0000 5.0000 0.0000
0.0000 0.0000 0.0000 0.0000 0.0000 0.6654 0.0995 0.0000 1.2755 0.0000 0.0000 0.0000 0.0000 0.0000 0.0000 0.0000 6.0000 0.0000 6.0000 0.0000
0.0000 0.0000 0.0000 0.0000 0.0000 0.4405 0.0483 0.0000 0.5645 0.0000 0.0000 0.0000 0.0000 0.0000 0.0000 0.0000 7.0000 0.0000 7.0000 0.0000
0.0000 0.0000 0.0000 0.0000 0.0000 0.0535 0.0917 0.0000 0.2691 0.0000 0.0000 0.0000 0.0000 0.0000 0.0000 0.0000 8.0000 0.0000 8.0000 0.0000
0.0000 0.0000 0.0000 0.0000 0.0000 0.1361 0.0063 0.0000 0.3121 0.0000 0.0000 0.0000 0.0000 0.0000 0.0000 0.0000 9.0000 0.0000 9.0000 0.0000
0.0000 0.0000 0.0000 0.0000 0.0000 0.7500 0.0303 0.0000 -0.1331 0.0000 0.0000 0.0000 0.0000 0.0000 0.0000 0.0000 10.0000 0.0000 10.0000 0.0000
0.0000 0.0000 0.0000 0.0000 0.0000 0.6663 0.0586 0.0000 0.4897 0.0000 0.0000 0.0000 0.0000 0.0000 0.0000 0.0000 11.0000 0.0000 11.0000 0.0000
0.0000 0.0000 0.0000 0.0000 0.0000 0.6978 0.0762 0.0000 0.1877 0.0000 0.0000 0.0000 0.0000 0.0000 0.0000 0.0000 12.0000 0.0000 12.0000 0.0000
0.0000 0.0000 0.0000 0.0000 0.0000 0.1866 0.0681 0.0000 0.1652 0.0000 0.0000 0.0000 0.0000 0.0000 0.0000 0.0000 13.0000 0.0000 13.0000 0.0000
0.0000 0.0000 0.0000 0.0000 0.0000 0.4107 0.0636 0.0000 -0.1162 0.0000 0.0000 0.0000 0.0000 0.0000 0.0000 0.0000 14.0000 0.0000 14.0000 0.0000
0.0000 0.0000 0.0000 0.0000 0.0000 0.1742 0.0039 0.0000 1.8098 0.0000 0.0000 0.0000 0.0000 0.0000 0.0000 0.0000 15.0000 0.0000 15.0000 0.0000
0.0000 0.0000 0.0000 0.0000 0.0000 0.0652 0.0874 0.0000 0.1883 0.0000 0.0000 0.0000 0.0000 0.0000 0.0000 0.0000 16.0000 0.0000 16.0000 0.0000
0.0000 0.0000 0.0000 0.0000 0.0000 0.0246 0.0005 0.0000 0.2706 0.0000 0.0000 0.0000 0.0000 0.0000 0.0000 0.0000 17.0000 0.0000 17.0000 0.0000
0.0000 0.0000 0.0000 0.0000 0.0000 0.1218 0.0069 0.0000 0.0042 0.0000 0.0000 0.0000 0.0000 0.0000 0.0000 0.0000 18.0000 0.0000 18.0000 0.0000
0.0000 0.0000 0.0000 0.0000 0.0000 0.8186 0.0799 0.0000 0.2727 0.0000 0.0000 0.0000 0.0000 0.0000 0.0000 0.0000 19.0000 0.0000 19.0000 0.0000
0.0000 0.0000 0.0000 0.0000 0.0000 0.0416 0.0847 0.0000 0.1660 0.0000 0.0000 0.0000 0.0000 0.0000 0.0000 0.0000 20.0000 0.0000 20.0000 0.0000
0.0000 0.0000 0.0000 0.0000 0.0000 0.8558 0.0412 0.0000 1.4540 0.0000 0.0000 0.0000 0.0000 0.0000 0.0000 0.0000 21.0000 0.0000 21.0000 0.0000
0.0000 0.0000 0.0000 0.0000 0.0000 0.5143 0.0732 0.0000 0.4805 0.0000 0.0000 0.0000 0.0000 0.0000 0.0000 0.0000 22.0000 0.0000 22.0000 0.0000
0.0000 0.0000 0.0000 0.0000 0.0000 0.5541 0.0509 0.0000 0.3606 0.0000 0.0000 0.0000 0.0000 0.0000 0.0000 0.0000 23.0000 0.0000 23.0000 0.0000
0.0000 0.0000 0.0000 0.0000 0.0000 0.3342 0.0707 0.0000 0.7579 0.0000 0.0000 0.0000 0.0000 0.0000 0.0000 0.0000 24.0000 0.0000 24.0000 0.0000
0.0000 0.0000 0.0000 0.0000 0.0000 0.7333 0.0170 0.0000 1.1273 0.0000 0.0000 0.0000 0.0000 0.0000 0.0000 0.0000 25.0000 0.0000 25.0000 0.0000
0.0000 0.0000 0.0000 0.0000 0.0000 0.4363 0.0805 0.0000 1.3101 0.0000 0.0000 0.0000 0.0000 0.0000 0.0000 0.0000 26.0000 0.0000 26.0000 0.0000
0.0000 0.0000 0.0000 0.0000 0.0000 0.5800 0.0619 0.0000 1.1337 0.0000 0.0000 0.0000 0.0000 0.0000 0.0000 0.0000 27.0000 0.0000 27.0000 0.0000
0.0000 0.0000 0.0000 0.0000 0.0000 0.5773 0.0998 0.0000 1.2410 0.0000 0.0000 0.0000 0.0000 0.0000 0.0000 0.0000 28.0000 0.0000 28.0000 0.0000
0.0000 0.0000 0.0000 0.0000 0.0000 0.0994 0.0202 0.0000 0.1896 0.0000 0.0000 0.0000 0.0000 0.0000 0.0000 0.0000 29.0000 0.0000 29.0000 0.0000
0.0000 0.0000 0.0000 0.0000 0.0000 0.6826 0.0872 0.0000 1.8258 0.0000 0.0000 0.0000 0.0000 0.0000 0.0000 0.0000 30.0000 0.0000 30.0000 0.0000
0.0000 0.0000 0.0000 0.0000 0.0000 0.6406 0.0358 0.0000 0.3704 0.0000 0.0000 0.0000 0.0000 0.0000 0.0000 0.0000 31.0000 0.0000 31.0000 0.0000
0.0000 0.0000 0.0000 0.0000 0.0000 0.9620 0.0200 0.0000 -0.0114 0.0000 0.0000 0.0000 0.0000 0.0000 0.0000 0.0000 32.0000 0.0000 32.0000 0.0000
0.0000 0.0000 0.0000 0.0000 0.0000 0.8019 0.0476 0.0000 0.6576 0.0000 0.0000 0.0000 0.0000 0.0000 0.0000 0.0000 33.0000 0.0000 33.0000 0.0000
0.0000 0.0000 0.0000 0.0000 0.0000 0.5967 0.0596 0.0000 0.5422 0.0000 0.0000 0.0000 0.0000 0.0000 0.0000 0.0000 34.0000 0.0000 34.0000 0.0000
0.0000 0.0000 0.0000 0.0000 0.0000 0.7361 0.0518 0.0000 2.7752 0.0000 0.0000 0.0000 0.0000 0.0000 0.0000 0.0000 35.0000 0.0000 35.0000 0.0000
0.0000 0.0000 0.0000 0.0000 0.0000 0.9100 0.0590 0.0000 0.3535 0.0000 0.0000 0.0000 0.0000 0.0000 0.0000 0.0000 36.0000 0.0000 36.0000 0.0000
0.0000 0.0000 0.0000 0.0000 0.0000 0.8383 0.0489 0.0000 2.3904 0.0000 0.0000 0.0000 0.0000 0.0000 0.0000 0.0000 37.0000 0.0000 37.0000 0.0000
0.0000 0.0000 0.0000 0.0000 0.0000 0.9002 0.0552 0.0000 1.5316 0.0000 0.0000 0.0000 0.0000 0.0000 0.0000 0.0000 38.0000 0.0000 38.0000 0.0000
0.0000 0.0000 0.0000 0.0000 0.0000 0.4742 0.0690 0.0000 1.3489 0.0000 0.0000 0.0000 0.0000 0.0000 0.0000 0.0000 39.0000 0.0000 39.0000 0.0000
0.0000 0.0000 0.0000 0.0000 0.0000 0.6226 0.0843 0.0000 0.8932 0.0000 0.0000 0.0000 0.0000 0.0000 0.0000 0.0000 40.0000 0.0000 40.0000 0.0000
0.0000 0.0000 0.0000 0.0000 0.0000 0.5476 0.0081 0.0000 1.1742 0.0000 0.0000 0.0000 0.0000 0.0000 0.0000 0.0000 41.0000 0.0000 41.0000 0.0000
