# Supplementary material for: Fluctuations of the transcription factor ATML1 generate the pattern of giant cells in the Arabidopsis sepal
Source: eLife. 2017 Feb 1;6:e19131. doi: 10.7554/eLife.19131 (PMC5333958; doi:10.7554/eLife.19131)
Supplement: Source code 2. — Scripts for the analysis and representation of the simulation results are also provided. See readme files within the different folders for further information. DOI: http://dx.doi.org/10.7554/eLife.19131.048 [file elife-19131-code2.zip › Source_code_2/sepalTissue/InitFiles/idealtemplate1/ideal_elongated2_ic_2.init~]

59 209 151
0 45 39 146 126
1 52 16 147 70
2 16 42 33 7
3 20 38 123 142
4 15 -1 66 137
5 28 -1 49 44
6 44 40 101 120
7 1 29 38 148
8 49 22 55 52
9 22 20 78 67
10 50 56 90 75
11 29 56 148 90
12 -1 9 79 103
13 43 39 25 85
14 58 55 133 1
15 39 36 20 85
16 52 34 34 32
17 58 12 1 48
18 18 38 142 42
19 42 8 7 21
20 19 46 141 124
21 -1 5 102 45
22 21 18 59 119
23 -1 25 69 121
24 18 57 42 26
25 -1 4 76 58
26 24 -1 0 46
27 28 -1 82 49
28 46 -1 124 143
29 3 36 132 9
30 38 13 107 123
31 3 -1 24 17
32 18 53 59 26
33 21 -1 150 108
34 39 2 25 112
35 -1 32 87 77
36 45 55 126 5
37 11 42 100 134
38 -1 44 83 117
39 21 35 108 19
40 48 27 29 31
41 3 24 17 132
42 17 16 15 22
43 -1 44 83 92
44 53 34 95 81
45 -1 4 139 71
46 25 53 73 116
47 43 54 111 12
48 49 30 14 36
49 28 19 44 99
50 55 12 1 5
51 57 0 54 149
52 7 48 104 74
53 -1 35 121 118
54 30 41 68 125
55 51 13 107 43
56 27 16 70 40
57 28 20 99 78
58 38 51 11 107
59 10 1 93 38
60 -1 42 134 21
61 11 44 92 16
62 50 0 75 41
63 19 18 98 141
64 5 32 6 77
65 47 40 96 10
66 25 26 113 69
67 -1 23 65 109
68 17 26 22 113
69 26 -1 97 13
70 51 30 18 14
71 38 57 42 11
72 51 2 80 18
73 -1 40 120 8
74 15 58 37 3
75 9 -1 63 66
76 31 34 95 32
77 -1 24 144 17
78 -1 5 77 2
79 15 37 86 37
80 -1 47 110 10
81 10 29 38 140
82 29 50 105 90
83 33 14 106 60
84 -1 37 28 86
85 31 16 147 15
86 52 56 39 34
87 -1 40 10 72
88 21 46 119 62
89 -1 23 109 53
90 23 22 127 55
91 11 14 60 100
92 57 34 81 88
93 19 -1 44 115
94 5 23 45 145
95 43 3 9 4
96 45 50 105 146
97 43 2 47 25
98 41 54 12 23
99 -1 54 58 136
100 26 -1 135 97
101 28 22 78 94
102 4 54 111 58
103 47 58 128 48
104 1 27 29 129
105 -1 8 122 135
106 48 33 106 104
107 23 -1 53 127
108 24 37 130 0
109 20 19 98 99
110 -1 35 118 84
111 17 25 113 116
112 -1 8 122 64
113 2 41 68 47
114 48 12 74 57
115 45 12 5 50
116 16 26 22 114
117 23 49 55 145
118 20 13 67 123
119 28 -1 94 82
120 24 36 132 130
121 -1 40 72 8
122 24 -1 46 144
123 58 37 37 133
124 45 10 50 140
125 7 12 35 74
126 19 -1 115 124
127 11 33 16 60
128 55 36 20 89
129 -1 26 13 69
130 26 8 114 135
131 3 -1 91 24
132 55 37 89 133
133 57 53 26 81
134 12 10 50 57
135 7 33 131 104
136 14 42 33 100
137 50 39 112 146
138 -1 9 103 110
139 17 53 116 61
140 57 56 88 54
141 1 52 129 39
142 48 10 57 93
143 9 58 3 128
144 5 49 145 6
145 27 14 40 31
146 2 30 18 68
147 15 -1 137 86
148 4 3 4 91
149 0 2 80 41
150 46 18 119 141
151 46 -1 143 56
152 48 1 93 29
153 50 2 41 112
154 11 -1 134 30
155 21 -1 62 150
156 20 18 142 98
157 -1 35 108 84
158 11 -1 30 27
159 53 31 61 95
160 32 30 36 125
161 41 6 23 138
162 -1 5 2 102
163 44 7 131 101
164 56 0 75 54
165 11 -1 27 92
166 35 25 121 73
167 -1 22 94 127
168 22 13 67 52
169 -1 4 76 139
170 6 54 136 23
171 47 12 48 35
172 1 56 148 39
173 49 13 52 43
174 -1 8 21 64
175 -1 37 0 28
176 36 37 89 130
177 46 -1 56 62
178 -1 6 136 51
179 43 36 85 9
180 44 33 16 131
181 9 -1 79 63
182 45 29 140 105
183 16 14 40 33
184 49 51 43 14
185 57 51 149 11
186 51 0 149 80
187 47 7 35 96
188 9 15 66 3
189 17 31 61 15
190 -1 6 51 87
191 -1 23 45 65
192 7 40 101 96
193 32 41 125 138
194 52 31 32 147
195 43 4 4 111
196 49 32 6 36
197 55 39 126 20
198 16 8 114 7
199 4 -1 91 71
200 35 53 73 19
201 -1 44 117 120
202 21 53 19 59
203 9 47 128 110
204 43 41 12 47
205 48 14 31 106
206 32 6 138 87
207 27 52 129 70
208 56 34 88 34

151 3
-3.477407162711225741 -4.1853654554657069298 0 
-4.6225907202213729619 -1.8051631697881336258 0 
8.7599131203956623892 -2.4334238340336269424 0 
-6.5825968869183428822 -2.6358401937729785125 0 
1.1343438098327947028 -3.8100801941868547296 0 
-3.7970632803545565359 -1.5146211394700810349 0 
7.2848403638409813254 -1.6898182243570150085 0 
-4.2143760790488196122 3.6444444982698036561 0 
-9.6530415298889469256 -0.14947089469193802769 0 
-0.45978469150725087555 -3.6050608316568899525 0 
-8.5942349255349412829 -1.1050790093488693788 0 
3.3068232820571497044 0.63741058674914130577 0 
2.7251246966025566287 -2.9345119620432522645 0 
-1.2704588452751612859 4.6054273077780658596 0 
4.7127362529772698352 -1.0314217283924105306 0 
-1.0285918593630707374 2.9918957953104938774 0 
-7.5994050067344121047 1.6848486654526837469 0 
-1.1692689766146564523 -4.8702161635864307243 0 
3.4014737440317839301 -1.0520067113919888691 0 
3.2155595137313661702 3.6284530553507852169 0 
-1.6591349500083791835 -2.6217721919631582495 0 
-5.5969000364753682675 3.5390769639692472026 0 
-1.9886307811398253875 3.7808361044277494223 0 
3.9774403674544767107 -2.9952001810436414964 0 
0.054187330203833553033 -4.8137202530440124093 0 
1.1559287413703855929 -2.2094231654368003959 0 
3.4270103368489741591 2.2805822948980232212 0 
-8.721063113067893724 2.7562053471536489546 0 
-4.1856473042862383238 -3.9439728741280561941 0 
-3.3803300176468256133 1.0574322421351980417 0 
-8.4220986108533111292 2.8830739553649555873 0 
-4.0504647936491471327 1.7207345810772893824 0 
-0.44177758396398608687 1.9006093187456178928 0 
-4.1292519688283384482 2.8188135824120337247 0 
-0.15515687262492861009 1.4303596718038689151 0 
-6.7283497685445619041 -0.88847269176129028967 0 
5.3592055429122673615 -1.6064548586672982022 0 
-4.7913452085467165276 -3.0365308518087159584 0 
-2.3304646729387790138 -0.10793522089413440379 0 
-1.1017069150628326923 0.86507473883932706205 0 
-3.1886692056892118607 2.2927294946441798551 0 
1.319516925940958485 -0.6642106890311855194 0 
4.2333137590727352162 1.8903995858100359762 0 
5.1106534050832745919 -0.70872145488092386234 0 
8.7114473870975590586 1.6083015125984143623 0 
9.4056747447910140636 -2.0110880879470776073 0 
-3.2640272171886950403 -4.8320358338328466274 0 
2.23867659558821952 -2.3945545669894645613 0 
-5.8373025100536182208 -1.6759334342192309109 0 
9.7890437801795791017 1.2978041242554532175 0 
-3.5093336529412102465 -1.018174681680176441 0 
6.0413628106788994643 -3.4640660613179994343 0 
6.542449455712394446 -0.39683747301896571402 0 
9.4375999978586868622 -0.80350988989151606035 0 
1.7349623979835255838 0.80544879984497519398 0 
7.8701802727169019036 -0.88096208480488846781 0 
6.2142411406471556035 3.8503429352874030123 0 
-4.8421864618869649988 -0.028457375519243609946 0 
3.776176141383855267 -4.0797769159984706988 0 
3.913647579350971295 2.975233489401092335 0 
-6.0696829902936153545 2.1815571292167454942 0 
0.3625607095777264588 3.0953635529801806214 0 
5.3152522368487629123 3.9620198277539055987 0 
-7.954592826386604365 -3.1320037178478816742 0 
-5.9810772449943332418 4.1094289044425451607 0 
9.8925229089559874041 -1.7814071671231537231 0 
-7.0789619477792058433 -3.1599061823316039188 0 
6.5770497388164432806 0.58730477777882239554 0 
3.2127293449583076423 -1.8809633388279676236 0 
-0.87702925537792575383 4.5495521246490353562 0 
-1.9955593656330519181 2.2954791817134614362 0 
2.3182534701574728508 -4.7432713539759516763 0 
-9.2924323413230869306 -0.71290456470811136569 0 
1.5721751836703579119 3.8415689493337654703 0 
-5.8798307731422587707 -0.0071829774017262582736 0 
0.37069765307778862473 -0.094691179640468345347 0 
3.510117889263148605 -4.4594820837217055143 0 
7.5880350342553333221 -2.4473182869916669802 0 
7.8291117820560698348 0.82681178754808315468 0 
-8.3327800097165578563 -3.0294683804908091318 0 
2.2237054575384789246 -0.56634362926111891934 0 
1.9920152206843630971 2.0712588575339618835 0 
10.048571949480761489 0.99084799927124300734 0 
-9.7423604451548815319 1.4187353013431809323 0 
2.0312536873765552059 4.8865722494971084444 0 
-0.81613083510028960887 -2.8590047377721954369 0 
-4.851379181750528069 -3.6250452284686520699 0 
6.6093575697577229278 -2.7255520537145487836 0 
1.2899664235763366182 1.3830294797004918372 0 
-2.8127547009358138119 -2.8254958332887190053 0 
-0.098729763021146804691 -0.084819165878080055032 0 
1.2476481041625522295 -4.5711476499571794818 0 
-8.7993407820178450862 1.8605798864012199623 0 
-3.7639419652513144143 0.3203562706628637069 0 
8.8281968288682133306 0.33726832860821914784 0 
0.9960064791769474013 2.4509004439040165124 0 
-7.76830822027122192 -0.84476650002833997277 0 
-3.3893681877448966766 4.4986028546395395722 0 
6.3493895825452915105 2.1755868877574204845 0 
8.1106751235461089777 1.4694241296625285553 0 
-5.9434596369951817607 2.4478445972068447745 0 
-8.4422474581738402577 0.31632458237344618368 0 
9.0473907297461302335 -2.366662350159168593 0 
-8.8117733207103192683 -2.246680739784182812 0 
-6.5858241647099733385 0.57059029903848257348 0 
-1.4633656219209916216 -0.9200431428770715625 0 
-5.2346349733640629154 1.7717343255272326452 0 
4.3390913042193863802 0.54050332208450901916 0 
3.8467139085036055057 4.0034573474145425109 0 
9.9265128779559752559 -1.2342212868271051907 0 
-8.4375311756686190989 -1.8839064062427390844 0 
2.1449418120663277243 -3.5166936857357717905 0 
0.49442452641702122618 -1.3862659136819763805 0 
-1.1631019259344961281 4.0477028938161181415 0 
-3.6292923554253038176 3.8719635110555632451 0 
8.1437606943942455473 2.5371273114361727608 0 
0.6956718982809969587 3.5694999190448619686 0 
-9.9366856826061891184 1.0684377696161249105 0 
1.4787463349935592305 4.8525586058084115848 0 
5.1519270818924747246 2.9471590527727498099 0 
-9.443529054902963793 0.29831991410809843845 0 
0.82040575435740392685 4.5629974527390881889 0 
-5.6099885637496660351 4.3870910511183378588 0 
5.5170305458155368683 0.88192517143089810272 0 
7.0442993842034438146 2.9694501285284840009 0 
4.8798996167816053315 -2.1232051286661763889 0 
-1.7204292153589428871 -1.9059064105774656817 0 
8.9786351817304002054 -0.58838592761319852276 0 
-6.7776887770667562094 -2.3136927001682128235 0 
-2.2300912163285646628 1.0750844087389597181 0 
-2.5939561368855894585 -4.1456531995870644636 0 
-7.4475740132658883041 0.71844649996514164947 0 
-1.8133881287197586296 -4.2252616067285426737 0 
-4.0090077667954631124 -2.7171375091595613149 0 
-6.3834718547142443867 3.0151303663022681611 0 
-3.8479906499015066323 4.3758573089073733442 0 
4.3770075022487997529 -3.7539202129495365945 0 
-5.985811905046570125 -3.5078180914148262559 0 
5.0774429376406615688 -2.5562403566382010389 0 
2.8550470950575239648 -4.7259514643638924625 0 
-2.3284517717139530113 -0.72457866691658578961 0 
6.300407748136602315 2.6772824719798000714 0 
5.1911580956880172266 1.7586957349135037276 0 
6.7093338796032977456 3.5976033347700058229 0 
-1.7192231109847753157 -5.0891218611807342853 0 
7.8348100275805157011 -1.4223146209672585805 0 
-0.97500740850347011879 -1.4253993886563594007 0 
-1.5116546875562650865 2.3684049206562116652 0 
-1.0642870219513822505 0.30715865438323874947 0 
2.671614162312986096 0.51468061110165608252 0 
4.7512910700964230415 4.0229059095748356256 0 

209 1 5
0.49485641123782875272 0.0034623091025440351151 0 0.17316226915089172333 0.12799112633658873972 0 
0.23225202623512503086 0.0042494368807009050976 0 0.10644296378760968735 0.2360748305651796386 0 
0.59233585693686618967 0.0015418472813935326596 0 0.058942558430444172424 0.36981577397017101339 0 
0.62089512080462871957 0.0039534678844770189746 0 0.26107245724720917757 0.087069993256834093964 0 
0.66095393336772545467 0.0042371366549722299516 0 0.16726885160888105286 0.12379483573385517692 0 
0.68463359224837838646 0.003733194046298718774 0 0.10914208099484044856 0.16660368213444984309 0 
0.5886498860526413468 0.0018958522927148794158 0 0.14074147621843544065 0.16491600780434542695 0 
0.72405352879321038806 0.0036934683180564332854 0 0.13707247073604539311 0.1578029748811827504 0 
0.74985372816991069378 0.0036754684575820133902 0 0.089762225770606232644 0.22107814085037510998 0 
0.64873753951792989536 0.0040563902368451190336 0 0.22512293050184836729 0.083294217139507020775 0 
0.22045138164574229478 0.0020752282685986677552 0 0.30218094963090486038 0.1134694315459156555 0 
0.56993963509906520049 0.0020752282685986677552 0 0.42024936906396936909 0.070792398610554502225 0 
0.72069269085928755469 0.003663457987885953334 0 0.14175170540278853037 0.15330013070958203869 0 
1.101067359028749415 0.00090322197149970376729 0 0.17693797517272896735 0.13399978897544723155 0 
0.71272246388486681923 0.0039398649613220076277 0 0.19736187876941466146 0.11863840292395051723 0 
0.42322908410291271153 0.0037743484273426923352 0 0.095276680068881458574 0.24120375331882107361 0 
0.35013835428875028644 0.0047187478097760115689 0 0.2509513572797521519 0.11715152705419729084 0 
0.56107218490023713642 0.0043461564443904266916 0 0.20869990231233903621 0.11670972816195142319 0 
0.48409563492460910838 0.0038859545949184158033 0 0.14120105313506919886 0.21222879698201352339 0 
0.72072515430888650645 0.0039468932886266207966 0 0.16563662353699884489 0.11713981555129965306 0 
0.48037617945581234657 0.00315969465196772872 0 0.14387743154564888726 0.13162201175279705789 0 
0.36790372726257158931 0.003913377976695365211 0 0.15426371447212314236 0.13056074000478648522 0 
0.64545560371198906768 0.00049878971732216360706 0 0.29172735989238884891 0.094540741593102481377 0 
0.8335930889720573056 0.0038944461482257569478 0 0.23541584704576018483 0.078924193149071272813 0 
0.47387135538668218038 0.0038859545949184158033 0 0.33949166033916844398 0.13438608168088336803 0 
0.31959517098711953675 0.0025502332028790679862 0 0.15173692511491823631 0.14211034622872908972 0 
0.5405478420690537078 0.0015671386923506963433 0 0.163769450309835779 0.13906641244659193046 0 
0.32220881014817331911 0.0038960968228527745674 0 0.16988401707827607834 0.11211106283063472511 0 
0.49881824002797731099 0.0044360045335674709241 0 0.06203578472045580966 0.29285432947441880636 0 
0.80992934926328097323 0.0038082096339535796356 0 0.17695407704183438446 0.12691067553769908027 0 
0.66310087246133231353 0.0025192553996803241853 0 0.084413216809758828685 0.26489707709626048038 0 
0.65741274851588304973 0.0016572371537609184838 0 0.16167955495392161147 0.14493145457590664305 0 
0.51131023479126247455 0.0039583475550620320083 0 0.23134556307216250226 0.1642181167064145908 0 
0.46866061203512165978 0.0042538737295567726621 0 0.067743954551500173977 0.29696434047274161694 0 
0.64817144464225040501 0.003197540696625832124 0 0.27885574692314912815 0.094550349573156527994 0 
0.5154494085600043185 0.0045620484149680156499 0 0.19297203495415074515 0.10305427179584313035 0 
1.175665341538225217 0.0034623091025440351151 0 0.11032019873249346298 0.19934508170488005052 0 
0.4737219302902256346 0.0040990000662145939167 0 0.12979419698899263835 0.16492546153695997191 0 
0.29694039644714353976 0.0034799767835185999032 0 0.13934065268847137253 0.16982376174218233311 0 
0.44485467481200541284 0.0042538737295567726621 0 0.11334786165144507264 0.18799774798752597049 0 
0.55190674485556423523 0.0039672538042233090536 0 0.15450779129452885119 0.13680834560330651373 0 
0.61699240939589039545 0.003696964004035793467 0 0.14881098497777617284 0.15196263855276895272 0 
0.75817717585148181048 0.0039747191732218203897 0 0.15095593899385306713 0.14654075985088227396 0 
0.64497008800702992914 0.0042240477266840574175 0 0.17480210961461736807 0.13161799848870461838 0 
0.56724337771996213853 0.0012885264127909124704 0 0.16832046653394006075 0.22367270260501914692 0 
0.32339947877383606878 0.0040029999757937532318 0 0.1621812012521490487 0.12477530976347656066 0 
0.47358182068055620917 0.0029380158426069516442 0 0.49673434289418738619 0.056874367412157247892 0 
0.48766009733296322715 0.0040933036064219148129 0 0.073316448297556430225 0.29209187507051359578 0 
0.50739738241864551505 0.0039948283620407738434 0 0.1412099783391923824 0.148965722953934121 0 
0.36006974249546874756 0.0041209582860402185073 0 0.19582788530587658116 0.093397800654928225805 0 
0.43681077502623438802 0.003234267517464743235 0 0.1597702308294696727 0.14863416695265699308 0 
0.50422560411833849958 0.0041119085485091947177 0 0.14121560409309946715 0.32697293028546464688 0 
0.50569033561042231462 0.003752698354511175248 0 0.21915382761224033725 0.10637433836256163233 0 
0.43739814936668741652 0.0039519961424319457327 0 0.2641048348941648638 0.073093840410112090322 0 
0.99860127626384065369 0.0034623091025440351151 0 0.10523605597819513102 0.19223701045688068589 0 
1.0377022000572913019 0.00037763306075534123617 0 0.071367660086628106897 0.36893222946270443074 0 
0.5590231189028878056 0.0042494368807009050976 0 0.20902714158976165582 0.10399809881612225027 0 
0.467614036247887499 0.0040569998839981432845 0 0.258353787313765626 0.072323695871490858988 0 
0.52959633425317875766 0.0025372001388822783795 0 0.22605108553234284918 0.13722339951010992243 0 
0.82307899317710320197 0.0038442226560646513937 0 0.26580432977057411037 0.077483519149459889608 0 
0.5440196372068557551 0.0040864310847870096224 0 0.17406609554229909853 0.11016859227291615764 0 
0.66748315384857881405 0.0042178202587011982133 0 0.16282761674975107513 0.14895093906625334057 0 
0.63753332963069320183 0.0020752282685986677552 0 0.24758738703402133341 0.12497292292945527681 0 
0.33637096775204244903 0.0029340615904186479607 0 0.44084329570082864125 0.057415477563101065261 0 
0.60172776176959608119 0.0026183635902051155368 0 0.16222685962133870374 0.12143829399150363191 0 
0.51002768485107674579 0.0044818104900282273312 0 0.14510599987613448381 0.15581259044469450425 0 
0.43284431591773603332 0.0037377628678508276021 0 0.10881355458120352264 0.17933714965269145769 0 
0.43679829672373171601 0.0040591637873835118705 0 0.15760591971562568081 0.1210947004677499772 0 
0.48193838722279441766 0.0037377628678508276021 0 0.09530635040614825193 0.21094758869915292143 0 
1.1310250607731093808 0.0034623091025440351151 0 0.068780229789872263102 0.27520722275759590403 0 
0.62340192302924579693 0.0040884182013823378021 0 0.068873751848321798641 0.39382054104826486052 0 
1.1228969391063696737 0.0034623091025440351151 0 0.39023690741905087132 0.10277491965127512341 0 
0.62273811919951516103 0.0041681940339226807024 0 0.13176705501500057816 0.25114471680021499544 0 
0.35996470576577843659 0.0041605965218559828184 0 0.15127762869315883321 0.1383501651991894954 0 
1.0382483974077494349 0.0034623091025440351151 0 0.20773330968870948321 0.10868101082655663714 0 
0.49783910119725538479 0.0041548292402182164865 0 0.12372251953343343933 0.17844373714985642398 0 
0.99822542777427192284 0.0034623091025440351151 0 0.27141663535109278316 0.10200262211047712857 0 
0.38859616969751176185 0.0042386704573476137112 0 0.14494396388575411794 0.16511800115706623537 0 
0.63093968434025737846 0.0037904814302014504766 0 0.16848529675943660355 0.12019896638972772662 0 
0.42338062593245850973 0.0040378273794462373608 0 0.239353745127893619 0.096643289824114617104 0 
0.53483150244524291228 0.0037844334620563625966 0 0.13624682422233608259 0.16375544238277628395 0 
0.42378634610377380332 0.0043868201704355749837 0 0.24200418598816464399 0.081214786990234572039 0 
1.0184545447361905701 0.0034623091025440351151 0 0.23028638639444312664 0.10330849264619963723 0 
0.52602443665132347927 0.0039165240365669059738 0 0.20141851415838185613 0.10525792724436758285 0 
0.39316051220149383916 0.0033972641499385690389 0 0.19547972493847609599 0.11652307023784284901 0 
0.48738744782921339382 0.004663452631927511409 0 0.11512347014654794597 0.20554791164433386386 0 
0.58747968901985914147 0.003909822355501013473 0 0.31400795610904008726 0.10595995963906289228 0 
0.49992937196933695532 0.0041362092950889203791 0 0.12851916829431048184 0.1658648799467404289 0 
0.90331308722157999114 0.0034623091025440351151 0 0.095210664792312868498 0.21672975875554820191 0 
0.45777266891634699197 0.0040591637873835118705 0 0.16386701522409308218 0.1139225499041731926 0 
0.64915850991863555119 0.0033301964253543998168 0 0.15663317088590589243 0.12070337738714918829 0 
0.18149946484217255316 0.0040990000662145939167 0 0.1764190582647272576 0.12698216638438650228 0 
0.56783939961727802892 0.0044232436785025452605 0 0.13774319434337356505 0.32823200139023606114 0 
0.77811686363469312333 0.0039018774847516192635 0 0.07640571369134958879 0.24454347920111516035 0 
1.1008589685448135764 0.0034623091025440351151 0 0.16399655001543697597 0.12195978736091937777 0 
0.77942232614924211731 0.0038425870677537927664 0 0.093096884474108548835 0.24887316565615105746 0 
0.43751533259651231855 0.0039556635168869463265 0 0.3034869690448315227 0.079416711775205636736 0 
0.50515241213080896987 0.0031489564263160237795 0 0.32403445827150489933 0.083206604017887722535 0 
0.62506410806165813021 0.0041878585258132055083 0 0.083214752150841980738 0.23558732712441923796 0 
0.40502125072308353682 0.0025502332028790679862 0 0.11550646288306838649 0.17420715552331997311 0 
0.27753772340530075136 0.0026813311878133715312 0 0.11189311425167051961 0.17479068664407915179 0 
0.65538643314220712544 0.0015306349501129424325 0 0.15365166912924205223 0.11625401049774784779 0 
1.1010407221492459762 0.0034623091025440351151 0 0.1121927753314795051 0.18067171940832685295 0 
0.68438383572868255467 0.0026994110319799404819 0 0.15888851893344083099 0.15003860233089144627 0 
0.62110900824268688858 0.00086626905417044224381 0 0.090381825983940150548 0.23154451170318368636 0 
1.0593314804600590939 0.0034623091025440351151 0 0.1239988309212707307 0.15447663066666017517 0 
1.1645556694833214539 0.00032379435703873621962 0 0.085889729611319257097 0.25733092683163505399 0 
0.30932837593154377531 0.0040554954426213415952 0 0.11533597257301116124 0.16408710213308597137 0 
0.47118168932692944262 0.00338429312012592182 0 0.16647422025579527993 0.14495430473971332441 0 
1.0557418887390357387 0.00062144083162920767723 0 0.10615784711663692197 0.18086246225692337308 0 
0.35414754870260617414 0.0038914972342040119249 0 0.29204079757788298233 0.066456598880582681832 0 
1.1269795243840710075 0.0034623091025440351151 0 0.12025480748546930887 0.1614982825218076179 0 
0.3586746294718386463 0.0040289195486733911725 0 0.14452651542601024914 0.12877652105611320232 0 
0.61309185187123027561 0.00091754287669374400005 0 0.067110464592491411717 0.36778168827764029514 0 
0.47196291625161557182 0.0044043351096792237101 0 0.14437291592860229672 0.16554981018697248474 0 
0.36264063572739141383 0.003234267517464743235 0 0.11665786139707762237 0.1961043787070547717 0 
0.76016987570200644786 0.0035896342687944940084 0 0.098735545179880340738 0.22512204200713029079 0 
0.36463671411495429675 0.0025943236019170604068 0 0.25863503834588735808 0.080922790752786757928 0 
0.54865047776353947917 0.0047476719680280840899 0 0.13577954236170086677 0.14210472228389442462 0 
0.9929590181781697833 0.0034623091025440351151 0 0.11314056017799907494 0.15803852474434343378 0 
0.39392728961651463093 0.00338429312012592182 0 0.18071736717773848047 0.1269216294397895739 0 
0.48239927222503914406 0.0041752349373483498701 0 0.098291193546544350368 0.21536811909088929284 0 
1.0898365072457005809 0.0034623091025440351151 0 0.17195832254679518925 0.13579918683232644616 0 
0.46267020291406690813 0.0040378273794462373608 0 0.17856065137885226979 0.13780650266502314505 0 
0.64593770178101994617 0.0031882276541592658933 0 0.10703033701293364344 0.18603675452738624441 0 
0.72030074166366209187 0.0048325070237791936667 0 0.20806450687672267685 0.11580538965072956215 0 
0.72396835650473789769 0.0042963398153073387165 0 0.064613296150321200551 0.27904041764305476114 0 
0.82726132564669641045 0.0038142532242330935525 0 0.1273041450238659722 0.1753413522237637634 0 
0.57894614698858026802 0.00322635540176695974 0 0.14839261217964136441 0.15366884559573604219 0 
0.21558879459693314207 0.0041599496150410524009 0 0.18657570270040549354 0.10309006371367845922 0 
0.40834222818017679169 0.0026813311878133715312 0 0.10082981188580433796 0.19622262519155192484 0 
0.65732317093986414314 0.0016572371537609184838 0 0.10974317766633528981 0.1904389593905311262 0 
0.58246655999918772739 0.00322635540176695974 0 0.13669712430034511308 0.17550169164863510529 0 
0.64745757606643816739 0.0043639147755402969003 0 0.16838770765878433022 0.30195699602030512398 0 
1.0411433087362049754 0.00024068392743910278298 0 0.14420174331950244562 0.1491039305279145688 0 
0.45338396071243813878 0.0037008174905534506338 0 0.12378086376112162892 0.18000810884207182894 0 
1.0868146947244599065 0.0034623091025440351151 0 0.10731675815306156163 0.18945354868295413708 0 
0.71669557910769110531 0.0040729630358143920077 0 0.094480350666001494675 0.26686783736362751362 0 
0.37767501423411803385 0.0037880346147925944567 0 0.1422577152954002111 0.15835910792874649533 0 
0.36516530153052823016 0.0029380158426069516442 0 0.43507389796104573021 0.066899193433256384789 0 
0.42425299467140697995 0.0041119085485091947177 0 0.17235395493588281934 0.29687576845215501997 0 
0.62146635555608864543 0.00086626905417044224381 0 0.20516600301564824615 0.11790949197790180636 0 
0.58072649620400151882 0.0044047970406643384422 0 0.1324581272305522528 0.15705079918596040467 0 
0.2386802212096468534 0.0026550360292743623893 0 0.15365256722036071957 0.1566579543819459075 0 
0.35749299391031891249 0.0025943236019170604068 0 0.30037313924530167908 0.069891849255865612367 0 
0.60034119463818591544 0.0041886800928313061912 0 0.10708286809969558284 0.18934941265229171536 0 
0.58499952401339483377 0.00091754287669374400005 0 0.090506586150227830156 0.27152361050207968196 0 
0.62695853330757589372 0.0043876123139655635527 0 0.17565007867905743644 0.11897881161586625065 0 
0.55549909533634178604 0.0038805609786694570187 0 0.14246186342079636411 0.15393903970398140069 0 
0.42079503521808342414 0.004653823349668133498 0 0.13058680323915336507 0.24777082037646327994 0 
0.64006093141987197015 0.00049878971732216360706 0 0.42325746273535208575 0.060257834062964490962 0 
0.36507450021338122559 0.0045641237087156467239 0 0.069971669646687245647 0.26816587441675959758 0 
0.52781938692886720688 0.0038875512561341576609 0 0.25737045307629363711 0.088954416170895916904 0 
0.6145969837120208723 0.0043347709620903066702 0 0.17302610824766698205 0.16571045848955823221 0 
1.130907073403004004 0.0010622577612574039471 0 0.10258894295859286028 0.20596307870675437113 0 
0.31577744116253458895 0.004325721917042178559 0 0.066431549911156156929 0.30099286866742031021 0 
0.66956100909990889924 0.0029707227288739992098 0 0.34137224026345514005 0.075747670234431921377 0 
1.2816989097806688047 0.0034623091025440351151 0 0.22533390790850857388 0.085257404413458109937 0 
0.22285323770824427836 0.0036101185618315810924 0 0.1653589619639930508 0.13262634503809897502 0 
0.54933660118919436233 0.0012885264127909124704 0 0.093837301750645973897 0.33180024076760733509 0 
0.44710733362635701749 0.0039108949466868511355 0 0.24535477379216072413 0.080454069517526274891 0 
0.63326316184575404122 0.0044587918956128886824 0 0.071058869504878163781 0.27365735887191572351 0 
0.1878347948566763681 0.0037904814302014504766 0 0.16786976956864499422 0.12264374472340844324 0 
0.60048804483518813946 0.0018958522927148794158 0 0.15291530783537038429 0.15832118460613028854 0 
0.99894729631170886552 0.0034623091025440351151 0 0.16965986575647554191 0.22806294733039839118 0 
0.68705561370969125967 0.0035845510861835152422 0 0.13570707805007706237 0.16487282006587264394 0 
0.66588089411095441328 0.0042418580008625273239 0 0.12715523227074046475 0.15402962685373014495 0 
0.63289597396078478564 0.0015306349501129424325 0 0.18201082007552199515 0.098587811429907204475 0 
0.66389764023618136335 0.0044887554349361804759 0 0.21825372933297232381 0.084514448180123047383 0 
0.46122694844677947223 0.0040029999757937532318 0 0.148635518461189442 0.13511433910159659222 0 
0.62756427028040706606 0.002597903816484985022 0 0.159757181423267558 0.11744192287342043735 0 
0.66867443677766413845 0.004659694516666462033 0 0.2139750259654211173 0.11299478302113230566 0 
0.35638566692176276707 0.0037325703369545711746 0 0.40094176494401045918 0.077754547875671944923 0 
0.77061283436330296759 0.0038934588386249310323 0 0.14632317050399162861 0.13955152297701770014 0 
0.53284403919287381957 0.0045479954793516694581 0 0.20685119576049645906 0.092586957926874866032 0 
0.39402741712659522522 0.0033972641499385690389 0 0.15233332853523512407 0.15620311837418607293 0 
1.0634191731660338487 0.0034623091025440351151 0 0.13902993494639948047 0.17236802251048499723 0 
0.5346526220074526714 0.004325721917042178559 0 0.096383312389159453426 0.19184510327154377651 0 
1.0310768249292865395 0.00057960157374880346814 0 0.098633456939220862103 0.20235838089849178534 0 
0.52366579141515312568 0.0038114665243923536581 0 0.11071289637267499317 0.21226516116155480507 0 
0.67432412526788254592 0.003504731451757059791 0 0.12346825978505038268 0.18590109794414744204 0 
0.26371126235888320277 0.0041548292402182164865 0 0.15444787898054351816 0.14192207960864908212 0 
0.46562742635239723343 0.0039556635168869463265 0 0.18934236466177192804 0.11044648267017009857 0 
0.62226214123066225792 0.0015418472813935326596 0 0.080115990477559545502 0.28473473837347507143 0 
0.2880730098466621758 0.004054417045362320067 0 0.39184043424746600737 0.072291225707865391925 0 
0.3066353174970211648 0.0025372001388822783795 0 0.14313853763670128516 0.32992813228176931517 0 
0.751103901188686085 0.0040999458083285323859 0 0.18854877555030497005 0.1894043962155282923 0 
0.52906262304704454458 0.0044818104900282273312 0 0.15765735329776112139 0.14958180363558287729 0 
0.51347019832006146611 0.0026550360292743623893 0 0.10775608769487726724 0.209994014895458464 0 
0.73563095041271153729 0.0029776555449547684358 0 0.19840900515348353084 0.10787490293520003715 0 
0.66891026017556476368 0.0041920096641328355447 0 0.1258294076007954454 0.15501315521320174762 0 
0.3716160143675656391 0.003913377976695365211 0 0.17861095993146297589 0.11241878046235308231 0 
0.99471321475550789071 0.0034623091025440351151 0 0.14109781350820216339 0.15968823751414087941 0 
0.31522573282916194204 0.0039108949466868511355 0 0.18193010652116053949 0.10897591359089495167 0 
0.63320247673078799977 0.0047187478097760115689 0 0.13990335651217994384 0.173784750799551857 0 
0.51999989846321603704 0.0040933036064219148129 0 0.096313333014795610154 0.23827538755325580744 0 
1.0042838738132169318 0.00053576360816950702355 0 0.080049551130091350926 0.25752912909075870163 0 
0.473831677684403485 0.0034623091025440351151 0 0.23715654806171326818 0.097008820332305858991 0 
0.31799141873915104384 0.0039235453026968247076 0 0.070044305035597789755 0.31079744960750016469 0 
0.59580994791779640085 0.0039049713786482990498 0 0.10506997860066620565 0.19701852557560567414 0 
0.74647827789625864625 0.004233939259596575938 0 0.46003917603758076593 0.063805370809120229292 0 
0.65260506956056296701 0.0034799767835185999032 0 0.16974361815829955291 0.13248225686400350032 0 
0.53667289635533610426 0.0040231528085447445034 0 0.36553860920119679578 0.08408818733416037472 0 
0.98784195907408378634 0.00051244296409660614836 0 0.14876170793245646617 0.16061765954446621807 0 
0.4198799290678869589 0.0036182969464301816334 0 0.12558800439663070359 0.17673176601886389503 0 
0.56572105005021666724 0.0039005293228406008425 0 0.11902664449614201725 0.18635899719241744155 0 
0.79429493744808055133 0.0044960022641374599792 0 0.090693424808573397389 0.20921392359312313003 0 
1.0272575105664603079 0.0034623091025440351151 0 0.31553713300405256126 0.070784874333516226153 0 
0.70940035432966030982 0.0050192084957608532059 0 0.16548802812016463748 0.2289411468400703864 0 

59 20
0.0254 0.0407 0.0140 0.0098 1.0000 0.6560 0.0358 0.0000 0.4666 0.0000 0.0000 0.0000 0.0000 0.0000 1.0857 0.0000 0.0000 0.0000 0.0000 0.0000
0.0587 0.0515 0.0589 0.0984 2.0000 0.1710 0.0200 0.0000 0.9872 0.0000 0.0000 0.0000 0.0000 0.0000 0.1536 0.0000 0.0000 0.0000 0.0000 0.0000
0.0621 0.0672 0.0577 0.0705 3.0000 2.4239 0.0491 0.0000 0.9507 0.0000 0.0000 0.0000 0.0000 0.0000 0.5040 0.0000 0.0000 0.0000 0.0000 0.0000
0.0160 0.0401 0.0020 0.0286 4.0000 0.2744 0.0762 0.0000 2.2820 0.0000 0.0000 0.0000 0.0000 0.0000 0.4306 0.0000 0.0000 0.0000 0.0000 0.0000
0.0133 0.0446 0.0186 0.0022 5.0000 1.9294 0.0179 0.0000 1.0564 0.0000 0.0000 0.0000 0.0000 0.0000 0.0102 0.0000 0.0000 0.0000 0.0000 0.0000
0.0857 0.0405 0.0123 0.0973 6.0000 2.3611 0.0145 0.0000 0.1002 0.0000 0.0000 0.0000 0.0000 0.0000 2.3875 0.0000 0.0000 0.0000 0.0000 0.0000
0.0661 0.0540 0.0387 0.0090 7.0000 1.2643 0.0220 0.0000 1.7935 0.0000 0.0000 0.0000 0.0000 0.0000 2.3539 0.0000 0.0000 0.0000 0.0000 0.0000
0.0545 0.0411 0.0837 0.0724 8.0000 2.5292 0.0662 0.0000 0.3555 0.0000 0.0000 0.0000 0.0000 0.0000 2.5380 0.0000 0.0000 0.0000 0.0000 0.0000
0.0184 0.0375 0.0845 0.0706 9.0000 1.4184 0.0620 0.0000 2.9155 0.0000 0.0000 0.0000 0.0000 0.0000 2.2437 0.0000 0.0000 0.0000 0.0000 0.0000
0.0668 0.0950 0.0052 0.0673 10.0000 1.0182 0.0772 0.0000 0.1136 0.0000 0.0000 0.0000 0.0000 0.0000 1.9011 0.0000 0.0000 0.0000 0.0000 0.0000
0.0448 0.0399 0.0680 0.0721 11.0000 0.8051 0.0265 0.0000 1.6892 0.0000 0.0000 0.0000 0.0000 0.0000 1.5101 0.0000 0.0000 0.0000 0.0000 0.0000
0.0582 0.0970 0.0929 0.0962 12.0000 2.6107 0.0548 0.0000 0.0986 0.0000 0.0000 0.0000 0.0000 0.0000 2.7726 0.0000 0.0000 0.0000 0.0000 0.0000
0.0641 0.0372 0.0786 0.0340 13.0000 2.7129 0.0071 0.0000 2.0454 0.0000 0.0000 0.0000 0.0000 0.0000 2.9975 0.0000 0.0000 0.0000 0.0000 0.0000
0.0206 0.0171 0.0427 0.0834 14.0000 1.4286 0.0522 0.0000 0.7473 0.0000 0.0000 0.0000 0.0000 0.0000 0.9837 0.0000 0.0000 0.0000 0.0000 0.0000
0.0468 0.0218 0.0903 0.0639 15.0000 2.5348 0.0752 0.0000 1.5496 0.0000 0.0000 0.0000 0.0000 0.0000 2.3541 0.0000 0.0000 0.0000 0.0000 0.0000
0.0010 0.0135 0.0529 0.0129 16.0000 1.7097 0.0404 0.0000 1.1281 0.0000 0.0000 0.0000 0.0000 0.0000 1.1682 0.0000 0.0000 0.0000 0.0000 0.0000
0.0542 0.0708 0.0712 0.0102 17.0000 1.7615 0.0394 0.0000 0.2292 0.0000 0.0000 0.0000 0.0000 0.0000 1.0983 0.0000 0.0000 0.0000 0.0000 0.0000
0.0333 0.0089 0.0194 0.0526 18.0000 0.5423 0.0017 0.0000 0.7375 0.0000 0.0000 0.0000 0.0000 0.0000 2.1370 0.0000 0.0000 0.0000 0.0000 0.0000
0.0335 0.0698 0.0622 0.0384 19.0000 1.9869 0.0585 0.0000 2.5449 0.0000 0.0000 0.0000 0.0000 0.0000 0.0891 0.0000 0.0000 0.0000 0.0000 0.0000
0.0337 0.0120 0.0406 0.0469 20.0000 0.3017 0.0836 0.0000 2.1283 0.0000 0.0000 0.0000 0.0000 0.0000 0.6633 0.0000 0.0000 0.0000 0.0000 0.0000
0.0606 0.0180 0.0787 0.0041 21.0000 2.0648 0.0130 0.0000 1.8551 0.0000 0.0000 0.0000 0.0000 0.0000 1.0590 0.0000 0.0000 0.0000 0.0000 0.0000
0.0367 0.0603 0.0931 0.0359 22.0000 0.2647 0.0377 0.0000 2.4882 0.0000 0.0000 0.0000 0.0000 0.0000 0.2685 0.0000 0.0000 0.0000 0.0000 0.0000
0.0739 0.0438 0.0940 0.0742 23.0000 0.7854 0.0614 0.0000 2.1437 0.0000 0.0000 0.0000 0.0000 0.0000 1.1244 0.0000 0.0000 0.0000 0.0000 0.0000
0.0248 0.0545 0.0316 0.0933 24.0000 2.4270 0.0520 0.0000 2.4714 0.0000 0.0000 0.0000 0.0000 0.0000 0.0697 0.0000 0.0000 0.0000 0.0000 0.0000
0.0985 0.0746 0.0933 0.0503 25.0000 0.6953 0.0563 0.0000 0.7181 0.0000 0.0000 0.0000 0.0000 0.0000 0.5119 0.0000 0.0000 0.0000 0.0000 0.0000
0.0573 0.0742 0.0751 0.0835 26.0000 1.7533 0.0617 0.0000 0.1948 0.0000 0.0000 0.0000 0.0000 0.0000 0.5716 0.0000 0.0000 0.0000 0.0000 0.0000
0.0209 0.0763 0.0116 0.0104 27.0000 0.2632 0.0815 0.0000 0.5378 0.0000 0.0000 0.0000 0.0000 0.0000 2.5325 0.0000 0.0000 0.0000 0.0000 0.0000
0.0433 0.0852 0.0077 0.0316 28.0000 0.1358 0.0166 0.0000 1.7124 0.0000 0.0000 0.0000 0.0000 0.0000 1.4944 0.0000 0.0000 0.0000 0.0000 0.0000
0.0218 0.0876 0.0670 0.0526 29.0000 1.0588 0.0926 0.0000 2.3253 0.0000 0.0000 0.0000 0.0000 0.0000 1.6798 0.0000 0.0000 0.0000 0.0000 0.0000
0.0501 0.0174 0.0362 0.0341 30.0000 2.9716 0.0011 0.0000 2.1713 0.0000 0.0000 0.0000 0.0000 0.0000 1.9850 0.0000 0.0000 0.0000 0.0000 0.0000
0.0317 0.0777 0.0322 0.0098 31.0000 2.1589 0.0725 0.0000 2.0407 0.0000 0.0000 0.0000 0.0000 0.0000 1.5521 0.0000 0.0000 0.0000 0.0000 0.0000
0.0798 0.0248 0.0824 0.0643 32.0000 2.7703 0.0964 0.0000 0.1500 0.0000 0.0000 0.0000 0.0000 0.0000 1.0568 0.0000 0.0000 0.0000 0.0000 0.0000
0.0414 0.0004 0.0233 0.0792 33.0000 2.2307 0.0341 0.0000 1.1114 0.0000 0.0000 0.0000 0.0000 0.0000 2.7214 0.0000 0.0000 0.0000 0.0000 0.0000
0.0163 0.0622 0.0783 0.0475 34.0000 1.0876 0.0127 0.0000 1.2258 0.0000 0.0000 0.0000 0.0000 0.0000 0.8976 0.0000 0.0000 0.0000 0.0000 0.0000
0.0900 0.0680 0.0151 0.0872 35.0000 2.9065 0.0623 0.0000 2.5644 0.0000 0.0000 0.0000 0.0000 0.0000 0.9002 0.0000 0.0000 0.0000 0.0000 0.0000
0.0179 0.0962 0.0009 0.0244 36.0000 0.9150 0.0366 0.0000 1.5734 0.0000 0.0000 0.0000 0.0000 0.0000 0.4606 0.0000 0.0000 0.0000 0.0000 0.0000
0.0925 0.0058 0.0090 0.0533 37.0000 2.6254 0.0126 0.0000 0.6039 0.0000 0.0000 0.0000 0.0000 0.0000 1.3486 0.0000 0.0000 0.0000 0.0000 0.0000
0.0898 0.0125 0.0526 0.0764 38.0000 2.5767 0.0109 0.0000 1.9340 0.0000 0.0000 0.0000 0.0000 0.0000 1.5235 0.0000 0.0000 0.0000 0.0000 0.0000
0.0448 0.0334 0.0443 0.0314 39.0000 2.3408 0.0426 0.0000 0.6176 0.0000 0.0000 0.0000 0.0000 0.0000 2.0560 0.0000 0.0000 0.0000 0.0000 0.0000
0.0576 0.0472 0.0433 0.0256 40.0000 0.1279 0.0873 0.0000 0.2107 0.0000 0.0000 0.0000 0.0000 0.0000 1.2004 0.0000 0.0000 0.0000 0.0000 0.0000
0.0819 0.0726 0.0055 0.0105 41.0000 0.7592 0.0549 0.0000 2.8034 0.0000 0.0000 0.0000 0.0000 0.0000 2.6331 0.0000 0.0000 0.0000 0.0000 0.0000
0.0697 0.0784 0.0342 0.0472 42.0000 1.6398 0.0381 0.0000 0.4396 0.0000 0.0000 0.0000 0.0000 0.0000 1.5927 0.0000 0.0000 0.0000 0.0000 0.0000
0.0782 0.0475 0.0704 0.0256 43.0000 1.8739 0.0191 0.0000 0.8367 0.0000 0.0000 0.0000 0.0000 0.0000 0.3547 0.0000 0.0000 0.0000 0.0000 0.0000
0.0272 0.0927 0.0573 0.0125 44.0000 1.5008 0.0436 0.0000 1.3129 0.0000 0.0000 0.0000 0.0000 0.0000 2.3454 0.0000 0.0000 0.0000 0.0000 0.0000
0.0035 0.0021 0.0673 0.0584 45.0000 1.3732 0.0450 0.0000 2.5328 0.0000 0.0000 0.0000 0.0000 0.0000 2.2650 0.0000 0.0000 0.0000 0.0000 0.0000
0.0795 0.0917 0.0230 0.0154 46.0000 2.3767 0.0596 0.0000 1.9711 0.0000 0.0000 0.0000 0.0000 0.0000 0.4243 0.0000 0.0000 0.0000 0.0000 0.0000
0.0255 0.0330 0.0908 0.0382 47.0000 2.7596 0.0376 0.0000 0.1962 0.0000 0.0000 0.0000 0.0000 0.0000 0.0604 0.0000 0.0000 0.0000 0.0000 0.0000
0.0122 0.0183 0.0361 0.0152 48.0000 1.2765 0.0684 0.0000 0.0801 0.0000 0.0000 0.0000 0.0000 0.0000 2.0495 0.0000 0.0000 0.0000 0.0000 0.0000
0.0233 0.0248 0.0147 0.0218 49.0000 1.3378 0.0018 0.0000 2.3763 0.0000 0.0000 0.0000 0.0000 0.0000 2.7155 0.0000 0.0000 0.0000 0.0000 0.0000
0.0509 0.0857 0.0721 0.0329 50.0000 2.4944 0.0387 0.0000 1.0182 0.0000 0.0000 0.0000 0.0000 0.0000 2.1999 0.0000 0.0000 0.0000 0.0000 0.0000
0.0794 0.0001 0.0617 0.0621 51.0000 1.0285 0.0166 0.0000 1.2072 0.0000 0.0000 0.0000 0.0000 0.0000 1.9348 0.0000 0.0000 0.0000 0.0000 0.0000
0.0493 0.0232 0.0411 0.0288 52.0000 0.0361 0.0214 0.0000 0.7655 0.0000 0.0000 0.0000 0.0000 0.0000 0.0544 0.0000 0.0000 0.0000 0.0000 0.0000
0.0017 0.0772 0.0387 0.0833 53.0000 0.3654 0.0335 0.0000 1.1283 0.0000 0.0000 0.0000 0.0000 0.0000 1.1441 0.0000 0.0000 0.0000 0.0000 0.0000
0.0352 0.0528 0.0462 0.0834 54.0000 2.1915 0.0512 0.0000 1.2230 0.0000 0.0000 0.0000 0.0000 0.0000 1.0224 0.0000 0.0000 0.0000 0.0000 0.0000
0.0437 0.0389 0.0924 0.0772 55.0000 0.8565 0.0670 0.0000 0.3878 0.0000 0.0000 0.0000 0.0000 0.0000 1.3674 0.0000 0.0000 0.0000 0.0000 0.0000
0.0446 0.0140 0.0615 0.0842 56.0000 1.0747 0.0014 0.0000 1.7489 0.0000 0.0000 0.0000 0.0000 0.0000 0.5058 0.0000 0.0000 0.0000 0.0000 0.0000
0.0192 0.0364 0.0343 0.0033 57.0000 0.2983 0.0048 0.0000 2.6751 0.0000 0.0000 0.0000 0.0000 0.0000 1.8239 0.0000 0.0000 0.0000 0.0000 0.0000
0.0440 0.0289 0.0884 0.0662 58.0000 2.1004 0.0695 0.0000 0.5737 0.0000 0.0000 0.0000 0.0000 0.0000 2.7509 0.0000 0.0000 0.0000 0.0000 0.0000
0.0177 0.0964 0.0780 0.0240 59.0000 1.5031 0.0716 0.0000 0.6747 0.0000 0.0000 0.0000 0.0000 0.0000 2.6376 0.0000 0.0000 0.0000 0.0000 0.0000
