# Supplementary material for: Fluctuations of the transcription factor ATML1 generate the pattern of giant cells in the Arabidopsis sepal
Source: eLife. 2017 Feb 1;6:e19131. doi: 10.7554/eLife.19131 (PMC5333958; doi:10.7554/eLife.19131)
Supplement: Source code 2. — Scripts for the analysis and representation of the simulation results are also provided. See readme files within the different folders for further information. DOI: http://dx.doi.org/10.7554/eLife.19131.048 [file elife-19131-code2.zip › Source_code_2/sepalTissue/InitFiles/idealtemplate1/ideal_elongated_ic_2.init~]

209 679 471
0 106 25 146 49
1 19 82 102 334
2 164 60 265 278
3 29 181 330 251
4 130 74 303 457
5 67 194 379 59
6 196 119 78 355
7 42 109 183 162
8 19 100 210 2
9 11 122 118 30
10 56 136 83 209
11 31 152 414 157
12 -1 143 95 155
13 82 127 172 350
14 123 130 303 466
15 54 162 159 66
16 138 176 29 276
17 40 141 53 464
18 68 193 142 193
19 117 23 68 352
20 148 168 469 335
21 124 198 318 117
22 83 113 248 253
23 183 15 397 89
24 89 66 163 116
25 18 -1 227 168
26 177 142 125 295
27 65 120 244 57
28 200 -1 401 84
29 47 73 242 229
30 133 -1 70 165
31 188 98 288 39
32 -1 123 309 95
33 76 6 370 51
34 19 69 348 245
35 168 21 261 280
36 26 52 72 423
37 36 140 196 322
38 198 94 436 117
39 198 201 318 191
40 48 157 364 31
41 82 115 334 167
42 205 120 308 281
43 143 117 241 17
44 88 173 235 384
45 172 9 145 460
46 0 135 27 215
47 111 200 8 195
48 70 34 15 154
49 106 167 49 231
50 18 -1 337 227
51 21 -1 284 170
52 99 48 234 375
53 195 133 357 223
54 22 49 202 214
55 13 73 204 242
56 195 161 408 357
57 196 159 323 78
58 193 64 200 107
59 101 97 403 426
60 205 -1 60 308
61 11 94 424 432
62 203 61 329 363
63 98 24 320 189
64 82 62 389 172
65 154 58 258 268
66 87 24 390 320
67 109 50 56 382
68 40 20 158 194
69 128 144 238 279
70 119 155 440 431
71 10 88 198 331
72 56 79 128 83
73 110 34 154 392
74 8 15 89 18
75 85 139 110 14
76 11 149 100 118
77 138 156 276 395
78 186 197 327 247
79 96 8 417 201
80 32 90 113 429
81 132 88 139 198
82 -1 102 354 45
83 76 140 150 58
84 6 81 370 23
85 4 187 186 126
86 117 112 222 68
87 121 142 285 125
88 198 8 191 347
89 172 62 74 145
90 194 15 18 411
91 63 202 134 358
92 107 4 175 126
93 46 139 124 297
94 5 62 389 149
95 -1 56 209 232
96 122 179 369 312
97 189 78 79 87
98 -1 174 213 197
99 29 72 81 246
100 124 94 117 305
101 97 152 414 453
102 168 15 397 261
103 114 -1 133 345
104 97 157 364 260
105 134 20 465 324
106 200 -1 8 361
107 38 32 459 341
108 196 44 6 35
109 116 154 332 419
110 193 57 193 200
111 202 147 310 211
112 78 179 65 312
113 96 183 201 316
114 -1 30 338 21
115 106 141 231 50
116 197 77 247 130
117 62 150 219 149
118 165 18 314 85
119 185 152 453 34
120 25 134 169 188
121 192 199 259 69
122 25 2 180 293
123 165 55 12 314
124 195 47 404 229
125 90 141 464 61
126 28 204 454 340
127 11 108 432 387
128 96 -1 217 326
129 87 114 237 390
130 183 168 469 397
131 21 -1 170 121
132 159 155 440 321
133 96 -1 430 217
134 59 179 114 7
135 70 -1 396 40
136 170 -1 3 16
137 203 25 293 146
138 -1 21 280 284
139 153 88 161 434
140 58 184 268 226
141 97 185 260 453
142 15 208 443 368
143 113 132 32 446
144 198 194 347 59
145 38 126 236 160
146 207 180 71 80
147 88 191 434 235
148 170 162 412 299
149 83 89 289 407
150 156 176 67 276
151 4 70 40 186
152 -1 205 433 60
153 110 89 301 289
154 115 12 164 306
155 26 -1 98 254
156 92 151 28 9
157 122 149 118 369
158 178 207 5 298
159 24 182 189 373
160 91 -1 76 171
161 47 13 386 242
162 126 79 236 128
163 102 -1 255 98
164 50 135 283 190
165 11 67 467 424
166 117 41 445 319
167 36 25 180 188
168 129 41 19 445
169 42 85 383 183
170 137 42 263 383
171 144 66 238 163
172 147 39 405 315
173 45 204 398 409
174 -1 60 286 265
175 206 74 92 25
176 104 79 185 225
177 139 109 110 297
178 133 -1 165 372
179 86 90 381 113
180 94 108 432 73
181 86 184 179 226
182 106 31 140 103
183 196 9 355 366
184 107 187 126 208
185 57 64 311 200
186 115 69 306 348
187 90 99 61 96
188 28 -1 463 410
189 166 142 285 55
190 206 138 270 29
191 38 49 328 214
192 -1 129 19 4
193 58 151 258 212
194 -1 181 439 99
195 10 135 283 365
196 150 158 178 36
197 48 103 31 48
198 -1 174 213 26
199 59 103 296 33
200 105 38 459 160
201 1 14 206 20
202 105 184 256 179
203 142 138 55 270
204 73 -1 24 176
205 45 66 116 380
206 77 109 162 382
207 143 95 267 17
208 59 128 239 114
209 181 7 388 262
210 107 -1 52 199
211 90 40 381 464
212 21 208 121 443
213 159 53 249 323
214 180 138 371 240
215 188 -1 174 220
216 106 203 103 146
217 30 -1 294 111
218 175 182 421 269
219 19 5 2 102
220 69 12 306 152
221 131 73 317 24
222 111 -1 168 8
223 150 145 166 36
224 186 17 119 455
225 69 39 402 144
226 201 8 257 191
227 197 42 230 130
228 52 102 423 216
229 140 81 322 58
230 202 1 211 203
231 10 68 331 360
232 110 13 392 151
233 125 -1 111 430
234 80 134 132 444
235 76 81 58 370
236 113 135 446 27
237 178 1 203 266
238 96 148 326 316
239 50 17 190 44
240 37 178 287 218
241 160 200 195 75
242 188 87 39 220
243 -1 22 108 362
244 -1 205 345 433
245 127 172 74 307
246 149 179 7 369
247 150 64 456 166
248 39 1 20 315
249 59 149 33 7
250 -1 130 451 466
251 49 169 202 147
252 159 193 321 142
253 195 73 229 408
254 65 42 43 263
255 157 185 260 425
256 51 144 42 279
257 15 162 368 22
258 7 -1 337 105
259 107 -1 199 353
260 206 142 295 270
261 52 -1 216 243
262 63 37 394 287
263 208 162 368 412
264 57 152 88 418
265 171 -1 63 90
266 79 -1 393 225
267 -1 143 155 290
268 -1 41 171 19
269 29 39 405 330
270 170 52 299 243
271 55 160 37 356
272 55 18 314 94
273 107 -1 410 52
274 118 27 10 385
275 141 101 50 462
276 111 160 195 37
277 126 154 419 349
278 147 29 246 405
279 167 141 53 231
280 157 103 296 31
281 -1 120 442 244
282 -1 143 290 336
283 -1 171 82 63
284 91 41 233 171
285 84 204 340 398
286 93 125 38 420
287 128 179 114 378
288 19 115 334 348
289 3 20 374 158
290 80 156 395 132
291 23 92 93 207
292 171 72 449 416
293 127 62 172 74
294 191 173 235 437
295 140 180 91 71
296 39 14 402 20
297 66 179 65 378
298 147 72 416 246
299 167 134 169 465
300 129 143 336 241
301 125 8 257 417
302 186 77 247 119
303 126 56 131 128
304 160 188 75 288
305 114 24 224 390
306 24 163 177 461
307 48 108 48 234
308 108 103 48 387
309 203 152 157 329
310 22 169 362 202
311 -1 169 362 338
312 177 164 123 97
313 159 68 142 249
314 30 -1 21 294
315 105 86 179 264
316 107 28 208 410
317 100 14 210 274
318 104 22 415 46
319 202 178 358 203
320 116 126 419 131
321 86 58 226 333
322 203 2 363 293
323 112 176 77 391
324 68 57 193 300
325 110 70 250 154
326 34 73 204 317
327 0 47 386 181
328 91 -1 122 76
329 32 86 264 113
330 78 66 79 65
331 38 22 214 46
332 77 42 130 162
333 83 144 42 407
334 98 182 189 421
335 124 201 282 318
336 153 128 239 1
337 132 71 470 139
338 -1 123 466 309
339 84 28 463 340
340 -1 65 244 452
341 69 14 245 402
342 154 184 268 349
343 -1 27 385 448
344 36 190 302 143
345 -1 75 275 197
346 162 52 339 299
347 38 79 185 236
348 196 53 35 323
349 131 -1 24 344
350 152 61 329 418
351 204 89 409 301
352 18 111 94 168
353 200 -1 361 401
354 47 17 181 404
355 45 89 409 116
356 208 -1 121 3
357 175 9 460 269
358 48 97 403 364
359 156 92 0 67
360 153 191 434 205
361 -1 136 458 129
362 208 170 412 3
363 82 5 102 389
364 152 173 88 34
365 151 20 28 374
366 100 158 221 346
367 48 141 375 462
368 83 51 253 42
369 169 30 291 338
370 26 102 423 98
371 86 3 333 438
372 51 132 470 32
373 117 154 332 352
374 2 145 325 252
375 100 6 51 221
376 118 197 230 10
377 11 54 30 467
378 45 189 380 101
379 77 17 44 119
380 85 33 400 11
381 64 155 107 456
382 36 2 143 180
383 187 110 250 271
384 5 150 149 178
385 102 -1 45 255
386 129 -1 4 336
387 206 176 29 92
388 183 148 316 469
389 -1 114 237 133
390 160 172 307 187
391 104 -1 225 428
392 121 178 218 184
393 133 27 372 54
394 -1 87 220 109
395 102 -1 216 354
396 46 109 297 56
397 198 67 59 436
398 71 128 1 399
399 123 95 267 277
400 54 67 467 292
401 129 117 241 445
402 30 125 291 111
403 95 112 222 148
404 122 78 312 313
405 60 37 136 64
406 186 195 455 223
407 161 -1 176 427
408 -1 72 449 435
409 78 146 87 106
410 9 182 269 366
411 75 174 197 359
412 85 44 11 14
413 52 189 72 104
414 99 141 61 375
415 46 50 56 62
416 177 74 457 25
417 37 121 218 64
418 84 -1 254 463
419 189 66 380 79
420 16 140 150 343
421 35 171 82 406
422 189 146 87 104
423 137 33 115 400
424 28 187 208 454
425 115 165 12 164
426 1 76 273 206
427 200 188 75 84
428 62 9 145 127
429 43 54 159 292
430 75 60 136 153
431 126 184 349 256
432 -1 164 265 86
433 36 80 444 196
434 85 109 183 110
435 121 166 184 285
436 62 119 127 219
437 153 59 205 239
438 23 176 391 93
439 153 71 1 161
440 36 134 188 444
441 4 -1 367 40
442 12 181 152 262
443 106 101 50 140
444 117 116 319 332
445 150 155 431 456
446 17 135 190 215
447 80 138 371 395
448 3 151 212 374
449 35 147 310 406
450 51 128 279 399
451 118 65 452 43
452 64 145 325 166
453 43 15 411 22
454 33 44 468 11
455 137 163 182 115
456 7 165 135 85
457 36 81 322 302
458 53 139 138 124
459 74 176 92 77
460 43 162 22 159
461 24 205 461 224
462 197 27 327 10
463 46 68 360 141
464 32 192 259 341
465 131 -1 344 137
466 171 -1 90 449
467 122 54 313 30
468 75 37 359 136
469 35 202 134 310
470 166 138 240 55
471 185 59 272 425
472 -1 181 99 388
473 187 70 186 250
474 139 44 14 138
475 82 55 350 167
476 41 116 319 41
477 156 20 324 0
478 170 -1 243 156
479 110 83 289 151
480 150 119 219 431
481 160 98 288 13
482 133 161 357 304
483 10 46 360 62
484 193 155 107 321
485 114 205 345 224
486 -1 130 173 451
487 92 20 0 28
488 63 178 287 358
489 39 181 144 330
490 162 146 66 339
491 131 70 396 15
492 41 56 41 233
493 166 178 184 298
494 55 111 94 37
495 54 146 106 66
496 29 -1 251 413
497 21 15 261 443
498 12 7 262 135
499 113 51 253 32
500 87 -1 109 237
501 192 124 69 282
502 103 149 33 100
503 52 146 104 339
504 83 13 151 248
505 100 76 274 51
506 64 61 311 192
507 136 -1 393 458
508 5 158 178 346
509 4 -1 175 367
510 145 190 252 228
511 -1 75 153 275
512 -1 91 122 232
513 9 119 355 127
514 118 42 43 230
515 33 182 373 468
516 154 151 9 258
517 8 183 201 89
518 60 121 64 278
519 147 1 315 211
520 192 49 377 328
521 -1 168 335 280
522 104 -1 428 415
523 63 35 112 134
524 107 -1 353 175
525 185 173 34 437
526 65 137 263 182
527 57 88 300 384
528 7 18 85 337
529 195 17 455 404
530 57 61 418 311
531 51 71 399 470
532 49 93 377 147
533 177 121 97 125
534 10 50 62 283
535 -1 148 376 335
536 176 92 67 93
537 -1 120 442 308
538 154 92 207 9
539 26 84 254 422
540 157 59 425 296
541 124 199 305 69
542 38 104 46 185
543 -1 22 415 108
544 53 46 141 124
545 38 192 341 328
546 86 40 438 381
547 160 175 187 13
548 167 20 465 194
549 74 95 277 148
550 101 31 426 140
551 74 112 148 77
552 186 133 223 54
553 94 99 73 450
554 69 181 152 144
555 118 -1 385 47
556 123 74 277 303
557 170 -1 156 16
558 113 0 27 447
559 186 27 54 327
560 2 190 252 143
561 178 16 266 5
562 27 -1 372 448
563 123 143 95 267
564 182 44 468 6
565 99 199 450 96
566 100 5 346 2
567 91 56 232 233
568 43 194 379 411
569 77 50 382 44
570 79 136 83 393
571 130 164 123 173
572 90 199 96 429
573 16 1 266 273
574 192 93 120 377
575 64 2 192 325
576 12 165 135 164
577 174 35 441 112
578 175 172 187 460
579 158 190 228 342
580 140 80 196 91
581 16 76 273 150
582 -1 7 388 351
583 7 -1 105 351
584 160 127 356 307
585 89 144 407 163
586 192 201 282 120
587 190 6 23 342
588 187 204 271 454
589 10 132 365 198
590 32 199 429 259
591 119 159 78 440
592 -1 35 441 82
593 169 125 38 291
594 156 134 132 324
595 166 207 298 80
596 177 206 25 295
597 169 93 147 38
598 131 -1 137 396
599 33 24 177 373
600 118 -1 47 452
601 190 81 302 23
602 131 34 15 317
603 -1 136 129 209
604 31 203 103 157
605 174 37 359 394
606 164 121 278 97
607 94 199 450 305
608 14 76 206 274
609 72 -1 81 435
610 8 194 18 347
611 84 45 398 422
612 188 -1 84 174
613 11 103 387 100
614 185 191 437 272
615 105 126 160 256
616 125 96 430 417
617 112 23 68 391
618 115 55 167 12
619 29 -1 413 81
620 97 31 426 414
621 53 68 249 141
622 16 207 5 343
623 191 59 272 205
624 113 13 447 248
625 67 94 436 424
626 201 125 420 257
627 175 98 13 421
628 23 154 352 207
629 19 14 245 210
630 26 45 422 101
631 3 40 158 438
632 99 108 73 234
633 205 163 281 461
634 0 13 447 386
635 167 25 49 169
636 207 140 343 71
637 93 201 420 120
638 43 67 292 379
639 171 147 406 416
640 0 17 215 181
641 166 180 80 240
642 26 189 101 72
643 71 88 139 161
644 -1 181 251 439
645 33 163 115 177
646 137 85 400 383
647 40 167 194 53
648 105 32 264 459
649 128 66 378 238
650 3 58 333 212
651 116 56 131 41
652 133 -1 304 70
653 68 88 331 300
654 -1 164 86 173
655 -1 148 376 326
656 48 101 462 403
657 158 145 36 228
658 54 78 313 106
659 163 120 281 57
660 130 177 457 123
661 53 44 35 138
662 174 63 394 112
663 13 34 392 204
664 196 182 366 6
665 61 2 192 363
666 73 161 408 176
667 -1 174 26 441
668 55 127 356 350
669 80 180 91 371
670 110 204 271 301
671 -1 60 286 153
672 57 173 384 88
673 65 163 57 182
674 161 -1 427 304
675 158 6 342 221
676 95 117 17 222
677 135 132 365 446
678 98 87 39 320

471 3
-3.7782956690794375909 -4.4168835700904924835 0 
-1.2642313207720443646 4.1605338109058971341 0 
8.9840068992414821025 -2.7545935628154789576 0 
-13.895048159270109167 5.8873606081897422726 0 
-9.463806426055883847 -7.9408790705759431106 0 
4.193632178399102628 -6.1833286380815630778 0 
10.502550986298340163 1.4652781296495134278 0 
-4.4273220091175318203 3.7269536569993331199 0 
16.83015796955872645 -1.0893677922033717653 0 
-6.3672295843477009214 -5.1352176285395252364 0 
9.7500106957921826023 6.9629552128145073553 0 
10.908042989635282183 3.2321615607213582955 0 
13.290757004184531098 -3.0300901964463009541 0 
14.219435901990825855 0.40065697564769087169 0 
9.6710632423513001044 3.141253499431460483 0 
0.69407870505131852301 9.0351353722828129378 0 
-13.752373837025269054 6.0513170004169731797 0 
-7.0619340299351103241 -7.7544458351869591795 0 
-13.153834845493969752 2.8937034354230402045 0 
-10.208862297532762753 -7.4286912483082074843 0 
8.5321048539456665338 -5.622274235536731446 0 
-17.46833586906404534 -0.73990826608220505722 0 
-12.0084506590259803 4.2289829864166126328 0 
3.9874901650710379286 -3.0615872410425417627 0 
3.2585717033881085314 9.2159326559116010458 0 
-1.8267179907783279713 -7.6184416049068728327 0 
6.4886670877875847196 -9.2327126920645614661 0 
2.5271911238396604915 5.8478271876442491362 0 
-4.6066204593131105938 -4.2125158534497693097 0 
-1.7864025895020461121 -5.9287662839437249573 0 
-8.9444340919304163862 3.2659016829186464648 0 
-4.1416634684001589761 1.732617947000766323 0 
1.2583693490227891854 5.2946172928504129374 0 
-4.2513671957348213581 2.8632172810121128137 0 
-0.22993993302130311118 1.4390739603888054177 0 
9.0328137141395128396 1.70760314495427723 0 
5.3203014316536236805 -1.6154143004604903933 0 
14.663904691976581418 -1.2686016374088446845 0 
-15.289338384677847671 0.080854433047126084144 0 
15.962151123328062852 0.78648379687931624371 0 
-1.9231192221386290697 9.3902477707319729205 0 
-11.56233060191844686 -6.1043406759139875462 0 
-1.7308148673110048676 5.9049475451838002726 0 
11.460423056672301101 5.8574291447616788631 0 
6.8937822376267119395 5.6081250499868424697 0 
-10.441379270519624001 8.2635698197506801677 0 
-14.214304648926928465 -2.5875033380046774667 0 
11.712346319685535079 7.2496180526875413364 0 
-5.349404146273908367 1.7888466273420644548 0 
-1.7978625111933081993 -1.9045954339534632016 0 
-3.5899541160912837867 -1.0131419864079138637 0 
6.6266673988410467189 -3.9021749787253061648 0 
-6.4923828558410994205 9.2100032500958590731 0 
-4.7244820594513505796 -1.8119741438375815967 0 
7.8571263536427524699 7.5980526674305037815 0 
0.41304533084906952523 -6.4889748864177896337 0 
6.668208114190496083 4.2251487631597477446 0 
13.866729639761489423 4.9888381469167892845 0 
4.0047810600502868894 -4.2452725918514024883 0 
-11.611926183739315732 1.816313311032519584 0 
15.956782346557867314 4.6920427275376752618 0 
-6.8893751773639930747 -0.89166259606656828041 0 
5.4671211075614492003 4.2047581310686803491 0 
9.0150721624975638235 -8.791402551248788555 0 
2.112657220692337745 -8.5622691190677642226 0 
-6.3323730414745487138 4.7638282007358778714 0 
-10.300559451701607472 4.6643347467196392131 0 
-3.8994759184638545513 -5.2498500823487059819 0 
-6.5553692298797194837 -6.5122652144443602396 0 
-10.68701526056342388 -0.19638132788865472755 0 
7.6956916190188673355 8.9040643946073103621 0 
2.4168900885627313535 -5.1635597080408706105 0 
-8.6298602722463044756 6.712296908781518745 0 
-7.6501524294173677276 0.72678281931540356098 0 
10.812353628873928812 -1.1467317047416196729 0 
15.841689961085501537 -0.21118648668954351222 0 
-11.992140815806200393 -7.2420285298621633885 0 
-4.1703447790929271122 -6.374617158587048138 0 
7.9181320279866431733 0.85911633663790942794 0 
-6.7612382938206820882 5.3434386062317997812 0 
1.9131536183525050809 -6.1503140656559525112 0 
11.94893457055716901 -6.977196871074486495 0 
8.1767089215825521364 -8.8270558036541419966 0 
-13.713692148651814406 -4.7500551867301821218 0 
17.554481402286821634 -0.10676522480011975402 0 
15.27943340102913794 -3.2220922268901270868 0 
-0.58504935080643072354 -9.324310259022213998 0 
-8.1068158989272784964 5.4956139887412245315 0 
1.2170124021366248712 1.392481136014031895 0 
-13.756988412098825947 2.8982971628883258397 0 
9.8776745862224437644 -8.5075695462638840638 0 
1.2823957791188771438 -4.7656608457500393428 0 
-2.8500319557985860364 -6.3613952131320301575 0 
-4.9687330697582137162 -5.692235173644147217 0 
15.123840723976691436 -2.0636427371171723877 0 
-4.7262467115292814412 -8.9403286892462272561 0 
-8.0303215852674245667 -0.86559967665429116135 0 
0.67095401661802822613 -8.2885862115148114526 0 
-9.4087673813112608912 8.084193030522438761 0 
14.268667405198169007 -5.421100754310875125 0 
-6.1126444522107217239 2.4991423606552785053 0 
-7.9008324333681683171 6.7883529314365427254 0 
9.49587108373444444 -2.682892347105938935 0 
-1.5385733800198455601 -0.91323208185656556957 0 
-9.0438080492526911058 6.0659063557009886836 0 
15.93984464544836932 -3.854483904546682993 0 
-9.359968189472482436 4.5790379286728937203 0 
4.2776654875428654634 0.5486571517312849311 0 
-16.353264319205429445 -2.1286356132459975932 0 
16.76703924021258274 1.4844604036048900664 0 
8.7079503186887272648 4.0840498330609236177 0 
-16.884353653297356601 0.37070748207110371109 0 
6.8685928825709332557 -8.6667372591075331201 0 
-8.9645496288653987449 -1.983943248878624388 0 
-3.8267947324094149231 4.0017446739654820576 0 
13.162402901855100978 4.1476588497394075716 0 
-5.3285285148092080831 5.9347275579062337414 0 
-10.858185782141459796 1.0447765747602408837 0 
-6.6663228241746264047 3.1009313077388140911 0 
6.7323772209830945457 6.2991080933669758579 0 
-12.630714466895502923 -0.18608748038026273752 0 
-14.679445907348517508 5.0357487485805823013 0 
-12.747607281000941981 -7.1745353388238282122 0 
-1.4251790471758176704 -8.4624338816452873147 0 
7.405683151892883842 3.1195723723094643809 0 
0.67536145034532124587 -7.9267904130187467615 0 
-4.277849539217132957 8.9820220362932019498 0 
9.3704305138853669632 -0.50699571745610982898 0 
-12.89010399432614129 -4.543027157088499024 0 
-14.792218764182649693 -5.7504910098166215349 0 
9.4085428031925051329 5.9188574266753892772 0 
-11.174968720544017131 -5.4771984763462109314 0 
-1.9126582586192106827 -4.3446531604766303047 0 
17.084139789494944495 3.3021654827868389681 0 
7.2585450483163969082 -7.884446269125983342 0 
13.858830448981979799 -4.2720218799521347819 0 
2.4334833151334351875 -8.6733518952157506732 0 
0.8799696077963909957 9.9354522923317389882 0 
8.9068127527040985569 2.860588117231178007 0 
1.4780867567630384674 3.9336801661690219412 0 
-2.4049365954996169137 -0.71773850870967392801 0 
6.424780006355173434 2.7645012786707590102 0 
5.157780462694088186 1.7814210213676109351 0 
2.1827296990106925811 -2.4034454081061893405 0 
11.263970037081186604 -5.6542660091642336084 0 
10.180248422318564749 -0.61524847936656890113 0 
-1.0504979035196964077 -1.4201134385352203182 0 
-14.834218776644632953 -0.60034123606337663759 0 
-4.8601936836054040469 -7.2728726226023354684 0 
7.944322717657041899 -1.4525151618885832061 0 
4.1249566572669644771 -4.7872106069044901844 0 
-0.36976620128741760629 7.2269020617291079844 0 
11.968559516378270757 -5.0683096087236787497 0 
1.9363597483297569912 -9.8130792510562745434 0 
-0.7775045014568365831 8.2731701882406714077 0 
-5.8876615859388490293 -8.9321901113501152025 0 
-12.481281072003282517 6.4971779222535284148 0 
-0.17330489820490518893 -0.077412694996610575959 0 
-4.967328200964371554 -3.129511373706000299 0 
-11.102606747285726385 4.3348146094988280197 0 
-11.634707062598161897 -3.7135990498539328541 0 
0.60625956402659841871 3.6170070231328503851 0 
8.9823095972310333934 5.432894786250405339 0 
-4.104571917978550033 5.7097664400835306253 0 
12.864688413161594838 -4.0574119272488600174 0 
8.6061625325148440879 8.7673137161616754298 0 
4.6589007238484798634 -1.0290102767600051159 0 
12.583244184197287296 -2.7971225344288721537 0 
16.569453233168196959 -2.0091379428854652112 0 
-1.7402499996236835411 -2.6291683420259777115 0 
-15.552215066724734527 4.7811061860943375734 0 
-11.418659996390790212 -7.1644025670832798269 0 
10.695215198181106331 -1.8369312671362525435 0 
-1.5799974688639237819 -9.2065593369087554976 0 
17.48650705352678969 0.36364039177248780321 0 
-4.1333549887399545497 9.4847963699921908898 0 
4.0172113501818147441 9.1160612529135445214 0 
13.94295255891339913 3.5908879261154695861 0 
7.3268675573827453107 -1.7359928218764819619 0 
-9.0774922522540837377 -3.3113876462042317605 0 
1.0879103106904814968 -2.2095885837631987769 0 
4.2139683256567908032 6.394838919744979755 0 
13.386478188747361173 4.7697520685060688095 0 
9.7251787761892387607 4.65101157034590873 0 
3.018739307293896168 -7.1332818103559878509 0 
-13.668797960979061301 -3.3974272868378490031 0 
-2.4054438986646249354 8.9503173535685007778 0 
12.674327336933515653 -0.37973207027146343995 0 
-0.88910612541237776796 -2.8729917617213223124 0 
13.727528868376115412 2.0168265731260497375 0 
4.866661844830058925 5.306582097967124767 0 
-13.442398149189170198 1.1303849852398979436 0 
2.1520169899317216355 -0.55964171448340949144 0 
4.1774991435903183756 1.9061801854818525293 0 
-4.1340463041771018382 -2.756181228159968466 0 
15.683374065436611389 -0.83053481679156093698 0 
1.1157026338289781631 -3.9036456534474766045 0 
4.0007058110495634651 -9.5249738265700418793 0 
3.171915645916102644 3.7295125363972609911 0 
-6.327986770304799613 9.313490544205661692 0 
3.2385680802922887089 0.64693346205815271954 0 
-15.202619692981127031 1.8858632738978970966 0 
-15.519765576798606688 -1.2278243371133239492 0 
6.59964415972778351 -6.5213011817239197043 0 
1.9193428052018344232 8.0995395870843314157 0 
-1.1176062408514229052 3.0196943095887820441 0 
6.706177120000166525 -4.9286705221887894268 0 
-6.2899190697857809695 -5.4699678768840414023 0 
-4.6460044510830558195 8.8763647770481242105 0 
-13.60426452234914052 -5.7365807675693814005 0 
8.2525252262150274873 -4.243312161116529424 0 
7.7256013696781185018 -6.4691252206963820726 0 
-6.4243083092456698679 -3.90714723500663208 0 
5.3503710531081694057 -9.4849661465446715169 0 
-13.973294912154125669 -2.1810707018987351979 0 
3.7984026904971641692 5.8961629701557738414 0 
-10.926007514322465752 7.0690992546391999696 0 
-16.920209181583604874 1.6273343640068653748 0 
3.6843564452019026412 -7.5300776068048920209 0 
8.0061241730187315824 -0.86606495592283283536 0 
16.755856331583505181 0.88845520092088847708 0 
6.6786622814031320061 -2.8809236468439141099 0 
-6.1997468113804448109 -7.2305498764352558183 0 
6.7045805411064289814 7.8442999693293140595 0 
15.182915363644006845 3.309312131142843505 0 
-15.076330005657434086 -4.0028645377905425207 0 
-8.4494687350421173733 -3.3922114739418960383 0 
16.583703980072733941 -2.3578469962515695713 0 
4.8389953005758439275 -2.1446048925462655177 0 
4.3339936616880789799 7.5290952559033321734 0 
10.225138145841681236 6.1691546261821859076 0 
-3.8829618708513904402 -1.5124542031488275029 0 
-12.981145412372814718 -6.0134050675776125061 0 
-11.973545875961418616 -6.2111426686540980313 0 
-6.722272188439947449 0.57923674608693198618 0 
0.92026275650382893811 2.4652841534620351105 0 
-12.60304420999072228 -3.8710961327444550761 0 
16.259187876687736463 2.2593437076477655978 0 
-3.7261086870547055483 4.9071302588632050856 0 
-2.1002029494091698503 3.8493347496882295289 0 
1.0510803296575870203 -6.1951615656117731135 0 
-7.6163456700437679459 -7.7953292706077785823 0 
3.0133470588262376566 7.6020949386207661291 0 
-11.952306808295940499 6.5678863707861498966 0 
13.369529876559941073 5.7119682523177717215 0 
9.178478067588940803 -4.4907901103048555314 0 
10.233845969303160928 -6.9912916800128837025 0 
7.760755903614898088 6.5878522327252646562 0 
0.16944139097586594089 6.7816127492340259053 0 
6.3831454066823125615 2.2245799570917603738 0 
-2.0172842565979030027 8.416197698769138924 0 
12.607691146144215821 -6.2609696565036907501 0 
3.1526769236520419959 -1.8813278299909539371 0 
-0.52459664745304235289 6.1558504514763425775 0 
-8.2854502720541685079 8.2208355966603345877 0 
-9.9311979501035523299 8.2133137855780962155 0 
-10.319397346811841842 -3.9527051004335702622 0 
-14.388652453128178976 1.0414500893691631678 0 
-7.0404949518019330768 -4.6494530968495437762 0 
-10.086895625683137467 -0.89044965210038906633 0 
-2.306635744780986208 1.0840204366068537656 0 
-14.806701973887843593 4.0949456283159264558 0 
14.021055418000841541 -4.7928800596339549145 0 
11.654951818538627606 5.0557613995930230644 0 
-9.7117746840543031084 -2.3264484184245919351 0 
-0.10056817634314177412 -9.3274076935436678326 0 
5.4736860104057472043 -6.0404203014162742846 0 
-4.8571138332394054871 -8.2731687535876829998 0 
-8.312827575528057622 -4.5998397234109962284 0 
11.598855678336905228 0.6572443515063072228 0 
-0.099457080893963406565 -6.5127531242594365324 0 
-3.5477570604943693411 7.9150411602464529892 0 
-1.5907981772278461108 2.3821103138502124352 0 
5.5314252375358075042 -5.1686133148857695829 0 
7.2202179368721770558 -4.2576377919404384542 0 
2.6741739782550331128 -9.8217234065641410012 0 
-1.8587365032714024959 -5.6462768671207141935 0 
-4.0772816328449064116 -7.875653252720808517 0 
1.0190915837944620748 -8.5152696001968859463 0 
-1.5113048529552914889 4.9641258564462873437 0 
-16.285120169807942858 4.1427778452728807324 0 
14.928503138422593466 4.7976471690948683246 0 
-12.263246094737134229 -0.095421234054748893527 0 
4.8002523384448059218 4.3816180333140453129 0 
-16.262874126123982421 4.3044572617559548888 0 
1.7088188521145930565 -7.3747437513238258688 0 
1.1222687814031104825 -9.7738288370152979212 0 
4.5774633110132310065 -7.6948503365292237888 0 
15.344583295987424876 0.31039868706953654964 0 
-2.7929891862112823375 6.9736972903262381962 0 
-6.9893240747573068816 -8.6476305261418566772 0 
-16.185012100241166877 0.1353413547242240389 0 
-10.057555867482715684 3.1402370897309452857 0 
0.42169861539366110259 -1.3816262397830338937 0 
-17.242494069166617976 0.14122177969853805246 0 
-0.54936347391238227189 -7.5158448542766569389 0 
-3.2823192238057554704 2.3132286243115509627 0 
7.4197884445763300221 3.9019286847309433419 0 
3.1084358371338254301 -6.6607820972154216932 0 
-11.563621511475515646 5.8780912675091556707 0 
3.3692087987984766784 2.3069706174054736003 0 
-3.4100509481103804532 7.1504895037160336457 0 
2.6962045935030278798 -2.959703136287032077 0 
-3.1707711675720036126 -7.939723166225036266 0 
6.5561021822671126102 8.8487798937993815684 0 
-10.084110160421818847 0.25119280627979145848 0 
11.645887489210972277 -4.4095734892245523895 0 
12.756259709547093095 -0.90368647437384763688 0 
15.634956171190244945 4.8222507404147556542 0 
-3.8248724192249770049 -9.224241315395884655 0 
8.3895530944612666246 -7.6588139369968768477 0 
2.6000205530420625877 0.52293152047110447178 0 
-6.8341166826171200199 4.2567446829881676607 0 
-8.5337478711275132071 4.1194522488223546119 0 
14.546645276285998349 -2.8469020592152904925 0 
8.4739067701646018094 -6.2271543519008263345 0 
-16.12096671624080102 2.2361943078772879012 0 
2.0145938880270022331 8.8457798085255028298 0 
-12.506031723188533178 0.67705513076172818554 0 
-9.371589438477048617 -6.5649210452893909107 0 
14.455860593274367787 2.0937282978545592727 0 
5.4728530428704109667 0.89316391350239499047 0 
2.1639689780044188971 -3.5856631964011920211 0 
8.2592525461585957203 1.526394225161878726 0 
-2.765970530484056944 -4.2555568619900352445 0 
3.335233355612117645 -1.0474530444140597307 0 
-16.587240928264868955 2.1102620135885916675 0 
8.2614378970393271828 7.2362657850571476814 0 
-12.896272283883032372 -1.7647700842242997066 0 
0.29649842106996349145 -0.08728498139637068387 0 
11.421008440552800067 -6.0274254029770650831 0 
3.8745097379664530379 3.0304687050451990515 0 
-8.6474288297718882035 -6.0838303275329081998 0 
-7.4078434051617660927 -3.3183956182446019412 0 
10.576644188942816882 -3.2312408760653852369 0 
-16.52559943533210074 3.4745660456064491051 0 
-7.7771893001430667525 -8.1911059262293903771 0 
15.712130411829113186 -3.2067176596064226324 0 
-16.751205596297641165 -1.2398276366509826119 0 
-10.453621312588628811 5.7414055730612920669 0 
-5.8856153577697059021 7.9378935310491582911 0 
-11.660945577923929051 -1.9175631100075805069 0 
5.0661574922848648939 -2.5975669569185968477 0 
3.2007590810144748161 -5.1237141135138193349 0 
2.2869141774283709978 9.8500410905771573766 0 
16.460220461977026929 3.7262467553265232745 0 
7.6665305101410963218 -2.5706705254462898225 0 
-12.478067233386234136 1.8059099453231131083 0 
10.511145790967431068 -4.1797976692925420394 0 
-9.5358871191337009066 -4.7687957283515611806 0 
12.223812823599438104 -2.0171427536852872819 0 
15.534382843052648937 -4.4521254117801305483 0 
-7.4449696177536672792 -6.0637153593524120154 0 
-5.2167579766227296645 9.5204738189313946606 0 
-11.118863532573060482 8.1234445307495963817 0 
9.0973803286607228813 0.40704416764591638822 0 
13.355948204046466543 -1.2597659797752807087 0 
6.3200797770450209967 8.0143392381695583992 0 
6.0100549924695263471 -7.4399274474755676678 0 
3.5623293740956212261 -8.7113140779808357905 0 
5.1794818134021758382 3.0558924176562718422 0 
17.130360054680295434 -0.94780916881780297167 0 
-16.545352167910209573 -1.3776488613613284695 0 
1.2461260510231746412 -0.65740066827737153599 0 
-3.4606178442203807677 1.067152015639625473 0 
3.8188984325300197042 4.2186326574411125989 0 
10.82398774201555014 0.92333533378011534154 0 
-2.8996471962890506546 9.5154409026359836332 0 
-13.127609610555307285 4.7953130664952530182 0 
-5.9830256703177218114 3.697669492883935316 0 
4.5793479156148562126 -3.8563702528273422487 0 
0.11947173060507652875 -5.1497304802627921205 0 
8.9125455640852209171 8.6137891986629799845 0 
12.624956299617254629 2.529623517220063178 0 
-5.1741459739299884291 -3.7950572211678839096 0 
-5.9914618061243247737 -0.0035928190891968605353 0 
-17.167049542920086225 3.1809251848527795303 0 
-13.429204953868207895 -0.80766126793030601494 0 
-4.1715939432900785988 4.6068347137210823306 0 
-11.067974568597344742 3.0528446862800109329 0 
-6.2029780282322226626 5.7635533298740826424 0 
-7.0088325934266961781 -2.3518990769060414969 0 
7.3518987230742149919 5.4117728936080142788 0 
10.811191694193965418 4.527769599804304157 0 
1.9215718032566775353 2.084764290113825691 0 
10.677007908662977442 7.5573014918196674827 0 
2.6061141525773034999 6.9401185547947941146 0 
-6.2276853244801104736 2.212215070251633886 0 
14.48638548309867069 -4.9389601143241659287 0 
9.8323464010447292338 -2.1160122882846139625 0 
15.235809034483917657 2.562860770438981195 0 
-4.8146355314457602859 -6.0764091617441673421 0 
-0.015645406915458844738 7.761363083592430101 0 
-14.838796104129524878 -4.4025427138091588475 0 
4.5186095604751548294 -8.3701238357701583936 0 
-1.2649335644699790659 -5.1618582827727426121 0 
-0.17597099554704878632 9.5414382888495001822 0 
-14.750578280276206655 3.2733657611776534324 0 
-6.4102594609702450157 7.1191240585654336215 0 
-1.0576742658230529059 4.7771825767623212755 0 
11.420136432712808983 4.0364935064158125044 0 
17.701174584931596456 -0.36707665276671269661 0 
9.176288176067917135 -5.3830244315083941586 0 
-3.8440368639945852181 0.32769961901816252459 0 
4.8331551256270968153 6.6097913528859342236 0 
10.078558151897395234 -6.5988226906539022565 0 
8.6933008920698764399 -7.6861154815566212761 0 
-2.771366596548302752 6.0663813455745323466 0 
5.2385325371156410412 7.9583422913394894493 0 
-5.3800005809509352517 6.7273021593773085769 0 
-6.5677800567002222465 8.9307614059101538828 0 
-12.187600160431506069 3.3040704512593550568 0 
-12.577710845935671458 5.4941780270166660216 0 
12.554964699421871543 -6.4111177147014135613 0 
-1.1392980929286766756 0.31475560328330726145 0 
-15.735932215092349296 -2.6629401272280910362 0 
9.7807930677442005418 -7.4927615841180852385 0 
-14.964204280981137529 1.3171203103048834127 0 
1.6615643052302178084 0.8135575957864680241 0 
-9.8872544735958189932 -5.3456331973254282985 0 
-14.616726001411029401 0.44660893638215259926 0 
13.268239734097965865 0.95692266633197142767 0 
-7.5190514646200012905 6.9892053290364311025 0 
-9.7455329834977870718 7.2462346237060160092 0 
-9.3509842676968890629 1.9866265372844593706 0 
-2.0772224256574327583 2.3082332788481334518 0 
-2.4066614931138539113 -0.10053312753906584742 0 
5.221004373547885713 9.0913545351437363706 0 
-15.643804198763785251 -3.5608351524729839888 0 
-9.0367348532082925061 -1.1566043923279127892 0 
-16.717062258964816124 1.0361355306143218424 0 
6.5497783040568480217 -0.39336451750622503098 0 
-7.8845701647124357692 1.7300889773487948542 0 
16.476472535635995342 4.1667773168148691809 0 
0.28356458468462542033 3.1206615263425994122 0 
11.600037969394685788 -7.6391730423874140143 0 
-10.714921481390383917 1.5510239331243191874 0 
-0.51762585352298617902 1.9102888719738140288 0 
-6.8092415397979033642 -2.7099467600563045266 0 
13.692841782401419692 -5.8519351960656313949 0 
6.571407010122715775 0.60266895892570926385 0 
7.1786759647051745503 -8.9045234693278683125 0 
14.09110369861991785 5.6861272007756769042 0 
-14.101909179986190424 4.7274946276875287055 0 
-0.53055160925703170882 -3.6481174931557038832 0 
-9.1764467638494728874 -7.2725235079061789634 0 
2.1044220750986228907 5.4408643895397208468 0 
1.6745428401632211912 6.5901090128860859707 0 
9.8195684425167577558 8.3524886237954127921 0 
10.493188078739065006 -7.976088990207767182 0 
-8.7791970740575493437 0.30050477256165719631 0 
-2.7301634810834705114 -9.3381980888624749326 0 
12.567865463948400873 5.9766830635215573153 0 
-1.1768508800084256372 0.87303203915098825938 0 
-4.6965379055303353439 8.1196309083129314388 0 
5.8346834669198033296 6.5420702150532434871 0 
5.0648284541918924262 -0.70248864737379435041 0 
-2.2654146289266701153 -7.9168059555343122113 0 
-15.504084419365398162 -5.4858221102985043061 0 
-11.108332353396717096 -2.252962996990174549 0 
11.550866014777918522 -0.074593426610832597179 0 
14.758768215018843506 3.4954296482783604461 0 
-4.931354984022458865 -0.022500208460664111731 0 
-7.1553574969526483329 8.5010829357563473252 0 
-5.978617057032151294 -1.6908784545865109816 0 
-2.9098191909954151946 -2.8582808461159752156 0 
-3.1662663223170275373 -9.3131250962281999506 0 
-9.5534205713070985411 3.0619906065226794034 0 
12.007348040910432729 2.5324728857614591249 0 
-15.821980987303811972 3.0716242812312812838 0 
0.69189868953521949102 4.7676073840894437339 0 

679 1 5
0.49519940030607817461 0.0034623091025440351151 0 0.17316226915089172333 0.12799112633658873972 0 
0.65208074261658777182 0.003074076044300584707 0 0.15473718985386267222 0.13357303536309339531 0 
0.8626836654547925809 0.0037254151902934504181 0 0.2467618754747432086 0.095561579285201425638 0 
0.64260365619840975615 0.0039021101216397294058 0 0.19974856948147731717 0.13128630819315381673 0 
0.42604057115763088737 0.003495183138081554234 0 0.1599136767961782668 0.14164088212391157118 0 
1.0203079067289428927 0.0034623091025440351151 0 0.15168005973104659034 0.13138059439184046617 0 
0.66969891693693106571 0.0015306349501129424325 0 0.15365166912924205223 0.11625401049774784779 0 
0.62826644926704333649 0.0033588806504085476183 0 0.13205911129346631361 0.14869892348144336802 0 
1.2184585955494471321 0.0034623091025440351151 0 0.14245668553811421941 0.14588714254171797347 0 
1.1493058776636211338 0.0010622577612574039471 0 0.10258894295859286028 0.20596307870675437113 0 
0.69930915455226594357 0.0039643259989901816903 0 0.093720350164782029179 0.27635968844925268284 0 
0.56996726843918366079 0.0020752282685986677552 0 0.42024936906396936909 0.070792398610554502225 0 
0.64131003610606296395 0.0040381753591582740526 0 0.24356502266792720568 0.090356935693215942318 0 
0.78675756621651660172 0.0037886360060373791038 0 0.15316948890508000347 0.12547303894667377611 0 
1.2473359905904477518 0.0034623091025440351151 0 0.12717661010118788689 0.16834648425551024253 0 
0.45634052703294603059 0.0034019192539168816546 0 0.25042811238507017846 0.083367529572953250061 0 
0.17617651891391455932 0.0042386704573476137112 0 0.1640019550232127421 0.14754254931807586626 0 
0.5646481388617399233 0.0043461564443904266916 0 0.20869990231233903621 0.11670972816195142319 0 
0.48629886439592173719 0.0038859545949184158033 0 0.14120105313506919886 0.21222879698201352339 0 
0.55949080269885997918 0.0013432544988818411087 0 0.067864998164003570436 0.3602183159556021641 0 
0.52986204585124796473 0.0040046210030632595905 0 0.099179883884456962462 0.20339513448113066829 0 
1.017248669038130382 0.0034623091025440351151 0 0.18253706485383716651 0.11689467005097456398 0 
0.56237316491811140118 0.0035025435216991902473 0 0.16816965145169510132 0.11121644592627441539 0 
0.57922040968186383481 0.0038192376706771488659 0 0.16230670315034936846 0.12584779699706838407 0 
0.57776683926472927055 0.0042057360418522749673 0 0.18198564628885011141 0.101725712592604281 0 
0.25457659789347081292 0.004206278617890884218 0 0.24438664848691846188 0.098825421641011740315 0 
0.69884743933766357848 0.0038171811354131292802 0 0.12912373648480593435 0.18173511065542291565 0 
0.58868514004471639289 0.0042864301788485669603 0 0.15462732722287825249 0.13432982690574932216 0 
0.22721498407324752788 0.0030166506427129016234 0 0.33623493775617102619 0.11214170489290073429 0 
0.63926764306547834149 0.003953705432202745014 0 0.29344177639052171358 0.070236056567780161264 0 
0.51444356066439123065 0.004079030235763929195 0 0.21906114806615917256 0.21578128349927921947 0 
0.46988204648098752525 0.0036690079819313029322 0 0.094130101651682313024 0.29001448788145189894 0 
0.4950731674190287368 0.0038876226563394110716 0 0.13168603785514931825 0.15413880779445546243 0 
1.0619634988633177564 0.00057960157374880346814 0 0.098633456939220862103 0.20235838089849178534 0 
0.65726871683912124755 0.0040899134971636441627 0 0.19467318174497183492 0.11203089847315299277 0 
1.0231256100423902211 0.0034623091025440351151 0 0.15040681184622511912 0.13065727546316746599 0 
0.66594671037229924426 0.0029460150167571531356 0 0.1801126361483139926 0.16494884928121678058 0 
0.52512339951270470273 0.0040933036064219148129 0 0.096313333014795610154 0.23827538755325580744 0 
0.33156192878114809641 0.0034799767835185999032 0 0.13934065268847137253 0.16982376174218233311 0 
0.60340014346874570883 0.0019602639385242512197 0 0.22555487815674152285 0.10463750140046955417 0 
0.55266526382664615813 0.0039672538042233090536 0 0.15450779129452885119 0.13680834560330651373 0 
1.107691949313540869 0.00072245558887955123577 0 0.14771550224379079164 0.13972575802228134889 0 
0.44433478382987950939 0.0017293637643603380818 0 0.073396628659583684762 0.30974209263143137605 0 
0.25341677590366129547 0.003082929522227195393 0 0.20253164566073189601 0.13361282547691216704 0 
0.56766517557058382426 0.0012885264127909124704 0 0.16832046653394006075 0.22367270260501914692 0 
0.79580441436562809887 0.0040596765526015772541 0 0.13384290271081189516 0.13238023986794564268 0 
0.60814782051675986274 0.0040655695424427458831 0 0.20919627420905229087 0.085057464429376172799 0 
0.69293094189664872218 0.0037495051068682978303 0 0.30790731960190087513 0.077716554892166930801 0 
1.0164009436947960552 0.0006401879577623687239 0 0.13550172116923164811 0.13196313093241049397 0 
1.1760010517564378763 0.0034623091025440351151 0 0.11032019873249346298 0.19934508170488005052 0 
0.79484415318185863697 0.0040388370559880492489 0 0.162176049028910918 0.14419679125221940286 0 
0.57022715000786461381 0.0040285493721475915813 0 0.11953819339609476902 0.16543630313317608804 0 
0.50818414498254016465 0.003752698354511175248 0 0.21915382761224033725 0.10637433836256163233 0 
0.22564062189680614279 0.0033937950472596053152 0 0.3539589645280909469 0.092652112130035227389 0 
1.1387154654874080961 0.00060091302615047914593 0 0.090699777452059870964 0.22152662579830906253 0 
0.6120753056754610899 0.0038507930358870410929 0 0.30731695867085423446 0.07136148031140292225 0 
0.54414414328768956342 0.0037267386422248725136 0 0.22853068445324783986 0.1159193275952876967 0 
0.47580569073249284751 0.0040569998839981432845 0 0.258353787313765626 0.072323695871490858988 0 
0.53015789219928055598 0.0025372001388822783795 0 0.22605108553234284918 0.13722339951010992243 0 
0.82326759590502884834 0.0038442226560646513937 0 0.26580432977057411037 0.077483519149459889608 0 
0.20479641471666773511 0.0017293637643603380818 0 0.097589020678910357032 0.25411402258014159639 0 
0.69766389604223699727 0.0042178202587011982133 0 0.16282761674975107513 0.14895093906625334057 0 
0.63759236822222331575 0.0020752282685986677552 0 0.24758738703402133341 0.12497292292945527681 0 
0.36454864123968372391 0.004108714854092801981 0 0.14088266885234551618 0.16695679845962116405 0 
0.44153288926567685335 0.003913377976695365211 0 0.17861095993146297589 0.11241878046235308231 0 
0.64859129339831844696 0.0015734921301014742016 0 0.06341535673526321748 0.37106528906783847743 0 
0.5201308440532316224 0.0040277211648275931463 0 0.098626715238225581839 0.26711921661035537001 0 
0.92709905462527941733 0.0035642895893991158839 0 0.18710797482241847689 0.097176196260894437406 0 
0.47193024054156185176 0.0040378273794462373608 0 0.17856065137885226979 0.13780650266502314505 0 
1.1370648967335832413 0.0034623091025440351151 0 0.068780229789872263102 0.27520722275759590403 0 
0.66515628739730459085 0.0044887554349361804759 0 0.21825372933297232381 0.084514448180123047383 0 
0.54115565560785361399 0.0040231528085447445034 0 0.36553860920119679578 0.08408818733416037472 0 
0.46594477280901086536 0.0038162318327319803835 0 0.091168062848875283666 0.28527015097129981847 0 
0.52145324783772928345 0.0038392080383316479555 0 0.13555273359497191366 0.13638732104819545343 0 
0.28012612434942713024 0.0039546361045147563132 0 0.12304934083188076577 0.18795735986140701956 0 
0.95682644586342058268 0.0034623091025440351151 0 0.14837679183756652401 0.12424489650481176928 0 
0.48707163293199928766 0.0040990000662145939167 0 0.12979419698899263835 0.16492546153695997191 0 
0.4274115316610643811 0.0042386704573476137112 0 0.14494396388575411794 0.16511800115706623537 0 
0.53316711463494925738 0.0021588860320254131889 0 0.072143233700064909875 0.27224746104408631409 0 
0.39751332887001106231 0.0026719239175642243468 0 0.10868599279988015727 0.23127983165244922481 0 
0.54358485198849026965 0.0037844334620563625966 0 0.13624682422233608259 0.16375544238277628395 0 
0.75082330698498556121 0.004233939259596575938 0 0.46003917603758076593 0.063805370809120229292 0 
0.51343161803932091392 0.0039981922941043001804 0 0.25001847649155872766 0.18801043077569121187 0 
0.34560639544430032943 0.0025502332028790679862 0 0.15173692511491823631 0.14211034622872908972 0 
0.64229956464244242209 0.002597903816484985022 0 0.159757181423267558 0.11744192287342043735 0 
1.0352126928891023372 0.0034623091025440351151 0 0.16055376289464684536 0.11306939297262841304 0 
0.5360240664532384125 0.0013432544988818411087 0 0.061605081752878550205 0.38796436747474027928 0 
0.64398876660594861487 0.0020530401203429954511 0 0.078213817375917468744 0.32959035919630935707 0 
0.67063408361876786223 0.0040269649254684363252 0 0.28116841310945078769 0.082798845233057624671 0 
0.49000118989931817914 0.0040591637873835118705 0 0.16386701522409308218 0.1139225499041731926 0 
0.5269756441997771601 0.0043553347838438602468 0 0.25192392178529626756 0.080826257136528190106 0 
0.72428021587204782783 0.0034062059015608795939 0 0.10593669008883416227 0.20157036614035164779 0 
0.44167057886077332185 0.0019098928062679905795 0 0.05535113233697469548 0.39488020045341098996 0 
0.51703073386889286667 0.0044360045335674709241 0 0.06203578472045580966 0.29285432947441880636 0 
1.1228675669970860085 0.0034623091025440351151 0 0.16399655001543697597 0.12195978736091937777 0 
0.35927449967680735732 0.0041977569222315519459 0 0.17939855478540361888 0.17601319582344907011 0 
0.58392160658332104006 0.0045479954793516694581 0 0.20685119576049645906 0.092586957926874866032 0 
0.65843990286274023394 0.002358695947777030965 0 0.071517223267397650455 0.25653484936208709177 0 
0.68521324423474205823 0.0040133238884967285115 0 0.28281712757707749839 0.12365517790875374393 0 
1.0758920390944850531 0.0034623091025440351151 0 0.15538012791500779852 0.13011679989745533748 0 
0.67678834912921848055 0.0034799767835185999032 0 0.16974361815829955291 0.13248225686400350032 0 
0.35642196940830223051 0.0037325703369545711746 0 0.40094176494401045918 0.077754547875671944923 0 
0.57556979254273477054 0.0012853307306366871122 0 0.16909499902736610522 0.12149056252025741687 0 
0.55786598161285461117 0.0038786272511626028112 0 0.19192808871469604903 0.13255752712388899073 0 
0.6213517847189156118 0.00086626905417044224381 0 0.090381825983940150548 0.23154451170318368636 0 
1.0682160821883746049 0.0034623091025440351151 0 0.13902993494639948047 0.17236802251048499723 0 
0.20967553949405687286 0.0038608015981055924734 0 0.11724922032703216646 0.23237836585042684345 0 
0.3445107984347478558 0.0029691310524498711228 0 0.083688995875989935502 0.264249029129296098 0 
0.72854687893081837569 0.003733194046298718774 0 0.10914208099484044856 0.16660368213444984309 0 
0.77999710158570401131 0.0037502658647324354189 0 0.13636657727972126275 0.18608513400662546333 0 
1.1234480917355322838 0.0034623091025440351151 0 0.39023690741905087132 0.10277491965127512341 0 
1.0165468068931466927 0.0034623091025440351151 0 0.18351533547989745676 0.11851333661648194573 0 
0.42083983599368113282 0.0040289195486733911725 0 0.14452651542601024914 0.12877652105611320232 0 
0.59473833292308342369 0.0025778206265012057127 0 0.072771253907746621947 0.30506678643621865099 0 
0.6198722147867438137 0.0033580570810580389826 0 0.15501409473201729905 0.22537019315281048293 0 
0.36330200994028805095 0.003234267517464743235 0 0.11665786139707762237 0.1961043787070547717 0 
1.0960158984858028308 0.0034623091025440351151 0 0.12973621715192248938 0.13896229720389272067 0 
0.37358338255322476318 0.0025943236019170604068 0 0.25863503834588735808 0.080922790752786757928 0 
0.50427255807875248639 0.0039933160502967973357 0 0.22215321721012290523 0.095668771915294381625 0 
0.58752472850724568598 0.003909822355501013473 0 0.31400795610904008726 0.10595995963906289228 0 
0.42436822706914489878 0.0037743484273426923352 0 0.095276680068881458574 0.24120375331882107361 0 
0.52751727092953193399 0.0041752349373483498701 0 0.098291193546544350368 0.21536811909088929284 0 
0.64866262076905567557 0.003197540696625832124 0 0.27885574692314912815 0.094550349573156527994 0 
0.62347980144258019486 0.0040158681947538204041 0 0.20515642182840446162 0.10292099317735452224 0 
0.69875822434292444996 0.0041377203160758695838 0 0.065070156537182802237 0.31235260358527200397 0 
0.67081937768636723529 0.004659694516666462033 0 0.2139750259654211173 0.11299478302113230566 0 
0.59719611797803517916 0.0043535266712551997856 0 0.081300160481517627642 0.22979834430182796701 0 
0.83695328981402428159 0.0038142532242330935525 0 0.1273041450238659722 0.1753413522237637634 0 
0.41840758838410885279 0.0037660925917504702032 0 0.23340987943351351741 0.1302819731412208637 0 
0.64129080869482169014 0.0033210012357754023146 0 0.1125533975340360926 0.22804248027449042224 0 
0.61832771572598776988 0.0037804474695363843133 0 0.13246334960953334847 0.1429529476360766882 0 
0.52822936101244111207 0.0038278594604824701594 0 0.15580572379718882203 0.13512658935167914942 0 
0.55208761632730574132 0.0047476719680280840899 0 0.13577954236170086677 0.14210472228389442462 0 
0.45761601570280174833 0.0036290322574336459326 0 0.29453387706374761779 0.10979007029281492858 0 
0.32550201213595547634 0.0039235453026968247076 0 0.070044305035597789755 0.31079744960750016469 0 
0.78039020420952887047 0.0041116307377143451393 0 0.16161542844012494191 0.11568450623067931538 0 
0.14652346891035536447 0.003721951212605675071 0 0.10221653960261402327 0.22329508157200067542 0 
0.71685287662465346781 0.0040729630358143920077 0 0.094480350666001494675 0.26686783736362751362 0 
0.122828858474441166 0.0038905418788973441906 0 0.080446592342344511173 0.31636261897588008329 0 
0.36716553851210831372 0.0029380158426069516442 0 0.43507389796104573021 0.066899193433256384789 0 
0.99202281119663604514 0.0034623091025440351151 0 0.17743637707020878946 0.11304676128936821944 0 
0.62155822781830372126 0.00086626905417044224381 0 0.20516600301564824615 0.11790949197790180636 0 
0.47842080076400084199 0.0033172268225730230928 0 0.10929586149791122029 0.18358868439082182134 0 
0.41797177176968408618 0.0038914972342040119249 0 0.29204079757788298233 0.066456598880582681832 0 
0.44788265118835257628 0.0042642670411525349095 0 0.12090928747568720214 0.16951744454206221779 0 
0.46139922083222323357 0.0043310524556886735928 0 0.17920563568545053168 0.13509789820139936345 0 
0.75818001314897043308 0.0043334884849916335825 0 0.11561901657552008105 0.16679607846206861987 0 
0.5502799429611304749 0.0012885264127909124704 0 0.093837301750645973897 0.33180024076760733509 0 
0.59359341657760622546 0.0016562657683456395805 0 0.11704561375697551673 0.19283460155443576944 0 
0.63790240433276346188 0.0028904861151184050964 0 0.1484142468992708519 0.12461495962432032891 0 
1.1294540922227822577 0.0034623091025440351151 0 0.17195832254679518925 0.13579918683232644616 0 
0.42644566823089280483 0.00389936088836590573 0 0.12166329757944151224 0.14744766411863649558 0 
0.50286089147804269306 0.0030991042909028813056 0 0.1884145238832289071 0.13199110970564026379 0 
0.3150988663357492392 0.0028432667481343384432 0 0.11853646705206552503 0.15809430117389766668 0 
0.65720517071060902126 0.0044729686049655662666 0 0.1664001093832021827 0.1279632808174066827 0 
0.55300848167525484822 0.0037139526153912205859 0 0.27429009839293905237 0.12955173497424862794 0 
1.2642937378867948883 0.0034623091025440351151 0 0.11179002496225629026 0.19230369153074725053 0 
0.54135075265743703987 0.0040864310847870096224 0 0.17406609554229909853 0.11016859227291615764 0 
0.62343914738299111011 0.0021017250641991776922 0 0.060532976861820429748 0.37692770396702424129 0 
0.64333475763852676632 0.0034503865690258036375 0 0.095282366444128699379 0.23319796469685974416 0 
0.35578413828121013829 0.0039883902697004543214 0 0.28627305293205629333 0.14686053016226305323 0 
0.53231902986471757444 0.0011906649339837808554 0 0.13493184129548849159 0.13908340035347577235 0 
0.45924195671349243852 0.0039971127605231355009 0 0.13590579565415275565 0.17179242546547091042 0 
0.31045796484220972156 0.0044474958105364757049 0 0.19444988616709127371 0.24641976312231766988 0 
0.62434585962322797226 0.0023955822280129841946 0 0.13650094750734917404 0.13206495942492366136 0 
0.71675886349198425496 0.0035845510861835152422 0 0.13570707805007706237 0.16487282006587264394 0 
0.47623619122687921301 0.0037233879994514229757 0 0.24020883758864042257 0.13276819280595944517 0 
1.1015104735500034216 0.00090322197149970376729 0 0.17693797517272896735 0.13399978897544723155 0 
0.57659030250642850923 0.0041484591921674756829 0 0.21994064226693571529 0.13673806863656531863 0 
0.50944076641941127281 0.0035798063047717681995 0 0.11060788883178117314 0.18320658110693149867 0 
0.59376774372983420758 0.0010896284289033549269 0 0.19766670887540008228 0.10194807999487279226 0 
0.58902653705704954845 0.0026813311878133715312 0 0.21665740362621929704 0.084584786234647893477 0 
0.81847072324672176524 0.0038247617066857471195 0 0.09002329536935795018 0.25722607604564418082 0 
0.58007162744780860208 0.0037691054238356736135 0 0.10416073929857068425 0.17082803239198343648 0 
0.74773969680604346344 0.0036730406770995320705 0 0.23409755074285998333 0.092976424420017328432 0 
1.0722020275671153566 0.0010396762542566190257 0 0.21235504629499180052 0.10507825249772638487 0 
1.0331530661833925322 7.0500854727125711698e-05 0 0.19293325513136314053 0.10264004612895105684 0 
0.66201293834465080312 0.0017357486805281449691 0 0.14834087141946869504 0.12042945773328224413 0 
0.20940700493210648303 0.004079030235763929195 0 0.13520331589350501056 0.28490205240110227924 0 
1.0088461064509350873 0.00051244296409660614836 0 0.14876170793245646617 0.16061765954446621807 0 
0.68013858557895134904 0.003504731451757059791 0 0.12346825978505038268 0.18590109794414744204 0 
0.32142440698714896952 0.0041548292402182164865 0 0.15444787898054351816 0.14192207960864908212 0 
0.46572635776528570339 0.0039556635168869463265 0 0.18934236466177192804 0.11044648267017009857 0 
1.0260084179154431716 0.0034623091025440351151 0 0.11314056017799907494 0.15803852474434343378 0 
0.21048966455917325624 0.0019098928062679905795 0 0.066741655513213163364 0.33532072442960852987 0 
0.30705532284346453986 0.0025372001388822783795 0 0.14313853763670128516 0.32992813228176931517 0 
0.55651676662046800637 0.0046802057601544565235 0 0.17578746202910006113 0.12389252359056129871 0 
0.5403707472125308664 0.0044818104900282273312 0 0.15765735329776112139 0.14958180363558287729 0 
0.41477159316441075676 0.0037720392615066024311 0 0.46252417716152349758 0.064393803101814695022 0 
1.0524273189574220311 0.0034623091025440351151 0 0.11803580077548950222 0.19456373791264344741 0 
0.87513092224632449412 0.00395289216515375217 0 0.19642831562675541757 0.11726626617992851054 0 
0.59465540080620060692 0.0041237218609641154363 0 0.10933055603469919725 0.19015172534606342158 0 
0.59848023974189490382 0.0016296544369569332215 0 0.10842258202854643256 0.34435544113390198495 0 
0.61197077580048020451 0.0043555272247470964639 0 0.14925976097824106281 0.13660813657128084708 0 
0.44619931600770879054 0.004232677651956469507 0 0.24668127553661553519 0.11256552283403048476 0 
0.48315557565356559433 0.0042538737295567726621 0 0.067743954551500173977 0.29696434047274161694 0 
1.0091485579548706841 0.00053576360816950702355 0 0.080049551130091350926 0.25752912909075870163 0 
0.56780302707983620891 0.0039005293228406008425 0 0.11902664449614201725 0.18635899719241744155 0 
0.61888109142410008268 0.0040702134942577992277 0 0.21151550513106945339 0.20846547542537982589 0 
0.62558232697262305955 0.0015418472813935326596 0 0.080115990477559545502 0.28473473837347507143 0 
1.0733573049848332825 0.0011198518140077002702 0 0.26330909682000230854 0.081015447577006835522 0 
1.0695455721211180045 0.0034623091025440351151 0 0.087311488804853398804 0.24787677785462056135 0 
0.79421137497469929123 0.0041528546000924333043 0 0.14095148113308036963 0.14007218206764671109 0 
0.24725939180382616733 0.0045451057379467972239 0 0.16857857035317377892 0.1402127383161906049 0 
0.33578557097866873482 0.0034496875114921362986 0 0.27996615914250588819 0.10536646020091830489 0 
0.42683344284008539748 0.0036329463993492140325 0 0.10231740221201691965 0.18009059560678000733 0 
0.79900550600850228644 0.0035974762168817010256 0 0.1133669240704925224 0.16182707210471530823 0 
1.2467756345068776724 0.0034623091025440351151 0 0.082450534686035900633 0.26241647110044324931 0 
0.76789739149658142736 0.0035896342687944940084 0 0.098735545179880340738 0.22512204200713029079 0 
0.28749028569176415804 0.0023046685382566555605 0 0.1776216574596883313 0.17834045000768278255 0 
0.13461915978556152074 0.0035303742060099727214 0 0.24948600828229888782 0.12289214020946825912 0 
0.69241520349515683908 0.0026994110319799404819 0 0.15888851893344083099 0.15003860233089144627 0 
0.41661840993788651355 0.0036245454586741341144 0 0.11754245915468274075 0.16329867156980493181 0 
1.0624134030421799046 0.00062144083162920767723 0 0.10615784711663692197 0.18086246225692337308 0 
0.98806757292827818162 0.0034623091025440351151 0 0.20692520619847609709 0.10689137756028384285 0 
0.58579824472777342059 0.0031322939814681441395 0 0.21388508749627488381 0.16031099991797048698 0 
0.43759692750010598106 0.0039556635168869463265 0 0.3034869690448315227 0.079416711775205636736 0 
0.28804472248823209668 0.0036392112505568363981 0 0.23234033689258076771 0.14790127060756444455 0 
0.84764858616933591584 0.0036970346862474842697 0 0.16487789176724984563 0.11509451305877375915 0 
0.24778352182859192387 0.0037904814302014504766 0 0.16786976956864499422 0.12264374472340844324 0 
0.49530234584196164427 0.004279337318646540822 0 0.14203067547231934542 0.15497323828743728158 0 
0.65592358329626310187 0.0037062198020398860743 0 0.20958902194366124672 0.10620473523702973762 0 
0.6698608336010847264 0.004206278617890884218 0 0.21376379874708351103 0.10693340988228482169 0 
0.50931847498126825435 0.0039948283620407738434 0 0.1412099783391923824 0.148965722953934121 0 
0.47063494003912020869 0.0037443099054698851871 0 0.095520380440814248169 0.2142176941421118086 0 
1.0999079438188659186 9.2393542905871661156e-05 0 0.20328476479508725272 0.11016157507081450473 0 
0.44697895911277857328 0.003920355768569040375 0 0.19634436523519696594 0.12463529781215637593 0 
0.44546780518275130856 0.0039566749909421316048 0 0.11921142473962813291 0.16187470571781287232 0 
0.62828629606169650312 0.0011735633650673915444 0 0.31374845250243676986 0.1276855482625615934 0 
1.1169337005785089367 0.0034623091025440351151 0 0.1121927753314795051 0.18067171940832685295 0 
0.52038268511657748139 0.0043467292983080229457 0 0.12403330171919095537 0.16887579371303459985 0 
0.65158036652191475557 0.00049878971732216360706 0 0.29172735989238884891 0.094540741593102481377 0 
0.37171110197584572576 0.0041233228859137438516 0 0.16024908047411459688 0.12283320887993978698 0 
0.47107558579191682879 0.0036290322574336459326 0 0.26650219818974268948 0.12693639513416743458 0 
0.81522565231628929538 0.0038082096339535796356 0 0.17695407704183438446 0.12691067553769908027 0 
0.41016293249049695646 0.0025502332028790679862 0 0.11550646288306838649 0.17420715552331997311 0 
0.33811668928811317025 0.0038914972342040119249 0 0.17454231804687725393 0.10497593863700564742 0 
0.61042869199191296392 0.0039374962185355242769 0 0.11389653789741431555 0.21801068338733498031 0 
0.30424605460924025735 0.0037660925917504702032 0 0.10353979557390571853 0.2284140371275274195 0 
1.1159614963210360283 0.00029816112339185485989 0 0.15771425752090056926 0.11803039326155137512 0 
0.43241933273332466836 0.0034104563642927037195 0 0.13113974505106623658 0.21270634742902547187 0 
0.4153949566841594887 0.0041613970369895657633 0 0.22006630881849276182 0.12421034906878959669 0 
0.46582274433664921931 0.0035655359790544216211 0 0.15060158822302532888 0.20302835362397789187 0 
0.53701993163113304064 0.0036772189321859303363 0 0.081779352074676736617 0.36615386682200978807 0 
0.32318768251805413128 0.0034652990232289624002 0 0.1086854276930416946 0.24602138238552775928 0 
1.1302012573846982324 0.0034623091025440351151 0 0.12715142863355977099 0.14052568207408167034 0 
0.73911654115129055143 0.0039468932886266207966 0 0.16563662353699884489 0.11713981555129965306 0 
0.28951533045023458701 0.004054417045362320067 0 0.39184043424746600737 0.072291225707865391925 0 
0.38975563922621364599 0.0026088728371391877586 0 0.17385249803119487422 0.12827885782475717535 0 
0.59865842004017810751 0.0015418472813935326596 0 0.058942558430444172424 0.36981577397017101339 0 
0.2328847409309521832 0.0038876226563394110716 0 0.11233591932357182841 0.20355528623068461225 0 
0.58763980303412921558 0.0025363525567255783624 0 0.29028831135277421982 0.073655924765085492578 0 
0.6216781542454286047 0.0039534678844770189746 0 0.26107245724720917757 0.087069993256834093964 0 
0.54090185551198166625 0.0038275741976599676406 0 0.14377821189603723351 0.16519410064339726252 0 
0.57251488218902024663 0.0010896284289033549269 0 0.14735961331540295416 0.14285078930700834121 0 
1.0273981976270558647 0.0034623091025440351151 0 0.31553713300405256126 0.070784874333516226153 0 
0.68461931848423440705 0.0041599496150410524009 0 0.090287796406614759248 0.19961215391351611048 0 
0.66223596480881130599 0.0032814308306907905705 0 0.16589233581223633562 0.13119276361030632327 0 
0.50442378575931801077 0.0040952066160553808605 0 0.14559537446443338027 0.19026215255768413881 0 
0.67140637780230916221 0.0035303742060099727214 0 0.10045127852035917737 0.23740378991568264477 0 
0.76510215837975747988 0.0037489771599578725937 0 0.17489255232734646217 0.12553222188245061197 0 
0.62258749293058390784 0.0011735633650673915444 0 0.20941200525106296038 0.16324503298764200809 0 
0.47810765151095874215 0.0035764758951718554451 0 0.17505173342358648636 0.14607047150698107552 0 
0.56964557476924537749 0.0016562657683456395805 0 0.20459214968111230637 0.096323073576098025561 0 
0.42432854739922071241 0.0041119085485091947177 0 0.17235395493588281934 0.29687576845215501997 0 
0.53970238002227710616 0.0039930844407105384186 0 0.20808708734618644454 0.15738849678233587936 0 
0.30276878917539551406 0.003023023497841261821 0 0.14296836467486556677 0.15597137932865232091 0 
0.64315432058622667988 0.0042026661244101018791 0 0.17311063830857978396 0.13360977824863842778 0 
0.60291590540119621711 0.0041558627463246919018 0 0.14610077796377907156 0.28848529785664217551 0 
0.79655332462807937333 0.0042460226588290272617 0 0.1448151379777491421 0.15130590809664917762 0 
0.56585366850367113667 0.0035392782419393282491 0 0.26273417516147651307 0.10406521303696124325 0 
0.59194663413227321946 0.0034445999529337002765 0 0.27852171697587285726 0.08642891290475070154 0 
0.61910721943753244112 0.001808835671635654601 0 0.16105346840129250441 0.13825117194304831214 0 
0.212279081409897874 0.0037720392615066024311 0 0.3484784793784115875 0.099783962551458008083 0 
0.70243269430750499005 0.0035892043027203959782 0 0.29035059522571426971 0.078022063764317847734 0 
1.0414822504656082724 0.00024068392743910278298 0 0.14420174331950244562 0.1491039305279145688 0 
0.56174156144667131141 0.0041532706067403486402 0 0.22645503301930411388 0.10126777816019370826 0 
0.40524304750586920276 0.0040965778558217725083 0 0.15123769237406894939 0.17380891044198965023 0 
0.27499011350152635647 0.0041606794870584955584 0 0.091262479862000367437 0.24958037200409988188 0 
0.43877223549897026444 0.003234267517464743235 0 0.1597702308294696727 0.14863416695265699308 0 
0.6006221808241664073 0.0041886800928313061912 0 0.10708286809969558284 0.18934941265229171536 0 
0.4564694279430090984 0.0032130019375948091348 0 0.11477212540395856366 0.19854716674917993746 0 
0.53102232752715949893 0.004279184724872083477 0 0.12691134597732886546 0.19793473378494977344 0 
0.46243876368947989253 0.003944012011529103405 0 0.12227426709271183025 0.31177525221552054857 0 
0.75388426704485111962 0.0042984352543220987267 0 0.18284328227330046146 0.1852144163846115299 0 
0.63103923648268478441 0.0044839329430383257497 0 0.075853125267205778748 0.24470541857822256104 0 
0.430159514171744084 0.0035340486013403535175 0 0.33047408970283209673 0.07632649348948639112 0 
0.4341385324684125524 0.0026813311878133715312 0 0.10082981188580433796 0.19622262519155192484 0 
0.62817758987626537426 0.0030689590483635401791 0 0.16074400521363604866 0.13125301064884567492 0 
0.44199962098127376642 0.0040378273794462373608 0 0.239353745127893619 0.096643289824114617104 0 
0.63544252805514112037 0.003696964004035793467 0 0.14881098497777617284 0.15196263855276895272 0 
0.66557197964376157984 0.0042946586910513262145 0 0.13102056906701567418 0.16154450291843996945 0 
0.57945072753510962205 0.0038448987556958698353 0 0.070177981115732077089 0.33752523016386326571 0 
0.46931866751726392106 0.0040591637873835118705 0 0.15760591971562568081 0.1210947004677499772 0 
0.99831004516921195702 0.0034623091025440351151 0 0.27141663535109278316 0.10200262211047712857 0 
0.61383081841985676075 0.0039049713786482990498 0 0.10506997860066620565 0.19701852557560567414 0 
0.36343235188684480663 0.0026088728371391877586 0 0.10158622843637135635 0.21280088715737438543 0 
1.0887986476746784881 0.0034623091025440351151 0 0.1239988309212707307 0.15447663066666017517 0 
0.41099852117158441889 0.0041606794870584955584 0 0.096590945844146458565 0.22120374733721270832 0 
0.5808379533914844739 0.00322635540176695974 0 0.14839261217964136441 0.15366884559573604219 0 
0.31074100172467650216 0.004279184724872083477 0 0.12233892368613573376 0.20858750488460831019 0 
0.33196641163598544777 0.0026719239175642243468 0 0.098342018522146232296 0.26739966573389017945 0 
0.564259919640133778 0.0021588860320254131889 0 0.070117023577637729859 0.28341802012612121731 0 
1.0944029514104469669 0.00061663876770261466867 0 0.2636629444863360372 0.10651273259285755357 0 
0.42729691923487367333 0.0041613970369895657633 0 0.27362686715868356213 0.1068520036666993217 0 
0.48432190971069316587 0.0046169134561175259601 0 0.13287704620569865122 0.17762470996884294205 0 
0.4263040340150094365 0.0042480986994175894481 0 0.078858001973211286351 0.28553161927409076437 0 
1.1656357337447451616 0.00032379435703873621962 0 0.085889729611319257097 0.25733092683163505399 0 
0.5308191048726351724 0.0039165240365669059738 0 0.20141851415838185613 0.10525792724436758285 0 
0.22049958004435193937 0.0020752282685986677552 0 0.30218094963090486038 0.1134694315459156555 0 
0.59646836683625459319 0.002440263168204458849 0 0.19310673540366291023 0.11967274987670153963 0 
0.15128060618847186114 0.0033580570810580389826 0 0.10716359684409144937 0.29734804676165815795 0 
1.1824228513304504418 0.0034623091025440351151 0 0.17699546722945944111 0.13331593114439710401 0 
0.67593191481914505214 0.0029707227288739992098 0 0.34137224026345514005 0.075747670234431921377 0 
0.71023564956574325446 0.0032279361941880834082 0 0.27587103362939507933 0.13632588934340700293 0 
0.75812228984561680356 0.003663457987885953334 0 0.14175170540278853037 0.15330013070958203869 0 
1.0878870815601879851 0.0034623091025440351151 0 0.10593151266657571674 0.21787144868566993283 0 
0.48519399904794913159 0.0036890655303965409761 0 0.18017741005909637675 0.11493750147584089194 0 
0.89738431199794810311 0.0036631126175836067026 0 0.2234309689585920744 0.088823760354883513068 0 
0.69759985582059924614 0.004209874064902589981 0 0.18096666734065031124 0.12872426891649624281 0 
0.63893974444330103868 0.0028446790822406241642 0 0.14316757707217789286 0.16999510639292353398 0 
0.52379575556167812245 0.0041548292402182164865 0 0.12372251953343343933 0.17844373714985642398 0 
0.61466503929683535823 0.0043347709620903066702 0 0.17302610824766698205 0.16571045848955823221 0 
0.37701896863770439916 0.0045792535978711424935 0 0.14816848426982529019 0.1431982792026394169 0 
0.4745862318525111978 0.0038859545949184158033 0 0.33949166033916844398 0.13438608168088336803 0 
0.57169661783473924022 0.0038532941730695866034 0 0.13477549181129247491 0.13924154865288870808 0 
0.49912718215644408248 0.0041242857529633636382 0 0.34122805296704999956 0.060363801782669049278 0 
1.0640650196161680618 0.0034623091025440351151 0 0.19148191187180174655 0.091635884630821617947 0 
0.53853670233839245896 0.0018498799238891993225 0 0.22176847395846241429 0.17000422232671155709 0 
0.43558976785995529024 0.0037880346147925944567 0 0.1422577152954002111 0.15835910792874649533 0 
0.42182476319094691641 0.0040289195486733911725 0 0.16038433078972297308 0.11471121904041693684 0 
0.28073143604903372239 0.0042025217000179766053 0 0.17763524560923449336 0.12649348071176250152 0 
0.3881778255354270124 0.0039566749909421316048 0 0.12410277710780294458 0.15732830336698422347 0 
0.5117977688856676366 0.0045439131152360309057 0 0.12340623651786301884 0.14835650039310568915 0 
0.73092228535862047156 0.0038372507933722918572 0 0.086244371801007718714 0.25014367267238712955 0 
0.57333720324585180084 0.0019602639385242512197 0 0.27476906683635349271 0.081629403305704853477 0 
0.48598798302295642682 0.0037377628678508276021 0 0.09530635040614825193 0.21094758869915292143 0 
0.67828099866376356797 0.0042418580008625273239 0 0.12715523227074046475 0.15402962685373014495 0 
0.3566182387755220673 0.0038876226563394110716 0 0.12736994129694806377 0.17435479025948558141 0 
0.8119454219823004637 0.0037681043199681808417 0 0.13117942603621335351 0.14972018015016705372 0 
0.41806964962005516151 0.0041428444781099402205 0 0.10808060963769368368 0.21522308364411216197 0 
0.6052975697534581645 0.0026482855692056953868 0 0.13836337309652932404 0.15706703430308896485 0 
0.64419679011799535484 0.0015734921301014742016 0 0.079163982268476235094 0.29512023417704197348 0 
0.74907897235799381086 0.0032294427196809813788 0 0.20909298091388978103 0.11549487596491422869 0 
0.42363765764720007212 0.0036182969464301816334 0 0.12558800439663070359 0.17673176601886389503 0 
0.72904153068945076743 0.0031139152866702900224 0 0.131285574892188589 0.19809863284389914173 0 
0.55454032758930604796 0.00369459639133809482 0 0.3281817002038238118 0.078899372535975051401 0 
0.60712412417061611958 0.003815592353120151204 0 0.15338852228582644521 0.14616918540032364238 0 
0.39088839173865691512 0.0041209582860402185073 0 0.19582788530587658116 0.093397800654928225805 0 
0.73049967634459433974 0.0033295906363173350881 0 0.37809655787281565287 0.072106584407121088187 0 
0.99898679677413793065 0.0034623091025440351151 0 0.16965986575647554191 0.22806294733039839118 0 
1.0368202898110705501 0.00042273913069259394645 0 0.096493674571493132097 0.18526427615798582438 0 
0.96334244736892093997 0.0034623091025440351151 0 0.16198733201867981935 0.13094622889980067626 0 
0.59307845619760546363 0.0038608015981055924734 0 0.13459778550979531464 0.19381759171573598177 0 
0.3412700991326603206 0.0041928498182724396187 0 0.16763789409789620066 0.11017012030421921565 0 
0.54033834942378156097 0.0038084225183796292617 0 0.075639430576987534693 0.23817500040049013887 0 
0.73861925441750320154 0.003721951212605675071 0 0.17867138202790644463 0.11153842929672011519 0 
0.48483609583491815709 0.0045972005654889023032 0 0.10980654540867680613 0.16224417636157553724 0 
0.5280057919388293497 0.0038875512561341576609 0 0.25737045307629363711 0.088954416170895916904 0 
0.57406707117649402594 0.0015671386923506963433 0 0.163769450309835779 0.13906641244659193046 0 
0.73636638776937435313 0.0029776555449547684358 0 0.19840900515348353084 0.10787490293520003715 0 
0.56008885410018061091 0.0037262196027118554831 0 0.14227438928023439235 0.1676660825078681305 0 
0.99225483229106714589 0.0034623091025440351151 0 0.26984911233035446809 0.077113877066627062318 0 
0.40565426046979446983 0.003913377976695365211 0 0.15426371447212314236 0.13056074000478648522 0 
0.70950524783115986871 0.0050192084957608532059 0 0.16548802812016463748 0.2289411468400703864 0 
0.39058176134240801813 0.0033972641499385690389 0 0.19547972493847609599 0.11652307023784284901 0 
0.52058652002012817395 0.0045620484149680156499 0 0.19297203495415074515 0.10305427179584313035 0 
0.47417383649939975898 0.0044043351096792237101 0 0.14437291592860229672 0.16554981018697248474 0 
0.60537194489669055031 0.0035637359141875986183 0 0.18496531378505295939 0.10057773205827935659 0 
1.22561972174822853 0.0034623091025440351151 0 0.22684164786837918149 0.11885850785835844201 0 
0.61677567990248016727 0.0027912056927565198454 0 0.31907354804781296043 0.11892031813109055216 0 
0.53239956095449247897 0.0026550360292743623893 0 0.10775608769487726724 0.209994014895458464 0 
0.45336175038369647128 0.0039519961424319457327 0 0.2641048348941648638 0.073093840410112090322 0 
0.51248875156540851794 0.0038286280720224081554 0 0.11675199203724005714 0.24543234896034016312 0 
0.5853025770313100562 0.00091754287669374400005 0 0.090506586150227830156 0.27152361050207968196 0 
0.69310277311753054619 0.0041920096641328355447 0 0.1258294076007954454 0.15501315521320174762 0 
0.57699233992695087014 0.0045273059790238079012 0 0.12135239881048523469 0.15942489572963283728 0 
0.30627278199978869022 0.0036101185618315810924 0 0.1653589619639930508 0.13262634503809897502 0 
1.2464598746112240946 0.0034623091025440351151 0 0.16365675645704499952 0.11227828840203296634 0 
0.47638894373571705199 0.0038965782402222027409 0 0.18399135740200939226 0.1020828373510696413 0 
0.57980616176361066127 0.0046426256265086774527 0 0.19640390774201685331 0.10083739998873426924 0 
1.0381796938395464469 0.00037763306075534123617 0 0.071367660086628106897 0.36893222946270443074 0 
0.50643665894594513954 0.0031489564263160237795 0 0.32403445827150489933 0.083206604017887722535 0 
0.81317396436845368335 0.0038514040676943194462 0 0.10677658053696417739 0.17785735539635863511 0 
0.36821450416364187586 0.0025943236019170604068 0 0.30037313924530167908 0.069891849255865612367 0 
0.32935525024881506795 0.0044474958105364757049 0 0.21995766621786569384 0.22975270194214619801 0 
1.0082628952611984996 0.0034623091025440351151 0 0.15488395439242017004 0.1693200939537468086 0 
0.60182965910936325749 0.0042889829466509019756 0 0.20456572523391275409 0.10986772517584360298 0 
0.61788312248265375715 0.004102540960005875148 0 0.19522986430315175665 0.10273695038001628976 0 
1.0322292044384453469 0.00029538511492333181536 0 0.091433281395955176563 0.32282095432889817976 0 
0.35236769885404678471 0.0026286851100504569911 0 0.053527939397866458604 0.39973783865714762609 0 
0.4716717019023325963 0.002961755178927435745 0 0.18758660767231116751 0.10887208490993424692 0 
0.41328271995839144237 0.0034104563642927037195 0 0.19438711488292784169 0.14682219961071821257 0 
1.0431035282154841326 0.0009715577254023490374 0 0.089857908690150561926 0.37273886480337770077 0 
0.42412263911806336036 0.004649115951921779788 0 0.13364939273426934552 0.24038718597423586187 0 
0.91108217033791871753 0.0034623091025440351151 0 0.15097615044569959175 0.28919221321960975057 0 
0.41888990904359107992 0.0045641237087156467239 0 0.069971669646687245647 0.26816587441675959758 0 
0.49808409306567574815 0.0042642670411525349095 0 0.11613209851867449529 0.18797681094292639781 0 
0.447222338782560902 0.0037377628678508276021 0 0.10881355458120352264 0.17933714965269145769 0 
0.50927633189611209996 0.0037707801162200722464 0 0.14065137358874774121 0.14187827533127195245 0 
0.24272935656479313615 0.0025375185125912917868 0 0.11719304483889488033 0.17751961228673726612 0 
0.79452539135598343467 0.0040788619641329805152 0 0.15848103852060638208 0.17826094262066785601 0 
0.45519280467329081841 0.0034665802991527927372 0 0.14755992846685522801 0.19721064850087102749 0 
0.70137336274922212898 0.0032744667684068257639 0 0.12099278716501778164 0.15794010576996986295 0 
0.82671067889999894085 0.0038893139749026136437 0 0.19135787530706588333 0.096127791128492984241 0 
0.18805446372404624467 0.0033638224229408579362 0 0.2217792409875288806 0.11825393637110655221 0 
1.2108889490788141696 0.0034623091025440351151 0 0.17797908812145149526 0.12652413242692747697 0 
0.6128605418422237161 0.0030964099266058342161 0 0.19645670632810061096 0.16747648305393503243 0 
0.71900053294311805363 0.0039260068266957865932 0 0.10228146060474022083 0.20971976446975262864 0 
1.0087778997958591898 0.00055229660986309868712 0 0.18748202026664637088 0.093703449088125945199 0 
0.40554077568005203469 0.0038960968228527745674 0 0.20123913681752750304 0.09507443463008286022 0 
0.69277070777604587981 0.0033610521626722790825 0 0.33648043010014538901 0.097499399747152590279 0 
0.59265845101850223031 0.0043680508328737431209 0 0.17545668385663570898 0.10888486879751978209 0 
0.46602927877904648524 0.0039581841865556329288 0 0.074488249886521334941 0.32626341795239960364 0 
0.72343353636645180149 0.0048325070237791936667 0 0.20806450687672267685 0.11580538965072956215 0 
0.57777252226370823252 0.004325721917042178559 0 0.096383312389159453426 0.19184510327154377651 0 
0.30444407127431205584 0.0036612778330529856426 0 0.1567824168275108454 0.15212355488326181896 0 
1.2345757639694519003 0.0034623091025440351151 0 0.11586579721712689239 0.24881531989675043093 0 
0.55898610296784145834 0.0037139526153912205859 0 0.43153548703412603071 0.068571044712039133651 0 
0.39683283026537596871 0.0036329463993492140325 0 0.085790015092649607453 0.22009816896020098498 0 
0.51241316052146834714 0.0040029999757937532318 0 0.148635518461189442 0.13511433910159659222 0 
1.0127685027043940025 0.0034623091025440351151 0 0.15789830216683589659 0.19036412995211565713 0 
0.62475726039570655956 0.0023521523404918046052 0 0.1002846429515835136 0.17979023971740168419 0 
0.89825961391822495283 0.0039357363696851544593 0 0.21190567401600485242 0.092942550744831153864 0 
0.5755125933213460776 0.0019098928062679905795 0 0.08858403352112183271 0.21639325752114632606 0 
0.74882386204738582425 0.0043550896396953213754 0 0.15820754985358670419 0.13024943345356942981 0 
0.57188957647209670565 0.0038303142492339390703 0 0.090447390608187280825 0.24170661775323537546 0 
1.1220488422428827047 0.0034623091025440351151 0 0.20999115244604493746 0.14528497602568751779 0 
0.37157605915371394456 0.0040554954426213415952 0 0.11533597257301116124 0.16408710213308597137 0 
1.1624846248996010267 0.0034623091025440351151 0 0.16659744262859835229 0.11515102326253230658 0 
1.0328538900144370594 0.00038837191902352957186 0 0.11922355077033497395 0.20469233616267845655 0 
0.66547699395136039602 0.0042586324192268451214 0 0.072318993454565702605 0.30983874285729390285 0 
0.24002981570150777602 0.004056178515030353128 0 0.14318175038031177859 0.14684473569711317675 0 
0.78425836106121271651 0.0038425870677537927664 0 0.093096884474108548835 0.24887316565615105746 0 
0.64690936104458562905 0.0017357486805281449691 0 0.16735779048298307647 0.11377069744138113006 0 
0.66155494322846697397 0.0020530401203429954511 0 0.10138548769870379951 0.25919025013878155272 0 
0.67982487174676575759 0.0033301964253543998168 0 0.15663317088590589243 0.12070337738714918829 0 
0.76172407341461256802 0.0039747191732218203897 0 0.15095593899385306713 0.14654075985088227396 0 
0.26978021156145826076 0.0045792535978711424935 0 0.13757191730976586763 0.15774917715650146888 0 
1.129031645866213962 0.0034623091025440351151 0 0.12025480748546930887 0.1614982825218076179 0 
0.5267936030546110926 0.0038114665243923536581 0 0.11071289637267499317 0.21226516116155480507 0 
0.51407399269701881117 0.004444317997830643345 0 0.14594692341096121568 0.12660930859170588247 0 
1.1492464819118890507 0.0034623091025440351151 0 0.28961084049851604227 0.090481417944350550631 0 
0.64622899883977369395 0.0031882276541592658933 0 0.10703033701293364344 0.18603675452738624441 0 
0.4954202298225039991 0.0037233879994514229757 0 0.1312322807654752177 0.20216428862266405675 0 
0.77451744186823967553 0.0038934588386249310323 0 0.14632317050399162861 0.13955152297701770014 0 
0.66057650900488085188 0.0024173679947619279053 0 0.12036217140048163787 0.15560338912744439699 0 
0.67647441430981103405 0.0016572371537609184838 0 0.16167955495392161147 0.14493145457590664305 0 
0.64549438593011654319 0.0043876123139655635527 0 0.17565007867905743644 0.11897881161586625065 0 
0.161706309885312427 0.0020731782167900626376 0 0.10348173415223145544 0.26201168905884747451 0 
0.24411173713666842189 0.0041599496150410524009 0 0.18657570270040549354 0.10309006371367845922 0 
0.58737670937822683559 0.0035731519370080307325 0 0.10709076428899466649 0.19706828467890696865 0 
0.62435323735854053595 0.0040884182013823378021 0 0.068873751848321798641 0.39382054104826486052 0 
0.6051815383421267347 0.0039391928275355125519 0 0.2621689645934535684 0.07628006312173718495 0 
0.70869017275215773211 0.0035505520447000962769 0 0.12621991688945752297 0.15256467575427939964 0 
0.44259505583545355467 0.0040951969288676830228 0 0.24386861062884299112 0.082690155175880894478 0 
1.141431953420886769 0.0034623091025440351151 0 0.085887717421680817576 0.29312267587204154928 0 
0.48824059843897787969 0.0040933036064219148129 0 0.073316448297556430225 0.29209187507051359578 0 
0.7664507713074103501 0.0042963398153073387165 0 0.064613296150321200551 0.27904041764305476114 0 
0.61822263179626546492 0.0041917052401644122259 0 0.14695648971724101228 0.15950554170843522783 0 
0.46073980056783103709 0.0034019192539168816546 0 0.29216240763326484231 0.067226059905341542522 0 
0.25462741743219491353 0.0042480986994175894481 0 0.14563652468994400802 0.17032730755437619496 0 
0.78663048883315622728 0.0035782322883042461288 0 0.31938000133473021247 0.065327291923480926283 0 
0.65061573335247002703 0.00049878971732216360706 0 0.42325746273535208575 0.060257834062964490962 0 
1.1482511253262117634 0.00049745470529014913005 0 0.18832382018118670741 0.11092386183400476662 0 
0.84570148921638155226 0.0039242425825984006069 0 0.15250568024102106879 0.13984028426115036048 0 
0.52445953296819369793 0.004029011019908160067 0 0.10687169678781803517 0.25068343468145248831 0 
0.62789279625894489634 0.0032438132569898594192 0 0.22176175468338416019 0.088593098936849259961 0 
0.5785002044191781545 0.003401982919147984296 0 0.16923509278174048154 0.15492612833745386669 0 
0.61106955282993569156 0.0020731782167900626376 0 0.07904593693773884211 0.30991432931990964272 0 
0.39648757772886406014 0.0045451057379467972239 0 0.13257038805510840129 0.18175224445872359413 0 
0.23270833939851379157 0.0042494368807009050976 0 0.10644296378760968735 0.2360748305651796386 0 
0.36007047097096028798 0.004232677651956469507 0 0.21000491915241009666 0.14130901632149212022 0 
0.43215479810916518355 0.00389936088836590573 0 0.10331291625660175837 0.17779042251426990795 0 
0.42578031782795744409 0.0043680508328737431209 0 0.15551948495824596819 0.11525767178671965374 0 
0.55216469565649750617 0.0040787362424418074219 0 0.23266729908444971908 0.090897771954755304802 0 
1.2352025793494361139 0.0034623091025440351151 0 0.10066393877893728415 0.28056443785434603821 0 
0.49171178194375431136 0.00338429312012592182 0 0.16647422025579527993 0.14495430473971332441 0 
0.29710172128800704794 0.0038474188042961210421 0 0.3106584487920190929 0.09592031143833379403 0 
1.1695121480094432531 0.00058630455898788945337 0 0.10979593948489606292 0.17440379338916034424 0 
0.76036233676497122502 0.0036754684575820133902 0 0.089762225770606232644 0.22107814085037510998 0 
0.53130496756107759015 0.0037299338974176540241 0 0.14258090950527937957 0.17154437391840629545 0 
0.63874612335968528054 0.0036425236317477798983 0 0.13835140662983286264 0.268097339233337284 0 
0.91798504690345816837 0.0034623091025440351151 0 0.095210664792312868498 0.21672975875554820191 0 
0.66439331926002442863 0.0025192553996803241853 0 0.084413216809758828685 0.26489707709626048038 0 
0.81212172767637091919 0.0039192784363282530402 0 0.12433143047621680877 0.19437854248480029851 0 
0.58735132966320080516 0.0039965290041732758411 0 0.16015609157712801247 0.1281897868901496762 0 
0.41293546022209487445 0.0033972641499385690389 0 0.15233332853523512407 0.15620311837418607293 0 
0.68515309617760866701 0.0041679287325096141606 0 0.13675926960440659697 0.18509679681088467285 0 
0.25750201183710935693 0.0041973696640888423504 0 0.20586771431932590626 0.12950367027387710284 0 
0.7648406119863633279 0.0035293429376863738427 0 0.10087427157704131897 0.19043724511457982285 0 
0.61667657573294676343 0.0024288535338319711641 0 0.081054366146789125214 0.23840321510484829837 0 
0.22604477922455512573 0.0027200016296763849209 0 0.15613008553728416339 0.20873221126861363217 0 
0.29210949167803129667 0.0037300075192514500245 0 0.29335786866616053725 0.086672061751063123047 0 
0.6136723936879934227 0.001808835671635654601 0 0.17426686639474989193 0.12092761973191075431 0 
0.47146688276629677983 0.0035564410378486500247 0 0.17278679740140381882 0.10859151344737294487 0 
0.11074431501446453663 0.0024580075184184057603 0 0.13602904341739005534 0.165732437638166058 0 
0.58799637032927565272 0.0012853307306366871122 0 0.16009372921298614667 0.1324097630528542624 0 
0.38963291094386393043 0.0023046685382566555605 0 0.28797775385283880256 0.09033529428189447652 0 
1.1797525252339040591 0.000267539787774138092 0 0.14964059049064354356 0.12303808689477523097 0 
0.62105368043329023386 0.0032942196460212487888 0 0.23961076231511688195 0.13750106335366207855 0 
0.72979500782730644115 0.0040202715297740177977 0 0.092523110463133440007 0.22167262145835084364 0 
1.0891911787809815948 0.0034623091025440351151 0 0.10731675815306156163 0.18945354868295413708 0 
0.71592317662038251758 0.0039788156538169694443 0 0.054437857505825901216 0.42747755263251951963 0 
0.38084365680981024926 0.0040770095433478080807 0 0.20064075795695768267 0.096821044474351081188 0 
0.3603484832830844975 0.0042426162938255370868 0 0.18664870808480293896 0.112076471927622906 0 
0.75118711207539290431 0.0040999458083285323859 0 0.18854877555030497005 0.1894043962155282923 0 
1.001671934747316639 0.00075523479053206464106 0 0.1385027230683522903 0.16033786207124259282 0 
0.61285464630087649329 0.0026183635902051155368 0 0.16222685962133870374 0.12143829399150363191 0 
0.63841607679300760303 0.0040696799782324885944 0 0.17695581566153933961 0.10683507285540182197 0 
0.99991366060638564583 0.0034623091025440351151 0 0.10523605597819513102 0.19223701045688068589 0 
0.41290323611017243355 0.0030049677152232038939 0 0.15482732294651080363 0.17696229350388009705 0 
1.0056778970532538331 0.0034623091025440351151 0 0.21281739845640812447 0.15418238638001646734 0 
0.6354447944651301361 0.0015306349501129424325 0 0.18201082007552199515 0.098587811429907204475 0 
0.60343216171345270826 0.0036060696554142059218 0 0.10837594084226884195 0.1933311214880742146 0 
0.27816444942491158621 0.0034503865690258036375 0 0.19646635212572924334 0.10266392513114015739 0 
0.47908862055965617532 0.0041067225293291978114 0 0.066592867069209110698 0.35662963534362968065 0 
1.1211605613179500551 0.00016315198546731866642 0 0.1040259385420784638 0.20493329650074679216 0 
0.50935301465977744773 0.0033638224229408579362 0 0.15308483448360499235 0.17528661128460712448 0 
0.38569678952662367344 0.0043467292983080229457 0 0.10486180149948655382 0.22108106585571998814 0 
0.6797894994999207352 0.0044097309238982137364 0 0.14490994144317587144 0.1355164840121047265 0 
0.5063941707761467903 0.0038905418788973441906 0 0.073812546228996425701 0.33415010700920139142 0 
0.65127892708346590833 0.0040975801305849247902 0 0.20426281257906628297 0.096008080174126084194 0 
0.60546629841377186398 0.0031985770301340521286 0 0.23420698375324383589 0.11366271373102078412 0 
0.59421769681369018823 0.0038202072081357477291 0 0.07355993330216670234 0.31683210710289688716 0 
0.35029805724115975485 0.0047187478097760115689 0 0.2509513572797521519 0.11715152705419729084 0 
1.0299212249385745199 0.0034623091025440351151 0 0.10391877467144824965 0.19532267737140360242 0 
0.64855365641823281564 0.0043639147755402969003 0 0.16838770765878433022 0.30195699602030512398 0 
0.24825352603899172865 0.0039933160502967973357 0 0.13439935193780608302 0.19753002660714810701 0 
0.48167197688668345057 0.0037443099054698851871 0 0.08213785015851374216 0.25911839062130842537 0 
0.50434970422555713832 0.0041119085485091947177 0 0.14121560409309946715 0.32697293028546464688 0 
0.84169545238355192307 0.0038944461482257569478 0 0.23541584704576018483 0.078924193149071272813 0 
0.75889080077162363036 0.0040102643986747628368 0 0.16251685349074854181 0.12502822118617798464 0 
0.23246025907586703729 0.0041327254793556353341 0 0.2835378193604852215 0.094700600551016714257 0 
0.34281826421871991473 0.004325721917042178559 0 0.066431549911156156929 0.30099286866742031021 0 
0.52053102618600177731 0.0015627289906285995406 0 0.1087879283336496139 0.2401458908750601362 0 
0.61029588154405600697 0.0015671386923506963433 0 0.14633754060617798487 0.15735159235249210341 0 
1.2059689658269741042 0.0034623091025440351151 0 0.11702792279719814728 0.1896644524487369754 0 
0.21248694791599673226 0.0041067225293291978114 0 0.089269991568672865667 0.27791413878498449908 0 
1.1070180942921634681 0.0034623091025440351151 0 0.088788359555216217478 0.26391549213279247299 0 
0.56006058429770699814 0.0042494368807009050976 0 0.20902714158976165582 0.10399809881612225027 0 
0.41415130498517049862 0.0041605965218559828184 0 0.15127762869315883321 0.1383501651991894954 0 
0.58603871828266596022 0.0038360671434057129481 0 0.10706918342578289338 0.19178635565866736234 0 
0.51269544869267891229 0.0044099087020276674792 0 0.15928410357237449135 0.13472237925562141614 0 
0.51523174052679243662 0.00315969465196772872 0 0.14387743154564888726 0.13162201175279705789 0 
0.56618322473693694086 0.0030761043278914666603 0 0.10866641350600966809 0.20209710980353357002 0 
0.24713629958540236919 0.0026550360292743623893 0 0.15365256722036071957 0.1566579543819459075 0 
1.0083272193837082842 0.00065523027366775796979 0 0.065603419729427819851 0.32795038244883067957 0 
0.58519157880490935142 0.00322635540176695974 0 0.13669712430034511308 0.17550169164863510529 0 
0.57533763142246263644 0.0043362580143881685607 0 0.15664818091313464921 0.13477131266542380361 0 
0.4238403338263974085 0.0043868201704355749837 0 0.24200418598816464399 0.081214786990234572039 0 
0.73034961346418292294 0.0043364051866190776036 0 0.13695582497236616359 0.15381034775302321327 0 
0.60683648866539852129 0.0033937950472596053152 0 0.41162868138027858267 0.076597117519532673113 0 
0.61534556010029994866 0.0018958522927148794158 0 0.15291530783537038429 0.15832118460613028854 0 
0.51781164530118917178 0.004279337318646540822 0 0.28039776457234982798 0.095585867582592409786 0 
0.65375577722534361502 0.0029590502645412209218 0 0.21454402648556908373 0.104372930492470678 0 
0.42638362293638365497 0.003495183138081554234 0 0.1369736747874143179 0.16059681489235824725 0 
0.79917162664200225297 0.0040038075428614570278 0 0.13023134562028779171 0.17778753165934396696 0 
0.66365283568500388345 0.0031560283358092609991 0 0.11023751366347056546 0.16306469775930487742 0 
0.30470853479916615303 0.0037396588076532553437 0 0.17261159277975296478 0.1332370873949215162 0 
0.61321684531735753954 0.00091754287669374400005 0 0.067110464592491411717 0.36778168827764029514 0 
0.63432757967848996117 0.0021017250641991776922 0 0.06554881072257753849 0.34544598430011941304 0 
0.55562231936326289539 0.0041123130309422203932 0 0.23517981614898780807 0.11947028784843813365 0 
0.48035312216342757052 0.0037707801162200722464 0 0.26670474346870903792 0.084528867041819666373 0 
1.0370884207870278981 0.0015354036770140692264 0 0.091714426980121749322 0.21214562232591605007 0 
0.99745503872539154067 0.0034623091025440351151 0 0.14109781350820216339 0.15968823751414087941 0 
0.65087545455792505944 0.0037904814302014504766 0 0.16848529675943660355 0.12019896638972772662 0 
0.52322549256632189252 0.0041977569222315519459 0 0.15493280445616416929 0.2098176589891252164 0 
0.61427710522826395323 0.0025375185125912917868 0 0.14234770864713819361 0.12909136290346770459 0 
0.26115584982519818302 0.0039332992243305319249 0 0.15615862408968134156 0.11577062677189173256 0 
0.67882060830708834676 0.0030328784386795181946 0 0.15115982735908892187 0.14245036752737885721 0 
0.55787675506578493501 0.0015842644506722405699 0 0.18053042243927058808 0.12412927178143901008 0 
0.53394443990024464952 0.0044818104900282273312 0 0.14510599987613448381 0.15581259044469450425 0 
0.57936446090622994998 0.0041403992120073156852 0 0.23676628756015660748 0.085994719806112396299 0 
0.60096502948846408643 0.0038232760116368447179 0 0.17272620758539194985 0.1242687211709234546 0 
0.6231441612897614668 0.0041681940339226807024 0 0.13176705501500057816 0.25114471680021499544 0 
0.59714887209722700145 0.0023046685382566555605 0 0.13947488654380127415 0.14931825163586176508 0 
0.24060963091892442756 0.0034935883783958759929 0 0.14133661231330374441 0.25969820881257693612 0 
0.64540950193835178172 0.0026533353239527475952 0 0.10846088492647849855 0.16202656133386572623 0 
0.32096448224392565285 0.0039108949466868511355 0 0.18193010652116053949 0.10897591359089495167 0 
0.57060577069313234144 0.0038805609786694570187 0 0.14246186342079636411 0.15393903970398140069 0 
0.70552551279990938227 0.0038115005864008191794 0 0.14331723285556083325 0.13910503014386102483 0 
0.69398262429395374262 0.0041726606035944937417 0 0.20882072235782883629 0.14108080823775431822 0 
0.51292017427455816048 0.0040841145043560428407 0 0.22436100364874833613 0.16047442977454831614 0 
0.38757600310423895307 0.0026286851100504569911 0 0.056897864325305677613 0.38446449775472080201 0 
0.68120656895715736567 0.0042667769400742414435 0 0.11186581635445591587 0.16016671930956308256 0 
0.18369755413705785019 0.0038232760116368447179 0 0.17852857532421609332 0.12707155807981837525 0 
0.63273862336969222131 0.0044587918956128886824 0 0.071058869504878163781 0.27365735887191572351 0 
0.57706078372533597953 0.003922874721707096668 0 0.12512712828305069812 0.14478337509607405731 0 
0.45694386881715909343 0.0042538737295567726621 0 0.11334786165144507264 0.18799774798752597049 0 
0.54025619479623709918 0.0041362092950889203791 0 0.12851916829431048184 0.1658648799467404289 0 
0.65737705962576842289 0.0040563902368451190336 0 0.22512293050184836729 0.083294217139507020775 0 
0.49018511442964651792 0.003944012011529103405 0 0.13532891539351829535 0.28621310419959605786 0 
0.48188583249962141375 0.0034665802991527927372 0 0.19468704310937506863 0.13633471501958913108 0 
0.40579527852858404691 0.00338429312012592182 0 0.18071736717773848047 0.1269216294397895739 0 
0.70505161407760952308 0.0039007224741048861227 0 0.10686093421879887255 0.19659224386793786032 0 
0.64264016365611043025 0.0037313463211880457462 0 0.10799203149879388342 0.21175836051699356566 0 
0.5200832094443011977 0.0041652644159383619971 0 0.087794587618800601359 0.26619460714058884587 0 
0.65104726887108632649 0.0035860902125472633208 0 0.097232572217805748882 0.20471037239476683189 0 
1.0692568526129981876 0.0034623091025440351151 0 0.32093345280571700107 0.068522381853896488502 0 
1.0602321424154665941 0.0018979008871713026751 0 0.15828627434696790344 0.14627392381754902861 0 
0.62905157672643274847 0.0041878585258132055083 0 0.083214752150841980738 0.23558732712441923796 0 
0.66375464198601608068 0.0025420393037244126515 0 0.081521801577907018754 0.23351633296239115989 0 
0.72102862127840117168 0.0036266405891264021609 0 0.095060259468085439583 0.27502113844714803914 0 
1.018485055298898434 0.0034623091025440351151 0 0.23028638639444312664 0.10330849264619963723 0 
0.5327227406125220055 0.0035858420470869004602 0 0.10563826315157251456 0.33374392151626536274 0 
0.23024553758785590296 0.0041327254793556353341 0 0.24177851750278248066 0.10721104831007656488 0 
0.62494219518301297178 0.0018958522927148794158 0 0.14074147621843544065 0.16491600780434542695 0 
0.52546161735040064489 0.0038303142492339390703 0 0.15004253459120833747 0.14123503523807320881 0 
0.55188509029233956404 0.0024580075184184057603 0 0.10143445813171599046 0.18642952366458015456 0 
0.83975593379797530691 0.004211826960065511577 0 0.066811080194487462713 0.31808667637733323286 0 
0.5533417030843483797 0.0037699573573831139835 0 0.097516469529662280769 0.19181960478296800066 0 
0.36171858307898668849 0.0030166506427129016234 0 0.28924624293663059316 0.13943517093744020596 0 
0.18578119644460522331 0.0040990000662145939167 0 0.1764190582647272576 0.12698216638438650228 0 
0.63353890328826556466 0.0047187478097760115689 0 0.13990335651217994384 0.173784750799551857 0 
0.64224554135413092215 0.0044330924760794965939 0 0.30946678854331605146 0.071781569436553713248 0 
1.1163903187993229338 0.0034623091025440351151 0 0.14639340738898873329 0.18705920122120631155 0 
1.0869445504400108149 0.0034623091025440351151 0 0.15211669473244146533 0.12820989031815896442 0 
0.37747898216598124721 0.0040565632098439512523 0 0.22862611006298397265 0.094426375086702207806 0 
0.52609313317329353676 0.0024580075184184057603 0 0.11444674920427579112 0.17614508793167737988 0 
0.72411371682432457142 0.0036934683180564332854 0 0.13707247073604539311 0.1578029748811827504 0 
0.34433094926103385847 0.0029340615904186479607 0 0.44084329570082864125 0.057415477563101065261 0 
1.0329092655510145882 0.0034623091025440351151 0 0.12583497682297375975 0.14867983433736881027 0 
0.48807055037955637822 0.004663452631927511409 0 0.11512347014654794597 0.20554791164433386386 0 
0.6946340338932560643 0.003033027161239008028 0 0.16232233429485129483 0.11844248065143637982 0 
0.69542299820595587789 0.0042240477266840574175 0 0.17480210961461736807 0.13161799848870461838 0 
0.40955730676087664932 0.0035340486013403535175 0 0.33792781552639256093 0.078890518889175795247 0 
0.6252189570077621994 0.0036686196722025736852 0 0.28890429544876411461 0.069532434346325708296 0 
0.68828783179010344373 0.0037884527194353028769 0 0.24297930734945721865 0.096231408949423405397 0 
0.47280087432969974959 0.0036890655303965409761 0 0.1795191680807703416 0.11727526461786692835 0 
0.23901654960823384699 0.0037699573573831139835 0 0.061982856163363173052 0.36240606667241176408 0 
1.0415165279813594079 0.0034623091025440351151 0 0.20773330968870948321 0.10868101082655663714 0 
0.4614213996200451362 0.0037008174905534506338 0 0.12378086376112162892 0.18000810884207182894 0 
1.0635501030985614612 0.0034623091025440351151 0 0.086296008531161275124 0.26716845146890177976 0 
0.55898157234584378017 0.0011906649339837808554 0 0.19455011217554238345 0.095968821195995840379 0 
0.4747337315557947357 0.0034623091025440351151 0 0.23715654806171326818 0.097008820332305858991 0 
0.3759324933929088508 0.0040029999757937532318 0 0.1621812012521490487 0.12477530976347656066 0 
1.2603692070578538242 0.0034623091025440351151 0 0.1540343607994776598 0.15238935645241766248 0 
0.52428839177936414906 0.0025375185125912917868 0 0.13672347649754496013 0.14314858735879956719 0 
0.57030203268429580099 0.0020731782167900626376 0 0.11272385258262727914 0.23673645174967930527 0 
0.40906518240660405539 0.0041928498182724396187 0 0.24170700398429872946 0.076018392919257826712 0 
0.43736630215683158784 0.0045451057379467972239 0 0.089984758145661203343 0.23882123037331856596 0 
0.34524571348009919225 0.0037699573573831139835 0 0.075752501692354562435 0.30386641233393674177 0 
0.47518019985782916637 0.0029380158426069516442 0 0.49673434289418738619 0.056874367412157247892 0 
0.63304854953533573614 0.003918440368372426777 0 0.22549653582162446086 0.12164653939081516987 0 
0.54216327503414374345 0.0042480986994175894481 0 0.16260032744553079564 0.1257034846845007936 0 
0.44508934577677183864 0.0041355420067670884895 0 0.15123632910834855503 0.12919824497386617201 0 
0.71414088396070396492 0.0039398649613220076277 0 0.19736187876941466146 0.11863840292395051723 0 
0.69043610367312024945 0.0029407771086589012087 0 0.14452092810081268448 0.14040344287747028029 0 
0.29606502745825868939 0.0026813311878133715312 0 0.11189311425167051961 0.17479068664407915179 0 
0.66549536748741267012 0.0042371366549722299516 0 0.16726885160888105286 0.12379483573385517692 0 
0.49348117530853585766 0.0027200016296763849209 0 0.23773711917109077718 0.11403578831229725654 0 
0.59022320091743585291 0.0040048575208595487557 0 0.24827699107078446406 0.20067615719584327993 0 
0.5151330420270224808 0.0039583475550620320083 0 0.23134556307216250226 0.1642181167064145908 0 
0.50932565285321740323 0.004056178515030353128 0 0.19473235410956388214 0.1071696683995252003 0 
0.99659934456341769948 0.0034623091025440351151 0 0.083374962691407830673 0.32952323773293912268 0 
0.5814477380619388347 0.0044047970406643384422 0 0.1324581272305522528 0.15705079918596040467 0 
0.44865878167795564258 0.0039108949466868511355 0 0.24535477379216072413 0.080454069517526274891 0 
0.52252647226406523373 0.0035992321585176715974 0 0.12322157813715063635 0.15494449302704044191 0 
0.59274717393388764997 0.0017293637643603380818 0 0.12303991961911113495 0.16771646126490249995 0 
0.58978872426978590227 0.0015842644506722405699 0 0.1594643433882066974 0.14556852859894464647 0 
0.7934258617270837366 0.0039018774847516192635 0 0.07640571369134958879 0.24454347920111516035 0 
1.2590271523631728634 0.00086661769918206302266 0 0.091926284130029581321 0.34804532312992897403 0 
0.96022319022946034384 0.0037011401717984785537 0 0.11953408577394683543 0.15690516208995292091 0 
0.38200739774390329861 0.0038960968228527745674 0 0.16988401707827607834 0.11211106283063472511 0 
0.42094476404807723569 0.004653823349668133498 0 0.13058680323915336507 0.24777082037646327994 0 
1.1695249168080912305 0.00066608584874372587115 0 0.24667366631521495113 0.1089012001728675294 0 
0.43013476286236096424 0.0040965218137381563882 0 0.20110671053508896722 0.23147878732380797184 0 
0.77061139279461643437 0.0034428322979229704186 0 0.097912808009272558896 0.20530511494941999784 0 
0.65939400126314895445 0.0016572371537609184838 0 0.10974317766633528981 0.1904389593905311262 0 
0.52097764701509530205 0.0028415033448851508176 0 0.16323293218630074985 0.1133911550603990126 0 
0.45440479378260328902 0.0030921881815488515277 0 0.11817851896708898851 0.23190558466096891643 0 
0.56822677691911727127 0.0044232436785025452605 0 0.13774319434337356505 0.32823200139023606114 0 
0.30200374080711639424 0.0040951969288676830228 0 0.18180291646725144084 0.11586636977751477162 0 
0.69537202721522739512 0.0031452426742022768225 0 0.31062542667040698996 0.12956490484301330657 0 
0.80279076307105756705 0.0044960022641374599792 0 0.090693424808573397389 0.20921392359312313003 0 
0.59862071369250180464 0.003082929522227195393 0 0.33994115373784328238 0.070463041594182165839 0 
1.2907125988156711305 0.0034623091025440351151 0 0.22533390790850857388 0.085257404413458109937 0 
1.318009146453135827 0.00019221767161941419647 0 0.24178166320046282078 0.10579358531440756497 0 

209 20
