# Supplementary material for: Fluctuations of the transcription factor ATML1 generate the pattern of giant cells in the Arabidopsis sepal
Source: eLife. 2017 Feb 1;6:e19131. doi: 10.7554/eLife.19131 (PMC5333958; doi:10.7554/eLife.19131)
Supplement: Source code 2. — Scripts for the analysis and representation of the simulation results are also provided. See readme files within the different folders for further information. DOI: http://dx.doi.org/10.7554/eLife.19131.048 [file elife-19131-code2.zip › Source_code_2/sepalTissue/ModelFiles/pre_sepal_ATML1-A.model]

# Model for simulating sepal 'epidermis' growth

# Contact: Henrik.Jonsson@slcu.cam.ac.uk, pau.formosajordan@slcu.cam.ac.uk.

########################################################

# Variable indices

# 4 step counting. This is used for facilitating the data analysis.
# 5 ATML1. See Eq. 1 main text. 
# 6 Target. See Eq. 2 main text.
# 7 Target Marker. This variable 
# 8 Timer. See Eqs. 3 and 4 main text. 
# 9  Timer Marker. Flag that changes from 0 to 1 when the cell reaches the end of the cell cycle.
# 10 Division Marker. Flag for division. If a cell has this flag as 1, such cell divides.
# 11 SMarker (S-phase Marker). Flag that will indicate if the cell is at G1 (0) or at G2 (1). 
# 12 Counter after S. This variable is created for enabling the increase of the ploidy.
# 13 Ploidy Marker. Variable used as a ploidy indicator. 0 corresponds to 2C, 1 to 4C, 2 to 8C, 3 to 16C, and so on.

# 16 index for tracking initial parents. Important for building the cell dictionaries for the data analysis.
# 17 copy from 18 id, which is going to be -6 col in gnuplot file
# 18 cell_id. See division reaction FlagResetShortestPath for details. Important for building the cell dictionaries for the data analysis.
# 19 parental_id. See division reaction FlagResetShortestPath for details. Important for building the cell dictionaries for the data analysis.

# For details on the reactions, see the Organism-Tissue documentation and source code.


########################################################

23 1 1 # reactions, division/removal rules, directions

#------------- GRN rules -------------------------------#

##########################
# Step counting (1)
##########################

Count 0 1 1    # number of parameters, types of indices, and number of updated indices
4 			   # index_var_out: updated index where the output of the gate is written. 


##########################
# ATML1 reactions (5)
##########################

Hill   # reaction name lookup (defines the mathematics, list of reaction names found in documentation)
3      # number of parameters
3      # number molecular input types (activators and repressors for hill)
1      # number of activators
1
0      # number of repressors
vmaxa  # V_max
1.9   # K_H 
5    # n_H
5    # Produced Index
5    # Activator Index


CreationZero 1 1 1
basala # Basal creation rate k_c
5 	# Index

DegradationOne 1 1 1 
1         # Degradation rate
5         # Index

DilutionFromVertexDerivs 0 1 1	# No parameters, 1 index type, index afected
5 								# Index

##########################
# Target reactions (6)
##########################

Hill   # reaction name lookup (defines the mathematics, list of reaction names found in documentation)
3      # number of parameters
3      # number molecular input types (activators and repressors for hill)
1      # number of activators
1      
0      # number of repressors
vmaxt  # V_max
atml1thres # K_H 
1.0   # n_H
6     # Produced Index
5     # Activator Index

DegradationOne 1 1 1 
degt      # Degradation rate
6         # Index

DilutionFromVertexDerivs 0 1 1	# No parameters, 1 index type, index afected
6 								# Index

##########################
# Target Marker (7)
# Note we reset based on the TIMER MARKER, so that the criteria for division is applied sync between this marker and the timer marker. 
##########################

# If target above a certain threshold and the timer is higher than another, then irreversibly mark 1. 
# This will prevent cells dividing when being in 4C and if there is high target exression.

AndThresholdsGate 2 2 2 1   # number of parameters, types of variables, xxx and number of updated indices
targetthres  	  # first threshold above which the switch is activated, going from 0 to 1.  
thsphase	  # second threshold above which the switch is activated.  
6   		  # first index of the variable upstream the switch. In this case, it is ATML1target.
8   		  # second index of the variable upstream the switch. In this case, it is the timer.
7  			  # list of indexes where the output of the switch is written. 


##########################
# Timer 3. Linear timer (8)
# Timer, and when arriving to a threshold, resetting to 0 in a noisy way (see division reaction before the growth rules).
# Reset by the division algorithm too, and noise added in the division algorithm between daughter cells.
##########################

CreationZero 1 1 1
0.1 # Basal creation rate k_c
8 	# Index

##########################
# Timer Marker (9)
# Reset by the division algorithm too.
##########################

# Reversible switch: the timer marker will go to zero once the timer is reset. 
ThresholdSwitch 2 2 1 1   # number of parameters, types of indexs,  and number of each different type of index
3.0 	  # threshold above which the switch is activated, going from 0 to 1.  
0 		  # the switchtype parameter takes the values 0 and 1 for defining the reversible and irreversible switch, respectively.  
8   	  # index of the variable upstream the switch. In this case, it is Timer.
9  		  # list of indexes where the output of the switch is written. 


##########################
# DivisionMarker (10)
# If timer marker is 1 AND target marker is 0, then mark it for division. Also, just allow it if there is ploidy 4C (if variable 13 is equal to 1)
# Reset to zero by the division algorithm.
##########################
# Ireeversible switch from 0 to 1 if the following conditions are met: 
# the first input variable is 1  (timer marker)
# the second input variable is 1 (ploidy)
# the third input variable is 0  (target marker)

AndSpecialGate2 0 2 3 1   # number of parameters, types of indexs,  and number of each different type of index
9	   	 				  # index_var1  index of the fist variable upstream the gate.
13	   	 				  # index_var2  index of the second variable upstream the gate.
7   	 				  # index_var3 index of the third variable upstream the gate.
10 						  # index_var_out: updated index where the output of the gate is written. 

##########################
# SMarker (11)
# If timer above the S threshold, mark it reversibly.
##########################

# Using the thresholdSwitch irreversibly
ThresholdSwitch 2 2 1 1   # number of parameters, types of indexs,  and number of each different type of index
thsphase 	  # threshold above which the switch is activated, going from 0 to 1.  
1 			  # the switchtype parameter takes the values 0 and 1 for defining the reversible and irreversible switch, respectively.  
8   	      # index of the variable upstream the switch. In this case, it is Timer.
11  		  # list of indexes where the output of the switch is written. 

# Resetting the SMarker to 0
ThresholdReset 2 2 1 1   # number of parameters, types of indexs,  and number of each different type of index
3    		  # threshold above which a variable is reset to zero.  
1 			      # the switchtype parameter takes the values 0 and 1 for defining the reversible and irreversible switch, respectively.  
8    		  # index of the variable upstream the switch. 
11 		         # list of indexes where the output of the switch is written. 


##########################
# CountAfterS (12)
# If SMarker is 1, count. Unless it (12) passes a threshold of the timer, which will lead to resetting itself
##########################

FlagCount 0 2 1 1         # number of parameters, types of variables, xxx and number of updated indices
11   	 				  # index_var index of the first variable upstream the gate.
12 						  # index_var_out: updated index where the output of the gate is written. 

ThresholdReset 2 2 1 1   # number of parameters, types of variables, xxx and number of updated indices
3    		   		  # threshold above which a variable is reset to zero.  
1 			          # the switchtype parameter takes the values 0 and 1 for defining the reversible and irreversible switch, respectively.  
8   	  		  	  # index of the variable upstream the switch. 
12  		  			# list of indexes where the output of the switch is written. 


##########################
# PloidyMarker (13)
# If countafterS variable (12) is 1, we sum 1 number, increasing the ploidy. 
# If DivisionMarker variable (10) is 1, we subtract 1, decreasing the ploidy.
##########################

FlagCount 0 2 1 1   # number of parameters, types of indices and number of updated indices of the different types.
12   	 				  # index_var index of the first variable upstream the gate.
13 						  # index_var_out: updated index where the output of the gate is written. 

FlagAddValue 1 2 1 1   # number of parameters, types of indices and number of updated indices of the different types.
-1   	 				  # value to add
10						  # index_var index of the first variable upstream the gate.
13 						  # index_var_out: updated index where the output of the gate is written. 


########################
# Cellindex from previous step (16)
######################

########################
# Cellindex from previous step (17)
######################
CopyVariable 0 2 1 1
18	# input variable to copy
17	# output variable


###

# Resetting the clock before cell division
# When cell divides, note we also put noise between daughter cells through the division algorithm. 

ThresholdNoisyReset 2 2 1 1   # number of parameters, types of variables, xxx and number of updated indices
3.0 		  # threshold above which a variable is reset to zero.  
0.5    		  # noise amplitude.  
8   		  # index of the variable upstream the switch. In this case, it is Timer.
8  			  # list of indexes where the output of the switch is written. 

#------------- growth/mechanics rules ------------------#

CenterCOM 0 0 # Operation to keep to center of mass of the tissue in the geometrical origin. See adhocReactions files.

MoveVertexRadially 2 0 # Isotropic growth.
0.007 1.0 # rate  k_{growth},   and flag determining constant (0) or exponential (1) growth # 0.005

MoveVerteX 2 0  # Anisotropic growth.
0.012 1.0 # rate  k_{growth},  and flag determining constant (0) or exponential (1) growth in the x-coordinate 


#------- division/removal rules ----------#

# Division rule. Information can be found in compartmentDivision source code files, at DivisionFlagResetShortestPath.

Division::FlagResetShortestPath 6 4 0 0 2 1 # 6 pars, 4 types of indices
0.5   # noise amplitude
1.0   # L wall frac
0.1   # L wall thresh(dis closeness)
1     # centercom flag 0:rand 1:com
0     # centerTri flag
0     # double flag

      # optional volume related to be updated
      # cell time optional

6   # com index
0   # restingLenght index
10  # Flag variable index

StaticDirection 0 0
ParallellDirection 0 1 1
0
