# Supplementary material for: Fluctuations of the transcription factor ATML1 generate the pattern of giant cells in the Arabidopsis sepal
Source: eLife. 2017 Feb 1;6:e19131. doi: 10.7554/eLife.19131 (PMC5333958; doi:10.7554/eLife.19131)
Supplement: Source code 2. — Scripts for the analysis and representation of the simulation results are also provided. See readme files within the different folders for further information. DOI: http://dx.doi.org/10.7554/eLife.19131.048 [file elife-19131-code2.zip › Source_code_2/sepalTissue/pre_script_ROC_sim_analysis.m]

% Contact: Henrik.Jonsson@slcu.cam.ac.uk, pau.formosajordan@slcu.cam.ac.uk
% and jose.teles@slcu.cam.ac.uk

% Predictive power analysis applied to simulated data.

clear all
clc

dirroot='kplu'; % path of sepalTissue
addpath(dirroot)

num_perm=30;
plot_othercurves=0;
formerpointplot=0;

% PARAMETERS

cost_positive_error=cplu;   %  Cost(N|P);
cost_false_error=cflu ;   % Cost(P|N),
% 

dirout0='lalelilolu';
dirout1='lele';

fullfilename=fullfile(dirroot,dirout0,dirout1,'out.mat');
load(fullfilename);

mkz=8; % marker size
concentration_fields={'atml1','target'};
data_fields={'maxs4C','maxs4C_coarse','maxs2C','maxs2C_coarse'};

dirout=strcat('ROCs_cP',num2str(cost_positive_error),'_cN',num2str(cost_false_error));

datapath=fullfile(dirroot,dirout0,dirout1);

outdatapath=fullfile(datapath,dirout);

% subdirectory definition

ex=exist(outdatapath);
if ex==0
    mkdir(outdatapath)
end

subdirout=fullfile(outdatapath,'ROC_curves');
ex=exist(subdirout);
if ex==0
    mkdir(subdirout)
end

subdirout=fullfile(outdatapath,'points_samples');
ex=exist(subdirout);
if ex==0
    mkdir(subdirout)
end

if plot_othercurves==1 
    subdirout=fullfile(outdatapath,'other_curves');
    ex=exist(subdirout);
    if ex==0
        mkdir(subdirout)
    end
end

aucs=[];
ths=[];
outdata={};
%

for ii=1:size(data_fields,2)

dataset=data_fields{ii};

nongiantlabel='4Csmall';
giantlabel='4Cgiant ';
find2C = findstr('2C',dataset);

if sum(size(find2C))> 0
    nongiantlabel='2Csmall';
    giantlabel='2Cgiant ';
end

for kk=1:size(concentration_fields,2) 


concfield=concentration_fields{kk};


outdata.(dataset).(concfield).ths=[];
outdata.(dataset).(concfield).aucs=[];
outdata.(dataset).(concfield).indexs=[];
outdata.(dataset).(concfield).AUCSX=[];
outdata.(dataset).(concfield).AUCSY=[];

outdata.(dataset).(concfield).allths=[];
outdata.(dataset).(concfield).allauc=[];

peaks_4Cgiant_conc = getfield(giant,concfield,dataset)';
peaks_4Csmall_conc = getfield(nongiant,concfield,dataset)';

if mean(concfield(1:5)=='atml1')==1
    label_string='ATML1';
else
    label_string='Target';
end


small_pop=peaks_4Csmall_conc;
giant_pop=peaks_4Cgiant_conc;


num_small=size(small_pop,1);
num_giant=size(giant_pop,1);

data={small_pop,giant_pop};
aux_data=data;

minimum=min(cat(1,small_pop,giant_pop));
maximum=max(cat(1,small_pop,giant_pop));

scores=cat(1,small_pop,giant_pop);
labels=[];
labels(1:size(small_pop,1),1)=0;               % label for the negative class
labels(size(small_pop,1):size(scores,1),1)=1;  % label for the positive class


% Note that cost is defined by [Cost(P|P),Cost(N|P);Cost(P|N),Cost(N|N)]
% Cost(N|P) is the cost of misclassifying a positive class as a negative class. Cost(P|N) is the cost of misclassifying a negative class as a positive class.
pos_class_index=1; % positive class label
[X,Y,T,AUC,OPTROCPT] = perfcurve(labels,scores,pos_class_index,'Cost',[0 cost_positive_error;cost_false_error 0]);
optimal_threshold=T((X==OPTROCPT(1))&(Y==OPTROCPT(2)));

outdata.(dataset).(concfield).allths=optimal_threshold;
outdata.(dataset).(concfield).allauc=AUC;

interval=0.1;
threshold=[minimum-0.1*minimum:interval:maximum+0.1*maximum];

all_TP=[];
all_TN=[];
all_FP=[];
all_FN=[];

all_TPR=[];
all_FPR=[];
all_True=[];

for i=1:size(threshold,2)
   
    [all_TP(i),all_TN(i),all_FP(i),all_FN(i)]=classifyTrueFalse(small_pop,giant_pop,threshold(i));
    all_TPR(i)=all_TP(i)/(all_TP(i)+all_FN(i));
    all_FPR(i)=all_FP(i)/(all_FP(i)+all_TN(i));
    all_True(i)=(all_TP(i)+all_TN(i))/(all_TP(i)+all_TN(i)+all_FP(i)+all_FN(i));
    
end

color_small=rgb('DeepSkyBlue');
color_giant=rgb('Crimson');

%
if formerpointplot==1
h=figure();
hold 
plot(ones(size(small_pop,1),1),small_pop,'o','MarkerEdgeColor',rgb('Black'),'MarkerFaceColor',color_small,'MarkerSize',mkz,'LineWidth',2,'Color',color_small)
hold on
plot(ones(size(giant_pop,1),1)+1,giant_pop,'o','MarkerEdgeColor',rgb('Black'),'MarkerFaceColor',color_giant,'MarkerSize',mkz,'LineWidth',2,'Color',color_giant)
ylabel(['Max ',label_string,' peak'])
xlim([0.5 2.5])
ylim([minimum-0.1*minimum maximum+0.1*maximum])
hold on
pl_t=plot(get(gca,'xlim'), [optimal_threshold optimal_threshold],'--r','LineWidth',2); % Adapts to x limits of current axes
hold off
%text(2, 0.5,['N4Csmall = ',num2str(num_small)],'FontSize',12);
%text(2, 0.1,['N4Cgiant = ',num2str(num_giant)],'FontSize',12);

%alpha(pl_t,.5)
set(gca,'XTickLabel',{'',[nongiantlabel],'', [giantlabel]},'LineWidth',2.5,'FontSize',16);


fullfilename=fullfile(outdatapath,'points_samples',['giantVSsmall_',dataset,'_',concfield]);
save2pdf(fullfilename,h)
end


%
if plot_othercurves==1 
    h=figure();
    hold
    plot(threshold,all_TPR,'-r','LineWidth',3)
    hold on
    plot(threshold,all_FPR,'-b','LineWidth',3)
    ylabel('Rate')
    xlabel('Threshold')
    %xlim([0.5 2.5])
    ylim([0 1])
    set(gca,'LineWidth',2.5,'FontSize',16);
    legend('TRP','FPR','Location','SE');

    fullfilename=fullfile(outdatapath,'other_curves',['TPRvsFPR_',dataset,'_',concfield]);
    save2pdf(fullfilename,h)

    h=figure();
    hold
    plot(threshold,all_True,'-k','LineWidth',3)
    ylabel('fraction of TP+TN')
    xlabel('Threshold')
    %xlim([0.5 2.5])
    ylim([0.4 1])
    set(gca,'LineWidth',2.5,'FontSize',16);

    fullfilename=fullfile(outdatapath,'other_curves',['allTrue_',dataset,'_',concfield]);
    save2pdf(fullfilename,h)
end


h=figure();
hold
plot(X,Y,'-r','LineWidth',3)
hold on
plot([0 1],[0 1],'--k')
hold on
plot(OPTROCPT(1),OPTROCPT(2),'o','MarkerEdgeColor',rgb('Black'),'MarkerFaceColor',rgb('Black'),'MarkerSize',10,'LineWidth',2,'Color',rgb('Black'))
%ylabel('TPR')
%xlabel('FPR')
xlabel('False positive rate (FPR)')
ylabel('True positive rate (TPR)')

set(gca,'LineWidth',2.5,'FontSize',16);
text(0.75, 0.2,['AUC = ',num2str(AUC,'%.3f')],'FontSize',12);

fullfilename=fullfile(outdatapath,'ROC_curves',['ROC_',dataset,'_',concfield]);
save2pdf(fullfilename,h)

aucs=[aucs, AUC];


aux_num_small=num_small;
aux_small_pop=small_pop;

% repeating the same stuff... but discarding cells
if and(num_small>num_giant,num_giant>10)


for ij=1:num_perm
    

%gcombs=combnk(small_pop,num_giant)

% pick num_giant random indices of num_small cells
r1=sort(randperm(aux_num_small,num_giant));

small_pop=aux_small_pop(r1); % reducing the small cells population
num_small=size(small_pop,1);

data={small_pop,giant_pop};

minimum=min(cat(1,small_pop,giant_pop));
maximum=max(cat(1,small_pop,giant_pop));

scores=cat(1,small_pop,giant_pop);
labels=[];
labels(1:size(small_pop,1),1)=0;               % label for the negative class
labels(size(small_pop,1):size(scores,1),1)=1;  % label for the positive class


% Note that cost is defined by [Cost(P|P),Cost(N|P);Cost(P|N),Cost(N|N)]
% Cost(N|P) is the cost of misclassifying a positive class as a negative class. Cost(P|N) is the cost of misclassifying a negative class as a positive class.
pos_class_index=1; % positive class label

[X,Y,T,AUC,OPTROCPT] = perfcurve(labels,scores,pos_class_index,'Cost',[0 cost_positive_error;cost_false_error 0]);
optimal_threshold=T((X==OPTROCPT(1))&(Y==OPTROCPT(2)));


interval=0.1;
threshold=[minimum-0.1*minimum:interval:maximum+0.1*maximum];

all_TP=[];
all_TN=[];
all_FP=[];
all_FN=[];

all_TPR=[];
all_FPR=[];
all_True=[];

for i=1:size(threshold,2)
   
    [all_TP(i),all_TN(i),all_FP(i),all_FN(i)]=classifyTrueFalse(small_pop,giant_pop,threshold(i));
    all_TPR(i)=all_TP(i)/(all_TP(i)+all_FN(i));
    all_FPR(i)=all_FP(i)/(all_FP(i)+all_TN(i));
    all_True(i)=(all_TP(i)+all_TN(i))/(all_TP(i)+all_TN(i)+all_FP(i)+all_FN(i));
    
end

color_small=rgb('DeepSkyBlue');
color_giant=rgb('Crimson');

if ij<4
    
h=figure();
hold 
hh=plotSpread(data,'categoryMarkers',{'o','o'},'categoryColors',{'b','b'});
ylabel(['Max ',label_string,' peak'])
xlim([0.5 2.5])
ylim([minimum-0.1*minimum maximum+0.1*maximum])
hold on
pl_t=plot(get(gca,'xlim'), [optimal_threshold optimal_threshold],'--r','LineWidth',2); % Adapts to x limits of current axes
hold off
set(gca,'XTickLabel',{[nongiantlabel], [giantlabel]},'LineWidth',2.5,'FontSize',16);

fullfilename=fullfile(outdatapath,'points_samples',['samp',num2str(ij),'_','spread_giantVSsmall_',dataset,'_',concfield]);
save2pdf(fullfilename,h)

h=figure();
hold
plot(X,Y,'-r','LineWidth',3)
hold on
plot([0 1],[0 1],'--k')
hold on
plot(OPTROCPT(1),OPTROCPT(2),'o','MarkerEdgeColor',rgb('Black'),'MarkerFaceColor',rgb('Black'),'MarkerSize',10,'LineWidth',2,'Color',rgb('Black'))
%ylabel('TPR')
%xlabel('FPR')
xlabel('False positive rate (FPR)')
ylabel('True positive rate (TPR)')
set(gca,'LineWidth',2.5,'FontSize',16);
text(0.75, 0.2,['AUC = ',num2str(AUC,'%.3f')],'FontSize',12);
text(0.75, 0.1,['Threshold = ',num2str(optimal_threshold,'%.3f')],'FontSize',12);

fullfilename=fullfile(outdatapath,'ROC_curves',['samp',num2str(ij),'_','ROC_',dataset,'_',concfield]);
save2pdf(fullfilename,h)

end %end while loop for plotting

ths=[ths, optimal_threshold];
outdata.(dataset).(concfield).indexs{ij}=r1;

outdata.(dataset).(concfield).AUCSX{ij}=X;
outdata.(dataset).(concfield).AUCSY{ij}=Y;

outdata.(dataset).(concfield).ths=[outdata.(dataset).(concfield).ths, optimal_threshold];
outdata.(dataset).(concfield).aucs=[outdata.(dataset).(concfield).aucs,AUC];


end % end of smaller sample loop

end % end of smaller sample if conditional
% end of smaller sample

outdata.(dataset).(concfield).thsmean=mean(outdata.(dataset).(concfield).ths);
outdata.(dataset).(concfield).aucsmean=mean(outdata.(dataset).(concfield).aucs);

outdata.(dataset).(concfield).thsstd=std(outdata.(dataset).(concfield).ths);
outdata.(dataset).(concfield).aucsstd=std(outdata.(dataset).(concfield).aucs);


h=figure();
hold 
hh=plotSpread(aux_data,'categoryMarkers',{'o','o'},'categoryColors',{'b','b'});
ylabel(['Max ',label_string,' peak'])
xlim([0.5 2.5])
%ylim([minimum-0.1*minimum maximum+0.1*maximum])
ylim([0 2.7])
if mean(concfield(1:3)=='tar')
ylim([0 0.8])
end

%set(hh,'SizeData',mkz)
hold on
mthreshold=outdata.(dataset).(concfield).thsmean;
stdthreshold=outdata.(dataset).(concfield).thsstd;
allthreshold=outdata.(dataset).(concfield).allths;
%plot(get(gca,'xlim'), [allthreshold allthreshold],'--k','LineWidth',2); % Adapts to x limits of current axes

mthresholdu=mthreshold+stdthreshold;
mthresholdd=mthreshold-stdthreshold;
s=fill([0,3,3,0], [mthresholdu,mthresholdu,mthresholdd,mthresholdd], 0.8*[1 0 0], 'EdgeColor','none');
alpha(s,.2)
plot(get(gca,'xlim'), [mthreshold mthreshold],'--r','LineWidth',2); % Adapts to x limits of current axes

hold off
set(gca,'XTickLabel',{[nongiantlabel], [giantlabel]},'LineWidth',2.5,'FontSize',16);

fullfilename=fullfile(outdatapath,'points_samples',['spread_giantVSsmall_all_',dataset,'_',concfield]);

save2pdf(fullfilename,h)

end


end

fullfilename=fullfile(outdatapath,'AUCS.mat');
save(fullfilename,'aucs')

fullfilename=fullfile(outdatapath,'ths.mat');
save(fullfilename,'ths')

fullfilename=fullfile(outdatapath,'outROC.mat');
save(fullfilename,'outdata')

exit
