# Supplementary material for: Fluctuations of the transcription factor ATML1 generate the pattern of giant cells in the Arabidopsis sepal
Source: eLife. 2017 Feb 1;6:e19131. doi: 10.7554/eLife.19131 (PMC5333958; doi:10.7554/eLife.19131)
Supplement: Source code 2. — Scripts for the analysis and representation of the simulation results are also provided. See readme files within the different folders for further information. DOI: http://dx.doi.org/10.7554/eLife.19131.048 [file elife-19131-code2.zip › Source_code_2/sepalTissue/readme_sepalTissue.txt]

Contact: Henrik.Jonsson@slcu.cam.ac.uk, pau.formosajordan@slcu.cam.ac.uk .

With this code you will be able to reproduce Figure 7B-G, Figure 7-figure supplement 1, Figure 7-figure supplement 3A-J and Figure 7-figure supplement 4 A-D. 

I) Basic simulation 

To execute the simulation and do the analysis
1) Go to sepalTissue/basic_simulation/ folder
2) Open script_ROC_sim_analysis.m file, and replace the YYY characters with the name of the sepalTissue path at the beginning of the file.
3) Run the following in the command line or as a bash script:

########################

../../bin/simulator sepal_ATML1-A.model ideal1_ic_1.init hi > num_out
./find_maxima.py 
matlab -nodisplay < script_ROC_sim_analysis.m > script_ROC_sim_analysis.log
./analysis_sepalTissue_basic.py 

# Note 1: do not suppress the vtk empty subfolder if you want to get the vtk output
# NOTE 2: If you change the target threshold for endoreduplication in the model file, herein, you will have to change it manually in analysis_sepalTissue_basic.py for having its correct representation.

########################

For information regarding the resulting plots, see below. 

II) Results

In the results folder for each simulation, you will find the following subfolders:

1- vtk: vtk files. They can be opened with Paraview to visualise the growing tissue to reproduce Figure 7B.
2- tc_cellgroups: plots showing the timecourses of few small cells, giant cells, and one cell lineage.
3- tc_coarse_cellgroups: plots showing the coarse grained timecourses of few small cells, giant cells, and one cell lineage.
4- plots_classes: scatter plot of the maxima shown in Figure 7-figure supplement 3B (scatt_atml1_vs_target_maxs4C.pdf), and other related plots.
5- plots_ploidies_and_histograms: ploidies related plots and histograms (e.g panel shown in Figure 7D and other plots).
6- ROCs_cP0.5_cN0.5: files related to ROC analysis. ROC_curves and point_samples subfolders contain the ROC curves and the spread plots respectively applied to 2C and 4C stages for ATML1 and Targets for full time courses and coarse grained time courses (ROC_maxs2C_atml1.pdf, ROC_maxs4C_atml1.pdf, ROC_maxs4C_coarse_atml1.pdf and ROC_maxs2C_coarse_atml1.pdf would correspond to Figures 7F, 7G, Figures-figure supplement 3G and H, respectively). Note that there are plots related to subsampling (files named samp... .pdf) and plots for the whole sample of maxima (starting with spread_ and ROC_ for the SpreadPlots and the ROC curves, respectively).

For doing more automatised simulations (e.g. specially, statistical analysis over initial conditions), see below.

III) Simulation for more advanced users using python scripts

To run simulations in one point of the parameter space, do the following:

1.- In run_sepalTissue.py, write down the name simulator is located
rootsim='/home/Source_code_2/bin/simulator' # path in which the tissue executable simulator is located

2.- To reproduce results in Figure 7, make sure the model parameters are the following:

vmax_ATML1=1.25     # V_A: ATML1 auto-induction rate 
basal_ATML1=1.13667 # P_A: Basal ATML1 production rate
deg_target=10       # G_T: Target degradation parameter
vmax_target=10      # V_T: ATML1-mediated target production rate
thres_sphase=2      # Theta_C,S: Timer threshold for synthesis, at which cells switch from 2C to a 4C state.
thres_atml1=2       # K_T: ATML1 concentration for half ATML1-mediated target maximal production rate.
thres_target=0.6    # Theta_T: Target threshold above which cells can not divide 


To reproduce the results shown in Figure 7-figure supplement 4, you will have to use the following parameter values for the basal and ATML1 auto-induction rate:

Panel A)
vmax_ATML1=0     # V_A: ATML1 auto-induction rate 
basal_ATML1=1.41167 # P_A: Basal ATML1 production rate

Panel B)
vmax_ATML1=1.25     # V_A: ATML1 auto-induction rate 
basal_ATML1=1.13667 # P_A: Basal ATML1 production rate

Panel C)
vmax_ATML1=1.75     # V_A: ATML1 auto-induction rate 
basal_ATML1=1.00833 # P_A: Basal ATML1 production rate

Panel D)
vmax_ATML1=2.5     # V_A: ATML1 auto-induction rate 
basal_ATML1=0.88 # P_A: Basal ATML1 production rate

These basal_ATML1 values were extracted from a logarithmically spaced exploration of the basal_ATML1 parameter.

For information regarding the resulting plots, see above section. If executing the run_sepalTissue.py script for statistical analysis, the statistical analysis plots are located in the folder that contains the results for the different initial conditions.
