# Supplementary material for: Fluctuations of the transcription factor ATML1 generate the pattern of giant cells in the Arabidopsis sepal
Source: eLife. 2017 Feb 1;6:e19131. doi: 10.7554/eLife.19131 (PMC5333958; doi:10.7554/eLife.19131)
Supplement: Source code 2. — Scripts for the analysis and representation of the simulation results are also provided. See readme files within the different folders for further information. DOI: http://dx.doi.org/10.7554/eLife.19131.048 [file elife-19131-code2.zip › Source_code_2/sepalTissue/run_sepalTissue.py]

#!/usr/bin/env python

# Last modification: 03 October 2016

# This python script executes the ATML1 model in the tissue software and plot the results in histograms/time courses. 
# At the moment, this script can run organism for different model files, and a single parameter set per model file. The results are generated and stored in a subfolder where this script is located. 

# Contact: Henrik.Jonsson@slcu.cam.ac.uk, pau.formosajordan@slcu.cam.ac.uk .

################################################

#########################################################################################################################
# Parameters and strings to modify by the user

# Strings to modify
rootsim='/home/Source_code_2/bin/simulator' # path in which the tissue executable simulator is located

# Simulation parameters

vmax_ATML1=1.25     # V_A: ATML1 auto-induction rate 
basal_ATML1=1.13667 # P_A: Basal ATML1 production rate
deg_target=10       # G_T: Target degradation parameter
vmax_target=10      # V_T: ATML1-mediated target production rate
thres_sphase=2      # Theta_C,S: Timer threshold for synthesis, at which cells switch from 2C to a 4C state.
thres_atml1=2       # K_T: ATML1 concentration for half ATML1-mediated target maximal production rate.
thres_target=0.6    # Theta_T: Target threshold above which cells can not divide 

#list_ics=[1,2,3,4,5] # list of initial conditions
list_ics=[1] # list of initial conditions


# General script parameters. Set them to 1 to perform its associated task, otherwise, set them to 0.

sims=1          # sims=1 will run the simulations, otherwise set it to 0.
plot_data=1     # plot_data=1 will enable to plot time courses, histograms and and perform and plot ROC analysis.
do_stats=0		# do_stats=1 performs statistical analysis of simulation results over different initial conditions and plot the results. 


# Strings to modify

string_sim='2016-10-06_sim_' # Substring of the subfolder where the results are going to be stored

algorithms=['hi'] #  list of algorthims (eg., rk, rk5.rk, hi and gi) that can be used. Note this model has been prepared for the heun algorithm, ie., the 'hi' integrator.

models=['ATML1-A']	 # list of the models (ATML1-A, etc) to run  (ATML1-A corresponds to sepal_ATML1-A.model file)

dataname='idealtemplate1' # name of the subfolder in InitFiles where there are the initial conditions. After running the simulation, a folder will be created in sepalTissue with this substring too, and the results are going to be allocated within this subdirectory. 

string_pars='basal_ATML1_'+str(basal_ATML1)+'_vmax_ATML1_'+str(vmax_ATML1)+'_deg_target_'+str(deg_target)+'_vmax_target_'+str(vmax_target) # # substring of the subfolder where the results are going to be stored

initfilename='ideal1_ic';

## Plotting parameters

fz=28;     # font size
wths=0.6;  # boxplot widths

## Data analysis parameters (matlab)

cost_positive=0.5 # cost for misclassifying a positive cell (giant cell) for obtaining the optimal threshold
cost_negative=0.5 # cost for misclassifying a negative cell (small cell) for obtaining the optimal threshold

##############################################################################################################
##### Importing packages #####################################################################################
import matplotlib
import numpy as np
import matplotlib.cm as cm
import matplotlib.mlab as mlab
import matplotlib.pyplot as plt
import pylab
import os
import shutil
import subprocess
import pickle
import pandas as pd
import scipy.io as sio
##############################################################################################################

# Checking if there is matlab in the running computer

command00="which matlab"

out=subprocess.call(command00,shell=True)
if out==0 :
	matlab_analysis=1
else :
	matlab_analysis=0
	print('Matlab not found in your computer. ROC analysis will not be performed.')


# Generating a dictionary of parameters and storing them in a file
info={'model_pars':{'basal_ATML1': basal_ATML1,'vmax_ATML1': vmax_ATML1,'deg_target': deg_target,'vmax_target': vmax_target,'thres_sphase': thres_sphase,'thres_atml1': thres_atml1,'thres_target' : thres_target}}

output = open('info.pkl','w')
pickle.dump(info,output)
output.close()

dirini=os.getcwd()  # storing the path in which the current script file is located

# creating the output folder in case it does not exist
dataname_out='Results_'+dataname+'_'+initfilename
try:
    os.stat(dataname_out)			
except:
    os.mkdir(dataname_out) # creating the directory 

ind=0
for ics in range(0,len(list_ics),1) :
	os.chdir(dirini)
	val_ic=list_ics[ics]
	initfile='InitFiles/'+dataname+'/'+initfilename+'_'+str(val_ic)+'.init'

	shutil.copyfile(initfile,dataname_out+'/'+initfilename+'_'+str(val_ic)+'.init')	# moving data init file into the output folder 

	# simulation loop
	if (sims==1) :
	    for ii in range(0,len(models),1) :    
			for jj in range(0,len(algorithms),1) :  
			    outfile=models[ii]+'_'+algorithms[jj]+'_num_out'
			    subfolder_out=string_sim+models[ii]+'_'+algorithms[jj]+'_pars_'+string_pars+"_ic_"+str(val_ic)
			    dirout = dataname_out+'/'+subfolder_out
			    try:
					os.stat(dirout)
			    except:
					os.mkdir(dirout) 
			    diroutvtk = dataname_out+'/'+subfolder_out+'/vtk'
			    diroutvtk = 'vtk'

			    try:
					os.stat(diroutvtk)
			    except:
					os.mkdir(diroutvtk) 

			    command0="sed -e 's/vmaxa/"+str(vmax_ATML1)+"/g' -e 's/basala/"+str(basal_ATML1)+"/g' -e 's/degt/"+str(deg_target)+"/g' -e 's/vmaxt/"+str(vmax_target)+"/g' -e 's/thsphase/"+str(thres_sphase)+"/g' -e 's/atml1thres/"+str(thres_atml1)+"/g' -e 's/targetthres/"+str(thres_target)+"/g' ModelFiles/pre_sepal_"+models[ii]+".model >  ModelFiles/sepal_"+models[ii]+".model"
			    subprocess.call(command0,shell=True)
			    #print(command0)
			    modelfile='ModelFiles/sepal_'+models[ii]+'.model'
			    initfile='InitFiles/'+dataname+'/'+initfilename+'_'+str(val_ic)+'.init'
			    solverfile='SolverFiles/'+algorithms[jj]
			    outfile='num_out'

			    cmd=rootsim+' '+modelfile+' '+initfile+' '+solverfile+' > '+dirout+'/'+outfile  # command line for running organism
			    print('Running '+cmd)
			    subprocess.call(cmd,shell=True)	
			    shutil.copyfile(modelfile,dirout+'/'+'sepal_'+models[ii]+'.model')		# copying model file
			    shutil.move('tissue.gdata',dirout+'/tissue.gdata')					    # moving output to the results subfolder 
			    shutil.copyfile(initfile,dirout+'/'+initfilename+'_'+str(val_ic)+'.init')				# copying init file to the results subfolder 

			    if os.path.exists(dirout+'/vtk'):					# creating a folder where the vtk files are going to  be moved.
			    	shutil.rmtree(dirout+'/vtk')
			    shutil.move('vtk',dirout+'/vtk')					# moving vtk output to the results subfolder 

	# plotting loop
	for ii in range(0,len(models),1) :    
		for jj in range(0,len(algorithms),1) : 
		    os.chdir(dirini)
		    subfolder_out=string_sim+models[ii]+'_'+algorithms[jj]+'_pars_'+string_pars+"_ic_"+str(val_ic)
		    dirout = dataname_out+'/'+subfolder_out
		    shutil.copyfile('analysis_sepalTissue.py',dirout+'/analysis_sepalTissue.py')
		    shutil.copyfile('find_maxima.py',dirout+'/find_maxima.py')
		    shutil.copyfile('info.pkl',dirout+'/info.pkl')

		    command1="sed -e 's!kplu!"+dirini+"!g' -e 's/cplu/"+str(cost_positive)+"/g' -e 's/cflu/"+str(cost_negative)+"/g' -e 's/lalelilolu/"+dataname_out+"/g' -e 's/lele/"+subfolder_out+"/g' pre_script_ROC_sim_analysis.m"+" >  script_ROC_sim_analysis.m"
		    subprocess.call(command1,shell=True)
		    shutil.copyfile('script_ROC_sim_analysis.m',dirout+'/script_ROC_sim_analysis.m')
		    os.chdir(dirini+'/'+dirout)

		    if plot_data==1 :
				if matlab_analysis==1 :
					subprocess.call("chmod 777 *.py",shell=True)
					subprocess.call("./find_maxima.py",shell=True)	# necessary for creating the dictionaries
					subprocess.call("matlab -nodisplay < script_ROC_sim_analysis.m > script_ROC_sim_analysis.log",shell=True)	
					subprocess.call("./analysis_sepalTissue.py",shell=True)	# necessary for creating the dictionaries
				else :
					subprocess.call("./analysis_sepalTissue.py",shell=True)	# necessary for creating the dictionaries


# Doing statistical analysis of the simulation results over different initial conditions
if (len(list_ics)>1 & do_stats==1) :

	for ics in range(0,len(list_ics),1) :
		os.chdir(dirini)
		val_ic=list_ics[ics]
		for ii in range(0,len(models),1) :    
			for jj in range(0,len(algorithms),1) :
				outfile=models[ii]+'_'+algorithms[jj]+'_num_out'

			  	subfolder_out=string_sim+models[ii]+'_'+algorithms[jj]+'_pars_'+string_pars+"_ic_"+str(val_ic)
				dirout = dataname_out+'/'+subfolder_out
				filedat=dirout+'/'+'tissue.gdata' # input file name 
				xlabels={'atml1':'$[ATML_i]$','target':'$[Target_i]$','target_marker':'$[Target MARKER_i]$','timer':'$[TIMER_i]$','timer_marker':'$[timer MARKER_i]$','div_marker':'$[DIV MARKER _i]$','s_marker':'$[S MARKER_i]$','counter_post_s':'$[COUNT POST S_i]$','ploidy':'$PLOIDY_i$','atml1_RNA': '$[ATML RNA_i]$' ,'target_RNA': '$[Target RNA_i]$','area':'Area'} # labels used in the x axis 

				x = pd.read_csv(filedat,sep=' ',skip_blank_lines=True,names=['X0','X1','time','Y','YY','XY','XX','step','atml1','target','target_marker','timer','timer_marker','div_marker','s_marker','counter_post_s','ploidy','atml1_RNA','target_RNA','clone_id','X14','cell_id','par_id','ZZ','area','KK'])
				num_steps= max(x.step);
				step_point=num_steps 
				timepoint=x[x.step==step_point]['time'].unique();

				final_cell_ids=x[x.step==step_point].cell_id;
				num_step_cells=len(final_cell_ids)
				num_2C = len(x[(x.step==step_point) & (x.ploidy==0)].cell_id.unique());
				num_4C = len(x[(x.step==step_point) & (x.ploidy==1)].cell_id.unique());
				num_8C = len(x[(x.step==step_point) & (x.ploidy==2)].cell_id.unique());
				num_16C = len(x[(x.step==step_point) & (x.ploidy==3)].cell_id.unique());
				num_32C = len(x[(x.step==step_point) & (x.ploidy==4)].cell_id.unique());
				num_64C = len(x[(x.step==step_point) & (x.ploidy==5)].cell_id.unique());
				num_final_cells=len(final_cell_ids)
				num_giantcells = len(x[(x.step==num_steps) & (x.ploidy>1)].cell_id.unique());
				num_giantcells_old = len(x[(x.step==num_steps) & (x.ploidy>2)].cell_id.unique());
				frgiant=1.0*num_giantcells/num_final_cells
				frgiant_old=1.0*num_giantcells_old/num_final_cells


				pnum_2C=100.0*num_2C/num_final_cells;pnum_4C=100.0*num_4C/num_final_cells;pnum_8C=100.0*num_8C/num_final_cells;pnum_16C=100.0*num_16C/num_final_cells;pnum_32C=100.0*num_32C/num_final_cells;pnum_64C=100.0*num_64C/num_final_cells;

				obs_final=[(val_ic,num_2C,num_4C,num_8C,num_16C,num_32C,num_64C,pnum_2C,pnum_4C,pnum_8C,pnum_16C,pnum_32C,pnum_64C,num_final_cells,num_giantcells_old,frgiant_old,num_giantcells,frgiant)]

				x_obs=pd.DataFrame(obs_final, columns=['val_ic','num_2C','num_4C','num_8C','num_16C','num_32C','num_64C','pnum_2C','pnum_4C','pnum_8C','pnum_16C','pnum_32C','pnum_64C','fnum_final_cells','num_giantcells_old','fracgiant_old','num_giantcells','fracgiant'])

				filedat='outROC.mat'
				fname_matlab=dirout+'/ROCs_cP'+str(cost_positive)+'_cN'+str(cost_negative)+'/'+filedat
				
				if ind==0 :
					x_stat=x_obs
				else :
					x_stat=pd.concat([x_stat,x_obs])

				if (os.path.isfile(fname_matlab)==1) :
					we_can_matlab=1

					dd=sio.loadmat(fname_matlab)
					var='atml1';
					dataset='maxs4C_coarse';
					allauc_4C_coarse=dd['outdata'][dataset][0][0][var][0][0]['allauc'][0][0][0][0]
					allths_4C_coarse=dd['outdata'][dataset][0][0][var][0][0]['allths'][0][0][0][0]
					thsmean_4C_coarse=dd['outdata'][dataset][0][0][var][0][0]['thsmean'][0][0][0][0]
					thsstd_4C_coarse=dd['outdata'][dataset][0][0][var][0][0]['thsstd'][0][0][0][0]
					thstop_4C_coarse=thsmean_4C_coarse+thsstd_4C_coarse
					thsbot_4C_coarse=thsmean_4C_coarse-thsstd_4C_coarse

					dataset='maxs2C_coarse';
					allauc_2C_coarse=dd['outdata'][dataset][0][0][var][0][0]['allauc'][0][0][0][0]
					allths_2C_coarse=dd['outdata'][dataset][0][0][var][0][0]['allths'][0][0][0][0]

					dataset='maxs4C';
					allauc_4C=dd['outdata'][dataset][0][0][var][0][0]['allauc'][0][0][0][0]
					allths_4C=dd['outdata'][dataset][0][0][var][0][0]['allths'][0][0][0][0]
					thsmean_4C=dd['outdata'][dataset][0][0][var][0][0]['thsmean'][0][0][0][0]
					thsstd_4C=dd['outdata'][dataset][0][0][var][0][0]['thsstd'][0][0][0][0]
					thstop_4C=thsmean_4C+thsstd_4C
					thsbot_4C=thsmean_4C-thsstd_4C
					dataset='maxs2C';
					allauc_2C=dd['outdata'][dataset][0][0][var][0][0]['allauc'][0][0][0][0]
					allths_2C=dd['outdata'][dataset][0][0][var][0][0]['allths'][0][0][0][0]
					print('matlab worked')

					#print('thsbot_4C=',thsbot_4C)

					labels_matlab=['allauc_2C_coarse','allauc_4C_coarse','allauc_2C','allauc_4C']

					obs_final_matlab=[(allauc_2C_coarse,allauc_4C_coarse,allauc_2C,allauc_4C)]

					x_obs_matlab=pd.DataFrame(obs_final_matlab, columns=labels_matlab)

					if ind==0 :
						x_stat_matlab=x_obs_matlab
					else :
						x_stat_matlab=pd.concat([x_stat_matlab,x_obs_matlab])

				ind=ind+1

	# Plotting the statistical analysis of the simulation results over different initial conditions

	x_stat.to_csv(path_or_buf=dataname_out+'/stat_obs.dat', sep='\t',  header=None, index=None, index_label=None, line_terminator='\n', date_format=None, decimal='.')

	# Ploidies boxplot
	params ={'axes.labelsize': fz,'text.fontsize': fz,'xtick.labelsize': fz,'ytick.labelsize': fz}
	pylab.rcParams.update(params)
	pylab.figure()
	plt.subplots_adjust(left=0.20, bottom=0.20, right=None, top=None, wspace=0.5, hspace=0.6)
	x_stat.boxplot(column=['pnum_2C','pnum_4C','pnum_8C','pnum_16C','pnum_32C'],grid=False,fontsize=fz,return_type='axes')
	plt.xticks([1,2,3,4,5],['2C','4C','8C','16C','32C'])
	plt.ylabel('Percentage')
	plt.xlabel('Ploidy')

	fname="bp_ploidies.pdf"

	fullfname=dataname_out+'/'+fname
	plt.savefig(fullfname, format=None)
	plt.close()

	# Statistical analysis of the AUCs
	if (os.path.isfile(fname_matlab)==1) :
		x_stat_matlab.to_csv(path_or_buf=dataname_out+'/stat_obs_matlab.dat', sep='\t',  header=None, index=None, index_label=None, line_terminator='\n', date_format=None, decimal='.')

		# Boxplots of the AUCs for the simulated time courses with coarse grained time resolution

		pylab.figure()
		plt.subplots_adjust(left=0.20, bottom=0.20, right=None, top=None, wspace=0.5, hspace=0.6)
		x_stat_matlab.boxplot(column=['allauc_2C_coarse','allauc_4C_coarse'],grid=False,fontsize=fz,return_type='axes', widths=(wths, wths))
		plt.xticks([1,2],['2C','4C'])
		plt.ylabel('AUC')
		#plt.xlabel('Ploidy')
		plt.axis([0.5,2.5,0,1])
		fname="bp_aucs_coarse.pdf"

		fullfname=dataname_out+'/'+fname
		plt.savefig(fullfname, format=None)
		plt.close()

		# Boxplots of the AUCs for the simulated time courses with full time resolution

		pylab.figure()
		plt.subplots_adjust(left=0.20, bottom=0.20, right=None, top=None, wspace=0.5, hspace=0.6)
		x_stat_matlab.boxplot(column=['allauc_2C','allauc_4C'],grid=False,fontsize=fz,return_type='axes', widths=(wths, wths))
		plt.xticks([1,2],['2C','4C'])
		plt.ylabel('AUC')
		#plt.xlabel('Ploidy')
		plt.axis([0.5,2.5,0,1])

		fname="bp_aucs.pdf"

		fullfname=dataname_out+'/'+fname
		plt.savefig(fullfname, format=None)
		plt.close()
