# Supplementary material for: Fluctuations of the transcription factor ATML1 generate the pattern of giant cells in the Arabidopsis sepal
Source: eLife. 2017 Feb 1;6:e19131. doi: 10.7554/eLife.19131 (PMC5333958; doi:10.7554/eLife.19131)
Supplement: Source code 2. — Scripts for the analysis and representation of the simulation results are also provided. See readme files within the different folders for further information. DOI: http://dx.doi.org/10.7554/eLife.19131.048 [file elife-19131-code2.zip › Source_code_2/sepalTissue_auto/analysis_sepalTissue_auto.py]

#!/usr/bin/env python


# This python script plots different data and performs data analysis on that.
# Last modification 5 October 2016.

# Contact: Henrik.Jonsson@slcu.cam.ac.uk, pau.formosajordan@slcu.cam.ac.uk .

###########################################################

# General script parameters and strings

cost_positive=0.5
cost_negative=0.5

# Importing packages###############
import matplotlib
import numpy as np
import matplotlib.cm as cm
import matplotlib.mlab as mlab
import matplotlib.pyplot as plt
import pylab
import subprocess
from subprocess import call
from pylab import *
import os
import sys
import subprocess
import shutil
import pandas as pd
import pickle
import scipy
from scipy import stats
import itertools
#import sklearn
import scipy.io as sio

#############################################

matplotlib.pyplot.ioff()


suggested_num_plotcells=1;

dirini=os.getcwd()

# Plotting related parameters 
fz=28	# font size for the different plots
lw=2.0  # linewidth of the plots


## Color definitions ##
alphth=0.6;
colth='r';

lwth=4.0;
cmap=cm.jet;
cmap=cm.Set1;

diccolor={0:'deepskyblue',1:'crimson',2:'red',3:'lightsteelblue', 4:'green',5:'lavender'}

colorlist = [ (1,1,0,1.0),(0,0.7461,1.0000,1.0),(0.8594,0.0781,0.2344, 1.0)
            ,(132.0/255,112.0/255,1.0,1.0),(34.0/255,139.0/255,34.0/255,1.0),(1,239.0/255,213.0/255,1.0) ] 
paumap = matplotlib.colors.ListedColormap(colorlist)

cmap=paumap;

color_small=(0.3906,0.5820,0.9258)
color_giant=(1.0000,0.2695,0)

filedat='tissue.gdata' # input file name 
stepcoarse=16;

#stepcoarse=16*5;

xlabels={'atml1':'$[ATML_i]$','target':'$[Target_i]$','target_marker':'$[Target MARKER_i]$','timer':'$[TIMER_i]$','timer_marker':'$[Timer MARKER_i]$','div_marker':'$[DIV MARKER _i]$','s_marker':'$[S MARKER_i]$','counter_post_s':'$[COUNT POST S_i]$','ploidy':'$PLOIDY_i$','atml1_RNA': '$[ATML RNA_i]$' ,'target_RNA': '$[LGO RNA_i]$','area':'Area'} # labels used in the x axis 
vars_histoploidies=['atml1','target','area'];
#######################################################
info= pickle.load(open('info.pkl'))

targetthres=info['model_pars']['thres_target']; # lgo levels above which mitosis is prevented
atml1thres=info['model_pars']['thres_atml1']; # atml1 threshold levels that upregulate lgo to its half prod rate
deg=info['model_pars']['deg_target'];
Vm=info['model_pars']['vmax_target'];

hl=1;K=atml1thres;

lgotoatml1minthres=K*(deg*targetthres/(Vm-deg*targetthres))**(1.0/hl)
#print('atml_thresh=',lgotoatml1minthres)

#############################################
x = pd.read_csv(filedat,sep=' ',skip_blank_lines=True,names=['X0','X1','time','Y','YY','XY','XX','step','atml1','target','target_marker','timer','timer_marker','div_marker','s_marker','counter_post_s','ploidy','YYY','XXX','clone_id','X14','cell_id','par_id','ZZ','area','KK'])
num_steps= max(x.step);
init_step= min(x.step);

fin_time= max(x.time);
init_time= min(x.time);

final_cell_ids=x[x.step==num_steps].cell_id;
num_final_cells=len(final_cell_ids)
max_ploidy=x['ploidy'].max();
min_ploidy=x[x.step==num_steps]['ploidy'].min();
#print(x['step'].unique())

#print(x[x.step==num_steps]['time'].unique())
time_points=x['time'].unique()
step_points=x['step'].unique()

dt=time_points[1]-time_points[0]
#print('max ploidy=',max_ploidy)

atml1ymax=max(x['atml1'])*1.05;
targymax=max(x['target'])*1.05;

# storing the print_step_increment
preprinted_steps=x.step.sort_values()
printed_steps=preprinted_steps.unique()
print_step_increment=printed_steps[2]-printed_steps[1]
printed_times=x.time.unique()
print_time_increment=printed_times[2]-printed_times[1]

xcoarse=x[x.step.isin(printed_steps[0::stepcoarse])]
samp_aux=xcoarse[(xcoarse.ploidy==1) & (xcoarse.time>10) & (xcoarse.target>targetthres)].atml1
if len(samp_aux)>0 :
	atml1minthres_coarse=np.percentile(samp_aux,1)
else :
	atml1minthres_coarse=0
#atml1maxthres=np.percentile(x[x.ploidy==1][x.time>10][x.target>targetthres][x.target<targetthres*1.05].atml1,95)
samp_aux2=xcoarse[(xcoarse.ploidy==1) & (xcoarse.time>10) & (xcoarse.target<targetthres)].atml1;

if len(samp_aux2)>0 :
	atml1maxthres_coarse=np.percentile(samp_aux2,99)
else :
	atml1maxthres_coarse=0

# Indices of cells that are going to be giant and nongiant. This will be important for building dictionaries. 
giantcellsploid = x[x.ploidy>1].cell_id.unique();
nongiant_finalcells=x[(x.step==num_steps) & (x.ploidy==0)].cell_id.unique(); # NOTE WE PUT <1 to AVOID cells being 4C at the final time point

#####################################################################
# BUILDING PARENTAL LINEAGES DICTIONARY
tissue_parental_dict={}
for jj in range(0,num_final_cells,1) :
	index_cell_id=final_cell_ids.values[jj]
	lin_index_cell_id=index_cell_id
	celltrack=[]
	cellpar = -1
	while (cellpar!=0) :
		cellpar=x[x.cell_id==index_cell_id].par_id.unique()
		if cellpar[0]!=0 :
			celltrack.append(cellpar[0])
		index_cell_id=cellpar[0]
	celltrack=sort(celltrack)
	parental_dic={(lin_index_cell_id) : celltrack}
	tissue_parental_dict.update(parental_dic)


tissue_lin_dict={} # this dictionary is basically the same as the parental one, but also having the final cell of the lineage
for jj in range(0,num_final_cells,1) :
	index_cell_id=final_cell_ids.values[jj]
	lin=tissue_parental_dict[index_cell_id]
	lin=np.append(lin,index_cell_id)
	tissue_lin_dict[index_cell_id]=lin

num_nongiant_fin=len(nongiant_finalcells) # Number of nongiant cells at the end of the simulation

num_nongiant_fin=min(num_nongiant_fin,suggested_num_plotcells) # currently suggested_num_plotcells=1, so it will produce 1 lineage.

nongiant_lin_list=[] # dictionary for building the groups dictionary. 
#for jj in nongiant_finalcells : 
ini_nongiant=0
for kk in range(ini_nongiant,num_nongiant_fin,1) : 
	jj=nongiant_finalcells[kk]
	lincells=tissue_lin_dict[jj] # gets the lineage of a particular cell. 
	nongiant_lin_list=np.concatenate((lincells,nongiant_lin_list), axis=0)
nongiant_lin_list=np.unique(nongiant_lin_list)

tissue_family_list=[]
for ii in range(0,num_final_cells,1) :
	jj=final_cell_ids.values[ii]
	family=np.array(tissue_lin_dict[jj])
	for kk in range(0,num_final_cells,1) :
		aproj=tissue_lin_dict[jj]
		bproj=tissue_lin_dict[final_cell_ids.values[kk]]
		c=np.intersect1d(aproj,bproj)
		if c.size>0 :
			family=np.concatenate((bproj,family), axis=0)

	family=np.unique(family)
	family=sort(family)

	if family.size>=1 :
		fam=tuple(family)
		tissue_family_list.append(fam)
families=np.unique(tissue_family_list)

familyind=1;
if isinstance(families[familyind],integer)==1 :
	selectedfamily=np.array([families[familyind]])
else :
	selectedfamily=np.array(families[familyind])


##############
# tissue_cellgroups_dict: Dictionary defining the groups of interest. Contains'classes' subdic, with the strings of the groups, and subdics of the groups per se, with their ids and number of cells. 
# The giantcellsploid dictionary contains the ids of the cells that become giant. Not the full lineage though.


tissue_cellgroups_dict={};
if giantcellsploid.size>0 :
	subdic={'giant':{'cell_ids': giantcellsploid ,'numcells': giantcellsploid.size}}
	tissue_cellgroups_dict.update(subdic)
if nongiant_lin_list.size>0 :
	subdic={'nongiant_lin_list':{'cell_ids': nongiant_lin_list,'numcells': nongiant_lin_list.size}}
	tissue_cellgroups_dict.update(subdic)

if selectedfamily.size>1 :
	subdic={'family':{'cell_ids':selectedfamily,'numcells':selectedfamily.size}}
	tissue_cellgroups_dict.update(subdic)
	
subdic={'classes': tissue_cellgroups_dict.keys()}
tissue_cellgroups_dict.update(subdic)
###########

#######################################################################

# Creating the tissue_classes_dict. This creates two different classes: giant and nongiant cells. 

tissue_classes_dict={'classes':['giant','nongiant'],'vars':['atml1','target'],'giant':{'cell_ids':[],'numcells':[],'atml1':{},'target':{}},'nongiant':{'cell_ids':[],'numcells':[],'atml1':{},'target':{}}};
cells_id_4C=x[x.ploidy==1].cell_id.unique()
for jj in range(0,len(cells_id_4C),1) :
	last_4C_step=x[(x.cell_id==cells_id_4C[jj]) & (x.ploidy==1)].step.max() # max step for a certain 4C cell
	next_4C_step=last_4C_step+print_step_increment
	# here we are trying to find whether 4C cells continue existing
	# after losing 4C identity. if cell_id_next4C is empty, it means cell has divided.
	cell_id_next4C=x[(x.cell_id==cells_id_4C[jj]) & (x.step==next_4C_step)].cell_id
	nongiant_class=cell_id_next4C.empty # if there is no continuity, such 4C will divide, and cell_id_next4C is true.
	if nongiant_class==True and last_4C_step<num_steps :              # we consider a nongiant cell if it does not have continuity in the lineage (ie it divides) and it is not at the final time point
		tissue_classes_dict['nongiant']['cell_ids'].append(cells_id_4C[jj])

	elif nongiant_class==False :
		tissue_classes_dict['giant']['cell_ids'].append(cells_id_4C[jj])
		
# Length of number of cells in each class
for kk in range(0,len(tissue_classes_dict['classes']),1) :
	classname=tissue_classes_dict['classes'][kk]
	num_cells=len(tissue_classes_dict[classname]['cell_ids'])
	tissue_classes_dict[classname]['numcells']=num_cells


# Find maxima in each class (giant and nongiant)
for ii in range(0,2,1) :
	for kk in range(0,len(tissue_classes_dict['classes']),1) :
		classname=tissue_classes_dict['classes'][kk]
		num_cells=tissue_classes_dict[classname]['numcells']
		varname=tissue_classes_dict['vars'][ii]
		#print(classname, varname)

		list_maxs4C=[]
		list_maxs2C=[]
		list_maxs4C_coarse=[]
		list_maxs2C_coarse=[]
		for jj in range(0,num_cells,1) :
			selection=(x.cell_id==tissue_classes_dict[classname]['cell_ids'][jj]) # list of booleans for x. picking the right cell id's.
			selectioncoarse=(xcoarse.cell_id==tissue_classes_dict[classname]['cell_ids'][jj]) # list of booleans for xcoarse. picking the right cell id's.
			
			# Find the maxima in traces
			# First we need to get rid of empty traces ; ie a small cell lineage might start at 4C in the simulation, and not have 2C time points 
			trace4C=x[(selection) & (x.ploidy==1)][varname]
			if not trace4C.empty :
				max4C=trace4C.max()
				list_maxs4C.append(max4C)


			trace2C=x[(selection) & (x.ploidy==0)][varname]
			if not trace2C.empty :
				max2C=trace2C.max()
				list_maxs2C.append(max2C)


			tracecoarse4C=xcoarse[(selectioncoarse) & (xcoarse.ploidy==1)][varname]
			if not tracecoarse4C.empty :
				max4C_coarse=tracecoarse4C.max()
				list_maxs4C_coarse.append(max4C_coarse)


			tracecoarse2C=xcoarse[(selectioncoarse) & (xcoarse.ploidy==0)][varname]
			if not tracecoarse2C.empty :
				max2C_coarse=tracecoarse2C.max()
				list_maxs2C_coarse.append(max2C_coarse)	


		tissue_classes_dict[classname][varname].update({'maxs4C':list_maxs4C})
		tissue_classes_dict[classname][varname].update({'maxs2C':list_maxs2C})
		tissue_classes_dict[classname][varname].update({'maxs4C_coarse':list_maxs4C_coarse})
		tissue_classes_dict[classname][varname].update({'maxs2C_coarse':list_maxs2C_coarse})
tissue_classes_dict.update({'datapath':dirini})

# Export dictionary tissue_classes_dict
scipy.io.savemat(dirini+'/'+'out.mat', tissue_classes_dict)


type_of_concentrations=['maxs4C','maxs2C','maxs4C_coarse','maxs2C_coarse']
ymax=num_final_cells/4;
ymin=0;
nbins=40;

c0=x[(x.step==num_steps) & (x.ploidy==0)].shape[0]
c1=x[(x.step==num_steps) & (x.ploidy==1)].shape[0]
c2=x[(x.step==num_steps) & (x.ploidy==2)].shape[0]
c3=x[(x.step==num_steps) & (x.ploidy==3)].shape[0]
c4=x[(x.step==num_steps) & (x.ploidy==4)].shape[0]
c5=x[(x.step==num_steps) & (x.ploidy==5)].shape[0]

c1x=x[(x.step==num_steps) & (x.ploidy>=1)].shape[0] # 4C cells and larger ploidies
c2x=x[(x.step==num_steps) & (x.ploidy>=2)].shape[0] # 8C cells and larger ploidies
c3x=x[(x.step==num_steps) & (x.ploidy>=3)].shape[0] # 16C cells and larger ploidies
c4x=x[(x.step==num_steps) & (x.ploidy>=4)].shape[0] # 32C cells and larger ploidies

fc2x=1.0*c2x/num_final_cells # fraction of giant cells
fc3x=1.0*c3x/num_final_cells 

output_obs=str(num_final_cells)+' '+str(c0)+' '+str(c1)+' '+str(c2)+' '+str(c3)+' '+str(c4)+' '+str(c5)+' '+str(c2x)+' '+str(fc2x)+' '+str(fc3x)+'\n';

filename="output_obs.txt";
obs_file = open (filename,'w');
obs_file.write(output_obs);
obs_file.close();


dirout='plots_ploidies_and_others'
try:
	os.stat(dirout)
except:
	os.mkdir(dirout)

for ii in range(0,len(vars_histoploidies),1) :
	varname=vars_histoploidies[ii];
	xmin=0;

	xmax=max(x[varname].values)*1.05;

	ymin=0;

	# note this is also computed later on in the script...
	sampconcs=x[x.step==num_steps]['atml1'].values;
	sampareas=x[x.step==num_steps]['area'].values;
	md=np.median(sampconcs)
	mn=np.mean(sampconcs)
	st=np.std(sampconcs)
	cv=st/mn
	sk=scipy.stats.skew(sampconcs)
	
	pylab.figure()
	plt.subplots_adjust(left=0.20, bottom=0.20, right=None, top=None, wspace=0.5, hspace=0.6)
	sample=x[x.step==num_steps][varname].values
	#hist(sample, bins=nbins,alpha=0.75,range=(0,xmax),color='white')
	hist(sample, bins=nbins,alpha=0.75,range=(0,xmax),color='blue')

	plt.xlabel(xlabels[varname])
	plt.ylabel('Cell number')
	plt.axis([xmin, xmax,ymin, ymax])
	plt.text(xmax*0.65, ymax*0.82, r'CV='+str(format(cv, '.3f')), fontsize=fz)
	#plt.text(xmax*0.65, ymax*0.72, r'SK='+str(format(sk, '.3f')), fontsize=fz)

	fileout='_'+varname
	fname="histo_all_"+fileout+".pdf"
	fullfname=dirout+'/'+fname
	plt.savefig(fullfname, format=None)
	plt.close()


num_2C = len(x[(x.step==num_steps) & (x.ploidy==0)].cell_id.unique());
num_4C = len(x[(x.step==num_steps) & (x.ploidy==1)].cell_id.unique());
num_8C = len(x[(x.step==num_steps) & (x.ploidy==2)].cell_id.unique());
num_16C = len(x[(x.step==num_steps) & (x.ploidy==3)].cell_id.unique());
num_32C = len(x[(x.step==num_steps) & (x.ploidy==4)].cell_id.unique());
num_64C = len(x[(x.step==num_steps) & (x.ploidy==5)].cell_id.unique());

pylab.figure()
plt.subplots_adjust(left=0.20, bottom=0.20, right=None, top=None, wspace=0.5, hspace=0.6)

y = [num_2C, num_4C, num_8C, num_16C, num_32C, num_64C]

xx = [0,1,2,3,4,5]
xxtick = [0.33,1.33,2.33,3.33,4.33,5.33]

width = 1/1.5
plt.bar(xx, y, width, color="blue")

plt.xticks(xxtick, (r"2C",r"4C",r"8C",r"16C",r"32C",r"64C"),fontsize=fz)  
plt.xlabel('Ploidy')
plt.ylabel('Cell number')

fname="bar_ploidies.pdf"
fullfname=dirout+'/'+fname
plt.savefig(fullfname, format=None)
plt.close()


pylab.figure()
plt.subplots_adjust(left=0.20, bottom=0.20, right=None, top=None, wspace=0.5, hspace=0.6)

y = [100.0*num_2C/num_final_cells, 100.0*num_4C/num_final_cells, 100.0*num_8C/num_final_cells, 100.0*num_16C/num_final_cells, 100.0*num_32C/num_final_cells, 100.0*num_64C/num_final_cells]

xx = [0,1,2,3,4,5]
xxtick = [0.33,1.33,2.33,3.33,4.33,5.33]

width = 1/1.5
plt.bar(xx, y, width, color="blue")

plt.xticks(xxtick, (r"2C",r"4C",r"8C",r"16C",r"32C",r"64C"),fontsize=fz)  
plt.xlabel('Ploidy')
plt.ylabel('Percentage')

fname="bar_percentage_ploidies.pdf"
fullfname=dirout+'/'+fname
plt.savefig(fullfname, format=None)
plt.close()


labels_vs_t=['time','num_2C','num_4C','num_8C','num_16C','num_32C','num_64C','num_step_cells','num_giantcells_old','frgiant_old','num_giantcells','frgiant']

ind=0

for ii in printed_steps :
	time = x[x.step==ii]['time'].unique();
	time=time[0]
	
	num_2C = len(x[(x.step==ii) & (x.ploidy==0)].cell_id.unique());
	num_4C = len(x[(x.step==ii) & (x.ploidy==1)].cell_id.unique());
	num_8C = len(x[(x.step==ii) & (x.ploidy==2)].cell_id.unique());
	num_16C = len(x[(x.step==ii) & (x.ploidy==3)].cell_id.unique());
	num_32C = len(x[(x.step==ii) & (x.ploidy==4)].cell_id.unique());
	num_64C = len(x[(x.step==ii) & (x.ploidy==5)].cell_id.unique());

	num_step_cells= len(x[x.step==ii].cell_id.unique());

	num_giantcells_old= len(x[(x.step==ii) & (x.ploidy>2)].cell_id.unique());
	num_giantcells= len(x[(x.step==ii) & (x.ploidy>1)].cell_id.unique());

	frgiant_old= 1.0*num_giantcells_old/num_step_cells;
	frgiant= 1.0*num_giantcells/num_step_cells;

	obs_vs_t=[(time,num_2C,num_4C,num_8C,num_16C,num_32C,num_64C,num_step_cells,num_giantcells_old,frgiant_old,num_giantcells,frgiant)]

	x_obs_vs_t=pd.DataFrame(obs_vs_t, columns=labels_vs_t)

	if ind==0 :
		xpd_obs_vs_t=x_obs_vs_t
	else :
		xpd_obs_vs_t=pd.concat([xpd_obs_vs_t,x_obs_vs_t])

	ind=ind+1
