# Supplementary material for: Fluctuations of the transcription factor ATML1 generate the pattern of giant cells in the Arabidopsis sepal
Source: eLife. 2017 Feb 1;6:e19131. doi: 10.7554/eLife.19131 (PMC5333958; doi:10.7554/eLife.19131)
Supplement: Source code 2. — Scripts for the analysis and representation of the simulation results are also provided. See readme files within the different folders for further information. DOI: http://dx.doi.org/10.7554/eLife.19131.048 [file elife-19131-code2.zip › Source_code_2/sepalTissue_auto/hi_auto]

HeunIto # Solver method
0. 105 #  Tstart Tend
29 # # printing_method(0 for newman, 2 for gnuplot, 5 for both, 4 for generating an init file, 25 for generating vtk files and gnuplot file, 26 is idem than 25 but without the wall variables, 27 is as 0 (displaytissue format) and also gnuplot output  without cellwall variables, 28 is idem than 27 with an extra file showing final conditions, 29 provides the gnulot file and the last vtk timepoint, 30 idem than 28 with extra file as last time gnuplot file,106 Init format)
211 # number print times
0.1	# time step
effvolx	 # effective volume
1	 # (volFlag=0 assumes all cells have same size, volFlag=1 uses a volume variable (the last topology variable) or assume cells encoded as spheres and the radius is used to calculate volume).

# volFlag parameter (volFlag=0 assumes all cells have same size, volFlag=1 uses a volume variable (the last topology variable), volFlag=2 will assume cells encoded as spheres and the radius is read (last topology variable)).
