# Supplementary material for: Fluctuations of the transcription factor ATML1 generate the pattern of giant cells in the Arabidopsis sepal
Source: eLife. 2017 Feb 1;6:e19131. doi: 10.7554/eLife.19131 (PMC5333958; doi:10.7554/eLife.19131)
Supplement: Source code 2. — Scripts for the analysis and representation of the simulation results are also provided. See readme files within the different folders for further information. DOI: http://dx.doi.org/10.7554/eLife.19131.048 [file elife-19131-code2.zip › Source_code_2/sepalTissue_auto/pre_plot_exploration.py]

#!/usr/bin/env python

# This python script plots a phase diagram of different observables. 

# Contact: Henrik.Jonsson@slcu.cam.ac.uk, pau.formosajordan@slcu.cam.ac.uk.

########################################
# Script parameters and strings
plot_concs=1; # plot_concs=1 for plotting certain phase diagrams, otherwise set it to 0.
plot_atml1_phds=1; # plot_atml1_phds=1 for plotting certain phase diagrams, otherwise set it to 0.

plot_aucs=1; # plot_aucs=1 for plotting ROC related plots, otherwise set it to 0
plot_ATML1_vs_Bs=1; # plot_ATML1_vs_Bs=1 to produce certain plots versus the basal ATML1 production rate, otherwise set it to 0.

logscale=0; 	# For displaying certain the plots in logscale, set logscale=1; otherwise set it to 0.


y_vals_list=[0,1,1.25,1.5,1.75,2] # basal production rates for producing certain plots at these specific dates


readbigpanda=1;

csvfile='data_atml1.dat' # file for pulling concentration based results.

direxploration='lalelilolu' # Subdirectory where the data is located. 


partoexplore='P_A_V_A';
subdirresname='phds_'+partoexplore;
numparamsoutput=5 	# Number of parameters written in the parameters file (ie, number of columns of such file).
numobs=10 	     	# Number of different kinds of order parameters or observables written in the data file (ie, number of columns of the corresponding file) 
num_fittypes=1 		# Number of types of fits.
list_fittypestring=['results']   # Substring list for the files to open and also to be used in the output files, denoting the kind of fitting.
labels_file=['ncells','2C','4C','8C','16C','giant_old','fracgiant_old','giant','fracgiant']  # Substring list for the output files, denoting the order parameter or the plotted observable. CAUTION: this should be consistent with the data_samples list (see below within the script).
labels_file_atml1=['totatml1','concs','stds','cvs','sks']  # Substring list for the output files, denoting the order parameter or the plotted observable. CAUTION: this should be consistent with the data_samples list (see below within the script).
labels_file_atml1=['concs','stds','cvs','sks']  # Substring list for the output files, denoting the order parameter or the plotted observable. CAUTION: this should be consistent with the data_samples list (see below within the script).

labels_file_matlab=['allauc_2C_coarse','allauc_4C_coarse','allauc_2C','allauc_4C']
numplots_matlab=len(labels_file_matlab)

labels_obs=['Total number of cells','2C cells','4C cells','8C cells','16C cells','Giant cells','Giant cells ratio']  # String list for the observables, denoting the order parameter or the plotted observable. CAUTION: this should be consistent with the data_samples list (see below within the script).

fileparsdat='exploration_params.txt'	 # Input file name, where the different relevant parameter sets are written in each row. 

lw=2.0 	   	# Line width of certain plots.
fz=12		# Font size in the figures
fiz=6		# Figure size

# Note that lines of the axis labels have to be changed within the script.

#######################################

# Importing packages
import matplotlib
import numpy as np
import matplotlib.cm as cm
import matplotlib.mlab as mlab
import matplotlib.pyplot as plt
import pylab
import scipy

from pylab import *
from scipy import stats

import os
import sys
import subprocess
import shutil
import pickle
import csv

import pandas as pd

#####################################


command00="which matlab"
out=subprocess.call(command00,shell=True)
if out==0 :
	matlab_analysis=1
else :
	matlab_analysis=0

dirini=os.getcwd()  # Storing the path in which the current script file is located.


fulldirexploration=dirini
fulldirexploration=dirini+'/'+direxploration+'/'+'autodata'
outdirexploration=dirini+'/'+direxploration

os.chdir(fulldirexploration)
#print(fulldirexploration)

# Creating the output folder in case it does not exist (phds, meaning phase diagrams)
try:
    os.stat(outdirexploration+'/phds')			
except:
    os.mkdir(outdirexploration+'/phds') # Creating the directory 
print(outdirexploration)


info= pickle.load(open('../info.pkl'))
substring_pars=info['string_pars']


xa = pd.read_csv(fileparsdat,sep=' ',skip_blank_lines=True,names=['B_as','V_as','X1','X2','X3','X4','X5'])
xs=xa['B_as'].unique()
ys=xa['V_as'].unique()
#xreps=len(xs) # NOTE that if simulations do not finish, better to comment it...
yreps=len(ys) # Number of y-different values along the parameter space.


numrows=xa.shape[0];
xmin=xs.min()
xmax=xs.max()
ymin=ys.min()
ymax=ys.max()

dtype=float
a=np.fromfile(fileparsdat, dtype, count=-1, sep=' ')
aa=np.array_split(a,len(a)/numparamsoutput) 

cc=np.array(aa).transpose()
parsx=cc[0]
parsy=cc[1]

if logscale==1 :
	parsx=log10(cc[0])


xmin=parsx.min()
xmax=parsx.max()
ymin=parsy.min()
ymax=parsy.max()


rat = (ymax-ymin)/(xmax-xmin)

xreps=math.floor(1.0*len(parsx)/yreps);

diagrampoints=xreps*yreps;


fittypestring='results'
filedat='exploration_'+fittypestring+'_obs.txt'
filedat='exploration_'+fittypestring+'_parsobs.txt'

if readbigpanda==0 :
	dtype=float
	a=np.fromfile(filedat, dtype, count=-1, sep=' ')
	aa=np.array_split(a,len(a)/(numobs+numparamsoutput))

	cc=np.array(aa).transpose()
	z0=cc[0][:diagrampoints]
	z1=cc[numparamsoutput+0][:diagrampoints]
	z2=cc[numparamsoutput+1][:diagrampoints]
	z3=1.0*cc[numparamsoutput+2][:diagrampoints]
	z4=1.0*cc[numparamsoutput+3][:diagrampoints]
	z5=cc[numparamsoutput+7][:diagrampoints]
	z6=cc[numparamsoutput+8][:diagrampoints]

	#aratmeansnonneg=aratmeans
	#np.clip(aratmeansnonneg,10**(-10),10**20,out=aratmeansnonneg)

elif readbigpanda==1 :
	bigpd = pd.read_csv('phd_pars_and_obs.dat',sep='\t',skip_blank_lines=True, header=None,names=['Bx','Vx','Kx','Vol','nx','SUMS','MEANS','MEDIANS','STDS','SKS','num_2C','num_4C','num_8C','num_16C','num_32C','num_final_cells','num_giantcells_old','fracgiant_old','num_giantcells','fracgiant'])

	z0=bigpd['Bx'].values
	z1=bigpd['num_final_cells'].values
	z2=bigpd['num_2C'].values
	z3=bigpd['num_4C'].values
	z4=bigpd['num_8C'].values
	z5=bigpd['num_16C'].values

	z6=bigpd['num_giantcells_old'].values
	z7=bigpd['fracgiant_old'].values
	z8=bigpd['num_giantcells'].values
	z9=bigpd['fracgiant'].values


if (plot_aucs==1 & matlab_analysis==1):
	bigpd_matlab = pd.read_csv('phd_pars_and_obs_matlab.dat',sep='\t',skip_blank_lines=True, header=None,names=['Bx','Vx','Kx','Vol','nx','allauc_2C_coarse','allths_2C_coarse','allauc_4C_coarse','allths_4C_coarse','allauc_2C','allths_2C','allauc_4C','allths_4C'])
	z0m=bigpd_matlab['Bx'].values
	z1m=bigpd_matlab['allauc_2C_coarse'].values
	z2m=bigpd_matlab['allauc_4C_coarse'].values
	z3m=bigpd_matlab['allauc_2C'].values
	z4m=bigpd_matlab['allauc_4C'].values

	z0ms=np.array_split(z0m,yreps)
	z1ms=np.array_split(z1m,yreps)
	z2ms=np.array_split(z2m,yreps)
	z3ms=np.array_split(z3m,yreps)
	z4ms=np.array_split(z4m,yreps)


	s1m=np.array(z1ms).transpose()
	s2m=np.array(z2ms).transpose()
	s3m=np.array(z3ms).transpose()
	s4m=np.array(z4ms).transpose()

	data_samples_matlab=[s1m,s2m,s3m,s4m]


z0s=np.array_split(z0,yreps)
z1s=np.array_split(z1,yreps)
z2s=np.array_split(z2,yreps)
z3s=np.array_split(z3,yreps)
z4s=np.array_split(z4,yreps)
z5s=np.array_split(z5,yreps)
z6s=np.array_split(z6,yreps)
z7s=np.array_split(z7,yreps)
z8s=np.array_split(z8,yreps)
z9s=np.array_split(z9,yreps)

s1=np.array(z1s).transpose()
s2=np.array(z2s).transpose()
s3=np.array(z3s).transpose()
s4=np.array(z4s).transpose()
s5=np.array(z5s).transpose()
s6=np.array(z6s).transpose()
s7=np.array(z7s).transpose()
s8=np.array(z8s).transpose()
s9=np.array(z9s).transpose()

fig_size=(0.7*fiz,0.7*fiz)
params ={'axes.labelsize': fz,'text.fontsize': fz,'xtick.labelsize': fz,'ytick.labelsize': fz,'figure.figsize': fig_size}
pylab.rcParams.update(params)
#fontProperties = {'family':'sans-serif','sans-serif':['Helvetica']}
#rc('font',**fontProperties)

numplots=len(labels_file)

#data_samples=[z1,z2,z3,z4,z5,z6]  # labels used in the different output files
data_samples=[s1,s2,s3,s4,s5,s6,s7,s8,s9]  # labels used in the different output files


for ii in range(0,numplots,1) :	
	data=data_samples[ii]
	fig=plt.figure()
	ax = fig.add_subplot(111) 
	plt.subplots_adjust(left=0.20, bottom=0.20, right=None, top=None, wspace=0.5, hspace=0.6)


	plt.imshow(data.transpose(), interpolation='bilinear', origin='lower',extent=(xmin,xmax,ymin,ymax),aspect=1.0/rat)

	if logscale==1 :
		plt.yticks(np.arange(0,6,0.5), ("0.0","0.5","1.0","1.5","2.0","2.5"),fontsize=fz) 
		plt.xticks(np.arange(-1,3,1), ("$10^{-1}$","$10^{0}$","$10^{1}$","$10^{2}$"),fontsize=fz)  

		#plt.yticks(np.arange(-1,6,2), (r"$10^{-1}$",r"$10^{1}$",r"$10^{3}$",r"$10^{5}$"),fontsize=fz)  

	#plt.xticks(np.arange(0,6,1), (r"$10^{0}$",r"$10^{1}$",r"$10^{2}$",r"$10^{3}$"),fontsize=fz)  
	#plt.yticks(np.arange(0,6,1), (r"$10^{0}$",r"$10^{1}$",r"$10^{2}$",r"$10^{3}$"),fontsize=fz)  
	                                         
	cb=plt.colorbar()
	#cb.ax.tick_params(labelsize=fz) 
	for t in cb.ax.get_yticklabels():
	      t.set_fontsize(fz)

	plt.axes().set_aspect(0.8/rat)

	plt.xlabel(r"Basal ATML1 production rate ($P_A $)",verticalalignment='top',fontsize=fz)
	plt.ylabel(r"Self-activation production rate ($V_A$)",fontsize=fz)

	fname="phd_"+partoexplore+"_"+labels_file[ii]+"_"+fittypestring+"_"+substring_pars+".pdf"


	minorLocator   = LogLocator(base=10.0,subs=np.log10(np.arange(1,10,1)))

	# saving the figure
	plt.savefig(fname)
    
	# close the figure
	plt.close()


if (plot_aucs==1 & matlab_analysis==1):
	for ii in range(0,numplots_matlab,1) :	
		#print(ii)
		data=data_samples_matlab[ii]
		#print('shape',data.shape)
		fig=plt.figure()
		ax = fig.add_subplot(111) 
		#fig=pylab.figure()
		plt.subplots_adjust(left=0.20, bottom=0.20, right=None, top=None, wspace=0.5, hspace=0.6)

		plt.imshow(data.transpose(), interpolation='bilinear', origin='lower',extent=(xmin,xmax,ymin,ymax),aspect=1.0/rat,vmin=0, vmax=1)
		if logscale==1 :
			plt.yticks(np.arange(0,6,0.5), ("0.0","0.5","1.0","1.5","2.0","2.5"),fontsize=fz) 
			plt.xticks(np.arange(-1,3,1), (r"$10^{-1}$",r"$10^{0}$",r"$10^{1}$",r"$10^{2}$"),fontsize=fz)  
		                                         
		cb=plt.colorbar()
		for t in cb.ax.get_yticklabels():
		      t.set_fontsize(fz)		

		levels=np.array([0.6])

		#plt.contour(data.transpose(),levels, colors='k')
		plt.axes().set_aspect(0.8/rat)

		plt.xlabel(r"Basal ATML1 production rate ($P_A $)",verticalalignment='top',fontsize=fz)
		plt.ylabel(r"Self-activation production rate ($V_A$)",fontsize=fz)

		fname="phd_"+partoexplore+"_"+labels_file_matlab[ii]+"_"+fittypestring+"_"+substring_pars+".pdf"

		minorLocator   = LogLocator(base=10.0,subs=np.log10(np.arange(1,10,1)))
		# saving the figure
		plt.savefig(fname)
	    
		# close the figure

		plt.close()


if (plot_concs==1) :
	if readbigpanda==0 :
		xcsv = pd.read_csv(csvfile,sep=',',skip_blank_lines=True,names=['XS','YS','SUMS','MEANS','STDS','SKS'])
		pddata=xcsv
	elif readbigpanda==1 :
		pddata=bigpd

	sums=pddata.SUMS.values
	means=pddata.MEANS.values
	stds=pddata.STDS.values
	sks=pddata.SKS.values
	ATML1xmax=max(pddata[pddata.Vx==0]['SUMS'].values)*1.05 # For a better scale comparison
	ATML1xmax=max(pddata[pddata.Vx==1.25]['SUMS'].values)*1.05 # For a better scale comparison

	if plot_atml1_phds==1 :
		zcv=np.array_split(np.divide(stds[:diagrampoints],means[:diagrampoints]),yreps)
		#print(zcv)

		#zsm=np.array_split(sums[:diagrampoints],yreps)
		zme=np.array_split(means[:diagrampoints],yreps)
		zss=np.array_split(stds[:diagrampoints],yreps)
		zks=np.array_split(sks[:diagrampoints],yreps)
		#data_samples=[zsm,zme,zss,zcv,zks]
		data_samples=[zme,zss,zcv,zks]

		for ii in range(0,len(labels_file_atml1),1) :	
			data=data_samples[ii]

			fig=plt.figure()
			ax = fig.add_subplot(111) 
			#fig=pylab.figure()
			plt.subplots_adjust(left=0.20, bottom=0.20, right=None, top=None, wspace=0.5, hspace=0.6)
			plt.imshow(data, interpolation='bilinear', origin='lower',extent=(xmin,xmax,ymin,ymax),aspect=1.0/rat)
			if logscale==1 :
				plt.yticks(np.arange(0,6,0.5), ("0.0","0.5","1.0","1.5","2.0","2.5"),fontsize=fz) 
				plt.xticks(np.arange(-1,3,1), (r"$10^{-1}$",r"$10^{0}$",r"$10^{1}$",r"$10^{2}$"),fontsize=fz)  
	                                       
			cb=plt.colorbar()

			for t in cb.ax.get_yticklabels():
			      t.set_fontsize(fz)

			plt.axes().set_aspect(0.8/rat)

			plt.xlabel(r"Basal ATML1 production rate ($P_A $)",verticalalignment='top',fontsize=fz)
			plt.ylabel(r"Self-activation production rate ($V_A$)",fontsize=fz)
			plt.axis([xmin,xmax,ymin,ymax])

			fname="phd_"+partoexplore+"_"+labels_file_atml1[ii]+"_"+fittypestring+"_"+substring_pars+".pdf"

			minorLocator   = LogLocator(base=10.0,subs=np.log10(np.arange(1,10,1)))


			# saving the figure
			plt.savefig(fname)
		    
			# close the figure
			plt.close()


	if plot_ATML1_vs_Bs==1 :
		for ik in range(0,len(y_vals_list),1) :
			yva=y_vals_list[ik]
			if readbigpanda==0 :
				newxs=xcsv[xcsv.YS==yva].SUMS.values
				xstolook=xcsv[xcsv.YS==yva].XS.values

				csvfile2='exploration_'+fittypestring+'_parsobs.txt'
				xcsv2 = pd.read_csv(csvfile2,sep=' ',index_col=False,names=['XS','YS','X2','X3','X4','X5','X6','X7','X8','X9','X10','X11','X12','fracgiant','X14'])			
				yfr=xcsv2[xcsv2.YS==yva].fracgiant.values
			elif readbigpanda==1 :
				newxs=bigpd[bigpd.Vx==yva].SUMS.values
				xstolook=bigpd[bigpd.Vx==yva].Bx.values
				yfr=bigpd[bigpd.Vx==yva].fracgiant.values
				mns=bigpd[bigpd.Vx==yva].MEANS.values
				stds=bigpd[bigpd.Vx==yva].STDS.values
				sks=bigpd[bigpd.Vx==yva].STDS.values
				cvs=np.divide(stds[:],mns[:])


			fig, (ax1) =plt.subplots(1,1)
			plt.subplots_adjust(left=0.20, bottom=0.20, right=None, top=None, wspace=0.5, hspace=0.6)	#ax = fig.add_subplot() 
			logscale=0
			if logscale==1 :
				plt.semilogx(newxs,yfr,'o-')
			else :
				plt.plot(newxs,yfr,'o-')
				#ax1.set_xlim([0,max(newxs)])
				ax1.set_xlim([0, ATML1xmax])


			plt.ylabel(r"Giant cells ratio",fontsize=fz-2)
			plt.xlabel("Total ATML1",verticalalignment='top',fontsize=fz-2)
			#print('log',logscale)

			fname=partoexplore+"_totATML1_vsfrac_"+fittypestring+substring_pars+"_Va_"+str(yva)+".pdf"
			if logscale==1 :
				fname=partoexplore+"_logtotATML1_vsfrac_"+fittypestring+substring_pars+"_Va_"+str(yva)+".pdf"

			plt.savefig(fname)
			plt.close()


			fig, (ax1) =plt.subplots(1,1)
			plt.subplots_adjust(left=0.20, bottom=0.20, right=None, top=None, wspace=0.5, hspace=0.6)	#ax = fig.add_subplot() 
			logscale=0
			if logscale==1 :
				plt.semilogx(xstolook,yfr,'o-')
			else :
				plt.plot(xstolook,yfr,'o-')
				ax1.set_xlim([0,2.2])
			plt.ylabel(r"Giant cells ratio",fontsize=fz-2)
			plt.xlabel("Basal ATML1 production rate ($P_A $)",verticalalignment='top',fontsize=fz-2)
			#print('log',logscale)

			fname=partoexplore+"_basalATML1_vsfrac_"+fittypestring+substring_pars+"_Va_"+str(yva)+".pdf"
			if logscale==1 :
				fname=partoexplore+"_logbasalATML1_vsfrac_"+fittypestring+substring_pars+"_Va_"+str(yva)+".pdf"

			plt.savefig(fname)
			plt.close()


			if readbigpanda==1 :

				xdata=newxs
				ydata=cvs


				fig, (ax1) =plt.subplots(1,1)
				plt.subplots_adjust(left=0.20, bottom=0.20, right=None, top=None, wspace=0.5, hspace=0.6)	#ax = fig.add_subplot() 
				logscale=0
				if logscale==1 :
					plt.semilogx(xdata,ydata,'o-')
				else :
					plt.plot(xdata,ydata,'o-')
					ax1.set_xlim([0,max(xdata)])


				plt.ylabel(r"CVs",fontsize=fz-2)
				plt.xlabel("Total ATML1",verticalalignment='top',fontsize=fz-2)
				#print('log',logscale)

				fname=partoexplore+"_totatml1_vscvs_"+fittypestring+substring_pars+"_Va_"+str(yva)+".pdf"
				if logscale==1 :
					fname=partoexplore+"_totatml1_vscvs_"+fittypestring+substring_pars+"_Va_"+str(yva)+".pdf"
				ax1.set_ylim([0, 1.05])
				ax1.set_xlim([0, ATML1xmax])

				plt.savefig(fname)
				#plt.show()
				# close the figure
				plt.close()


				ydata=sks

				fig, (ax1) =plt.subplots(1,1)
				plt.subplots_adjust(left=0.20, bottom=0.20, right=None, top=None, wspace=0.5, hspace=0.6)	#ax = fig.add_subplot() 
				logscale=0
				if logscale==1 :
					plt.semilogx(xdata,ydata,'o-')
				else :
					plt.plot(xdata,ydata,'o-')
					ax1.set_xlim([0,max(xdata)])

				plt.ylabel(r"Skewness",fontsize=fz-2)
				plt.xlabel("Total ATML1",verticalalignment='top',fontsize=fz-2)
				#print('log',logscale)
				ax1.set_ylim([0, 1.05])

				fname=partoexplore+"_totatml1_vssks_"+fittypestring+substring_pars+"_Va_"+str(yva)+".pdf"
				if logscale==1 :
					fname=partoexplore+"_totatml1_vssks_"+fittypestring+substring_pars+"_Va_"+str(yva)+".pdf"

				plt.savefig(fname)
				#plt.show()
				# close the figure
				plt.close()


				xdata=bigpd[bigpd.Vx==yva].Bx.values
				ydata=bigpd[bigpd.Vx==yva].SUMS.values

				fig, (ax1) =plt.subplots(1,1)
				plt.subplots_adjust(left=0.20, bottom=0.20, right=None, top=None, wspace=0.5, hspace=0.6)	#ax = fig.add_subplot() 
				logscale=0
				if logscale==1 :
					plt.semilogx(xdata,ydata,'o-')
				else :
					plt.plot(xdata,ydata,'o-')
					ax1.set_xlim([0,2.2])

				plt.ylabel(r"Total ATML1",fontsize=fz-2)
				plt.xlabel("Basal ATML1",verticalalignment='top',fontsize=fz-2)
				fname=partoexplore+"_bas_vstotatml1_"+fittypestring+substring_pars+"_Va_"+str(yva)+".pdf"
				if logscale==1 :
					fname=partoexplore+"_bas_vstotatml1_"+fittypestring+substring_pars+"_Va_"+str(yva)+".pdf"

				plt.savefig(fname)
				plt.close()


				ydata=bigpd[bigpd.Vx==yva].num_giantcells.values
				fig, (ax1) =plt.subplots(1,1)
				plt.subplots_adjust(left=0.20, bottom=0.20, right=None, top=None, wspace=0.5, hspace=0.6)	#ax = fig.add_subplot() 
				logscale=0
				if logscale==1 :
					plt.semilogx(xdata,ydata,'o-')
				else :
					plt.plot(xdata,ydata,'o-')
					ax1.set_xlim([0,2.2])

				plt.ylabel(r"Giant cells",fontsize=fz-2)
				plt.xlabel("Basal ATML1",verticalalignment='top',fontsize=fz-2)
				fname=partoexplore+"_bas_vs_giant_"+fittypestring+substring_pars+"_Va_"+str(yva)+".pdf"
				if logscale==1 :
					fname=partoexplore+"_bas_vs_giant_"+fittypestring+substring_pars+"_Va_"+str(yva)+".pdf"

				plt.savefig(fname)
				plt.close()


				xdata=bigpd[bigpd.Vx==yva].SUMS.values

				fig, (ax1) =plt.subplots(1,1)
				plt.subplots_adjust(left=0.20, bottom=0.20, right=None, top=None, wspace=0.5, hspace=0.6)	#ax = fig.add_subplot() 
				logscale=0
				if logscale==1 :
					plt.semilogx(xdata,ydata,'o-')
				else :
					plt.plot(xdata,ydata,'o-')
					ax1.set_xlim([0, ATML1xmax])

				plt.ylabel(r"Giant cells",fontsize=fz-2)
				plt.xlabel("Total ATML1",verticalalignment='top',fontsize=fz-2)

				fname=partoexplore+"_totATML1_vsgiant_"+fittypestring+substring_pars+"_Va_"+str(yva)+".pdf"
				if logscale==1 :
					fname=partoexplore+"_logtotATML1_vsgiant_"+fittypestring+substring_pars+"_Va_"+str(yva)+".pdf"

				plt.savefig(fname)
				plt.close()

				xdata=bigpd[bigpd.Vx==yva].Bx.values
				ydata=bigpd[bigpd.Vx==yva].num_giantcells_old.values
				fig, (ax1) =plt.subplots(1,1)
				plt.subplots_adjust(left=0.20, bottom=0.20, right=None, top=None, wspace=0.5, hspace=0.6)	#ax = fig.add_subplot() 
				logscale=0
				if logscale==1 :
					plt.semilogx(xdata,ydata,'o-')
				else :
					plt.plot(xdata,ydata,'o-')
					ax1.set_xlim([0,2.2])

				plt.ylabel(r"Giant cells (16C and higher)",fontsize=fz-2)
				plt.xlabel("Basal ATML1",verticalalignment='top',fontsize=fz-2)
				fname=partoexplore+"_bas_vs_giant__old"+fittypestring+substring_pars+"_Va_"+str(yva)+".pdf"
				if logscale==1 :
					fname=partoexplore+"_bas_vs_giant_old_"+fittypestring+substring_pars+"_Va_"+str(yva)+".pdf"

				plt.savefig(fname)
				plt.close()


				xdata=bigpd[bigpd.Vx==yva].SUMS.values

				fig, (ax1) =plt.subplots(1,1)
				plt.subplots_adjust(left=0.20, bottom=0.20, right=None, top=None, wspace=0.5, hspace=0.6)	#ax = fig.add_subplot() 
				logscale=0
				if logscale==1 :
					plt.semilogx(xdata,ydata,'o-')
				else :
					plt.plot(xdata,ydata,'o-')
					ax1.set_xlim([0, ATML1xmax])

				plt.ylabel(r"Giant cells  (16C and higher)",fontsize=fz-2)
				plt.xlabel("Total ATML1",verticalalignment='top',fontsize=fz-2)

				fname=partoexplore+"_totATML1_vsgiant_old_"+fittypestring+substring_pars+"_Va_"+str(yva)+".pdf"
				if logscale==1 :
					fname=partoexplore+"_logtotATML1_vsgiant_old"+fittypestring+substring_pars+"_Va_"+str(yva)+".pdf"

				plt.savefig(fname)
				plt.close()

				#xdata=bigpd[bigpd.Vx==yva].SUMS.values
				#ydata=bigpd[bigpd.Vx==yva].num_final_cells
				
			if (plot_aucs==1 & matlab_analysis==1):
				bigpd_matlab = pd.read_csv('phd_pars_and_obs_matlab.dat',sep='\t',skip_blank_lines=True, header=None,names=['Bx','Vx','Kx','Vol','nx','allauc_2C_coarse','allths_2C_coarse','allauc_4C_coarse','allths_4C_coarse','allauc_2C','allths_2C','allauc_4C','allths_4C'])
				z0m=bigpd_matlab['Bx'][bigpd_matlab.Vx==yva].values
				z1m=bigpd_matlab[bigpd_matlab.Vx==yva]['allauc_2C_coarse'].values
				z2m=bigpd_matlab[bigpd_matlab.Vx==yva]['allauc_4C_coarse'].values
				z3m=bigpd_matlab[bigpd_matlab.Vx==yva]['allauc_2C'].values
				z4m=bigpd_matlab[bigpd_matlab.Vx==yva]['allauc_4C'].values

				data_samples_matlab=[z1m,z2m,z3m,z4m]
				for ku in range(0,len(data_samples_matlab),1) :	
					fig, (ax1) =plt.subplots(1,1)
					plt.subplots_adjust(left=0.20, bottom=0.20, right=None, top=None, wspace=0.5, hspace=0.6)	#ax = fig.add_subplot() 
					logscale=0
					if logscale==1 :
						plt.semilogx(z0m,data_samples_matlab[ku],'o-')
					else :
						plt.plot(z0m,data_samples_matlab[ku],'o-')

					plt.ylabel(r"AUC",fontsize=fz-2)
					plt.xlabel("Basal ATML1 production rate ($P_A$)",verticalalignment='top',fontsize=fz-2)
					plt.axis([xmin,xmax,0,1])
					fname=partoexplore+"_bas_vs_"+labels_file_matlab[ku]+'_'+fittypestring+substring_pars+"_Va_"+str(yva)+".pdf"
					if logscale==1 :
						fname=partoexplore+"_bas_vs_"+labels_file_matlab[ku]+'_'+fittypestring+substring_pars+"_Va_"+str(yva)+".pdf"
					plt.savefig(fname)
					plt.close()
					print(fname)
				#print('log',logscale)
dirfin=os.getcwd()  # Storing the path in which the current script file is located.


#command="rm *"+partoexplore+"*.pdf "+outdirexploration+"/phds/*"
#subprocess.call(command,shell=True)

command="mv -f *"+partoexplore+"*.pdf "+outdirexploration+"/phds/"
subprocess.call(command,shell=True)
