# Supplementary material for: Fluctuations of the transcription factor ATML1 generate the pattern of giant cells in the Arabidopsis sepal
Source: eLife. 2017 Feb 1;6:e19131. doi: 10.7554/eLife.19131 (PMC5333958; doi:10.7554/eLife.19131)
Supplement: Source code 2. — Scripts for the analysis and representation of the simulation results are also provided. See readme files within the different folders for further information. DOI: http://dx.doi.org/10.7554/eLife.19131.048 [file elife-19131-code2.zip › Source_code_2/sepalTissue_auto/pre_run_sepalTissue_auto.conf]

// Auto script.
// This script performs a 2D parameter space exploration. Kx is the y parameter; Vx is the x parameter

VAR   Bx  FROM 0 TO 2.2 STEPS 121 LINEAR
VAR   Vx  FROM 0 TO 2.5 STEPS 11 LINEAR

VAR Kx DISCRETE 1.9
VAR nx DISCRETE 5  
VAR effvolx DISCRETE xvol  

FILE sepal_tissue_auto.model
FILE hi_auto
FILE lililili
FILE analysis_sepalTissue_auto.py
FILE info.pkl

COMMAND mkdir vtk

COMMAND kplu sepal_tissue_auto.model lililili hi_auto > num_out 2> Bx_Vx_Kx_nx_effvol.cerr
COMMAND chmod 777 *.py

// Plotting stuff
COMMAND ./analysis_sepalTissue_auto.py
COMMAND echo basal Bx and auto-induction Vx point done
COMMAND rm num_out

COMMAND cat output_obs.txt >> ../exploration_results_obs.txt
COMMAND echo Bx Vx Kx effvolx nx > params.txt
COMMAND echo Bx Vx Kx effvolx nx >> ../exploration_params.txt

COMMAND cat params.txt output_obs.txt | tr "\n" " " >> ../exploration_results_parsobs.txt
COMMAND echo "" >> ../exploration_results_parsobs.txt
