# Supplementary material for: Fluctuations of the transcription factor ATML1 generate the pattern of giant cells in the Arabidopsis sepal
Source: eLife. 2017 Feb 1;6:e19131. doi: 10.7554/eLife.19131 (PMC5333958; doi:10.7554/eLife.19131)
Supplement: Source code 2. — Scripts for the analysis and representation of the simulation results are also provided. See readme files within the different folders for further information. DOI: http://dx.doi.org/10.7554/eLife.19131.048 [file elife-19131-code2.zip › Source_code_2/sepalTissue_auto/pre_sepal_auto_ATML1-B.model]

# Model for simulating sepal 'epidermis' growth

# This model is differern to ATML1-B model just in the Target Marker species. Specifically, the Target Marker can be on at any stage of the cell cycle, what means that the cell can decide to prevent mitosis not just in G2, but also in G1.

Contact: Henrik.Jonsson@slcu.cam.ac.uk, pau.formosajordan@slcu.cam.ac.uk 

# Variable indices


# 4 step counting. This is used for facilitating the data analysis.
# 5 ATML1. See Eq. 1 main text. 
# 6 Target. See Eq. 2 main text.
# 7 Target Marker. This variable 
# 8 Timer. See Eqs. 3 and 4 main text. 
# 9  Timer Marker. Flag that changes from 0 to 1 when the cell reaches the end of the cell cycle.
# 10 Division Marker. Flag for division. If a cell has this flag as 1, such cell divides.
# 11 SMarker (S-phase Marker). Flag that will indicate if the cell is at G1 (0) or at G2 (1). 
# 12 Counter after S. This variable is created for enabling the increase of the ploidy.
# 13 Ploidy Marker. Variable used as a ploidy indicator. 0 corresponds to 2C, 1 to 4C, 2 to 8C, 3 to 16C, and so on.

# 16 index for tracking initial parents. Important for building the cell dictionaries for the data analysis.
# 17 copy from 18 id, which is going to be -6 col in gnuplot file
# 18 cell_id. See division reaction FlagResetShortestPath for details. Important for building the cell dictionaries for the data analysis.
# 19 parental_id. See division reaction FlagResetShortestPath for details. Important for building the cell dictionaries for the data analysis.

# FlagResetShortestPath DivisionFlagResetShortestPath information can be found in compartmentDivision source code files.
# Threshold, gate and counting related reactions of this model can be found in adhocReaction source code files.

# For more details on the reactions, see model file in the sepalTissue subfolder, and to the Organism-Tissue documentation and source code.

########################################################


23 1 1 # reactions, division/removal rules, directions

#------------- GRN rules -------------------------------#

##########################
# Step counting (1)
##########################

Count 0 1 1    # number of parameters, types of variables, xxx and number of updated indices
4 			   # index_var_out: updated index where the output of the gate is written. 


##########################
# ATML1 reactions (5)
##########################

Hill   # reaction name lookup (defines the mathematics, list of reaction names found in documentation)
3      # number of parameters
3      # number molecular input types (activators and repressors for hill)
1      # number of activators
1
0      # number of repressors
Vx 		# V_max
Kx  #  K_H 
nx  # n_H
5    # Produced Index
5    # Activator Index


CreationZero 1 1 1
Bx  # Basal creation rate k_c
5 	# Index

DegradationOne 1 1 1 
1         # Degradation rate
5         # Index

DilutionFromVertexDerivs 0 1 1	# No parameters, 1 index type, index afected
5 								# Index

##########################
# Target reactions (6)
##########################

Hill   # reaction name lookup (defines the mathematics, list of reaction names found in documentation)
3      # number of parameters
3      # number molecular input types (activators and repressors for hill)
1      # number of activators
1      
0      # number of repressors
vmaxt # V_max
atml1thres # K_H 
1.0   # n_H
6     # Produced Index
5     # Activator Index

DegradationOne 1 1 1 
degt      # Degradation rate
6         # Index

DilutionFromVertexDerivs 0 1 1	# No parameters, 1 index type, index afected
6 								# Index

##########################
# Target Marker (7)
# Note we reset based on the timer marker, so that the criteria for division is applied sync between this marker and the timer marker. 
##########################

# If target above a certain threshold and the timer is higher than another, then irreversibly mark 1. 
# This will prevent cells dividing when being in 4C and if there is high target exression.

AndThresholdsGate 2 2 2 1   # number of parameters, types of variables, xxx and number of updated indices
targetthres  	  # first threshold above which the switch is activated, going from 0 to 1.  
-1          	 # second threshold above which the swicth is activated.  
6   		  # first index of the variable upstream the switch. In this case, it is ATML1target.
8   		  # second index of the variable upstream the switch. In this case, it is the timer.
7  			  # list of indexes where the output of the switch is written. 


##########################
# Timer 3. Linear timer (8)
# Timer, and when arriving to a threshold, resetting to 0 in a noisy way.
##########################


CreationZero 1 1 1
0.1 # Basal creation rate k_c
8 	# Index


##########################
# Timer Marker (9)
##########################

ThresholdSwitch 2 2 1 1   # number of parameters, types of variables, xxx and number of updated indices
3.0 		  # threshold above which the switch is activated, going from 0 to 1.  
0 			  # the switchtype parameter takes the values 0 and 1 for defining the reversible and irreversible switch, respectively.  
8   	  # index of the variable upstream the switch. In this case, it is Timer3.
9  		  # list of indexes where the output of the switch is written. 


##########################
# DivisionMarker (10)
# If timer marker is 1 AND target marker is 0 then mark it for division. Also, just allow it if there is ploidy 2C (13==0)
##########################

# the first input variable is 1  (timer marker)
# the second input variable is 1 (ploidy)
# the third input variable is 0  (target marker)

AndSpecialGate2 0 2 3 1   # number of parameters, types of variables, xxx and number of updated indices
9	   	 				  # index_var1  index of the fist variable upstream the gate.
13	   	 				  # index_var2  index of the second variable upstream the gate.
7   	 				  # index_var3 index of the third variable upstream the gate.
10 						  # index_var_out: updated index where the output of the gate is written. 

##########################
# SMarker (11)
# If timer above the S threshold, mark it reversibly
##########################

ThresholdSwitch 2 2 1 1   # number of parameters, types of variables, xxx and number of updated indices
thsphase 	  # threshold above which the switch is activated, going from 0 to 1.  
1 			  # the switchtype parameter takes the values 0 and 1 for defining the reversible and irreversible switch, respectively.  
8   	      # index of the variable upstream the switch. In this case, it is Timer3.
11  		  # list of indexes where the output of the switch is written. 


ThresholdReset 2 2 1 1   # number of parameters, types of variables, xxx and number of updated indices
3   		  # threshold above which a variable is reset to zero.  
1 			      # the switchtype parameter takes the values 0 and 1 for defining the reversible and irreversible switch, respectively.  
8 	  		  # index of the variable upstream the switch. 
11 		         # list of indexes where the output of the switch is written. 


##########################
# CountAfterS (12)
# If SMarker is 1, count. Unless it (12) passes a threshold of the timer, which will lead to resetting itself
##########################

FlagCount 0 2 1 1         # number of parameters, types of variables, xxx and number of updated indices
11   	 				  # index_var index of the first variable upstream the gate.
12 						  # index_var_out: updated index where the output of the gate is written. 

ThresholdReset 2 2 1 1   # number of parameters, types of variables, xxx and number of updated indices
3   		  # threshold above which a variable is reset to zero.  
1 			  # the switchtype parameter takes the values 0 and 1 for defining the reversible and irreversible switch, respectively.  
8 		      # index of the variable upstream the switch. 
12  		  # list of indexes where the output of the switch is written. 


##########################
# PloidyMarker (13)
# If 12 (countafterS) is 1, we sum 1 number. 
# Division reaction subtract 1 from ploidy.
##########################

FlagCount 0 2 1 1   # number of parameters, types of variables, xxx and number of updated indices
12   	 				  # index_var index of the first variable upstream the gate.
13 						  # index_var_out: updated index where the output of the gate is written. 

FlagAddValue 1 2 1 1   # number of parameters, types of variables, xxx and number of updated indices
-1   	 				  # value to add
10						  # index_var index of the first variable upstream the gate.
13 						  # index_var_out: updated index where the output of the gate is written. 


##########################
# YYY (14)

##########################
# XXX (15)

########################
# Cellindex from previous step (16)
######################

########################
# Cellindex from previous step (17)

######################
CopyVariable 0 2 1 1
18	# input variable to copy
17	# output variable


# Resetting the clock before cell division
ThresholdNoisyReset 2 2 1 1   # number of parameters, types of variables, xxx and number of updated indices
3.0 		  # threshold above which a variable is reset to zero.  
0.5    		  # noise amplitude.  
8   		  # index of the variable upstream the switch. In this case, it is Timer.
8  			  # list of indexes where the output of the switch is written. 


#------------- growth/mechanics rules ------------------#


CenterCOM 0 0 # in adhocReactions files

MoveVertexRadially 2 0
0.007 1.0 # rate  k_{growth},   and flag determining constant (0) or exponential (1) growth # 0.005

MoveVerteX 2 0
0.012 1.0 # rate  k_{growth},  and flag determining constant (0) or exponential (1) growth in the x-coordinate # 0.011


#------- division/removal rules ----------#


Division::FlagResetShortestPath 6 4 0 0 2 1 # 6 pars, 4 types of indices
0.5     # noise amplitude
1.0   # L wall frac
0.1   # L wall thresh(dis closeness)
1     # centercom flag 0:rand 1:com
0     # centerTri flag
0     # double flag

      # optional volume related to be updated
      # cell time optional

6   # com index
0   # restingLenght index
10  # Flag variable index


StaticDirection 0 0
ParallellDirection 0 1 1
0
