# Supplementary material for: Fluctuations of the transcription factor ATML1 generate the pattern of giant cells in the Arabidopsis sepal
Source: eLife. 2017 Feb 1;6:e19131. doi: 10.7554/eLife.19131 (PMC5333958; doi:10.7554/eLife.19131)
Supplement: Source code 2. — Scripts for the analysis and representation of the simulation results are also provided. See readme files within the different folders for further information. DOI: http://dx.doi.org/10.7554/eLife.19131.048 [file elife-19131-code2.zip › Source_code_2/sepalTissue_auto/readme_sepalTissue_auto.txt]

Contact: Henrik.Jonsson@slcu.cam.ac.uk, pau.formosajordan@slcu.cam.ac.uk .

With this code you will be able to reproduce Figure 8, Figure 7-figure supplement 2 Figure 7-figure supplement 3K-P. 

In the script run_sepalTissue_auto.py, write down the name where the simulator is located
rootsim='/home/Source_code_2/bin/simulator' # path in which the tissue executable simulator is located

Also, write down the name where the auto executable is located 
command_executing_auto='/home/Source_Code_2/auto/auto' # path in which the auto executable is located

Setting modelname='ATML1-A' will run the parameter space exploration of the model in which the target can induce endoreduplication just in G2 (Figure 8, Figure 7-figure supplement 2 and Figure 7-figure supplement 3 K-N) while  modelname='ATML1-B' will run the parameter space exploration of the model in which the target can induce endoreduplication throughout the whole cell cycle (Figure 7-figure supplement 3 O-P).For Figure 7-figure supplement 2 C,D you will have to put the list of effective volumes list_vols into [1500], while for the other modelling figures, keep it to [15].

To make the parameter space explorations, execute the script run_sepalTissue_auto.py .
Note it will take few hours to do the whole parameter space exploration as it is in a normal desktop computer.
Running the script as it is will produce a large amount of data (e.g. around 3.5GB), so make sure you have enough space in your device.

You will have to run run_sepalTissue_auto.py different times in order to successfully perform the different tasks of the script.  Specifically, do sequentially the simulations, afterwards, the data extraction, and then, the matlab routine. Finally, the data extraction and representation can be done at once. I.e., do the following executions of the script, with the parameter values shown below: 

First, execute the script with  

sims=1;  extract_info=0; matlab_routine=0; extract_aucs=0; plot_exploration=0. 

Then, do sims=0;  extract_info=1; matlab_routine=0; extract_aucs=0; plot_exploration=0
Then, do sims=0;  extract_info=0; matlab_routine=1; extract_aucs=0; plot_exploration=0

Note: when running the matlab routine, this will launch one MATLAB process that will explore all points of the parameter space in which the fraction of giant cells in the tissue is between 0 and 1. You can constrain this region of the parameter space providing a lower and upper bound of giant cells at the given simulations, which is specified in the script (parameters within the script min_giant_cells_matlab_analysis and max_giant_cells_matlab_analysis; you can put a large max_giant_cells_matlab_analysis number if you do not want to use this constrain).  

Finally, after doing all the matlab runs, do the plots do sims=0; extract_info=0; matlab_routine=0; extract_aucs=1; plot_exploration=1

RESULTS

In the results folder for each parameter space exploration, you will find a subfolder called autodata, containing the simulations for each parameter value, and a phds subfolder, which contains the parameter space exploration diagrams. 

In the 'phds' folder, you will find 2D parameter space exploration consisting of the quantification of different observables for different basal ATML1 production rates versus ATML1 auto-activation rates. Also, different observables will be shown for fixed  ATML1 auto-activation rates and varying basal ATML1 production rates. Some of these observables will be also shown versus different total amount of ATML1 in the tissue when varying basal ATML1 production rates.

Meanings of substrings appearing in the file names:

giant refers to giant cells that are 8C or higher
frac_giant refers to fraction of cells that are 8C or higher in the simulated tissue
giant_old refers to giant cells that are 16C or higher
allauc refers to AUC values when using the maxima (or peak) concentration values
concs refers to ATML1 concentration values
totATML1 refers to total amount of ATML1 in the tissue (i.e. concentration x cell area)
