# Supplementary material for: Fluctuations of the transcription factor ATML1 generate the pattern of giant cells in the Arabidopsis sepal
Source: eLife. 2017 Feb 1;6:e19131. doi: 10.7554/eLife.19131 (PMC5333958; doi:10.7554/eLife.19131)
Supplement: Source code 2. — Scripts for the analysis and representation of the simulation results are also provided. See readme files within the different folders for further information. DOI: http://dx.doi.org/10.7554/eLife.19131.048 [file elife-19131-code2.zip › Source_code_2/sepalTissue_auto/run_sepalTissue_auto.py]

#!/usr/bin/env python

# Last modification: 10 October 2016

# This python script simulates the ATML1 model in the tissue software across the parameter space and plot the results in histograms/time courses, and phase diagrams. 
# At the moment, this script can run organism for different model files. The results are generated and stored in a subfolder where this script is located. 

# Contact: Henrik.Jonsson@slcu.cam.ac.uk, pau.formosajordan@slcu.cam.ac.uk.

################################################

command_executing_auto='/home/Source_code_2/auto/auto' # path in which the auto executable is located
rootsim='/home/Source_code_2/bin/simulator' # path in which the tissue executable simulator is located
modelname='ATML1-A'	# substring of the model file. If 'ATML1-A', it means pre_sepal_auto_ATML1-A.model will be used. 

# General script parameters. Set them to 1 to perform its associated task, otherwise, set them to 0.

# IMPORTANT;  do sequentially the simulations, afterwards, the data extraction, and then, the matlab routine. Finally, the data extraction and representation can be done at once. 
# I.e., 
# First, execute the script with  sims=1;  extract_info=0; matlab_routine=0; extract_aucs=0; plot_exploration=0. 
# Then, do sims=0;  extract_info=1; matlab_routine=0; extract_aucs=0; plot_exploration=0
# Then, do sims=0;  extract_info=0; matlab_routine=1; extract_aucs=0; plot_exploration=0
# Finally, do sims=0; extract_info=0; matlab_routine=0; extract_aucs=1; plot_exploration=1

sims=1          # sims=1 will run simulations, otherwise set it to 0.

# Parameters related to the parameter space exploration analysis.
extract_info=0 #  extract_info=0 will extract the analysis, otherwise set it to 0.

matlab_routine=0 # matlab_routine=1 will launch matlab for computing the AUC values and the spread plots, otherwise set it to 0.

min_giant_cells_matlab_analysis=0 # lower bound of giant cells found in the parameter space exploration. See readme_sepalTissue_auto file for further explanation.
max_giant_cells_matlab_analysis=1000 # higher bound of giant cells found in the parameter space exploration. See readme_sepalTissue_auto file for further explanation.

extract_aucs=0 #  extract_aucs=0 will extract the AUC values from the analysis, otherwise set it to 0.
plot_exploration=0 # plot_exploration=1 will plot the phase diagrams, otherwise set it to 0.

numprocess=6 # 	Number of parallel processes launched for the numerical simulations.   

substring_auto_script_filename="run_sepalTissue_auto" # Name of the auto script
root_init_filename='ideal1_ic_'
plotfiletochange="pre_plot_exploration.py"

list_vols=[15] # List of effective volumes to be done for doing the simulation (E_0 in Meyer et al.; normally is set to 15, but for Figure 7-figure supplement 2C-D is 1500)

## Data analysis parameters (matlab)

cost_positive=0.5 # cost for misclassifying a positive cell (giant cell) for obtaining the optimal threshold
cost_negative=0.5 # cost for misclassifying a negative cell (small cell) for obtaining the optimal threshold

###################
# Model parameters 

vmax_target=10             # V_T: ATML1-mediated target production rate
thres_sphase=2             # Theta_C,S: Timer threshold for synthesis, at which cells switch from 2C to a 4C state.
thres_atml1=2              # K_T: ATML1 concentration for half ATML1-mediated target maximal production rate.
thres_target=0.6           # Theta_T: Target threshold above which cells can not divide 
list_deg_targets=[10]      # list of G_T values: Target degradation parameters

###############################################
string_sim="2016-10-15_sim_"  # Substring of the subfolder where the results are going to be stored.
substring_output_directory_auto=string_sim+modelname

#############################
# Importing packages
import matplotlib
import numpy as np
import matplotlib.cm as cm
import matplotlib.mlab as mlab
import matplotlib.pyplot as plt
import pylab
import os
import shutil
import subprocess
import pickle
import os
import scipy
import scipy.io as sio
import pandas as pd
from scipy import stats

############################

# Checking if there is matlab in the running computer
command00="which matlab"

out=subprocess.call(command00,shell=True)
if out==0 :
	matlab_analysis=1
else :
	matlab_analysis=0
	print('Matlab not found in your computer. ROC analysis will not be performed.')


dirini=os.getcwd()  # storing the path in which the run_auto_sepal_tissue.py file is located

###

numvols=len(list_vols)
lpar=len(list_deg_targets)

#ics=[1,2,3]
ics=[1]

for ii in range(0,numvols,1) :
	xeffvol=list_vols[ii]
	for jj in range(0,lpar,1) :
		deg_target=list_deg_targets[jj]
		for kk in range(0,len(ics),1) :
			os.chdir(dirini)
			substring_parvals='V_'+str(xeffvol)+'_degtar_'+str(deg_target)+'_vmaxtar_'+str(vmax_target)+'_thressphase_'+str(thres_sphase)+'_ic_'+str(ics[kk])

			info={'model_pars':{'deg_target': deg_target,'vmax_target': vmax_target,'thres_sphase': thres_sphase,'thres_atml1': thres_atml1,'thres_target' : thres_target},'string_pars': substring_parvals}
			output = open('info.pkl','w')
			pickle.dump(info,output)
			output.close()

			# Modifying the phase diagrams plot script
			output_directory_auto=substring_output_directory_auto+substring_parvals
			print(output_directory_auto)
			command1="sed -e 's/lalelilolu/"+output_directory_auto+"/g' "+plotfiletochange+" >  plot_exploration.py"
			subprocess.call(command1,shell=True)
			
			try:
				os.stat(output_directory_auto)
			except:
				os.mkdir(output_directory_auto) 

			if sims==1 :
				# modifying the model file 
				command0="sed -e 's/degt/"+str(deg_target)+"/g' -e 's/vmaxt/"+str(vmax_target)+"/g' -e 's/thsphase/"+str(thres_sphase)+"/g' -e 's/atml1thres/"+str(thres_atml1)+"/g' -e 's/targetthres/"+str(thres_target)+"/g' pre_sepal_auto_"+modelname+".model >  sepal_tissue_auto.model"
				subprocess.call(command0,shell=True)

				# Creating the auto script
				auto_script_filename=substring_auto_script_filename+'_'+substring_parvals+'.conf'
				cmd="touch "+auto_script_filename
				subprocess.call(cmd,shell=True) 

				filetochange="pre_"+substring_auto_script_filename+".conf"

				init_filename=root_init_filename+str(ics[kk])+".init"
				command0="sed -e 's!kplu!"+rootsim+"!g' -e 's/lalelilolu/"+output_directory_auto+"/g' -e 's/xvol/"+str(xeffvol)+"/g' -e 's/lililili/"+init_filename+"/g' "+filetochange+" > "+ auto_script_filename 
				subprocess.call(command0,shell=True)
				#print(command0)

				files_to_copy=['sepal_tissue_auto.model','hi_auto','info.pkl',auto_script_filename,init_filename,'analysis_sepalTissue_auto.py']
				for ij in range(0,len(files_to_copy),1) :
					fname=files_to_copy[ij]
					shutil.copyfile(fname,output_directory_auto+'/'+fname)

				# Executing auto
				cmdrun=command_executing_auto+" "+auto_script_filename+" &"

				os.chdir(output_directory_auto)
				for kk in range(0,numprocess,1) :
					print(cmdrun)
					subprocess.call(cmdrun,shell=True)

				os.chdir(dirini)

			if extract_info==1 :
				print("Reading "+output_directory_auto+'/autodata')
				dir_list = next(os.walk(output_directory_auto+'/autodata'))[1]
				print(dir_list)
				ind=0
				for ik in range(0,len(dir_list),1) :
					outdirectory=dir_list[ik]
					print(outdirectory)
					if outdirectory[0:2]=='Bx' :
						fulloutpath=dirini+'/'+output_directory_auto+'/autodata/'+outdirectory
						os.chdir(fulloutpath)
						filedat='params.txt'
						xpars = pd.read_csv(filedat,sep=' ',skip_blank_lines=True,names=['Bx','Vx','Kx','Vol','nx'])

						xlabels={'atml1':'$[ATML_i]$','target':'$[TARGET_i]$','target_marker':'$[TARGET MARKER_i]$','timer':'$[TIMER_i]$','timer_marker':'$[timer MARKER_i]$','div_marker':'$[DIV MARKER _i]$','s_marker':'$[S MARKER_i]$','counter_post_s':'$[COUNT POST S_i]$','ploidy':'$PLOIDY_i$','YYY': '$[YYY]$' ,'XXX': '$[XXX]$','area':'Area'} # labels used in the x axis 
						#######################################################
						info= pickle.load(open('info.pkl'))
						targetthres=info['model_pars']['thres_target']; # target levels above which mitosis is prevented
						atml1thres=info['model_pars']['thres_atml1']; # atml1 threshold levels that upregulate target to its half prod rate
						deg=info['model_pars']['deg_target'];
						Vm=info['model_pars']['vmax_target'];
						hl=1;K=atml1thres;
						targettoatml1minthres=K*(deg*targetthres/(Vm-deg*targetthres))**(1.0/hl)
						#############################################
						filedat='tissue.gdata' # input file name 

						x = pd.read_csv(filedat,sep=' ',skip_blank_lines=True,names=['X0','X1','time','Y','YY','XY','XX','step','atml1','target','target_marker','timer','timer_marker','div_marker','s_marker','counter_post_s','ploidy','atml1_RNA','target_RNA','clone_id','X14','cell_id','par_id','ZZ','area','KK'])
						num_steps= max(x.step);
						final_cell_ids=x[x.step==num_steps].cell_id;
						num_final_cells=len(final_cell_ids)
						num_2C = len(x[(x.step==num_steps) & (x.ploidy==0)].cell_id.unique());
						num_4C = len(x[(x.step==num_steps) & (x.ploidy==1)].cell_id.unique());
						num_8C = len(x[(x.step==num_steps) & (x.ploidy==2)].cell_id.unique());
						num_16C = len(x[(x.step==num_steps) & (x.ploidy==3)].cell_id.unique());
						num_32C = len(x[(x.step==num_steps) & (x.ploidy==4)].cell_id.unique());

						sampconcs=x[x.step==num_steps]['atml1'].values;
						sampareas=x[x.step==num_steps]['area'].values;

						sample=np.multiply(sampconcs,sampareas)
						sm=np.sum(sample)
						md=np.median(sampconcs)

						mn=np.mean(sampconcs)
						mn=np.mean(sampconcs)

						st=np.std(sampconcs)
						sk=scipy.stats.skew(sampconcs)

						max_ploidy=x['ploidy'].max();
						min_ploidy=x[x.step==num_steps]['ploidy'].min();
						giantcellsploid = x[(x.step==num_steps) & (x.ploidy>1)].cell_id.unique();
						nongiant_finalcells=x[(x.step==num_steps) & (x.ploidy<2)].cell_id.unique();
						giantcells_old_id = x[(x.step==num_steps) & (x.ploidy>2)].cell_id.unique();

						num_giantcells=len(giantcellsploid)
						frgiant=1.0*num_giantcells/num_final_cells

						num_giantcells_old=len(giantcells_old_id) # giant cells that have ploidies 16 or greater
						frgiant_old=1.0*num_giantcells_old/num_final_cells

						obs_final=[(sm,mn,md,st,sk,num_2C,num_4C,num_8C,num_16C,num_32C,num_final_cells,num_giantcells_old,frgiant_old,num_giantcells,frgiant)]
						
						x_obs=pd.DataFrame(obs_final, columns=['SUMS','MEANS','MEDIANS','STDS','SKS','num_2C','num_4C','num_8C','num_16C','num_32C','num_final_cells','num_giantcells_old','fracgiant_old','num_giantcells','fracgiant'])
						xnew=pd.concat([xpars, x_obs], axis=1)
						#print(x_obs)
						#print(xnew)
						xnew.to_csv(path_or_buf=fulloutpath+'/pars_and_obs.dat', sep='\t',  header=True, index=True, index_label=None, line_terminator='\n', date_format=None, decimal='.')
						if ind==0 :
							xphd=xnew
						else :
							xphd=pd.concat([xphd,xnew])
						ind=ind+1

				os.chdir(dirini)

				xphd.to_csv(path_or_buf=dirini+'/'+output_directory_auto+'/'+'autodata'+'/phd_pars_and_obs_unsorted.dat', sep='\t',  header=None, index=None, index_label=None, line_terminator='\n', date_format=None, decimal='.')

				xphd=xphd.sort_values(by=['Vx','Bx'], ascending=[True, True])

				xphd.to_csv(path_or_buf=dirini+'/'+output_directory_auto+'/'+'autodata'+'/phd_pars_and_obs.dat', sep='\t',  header=None, index=None, index_label=None, line_terminator='\n', date_format=None, decimal='.')


			if (matlab_routine==1 & matlab_analysis==1) :
				os.chdir(dirini)

				command1="sed -e 's!kplu!"+dirini+"!g' -e 's/lalelilolu/"+output_directory_auto+"/g' -e 's/cplu/"+str(cost_positive)+"/g' -e 's/cflu/"+str(cost_negative)+"/g' pre_script_ROC_sim_analysis.m"+" >  "+output_directory_auto+"/script_exploration_ROC_sim_analysis.m"
				subprocess.call(command1,shell=True)
				dir_list = next(os.walk(output_directory_auto+'/autodata'))[1]


				matlabind=0
				max_giant_cells=0
				if os.path.isfile(output_directory_auto+'/autodata/subfolders_to_explore.txt')==1 :
					subprocess.call('rm '+output_directory_auto+'/autodata/subfolders_to_explore.txt',shell=True) 

				subprocess.call('touch '+output_directory_auto+'/autodata/subfolders_to_explore.txt',shell=True) 
				subdirs_to_explore_dict={'subdirs':[]}
				for ik in range(0,len(dir_list),1) :
					#os.chdir(dirini)
					outdirectoryaux=dir_list[ik]
					outdirectory=outdirectoryaux.strip()
					#print(outdirectory)
					if outdirectory[0:2]=='Bx' :
						fulloutpath=dirini+'/'+output_directory_auto+'/autodata/'+outdirectory
						fullautodirsubpath=dirini+'/'+output_directory_auto
						ao = pd.read_csv(fulloutpath+'/'+'pars_and_obs.dat',sep='\t',skip_blank_lines=True, header=0,names=['Bx','Vx','Kx','Vol','nx','SUMS','MEANS','MEDIANS','STDS','SKS','num_2C','num_4C','num_8C','num_16C','num_32C','num_final_cells','num_giantcells_old','fracgiant_old','num_giantcells','fracgiant'])
						fgiant=ao.fracgiant.values[0]
						num_giantcells=ao.num_giantcells.values[0]
						max_giant_cells=max(max_giant_cells,num_giantcells)

						if ((fgiant>0.0) & (fgiant<1.0)) :
							#print(num_giantcells)
							#print(str(fgiant))
							if ((num_giantcells>min_giant_cells_matlab_analysis) & (num_giantcells<max_giant_cells_matlab_analysis)) :
							#if ((num_giantcells>0) ) :
								#shutil.copyfile(fullautodirsubpath+'/prebis_script_ROC_sim_analysis.m',fulloutpath+'/prebis_script_ROC_sim_analysis.m')
								os.chdir(fulloutpath)
								filedat='outROC.mat'
								fname_matlab='ROCs_cP'+str(cost_positive)+'_cN'+str(cost_negative)+'/'+filedat
								subprocess.call('echo '+fulloutpath+' >> ../subfolders_to_explore.txt',shell=True) 
								subdirs_to_explore_dict['subdirs'].append(fulloutpath)

								if os.path.isfile(fname_matlab)==0 :
									print('ROC Analysis in '+fulloutpath)
									matlabind=matlabind+1
										
				print(str(matlabind),'points to compute the AUC')
				print('Max number of giant cells in the whole scan:',str(max_giant_cells))

				scipy.io.savemat(dirini+'/'+output_directory_auto+'/autodata/'+'subfolders_to_explore.mat',subdirs_to_explore_dict)
				os.chdir(dirini)
				if matlabind>0 :
					cmd='nice -19 matlab -nodisplay < '+output_directory_auto+'/script_exploration_ROC_sim_analysis.m & > script_exploration_ROC_sim_analysis.log'
					answer = subprocess.call(cmd,shell=True)

			if extract_aucs==1 :
				dir_list = next(os.walk(output_directory_auto+'/autodata'))[1]
				#print(dir_list)
				ind=0
				inddir=0
				for ik in range(0,len(dir_list),1) :

					#os.chdir(dirini)
					outdirectory=dir_list[ik]
					#print(outdirectory)
					if outdirectory[0:2]=='Bx' :
						fulloutpath=dirini+'/'+output_directory_auto+'/autodata/'+outdirectory
						fullautodirsubpath=dirini+'/'+output_directory_auto

						os.chdir(fulloutpath)
						filedat='params.txt'
						xpars = pd.read_csv(filedat,sep=' ',skip_blank_lines=True,names=['Bx','Vx','Kx','Vol','nx'])

						ao = pd.read_csv(fulloutpath+'/'+'pars_and_obs.dat',sep='\t',skip_blank_lines=True, header=0,names=['Bx','Vx','Kx','Vol','nx','SUMS','MEANS','MEDIANS','STDS','SKS','num_2C','num_4C','num_8C','num_16C','num_32C','num_final_cells','num_giantcells_old','fracgiant_old','num_giantcells','fracgiant'])

						fgiant=ao.fracgiant.values[0]
						num_giantcells=ao.num_giantcells.values[0]

						if ((fgiant>0.0) & (fgiant<1.0)) :	
							if (num_giantcells>0) :
								filedat='outROC.mat'
								fname_matlab='ROCs_cP'+str(cost_positive)+'_cN'+str(cost_negative)+'/'+filedat
								if os.path.isfile(fname_matlab)==1 :
									print(outdirectory)

									dd=sio.loadmat(fname_matlab)
									var='atml1';
									dataset='maxs4C_coarse';
									allauc_4C_coarse=dd['outdata'][dataset][0][0][var][0][0]['allauc'][0][0][0][0]
									allths_4C_coarse=dd['outdata'][dataset][0][0][var][0][0]['allths'][0][0][0][0]
									dataset='maxs2C_coarse';
									allauc_2C_coarse=dd['outdata'][dataset][0][0][var][0][0]['allauc'][0][0][0][0]
									allths_2C_coarse=dd['outdata'][dataset][0][0][var][0][0]['allths'][0][0][0][0]

									dataset='maxs4C';
									allauc_4C=dd['outdata'][dataset][0][0][var][0][0]['allauc'][0][0][0][0]
									allths_4C=dd['outdata'][dataset][0][0][var][0][0]['allths'][0][0][0][0]
									dataset='maxs2C';
									allauc_2C=dd['outdata'][dataset][0][0][var][0][0]['allauc'][0][0][0][0]
									allths_2C=dd['outdata'][dataset][0][0][var][0][0]['allths'][0][0][0][0]
									print('matlab worked')
									ind=ind+1

								else :
									print('warning not mat file found in ',outdirectory,'. Re-run matlab_routine for that point.')
									allauc_4C_coarse='NaN'
									allths_4C_coarse='NaN'
									allauc_2C_coarse='NaN'
									allths_2C_coarse='NaN'
									allauc_4C='NaN'
									allths_4C='NaN'
									allauc_2C='NaN'
									allths_2C='NaN'
						else :
							allauc_4C_coarse='NaN'
							allths_4C_coarse='NaN'
							allauc_2C_coarse='NaN'
							allths_2C_coarse='NaN'
							allauc_4C='NaN'
							allths_4C='NaN'
							allauc_2C='NaN'
							allths_2C='NaN'

						obs_matlab=[(allauc_2C_coarse,allths_2C_coarse,allauc_4C_coarse,allths_4C_coarse,allauc_2C,allths_2C,allauc_4C,allths_4C)]
						
						x_obs_matlab=pd.DataFrame(obs_matlab, columns=['allauc_2C_coarse','allths_2C_coarse','allauc_4C_coarse','allths_4C_coarse','allauc_2C','allths_2C','allauc_4C','allths_4C'])
						xnew_matlab=pd.concat([xpars, x_obs_matlab], axis=1)
						xnew_matlab.to_csv(path_or_buf=fulloutpath+'/pars_and_obs_matlab.dat', sep='\t',  header=True, index=True, index_label=None, line_terminator='\n', date_format=None, decimal='.')
						if inddir==0 :
							xphd_matlab=xnew_matlab
						else :
							xphd_matlab=pd.concat([xphd_matlab,xnew_matlab])

						inddir=inddir+1

				os.chdir(dirini)

				xphd_matlab=xphd_matlab.sort_values(by=['Vx','Bx'], ascending=[True, True])

				xphd_matlab.to_csv(path_or_buf=dirini+'/'+output_directory_auto+'/'+'autodata'+'/phd_pars_and_obs_matlab.dat', sep='\t',  header=None, index=None, index_label=None, line_terminator='\n', date_format=None, decimal='.')

			if plot_exploration==1 :
				# Plotting the parameter space exploration 
				cmdplot="chmod 777  *.py"
				subprocess.call(cmdplot,shell=True)
				cmdplot="./plot_exploration.py &"
				subprocess.call(cmdplot,shell=True)
