# Supplementary material for: Fluctuations of the transcription factor ATML1 generate the pattern of giant cells in the Arabidopsis sepal
Source: eLife. 2017 Feb 1;6:e19131. doi: 10.7554/eLife.19131 (PMC5333958; doi:10.7554/eLife.19131)
Supplement: Source code 2. — Scripts for the analysis and representation of the simulation results are also provided. See readme files within the different folders for further information. DOI: http://dx.doi.org/10.7554/eLife.19131.048 [file elife-19131-code2.zip › Source_code_2/src/baseCompartmentChange.cc]

/**
 * Filename     : baseCompartmentChange.cc
 * Description  : A base class describing variable updates
 * Author(s)    : Henrik Jonsson (henrik@thep.lu.se)
 * Created      : October 2003
 * Revision     : $Id: baseCompartmentChange.cc,v 1.25 2006/03/18 00:05:14 henrik Exp $
 */
#include<vector>
#include<cstdlib>

#include"baseCompartmentChange.h"
#include"compartmentDivision.h"
#include"compartmentRemoval.h"

BaseCompartmentChange::~BaseCompartmentChange(){}

BaseCompartmentChange *
BaseCompartmentChange::
createCompartmentChange(std::vector<double> &paraValue,
			std::vector< std::vector<size_t> > &indValue, 
			std::string idValue ) {
  
  //Cell divisions
  //compartmentDivision.h,compartmentDivision.cc
  if(idValue=="DivisionVolumeViaLongestWall")
    return new Division::VolumeViaLongestWall(paraValue,indValue);
  if(idValue=="DivisionVolumeViaLongestWallCenterTriangulation")
    return new Division::VolumeViaLongestWallCenterTriangulation(paraValue,indValue);
  if(idValue=="DivisionVolumeViaLongestWall3DCenterTriangulation")
    return new Division::VolumeViaLongestWall3DCenterTriangulation(paraValue,indValue);
  if(idValue=="Branching")
    return new Division::Branching(paraValue,indValue);
  if(idValue=="DivisionVolumeViaLongestWallSpatial")
    return new Division::VolumeViaLongestWallSpatial(paraValue,indValue);
  else if(idValue=="DivisionVolumeViaLongestWall3D")
    return new Division::VolumeViaLongestWall3D(paraValue,indValue);
  else if(idValue=="DivisionVolumeViaLongestWall3DSpatial")
    return new Division::VolumeViaLongestWall3DSpatial(paraValue,indValue);
  else if(idValue=="DivisionVolumeViaStrain")
    return new Division::VolumeViaStrain(paraValue,indValue);
  else if(idValue=="DivisionVolumeViaDirection")
    return new Division::VolumeViaDirection(paraValue,indValue);
  else if(idValue=="DivisionVolumeRandomDirection")
    return new Division::VolumeRandomDirection(paraValue,indValue);
  else if(idValue=="DivisionVolumeRandomDirectionCenterTriangulation")
    return new Division::VolumeRandomDirectionCenterTriangulation(paraValue,indValue);
  else if(idValue=="DivisionVolumeViaShortestPath")
    return new Division::VolumeViaShortestPath(paraValue,indValue);
  else if (idValue == "DivisionForceDirection")
    return new Division::ForceDirection(paraValue, indValue);
  else if (idValue == "DivisionShortestPath")
    return new Division::ShortestPath(paraValue, indValue);
  else if (idValue == "Division::STAViaShortestPath")
    return new Division::STAViaShortestPath(paraValue, indValue);
  else if (idValue == "Division::FlagResetShortestPath")
    return new Division::FlagResetShortestPath(paraValue, indValue);
  else if (idValue == "DivisionShortestPathGiantCells")
    return new Division::ShortestPathGiantCells(paraValue, indValue);
  else if (idValue == "DivisionRandom")
    return new Division::Random(paraValue, indValue);
  else if(idValue=="DivisionVolumeRandomDirectionGiantCells")
    return new Division::VolumeRandomDirectionGiantCells(paraValue,indValue);
  else if(idValue == "DivisionMainAxis")
    return new Division::MainAxis(paraValue,indValue); 
  if(idValue=="DivisionFlagResetViaLongestWall")
    return new Division::FlagResetViaLongestWall(paraValue,indValue);
  //compartmentRemoval.h,compartmentRemoval.cc
  else if(idValue=="RemovalIndex")
    return new RemovalIndex(paraValue,indValue);
  else if(idValue=="RemovalOutsideRadius")
    return new RemovalOutsideRadius(paraValue,indValue);
  else if(idValue=="RemovalOutsideRadiusEpidermis")
    return new RemovalOutsideRadiusEpidermis(paraValue,indValue);
  else if(idValue=="RemovalOutsideRadiusEpidermisMk2")
    return new RemovalOutsideRadiusEpidermisMk2(paraValue,indValue);
  else if(idValue=="RemovalOutsideMaxDistanceEpidermis")
    return new RemovalOutsideMaxDistanceEpidermis(paraValue,indValue);
  else if(idValue=="RemovalOutsidePosition")
    return new RemovalOutsidePosition(paraValue,indValue);
  else if (idValue == "RemovalWholeCellOutsideRadiusEpidermis")
	  return new RemovalWholeCellOutsideRadiusEpidermis(paraValue, indValue);
  else if (idValue == "RemovalConcaveCellsAtEpidermis")
	  return new RemovalConcaveCellsAtEpidermis(paraValue, indValue);
  else if (idValue == "RemoveIsolatedCells")
	  return new RemoveIsolatedCells(paraValue, indValue);
  else if (idValue == "RemoveFoldedCells")
	  return new RemoveFoldedCells(paraValue, indValue);
  else if (idValue == "RemoveRegionOutsideRadius2D")
	  return new RemoveRegionOutsideRadius2D(paraValue, indValue);


  //Default, if nothing found
  else {
    std::cerr << "\nBaseCompartmentChange::createCompartmentChange()"
							<< " WARNING: CompartmentChangetype " 
							<< idValue << " not known, no compartmentChange created.\n\7";
    exit(-1);
  }
}

//!This creator reads from an open file and then calls for the main creator
BaseCompartmentChange* 
BaseCompartmentChange::createCompartmentChange(std::istream &IN ) {
  
  std::string idVal;
  size_t pNum,levelNum;
  IN >> idVal;
  IN >> pNum;
  IN >> levelNum;
  std::vector<size_t> varIndexNum( levelNum );
  for( size_t i=0 ; i<levelNum ; i++ )
    IN >> varIndexNum[i];
  
  std::vector<double> pVal( pNum );
  for( size_t i=0 ; i<pNum ; i++ )
    IN >> pVal[i];
  
  std::vector< std::vector<size_t> > varIndexVal( levelNum );
  for( size_t i=0 ; i<levelNum ; i++ )
    varIndexVal[i].resize( varIndexNum[i] );
  
  for( size_t i=0 ; i<levelNum ; i++ )
    for( size_t j=0 ; j<varIndexNum[i] ; j++ )
      IN >> varIndexVal[i][j];
  
  return createCompartmentChange(pVal,varIndexVal,idVal);
}

int BaseCompartmentChange::
flag(Tissue *T,size_t i,DataMatrix &cellData,
     DataMatrix &walldata,
     DataMatrix &vertexData,
     DataMatrix &cellderivs, 
     DataMatrix &wallderivs,
     DataMatrix &vertexDerivs ) {
  std::cerr << "BaseCompartmentChange::flag() should not be used. "
						<< "Should always be mapped onto one of the real types.\n";
  exit(0);
}  

void BaseCompartmentChange::
update(Tissue *T,size_t i,DataMatrix &cellData,
       DataMatrix &walldata,
       DataMatrix &vertexData,
       DataMatrix &cellderivs, 
       DataMatrix &wallderivs,
       DataMatrix &vertexDerivs ) {
  std::cerr << "BaseCompartmentChange::update() should not be used. "
						<< "Should always be mapped onto one of the real types.\n";
  exit(0);
}  

void BaseCompartmentChange::
printCellWallError(DataMatrix &vertexData,
                   Cell *divCell, 
                   std::vector<size_t> &w3Tmp, 
                   size_t &wI, 
                   size_t &w3I,
                   std::vector<double> &point,
                   std::vector<double> &normal,
                   std::ostream &os) {
  
  size_t dimension=vertexData[0].size();
  assert( dimension==2 || dimension==3); 
  // Print all walls
  for (size_t k=0; k<divCell->numWall(); ++k) {
    os << "0 "; 
    for (size_t d=0; d<dimension; ++d)
      os << vertexData[divCell->wall(k)->vertex1()->index()][d] << " ";
    os << std::endl << "0 "; 
          for (size_t d=0; d<dimension; ++d)
            os << vertexData[divCell->wall(k)->vertex2()->index()][d] << " ";
          os << std::endl << std::endl << std::endl;
  }
  // Print potential second walls
  for( size_t kk=0 ; kk<w3Tmp.size() ; ++kk ) {
    size_t k = w3Tmp[kk];
    os << "1 "; 
    for (size_t d=0; d<dimension; ++d)
      os << vertexData[divCell->wall(k)->vertex1()->index()][d] << " ";
    os << std::endl << "1 "; 
    for (size_t d=0; d<dimension; ++d)
      os << vertexData[divCell->wall(k)->vertex2()->index()][d] << " ";
    os << std::endl << std::endl << std::endl;		
  }
  // Print chosen first wall 
  os << "2 "; 
  for (size_t d=0; d<dimension; ++d)
    os << vertexData[divCell->wall(wI)->vertex1()->index()][d] << " ";
  os << std::endl << "2 "; 
  for (size_t d=0; d<dimension; ++d)
    os << vertexData[divCell->wall(wI)->vertex2()->index()][d] << " ";
  os << std::endl << std::endl << std::endl;		
  // Print chosen second wall 
  os << "3 "; 
  for (size_t d=0; d<dimension; ++d)
    os << vertexData[divCell->wall(w3I)->vertex1()->index()][d] << " ";
  os << std::endl << "3 "; 
  for (size_t d=0; d<dimension; ++d)
    os << vertexData[divCell->wall(w3I)->vertex2()->index()][d] << " ";
  os << std::endl << std::endl << std::endl;			
  // Print wall between the two chosen walls
  os << "4 "; 
  for (size_t d=0; d<dimension; ++d)
    os << 0.5*(vertexData[divCell->wall(wI)->vertex1()->index()][d]+
               vertexData[divCell->wall(wI)->vertex2()->index()][d])
       << " "; 
  os << std::endl << "4 "; 
  for (size_t d=0; d<dimension; ++d)
    os << 0.5*(vertexData[divCell->wall(w3I)->vertex1()->index()][d]+
               vertexData[divCell->wall(w3I)->vertex2()->index()][d])
       << " "; 
  os << std::endl << std::endl << std::endl;		
	// Print direction from the initial point
  os << "5 "; 
  for (size_t d=0; d<dimension; ++d)
    os << point[d] << " ";
  os << std::endl << "5 "; 
  for (size_t d=0; d<dimension; ++d)
    os << point[d]+normal[d] << " ";
  os << std::endl << std::endl << std::endl;			
}

int BaseCompartmentChange::
findTwoDivisionWalls(DataMatrix &vertexData, 
                     Cell *divCell, std::vector<size_t> &wI,
                     std::vector<double> &point, 
                     std::vector<double> &n, 
                     std::vector<double> &v1Pos, 
                     std::vector<double> &v2Pos)
{
  size_t dimension=vertexData[0].size();
  size_t cellI=divCell->index();
  std::vector<double> s(2);
  wI[0]=0;
  wI[1]=divCell->numWall();
  s[0]=s[1]=-1.0;
  
  std::vector<size_t> w3Tmp;
  std::vector<double> w3tTmp;
  int flag=0, vertexFlag=0;
  if (dimension==2) {
    for( size_t k=0 ; k<divCell->numWall() ; ++k ) {
      size_t v1Tmp = divCell->wall(k)->vertex1()->index();
      size_t v2Tmp = divCell->wall(k)->vertex2()->index();
      std::vector<double> w3(dimension),w0(dimension);
      for( size_t dim=0 ; dim<dimension ; ++dim ) {
        w3[dim] = vertexData[v2Tmp][dim]-vertexData[v1Tmp][dim];
        w0[dim] = point[dim]-vertexData[v1Tmp][dim];
      }
      double a=0.0,b=0.0,c=0.0,d=0.0,e=0.0;//a=1.0
      for( size_t dim=0 ; dim<dimension ; ++dim ) {
        a += n[dim]*n[dim];
        b += n[dim]*w3[dim];
        c += w3[dim]*w3[dim];
        d += n[dim]*w0[dim];
        e += w3[dim]*w0[dim];
      }
      double fac=a*c-b*b;//a*c-b*b
      if( fac>1e-10 ) {//else parallell and not applicable
        fac = 1.0/fac;
        //double s = fac*(b*e-c*d);
        double t = fac*(a*e-b*d);//fac*(a*e-b*d)
        if( t>0.0 && t<=1.0 ) {//within wall
          //double dx0 = w0[0] +fac*((b*e-c*d)*nW2[0]+()*w3[0]); 					
          w3Tmp.push_back(k);
          w3tTmp.push_back(t);
          if( flag<2 ) {
            s[flag] = t;
            wI[flag] = k;
          }				
          ++flag;
          if (t==1)
            ++vertexFlag;
        }
      }		
    }
  }
  else if (dimension==3) {
    for( size_t k=0 ; k<divCell->numWall() ; ++k ) {
      size_t v1w3Itmp = divCell->wall(k)->vertex1()->index();
      size_t v2w3Itmp = divCell->wall(k)->vertex2()->index();
      std::vector<double> w3(dimension),w0(dimension);
      double fac1=0.0,fac2=0.0;
      for( size_t d=0 ; d<dimension ; ++d ) {
        w3[d] = vertexData[v2w3Itmp][d]-vertexData[v1w3Itmp][d];
        fac1 += n[d]*(point[d]-vertexData[v1w3Itmp][d]);
        fac2 += n[d]*w3[d]; 
      }
      if( fac2 != 0.0 ) {//else parallell and not applicable
        double t = fac1/fac2;
        //std::cerr << k << "(" << divCell->numWall() << ")" << t << " " 
        //				<< fac1 << "/" << fac2 << std::endl;
        if( t>0.0 && t<=1.0 ) {//within wall
          w3Tmp.push_back(k);
          w3tTmp.push_back(t);
          if (flag<2) {
            s[flag] = t;
            wI[flag] = k;
          }
          ++flag;
          if (t==1.0)
            ++vertexFlag;
        }
      }
    }
  }

  if ( wI[1] == divCell->numWall() || wI[0]==wI[1]) {
    std::cerr << "BaseCompartmentChange::findTwoDivisionWalls:"
              << "Two correct walls not found for division." << std::endl
              << flag << " walls proposed (" << vertexFlag << " vertex)" << std::endl
              << "w[0]=" << wI[0] << " w[1]=" << wI[1] << std::endl;
    exit(-1);
  }
  assert( wI[1] != divCell->numWall() && wI[0] != wI[1] );
  
  if( flag != 2 && !(flag==3 && vertexFlag) ) {
    std::cerr << "BaseCompartmentChange::findTwoDivisionWalls Warning:"
              << " not two, but " << flag << " walls chosen as "
              << "connection for cell " 
              << cellI << std::endl; 
    printCellWallError(vertexData,divCell,w3Tmp,wI[0],wI[1],point,n);
    return -1;
  }	
  
	//Addition of new vertices at walls at position 's' 
  size_t v1I = divCell->wall(wI[0])->vertex1()->index();
  size_t v2I = divCell->wall(wI[0])->vertex2()->index();
  for( size_t d=0 ; d<dimension ; ++d )
    v1Pos[d] = vertexData[v1I][d]+ s[0]*(vertexData[v2I][d]-vertexData[v1I][d]);
  v1I = divCell->wall(wI[1])->vertex1()->index();
  v2I = divCell->wall(wI[1])->vertex2()->index();
  for( size_t d=0 ; d<dimension ; ++d )
    v2Pos[d] = vertexData[v1I][d]+s[1]*(vertexData[v2I][d]-vertexData[v1I][d]);
  
  return 0;
}

int BaseCompartmentChange::
findSecondDivisionWall(DataMatrix &vertexData, 
		       Cell *divCell, size_t &wI, size_t &w3I, 
		       std::vector<double> &v1Pos, 
		       std::vector<double> &n, 
		       std::vector<double> &v2Pos)
{	
  size_t dimension=vertexData[0].size();
  w3I=divCell->numWall();
  //double minDist,w3s;
  std::vector<size_t> w3Tmp;
  std::vector<double> w3tTmp;
  int flag=0,vertexFlag=0;
  
  if (dimension==2) {
    for (size_t k=0; k<divCell->numWall(); ++k) {
      if (k!=wI) {
	size_t v1w3Itmp = divCell->wall(k)->vertex1()->index();
	size_t v2w3Itmp = divCell->wall(k)->vertex2()->index();
	std::vector<double> w3(dimension),w0(dimension);
	for (size_t d=0; d<dimension; ++d) {
	  w3[d] = vertexData[v2w3Itmp][d]-vertexData[v1w3Itmp][d];
	  w0[d] = v1Pos[d]-vertexData[v1w3Itmp][d];
	}
	double a=0.0,b=0.0,c=0.0,d=0.0,e=0.0;//a=1.0
	for (size_t dim=0; dim<dimension; ++dim) {
	  a += n[dim]*n[dim];
	  b += n[dim]*w3[dim];
	  c += w3[dim]*w3[dim];
	  d += n[dim]*w0[dim];
	  e += w3[dim]*w0[dim];
	}
	double fac=a*c-b*b;//a*c-b*b
	if (fac>1e-10) {//else parallell and not applicable
	  fac = 1.0/fac;
	  //double s = fac*(b*e-c*d);
	  double t = fac*(a*e-b*d);//fac*(a*e-b*d)
	  if (t>0.0 && t<=1.0) {//within wall
	    //double dx0 = w0[0] +fac*((b*e-c*d)*n[0]+()*w3[0]); 					
	    ++flag;
	    if (t==1.0)
	      ++vertexFlag;
	    w3I = k;
	    w3Tmp.push_back(k);
	    w3tTmp.push_back(t);
	  }
	}
      }
    }
  }//if (dimension==2)
  else if (dimension==3) {
    for( size_t k=0 ; k<divCell->numWall() ; ++k ) {
      if( k!=wI ) {
	size_t v1w3Itmp = divCell->wall(k)->vertex1()->index();
	size_t v2w3Itmp = divCell->wall(k)->vertex2()->index();
	std::vector<double> w3(dimension),w0(dimension);
	double fac1=0.0,fac2=0.0;
	for( size_t d=0 ; d<dimension ; ++d ) {
	  w3[d] = vertexData[v2w3Itmp][d]-vertexData[v1w3Itmp][d];
	  fac1 += n[d]*(v1Pos[d]-vertexData[v1w3Itmp][d]);
	  fac2 += n[d]*w3[d]; 
	}
	if( fac2 != 0.0 ) {//else parallell and not applicable
	  double t = fac1/fac2;
	  if( t>0.0 && t<=1.0 ) {//within wall
	    //std::cerr << "wall " << k << " (t=" << t << " " << fac1 << "/"
	    //				<< fac2 
	    //				<< ") chosen as second wall"
	    //				<< std::endl;					
	    ++flag;
	    if (t==1.0)
	      ++vertexFlag;
	    w3I = k;
	    w3Tmp.push_back(k);
	    w3tTmp.push_back(t);
	  }
	}
      }
    }
  }//if (dimension==3)	
  //
  // Check that division consistent
  //
  assert( w3I != divCell->numWall() && w3I != wI );
  if( flag != 1 && !(flag==2 && vertexFlag) ) {
    std::cerr << "baseCompartmentChange::findSecondDivisionWall Warning"
	      << " more than one wall possible as connection "
	      << "for cell " << divCell->index() << " (" << dimension << "dim)" << std::endl 
	      << flag << " possible walls found and " << vertexFlag 
	      << " marked as vertices." << std::endl; 
    printCellWallError(vertexData, divCell, w3Tmp, wI, w3I,v1Pos,n);
    return -1;
  }	
  //
  // Set the second vertex position using the collected t
  //
  size_t v1w3I = divCell->wall(w3I)->vertex1()->index();
  size_t v2w3I = divCell->wall(w3I)->vertex2()->index();
  for( size_t d=0 ; d<dimension ; ++d )
    v2Pos[d] = vertexData[v1w3I][d] + 
      w3tTmp[w3tTmp.size()-1]*(vertexData[v2w3I][d]-vertexData[v1w3I][d]);		
  return 0;
}
