# Supplementary material for: Fluctuations of the transcription factor ATML1 generate the pattern of giant cells in the Arabidopsis sepal
Source: eLife. 2017 Feb 1;6:e19131. doi: 10.7554/eLife.19131 (PMC5333958; doi:10.7554/eLife.19131)
Supplement: Source code 2. — Scripts for the analysis and representation of the simulation results are also provided. See readme files within the different folders for further information. DOI: http://dx.doi.org/10.7554/eLife.19131.048 [file elife-19131-code2.zip › Source_code_2/src/baseSolver.cc]

//
// Filename     : baseSolver.cc
// Description  : Base class for solvers 
// Author(s)    : Patrik Sahlin (sahlin@thep.lu.se)
//                Henrik Jonsson (henrik@thep.lu.se)
//                Behruz Bozorg (behruz@thep.lu.se)
// Created      : June 2007
// Revision     : $Id:$
//
#include <cmath>
#include <set>
#include <sstream>
#include "baseSolver.h"
#include "rungeKutta.h"
#include "euler.h"
#include "heunito.h"
#include "myConfig.h"
#include "myFiles.h"
#include "myTimes.h"
#include "pvd_file.h"
#include "ply_file.h"

BaseSolver::BaseSolver()
{
  //C_=0;
}

BaseSolver::BaseSolver(Tissue *T,std::ifstream &IN)
{
  //C_=0;
  setTissue(T);
  getInit();
  
  //check debugging status
  std::string debugCheck = myConfig::getValue("debug_output", 0);
  if(!debugCheck.empty()) {
    std::cerr << "Performing simulation in debug-mode\n";
    debugFlag_ = true;
    if (debugFlag_) {
      int numCopy = 10;
      cellDataCopy_.resize(numCopy);
    }
  }
  else 
    debugFlag_=false;
}

BaseSolver::~BaseSolver()
{
  
}

size_t BaseSolver::debugCount() const
{
  static size_t count = 0;
  if (debugFlag()) 
    return count++ % cellDataCopy_.size(); 
  std::cerr << "Warning  BaseSolver::debugCount() should never be" 
	    << " called when debugFlag == " << debugFlag() << "\n"; 
  exit(-1);
}

BaseSolver* BaseSolver::getSolver(Tissue *T, const std::string &file)
{
  std::istream *IN = myFiles::openFile(file);
  if (!IN) {
    std::cerr << "BaseSolver::BaseSolver() - "
	      << "Cannot open file " << file << std::endl;
    exit(EXIT_FAILURE);
  }
  std::string idValue;
  *IN >> idValue;
  
  BaseSolver *solver;
  if (idValue == "RK5Adaptive")
    solver = new RK5Adaptive(T,(std::ifstream &) *IN);
  else if (idValue == "RK4")
    solver = new RK4(T,(std::ifstream &) *IN);
  else if (idValue == "Euler")
    solver = new Euler(T,(std::ifstream &) *IN);
  else if (idValue == "HeunIto")
    solver = new HeunIto(T,(std::ifstream &) *IN);
  else {
    std::cerr << "BaseSolver::BaseSolver() - "
	      << "Unknown solver: " << idValue << std::endl;
    delete IN;
    exit(EXIT_FAILURE);
  }
  delete IN;
  return solver;
}

void BaseSolver::getInit()
{
  //
  // Resize data vectors
  //
  cellData_.resize(T_->numCell());
  cellDerivs_.resize(T_->numCell());
  wallData_.resize(T_->numWall());
  wallDerivs_.resize(T_->numWall());
  vertexData_.resize(T_->numVertex());
  vertexDerivs_.resize(T_->numVertex());
  
  //
  // Copy variable values from tissue
  //
  for( size_t i=0 ; i<T_->numCell() ; ++i ) {
    cellData_[i].resize(T_->cell(i).numVariable());
    cellDerivs_[i].resize(T_->cell(i).numVariable());
    for( size_t j=0 ; j<cellData_[i].size() ; ++j )
      cellData_[i][j]=T_->cell(i).variable(j);
  }
  
  for( size_t i=0 ; i<T_->numWall() ; ++i ) {
    wallData_[i].resize(T_->wall(i).numVariable()+1);
    wallDerivs_[i].resize(T_->wall(i).numVariable()+1);
    wallData_[i][0]=T_->wall(i).length();
    for( size_t j=1 ; j<wallData_[i].size() ; ++j )
      wallData_[i][j]=T_->wall(i).variable(j-1);
  }
  
  for( size_t i=0 ; i<T_->numVertex() ; ++i ) {
    vertexData_[i].resize(T_->vertex(i).numPosition());
    vertexDerivs_[i].resize(T_->vertex(i).numPosition());
    for( size_t j=0 ; j<vertexData_[i].size() ; ++j )
      vertexData_[i][j] = T_->vertex(i).position(j);
  }
}

void BaseSolver::setTissueVariables(size_t numCellVariable)
{
  //
  // Check size of data vectors
  //
  if (cellData_.size() != T_->numCell() ||
      wallData_.size() != T_->numWall() ||
      vertexData_.size() != T_->numVertex()) {
    std::cerr << "BaseSolver::setTissueVariables wrong size of data:" << std::endl
	      << "Data\tTissue\tInternal" << std::endl
	      << "Cell\t" << T_->numCell() << "\t" << cellData_.size() << std::endl
	      << "Wall\t" << T_->numWall() << "\t" << wallData_.size() << std::endl
	      << "Vertex\t" << T_->numVertex() << "\t" << vertexData_.size() << std::endl;
    exit(-1);
  }
  //
  // Copy variable values to tissue
  //
  if (numCellVariable==size_t(-1)) { // default, all cell variables copied
    std::cerr << "BaseSolver::setTissueVariables() Setting all cell "
	      << "variables." << std::endl;
    for (size_t i=0; i<T_->numCell(); ++i) {
      T_->cell(i).setVariable(cellData_[i]);
    }
  }
  else { // value given by user, only these cell variables copied (to keep matrix form of cell variables)
    std::cerr << "BaseSolver::setTissueVariables() Setting " << numCellVariable 
	      << " first cell variables." << std::endl;
    for (size_t i=0; i<T_->numCell(); ++i) {
      assert( T_->cell(i).numVariable() >= numCellVariable );
      for (size_t j=0; j<numCellVariable; ++j)
	T_->cell(i).setVariable(j,cellData_[i][j]);
    }
  }
  // wall variables
  for (size_t i=0; i<T_->numWall(); ++i) {
    T_->wall(i).setLength(wallData_[i][0]);
    if(T_->wall(i).numVariable()!=wallData_[i].size()-1) {
      //std::cerr << "BaseSolver::setTissueVariables() " 
      //<< "Wall " << T_->wall(i).index() << " " << T_->wall(i).numVariable()
      //	<< " " << wallData_[i].size()-1 << std::endl;
      T_->wall(i).setNumVariable(wallData_[i].size()-1);
    }
    assert( T_->wall(i).numVariable()==wallData_[i].size()-1 ); //wallData also stores length
    for (size_t j=0; j<T_->wall(i).numVariable(); ++j)
      T_->wall(i).setVariable(j,wallData_[i][j+1]);
  }  
  // vertex variables
  for (size_t i=0; i<T_->numVertex(); ++i) {
    assert( T_->vertex(i).numPosition() == vertexData_[i].size() );
    T_->vertex(i).setPosition(vertexData_[i]);
  }
}

void BaseSolver::readParameterFile(std::ifstream &IN)
{
  std::cerr << "BaseSolver::readParameterFile(std::ifstream &IN)\n";
  exit(-1);
}

void BaseSolver::simulate(size_t verbose)
{
  if (verbose)
    std::cerr << "BaseSolver::simulate(void)\n";
  exit(-1);
}

void BaseSolver::print(std::ostream &os) 
{
  static int tCount=0;
  static int NOld=0,okOld=0,badOld=0;
  static double tOld=0.0;
  double time=myTimes::getDiffTime();
  std::cerr << tCount << " " << t_ << " " << cellData_.size() << " " 
	    << wallData_.size() << " " << vertexData_.size() << " "
	    << numOk_ << " " << numBad_ << "  " << t_-tOld << " " 
	    << static_cast<int>(cellData_.size())-static_cast<int>(NOld) 
	    << " " << numOk_-okOld << " " << numBad_-badOld << " "
	    << time << std::endl;
  tOld = t_;  
  NOld = cellData_.size();
  okOld = numOk_;
  badOld = numBad_;
  //
  // Print vertex, cell, and wall variables
  //
  if( printFlag_==0 ) {
    if( tCount==0 )
      os << numPrint_ << "\n";
    size_t Nv = vertexData_.size(); 
    if( !Nv ) {
      os << "0 0" << std::endl << "0 0" << std::endl;
      return;
    }
    //Print the vertex positions
    size_t dimension = T_->vertex(0).numPosition(); // was vertexData_[0].size();
    os << Nv << " " << dimension << std::endl;
    for( size_t i=0 ; i<Nv ; ++i ) {
      for( size_t d=0 ; d<dimension ; ++d )
	os << vertexData_[i][d] << " ";
      os << std::endl;
    }
    //os << std::endl;
    //Print the cells, first connected vertecis and then variables
    size_t Nc = cellData_.size();
    size_t numPrintCellVar = T_->cell(0).numVariable();
    size_t numPrintVar=numPrintCellVar+2; // was cellData_[0].size()+3;   
    os << Nc << " " << numPrintVar << std::endl;
    for( size_t i=0 ; i<Nc ; ++i ) {
      size_t Ncv = T_->cell(i).numVertex(); 
      os << Ncv << " ";
      for( size_t k=0 ; k<Ncv ; ++k )
	os << T_->cell(i).vertex(k)->index() << " ";
      
      for (size_t k=0; k<numPrintCellVar; ++k) { // was for( size_t k=0 ; k<cellData_[i].size() ; ++k )
	os << cellData_[i][k] << " ";
      }
      //os << i << " " << T_->cell(i).calculateVolume(vertexData_) << " " 
      //<< T_->cell(i).numWall() << std::endl;
      os << T_->cell(i).calculateVolume(vertexData_) << " ";
      os << T_->cell(i).numWall() << std::endl;
    }		
    // Print wall variables, first the two connected vertices and then the variables
    numPrintVar=T_->wall(0).numVariable()+5; // was wallData_[0].size()+4;
    size_t Nw = wallData_.size();
    os << Nw << " " << numPrintVar << std::endl;
    for( size_t i=0 ; i<Nw ; ++i ) {
      //os << "2 ";
      os << T_->wall(i).vertex1()->index() << " " 
	 << T_->wall(i).vertex2()->index() << " ";
      for( size_t k=0 ; k<wallData_[i].size() ; ++k )
	os << wallData_[i][k] << " ";
      double distance = T_->wall(i).lengthFromVertexPosition(vertexData_);
      os << i << " " << distance
	 << " " << distance-wallData_[i][0] << " " << (distance-wallData_[i][0])/wallData_[i][0]
	 << std::endl;
    }		
    os << std::endl;
  }
  //
  // Print in vtu format assuming a single wall component for variables
  //
  else if( printFlag_==1 ) {
    std::string pvdFile = "vtk/tissue.pvd";
    std::string cellFile = "vtk/VTK_cells.vtu";
    std::string wallFile = "vtk/VTK_walls.vtu";
    static size_t numCellVar = T_->cell(0).numVariable();
    setTissueVariables(numCellVar);
    if( tCount==0 ) {
      PVD_file::writeFullPvd(pvdFile,cellFile,wallFile,numPrint_);
    }
    PVD_file::write(*T_,cellFile,wallFile,tCount);
  }
  //
  // Print in vtu format assuming two wall components for wall variables (except for length)
  //
  else if( printFlag_==2 ) {
    std::string pvdFile = "vtk/tissue.pvd";
    std::string cellFile = "vtk/VTK_cells.vtu";
    std::string wallFile = "vtk/VTK_walls.vtu";
    static size_t numCellVar = T_->cell(0).numVariable();
    setTissueVariables(numCellVar);
    if( tCount==0 ) {
        PVD_file::writeFullPvd(pvdFile,cellFile,wallFile,numPrint_);
    }
    PVD_file::writeTwoWall(*T_,cellFile,wallFile,tCount);
  }
  //
  // Print vertex and cell variables
  //
  else if( printFlag_==3 ) {
    if( tCount==0 )
      os << numPrint_ << "\n";
    size_t Nv = vertexData_.size(); 
    if( !Nv ) {
      os << "0 0" << std::endl << "0 0" << std::endl;
      return;
    }
    //Print the vertex positions
    size_t dimension = T_->vertex(0).numPosition(); // was vertexData_[0].size();
    os << Nv << " " << dimension << std::endl;
    for( size_t i=0 ; i<Nv ; ++i ) {
      for( size_t d=0 ; d<dimension ; ++d )
	os << vertexData_[i][d] << " ";
      os << std::endl;
    }
    //os << std::endl;
    //Print the cells, first connected vertecis and then variables
    size_t Nc = cellData_.size();
    int numPrintVar=T_->cell(0).numVariable()+3; // was cellData_[0].size()+3;
    os << Nc << " " << numPrintVar << std::endl;
    for( size_t i=0 ; i<Nc ; ++i ) {
      size_t Ncv = T_->cell(i).numVertex(); 
      os << Ncv << " ";
      for( size_t k=0 ; k<Ncv ; ++k )
	os << T_->cell(i).vertex(k)->index() << " ";
      
      for( size_t k=0 ; k<cellData_[i].size() ; ++k )
	os << cellData_[i][k] << " ";
      os << i << " " << T_->cell(i).calculateVolume(vertexData_) << " " 
	 << T_->cell(i).numWall() << std::endl;
    }		
    os << std::endl;
  }
  //
  // Print vertex and wall variables
  //
  else if( printFlag_==4 ) {
    if( tCount==0 )
      os << numPrint_ << "\n";
    size_t Nv = vertexData_.size(); 
    if( !Nv ) {
      os << "0 0" << std::endl << "0 0" << std::endl;
      return;
    }
    //Print the vertex positions
    size_t dimension = T_->vertex(0).numPosition(); //was vertexData_[0].size();
    os << Nv << " " << dimension << std::endl;
    for( size_t i=0 ; i<Nv ; ++i ) {
      for( size_t d=0 ; d<dimension ; ++d )
	os << vertexData_[i][d] << " ";
      os << std::endl;
    }
    //os << std::endl;
    // Print the walls, first connected vertecis and then variables
    size_t Nw = wallData_.size();
    int numPrintVar=T_->wall(0).numVariable()+5; //was wallData_[0].size()+4;
    os << Nw << " " << numPrintVar << std::endl;
    for( size_t i=0 ; i<Nw ; ++i ) {
      os << "2 ";
      os << T_->wall(i).vertex1()->index() << " " 
	 << T_->wall(i).vertex2()->index() << " ";
      for( size_t k=0 ; k<wallData_[i].size() ; ++k )
	os << wallData_[i][k] << " ";
      double distance = T_->wall(i).lengthFromVertexPosition(vertexData_);
      os << i << " " << distance
	 << " " << distance-wallData_[i][0] << " " << (distance-wallData_[i][0])/wallData_[i][0]
	 << std::endl;
    }		
    os << std::endl;
  }
  //
  // Print cell variables for gnuplot
  //


  else if( printFlag_==5 ) {
    //Print the cells, first connected vertecis and then variables
    size_t Nc = cellData_.size();
    //os << Nc << " " << numPrintVar << std::endl;
    for( size_t i=0 ; i<Nc ; ++i ) {
      os << "0 " << i << " " << t_ << " ";
      for( size_t k=0 ; k<cellData_[i].size() ; ++k )
	os << cellData_[i][k] << " ";
      os << i << " " << T_->cell(i).calculateVolume(vertexData_) << " " 
	 << T_->cell(i).numWall() << std::endl;
    }		
    size_t Nw = wallData_.size();
    for( size_t i=0 ; i<Nw ; ++i ) {
      os << "1 " << i << " " << t_ << " ";
      for( size_t k=0 ; k<wallData_[i].size() ; ++k )
	os << wallData_[i][k] << " ";
      os << i << " " << T_->wall(i).lengthFromVertexPosition(vertexData_)
	 << " " << T_->wall(i).lengthFromVertexPosition(vertexData_)-wallData_[i][0]
	 << std::endl;
    }				
    os << std::endl;
  }

  //ply output
  else if ( printFlag_==6 ) {
    std::ostringstream ssCount;
    ssCount << tCount;
    std::string fname = "vtk/output_" + ssCount.str() + ".ply";
    PLY_file plyFile(fname);
    plyFile << *T_;
  }
  //ply output with center triangulation
  else if ( printFlag_==7 ) {
    std::ostringstream ssCount;
    ssCount << tCount;
    std::string fname = "vtk/output_" + ssCount.str() + ".ply";
    PLY_file plyFile(fname);
    plyFile.center_triangulation_output() = true;
    plyFile << *T_;
  }
  
  ///
  /// For printing pin1 also in membranes
  ///
 
  else if (printFlag_==7) {
    if( tCount==0 )
      os << numPrint_ << "\n";
    size_t Nv = vertexData_.size(); 
    if( !Nv ) {
      os << "0 0" << std::endl << "0 0" << std::endl;
      return;
    }
    //Print the vertex positions
    size_t dimension = vertexData_[0].size();
    os << T_->numVertex() << " " << dimension << std::endl;
    for( size_t i=0 ; i<Nv ; ++i ) {
      for( size_t d=0 ; d<dimension ; ++d )
	os << vertexData_[i][d] << " ";
      os << std::endl;
    }
    os << std::endl;
    //Print the cells, first connected vertecis and then variables
    size_t Nc = cellData_.size();
    // For membrane PIN1 printing (version3)
    //////////////////////////////////////////////////////////////////////
    os << Nc << std::endl;
    size_t pinI=8,xI=9;
    //size_t auxinI=4,mI=7;
    std::vector<double> parameter(1);
    parameter[0]=0.01;
    for( size_t i=0 ; i<Nc ; ++i ) {
      size_t Ncv = T_->cell(i).numVertex(); 
      os << Ncv << " ";
      for( size_t k=0 ; k<Ncv ; ++k )
	os << T_->cell(i).vertex(k)->index() << " ";
      
      //pin polarization
      //////////////////////////////////////////////////////////////////////
      size_t numWalls=T_->cell(i).numWall();
      
      //Polarization coefficient normalization constant
      double sum=0.0;
      std::vector<double> Pij(numWalls);
      for( size_t n=0 ; n<numWalls ; ++n ) {
	if( T_->cell(i).wall(n)->cell1() != T_->background() &&
	    T_->cell(i).wall(n)->cell2() != T_->background() ) { 
	  size_t neighI;
	  if( T_->cell(i).wall(n)->cell1()->index()==i )
	    neighI = T_->cell(i).wall(n)->cell2()->index();
	  else
	    neighI = T_->cell(i).wall(n)->cell1()->index();
	  //double powX = std::pow(cellData_[ neighI ][ xI ],parameter[5));
	  //double Cij = powX/(std::pow(parameter[4),parameter[5))+powX);
	  sum += Pij[n] = cellData_[ neighI ][ xI ];
	  //sum += Pij[n] = (1.0-parameter[2]) + 
	  //parameter[2]*cellData_[ neighI ][xI];
	}
      }
      sum += parameter[0];
      //sum /= numWalls;//For adjusting for different num neigh
      
      if( sum >= 0.0 )
	os << parameter[0]*cellData_[i][pinI] / sum << " ";
      else
	os << "0.0 ";
      
      for( size_t n=0 ; n<numWalls ; ++n ) {
	double pol=0.0;
	if( sum != 0.0 )
	  pol = cellData_[i][pinI] * Pij[n] / sum;
	os << pol << " ";
      }
      os << std::endl;
    }
  }
  
  
  ///
  /// For printing pin1 also in membranes using a wall property
  ///
  else if (printFlag_==8) {
    if( tCount==0 )
      os << numPrint_ << "\n";
    size_t Nv = vertexData_.size(); 
    if( !Nv ) {
      os << "0 0" << std::endl << "0 0" << std::endl;
      return;
    }
    //Print the vertex positions
    size_t dimension = vertexData_[0].size();
    os << T_->numVertex() << " " << dimension << std::endl;
    for( size_t i=0 ; i<Nv ; ++i ) {
      for( size_t d=0 ; d<dimension ; ++d )
	os << vertexData_[i][d] << " ";
      os << std::endl;
    }
    os << std::endl;
    //Print the cells, first connected vertecis and then variables
    size_t Nc = cellData_.size();
    // For membrane PIN1 printing wall version
    //////////////////////////////////////////////////////////////////////
    os << Nc << std::endl;
    size_t pinI=8,xI=1;
    //size_t auxinI=4,mI=7;
    std::vector<double> parameter(1);
    parameter[0]=0.01;
    for( size_t i=0 ; i<Nc ; ++i ) {
      size_t Ncv = T_->cell(i).numVertex(); 
      os << Ncv << " ";
      for( size_t k=0 ; k<Ncv ; ++k )
	os << T_->cell(i).vertex(k)->index() << " ";
      
      //pin polarization
      //////////////////////////////////////////////////////////////////////
      size_t numWalls=T_->cell(i).numWall();
      
      //Polarization coefficient normalization constant
      double sum=0.0;
      std::vector<double> Pij(numWalls);
      double minPin=0.0;
      for( size_t n=0 ; n<numWalls ; ++n ) {
	size_t neighI = T_->cell(i).wall(n)->index();
	sum += Pij[n] = wallData_[ neighI ][ xI ];
	if (Pij[n]<minPin) {
	  minPin=Pij[n];
	}
	//sum += Pij[n] = (1.0-parameter[2]) + 
	//parameter[2]*cellData_[ neighI ][xI];
      }
      if (minPin<0.0) {
	sum -= minPin*numWalls;
	for( size_t n=0 ; n<numWalls ; ++n ) {
	  Pij[n] -= minPin;
	}
      }
      sum += parameter[0];
      //if( sum >= 0.0 )
      //os << parameter[0]*cellData_[i][pinI] / sum << " ";
      //else
      os << "0.0 ";
      
      for( size_t n=0 ; n<numWalls ; ++n ) {
	double pol=0.0;
	if( sum != 0.0 )
	  pol = cellData_[i][pinI] * Pij[n] / sum;
	os << pol << " ";
      }
      os << std::endl;
    }
    //////////////////////////////////////////////////////////////////////
    //End Pij printing wall version
  }
    //printing inner and outer walls separately in vtk format
    else if ( printFlag_==9 )
    {
        std::string pvdFile = "vtk/tissue.pvd";
        std::vector<std::string> files;
        files.push_back ( "vtk/VTK_cells.vtu" );
        files.push_back ( "vtk/VTK_inner_walls.vtu" );
        files.push_back ( "vtk/VTK_outer_walls.vtu" );

        static size_t numCellVar = T_->cell ( 0 ).numVariable();
        setTissueVariables ( numCellVar );

        if ( tCount==0 )
        {
            PVD_file::writeFullPvd ( pvdFile, files, numPrint_ );
        }
        PVD_file::writeInnerOuterWalls ( *T_, files[0], files[1], files[2], tCount );
    }

  //
  // Ad hoc and temporary print flags
  //

  else if( printFlag_==25 ) { // This flag is printing the vtk paired wall and gnuplot outputs (corresponding to flags 2 and 5, respectively). The gnuplot output is written in a file called tissue.gdata.
    
    // Generating the output in gnuplot format. 

    //Print the cells, first connected vertecis and then variables
    std::ofstream of;

    if (tCount==0) {
      of.open("tissue.gdata");
    }
    else {
      of.open("tissue.gdata",std::ios_base::app | std::ios_base::out);
    }

    size_t Nc = cellData_.size();
    //os << Nc << " " << numPrintVar << std::endl;
    for( size_t i=0 ; i<Nc ; ++i ) {
      of << "0 " << i << " " << t_ << " ";
      for( size_t k=0 ; k<cellData_[i].size() ; ++k )
      of << cellData_[i][k] << " ";
      of << i << " " << T_->cell(i).calculateVolume(vertexData_) << " " 
   << T_->cell(i).numWall() << std::endl;
    }   
    size_t Nw = wallData_.size();
    for( size_t i=0 ; i<Nw ; ++i ) {
      of << "1 " << i << " " << t_ << " ";
      for( size_t k=0 ; k<wallData_[i].size() ; ++k )
  of << wallData_[i][k] << " ";
      of << i << " " << T_->wall(i).lengthFromVertexPosition(vertexData_)
   << " " << T_->wall(i).lengthFromVertexPosition(vertexData_)-wallData_[i][0]
   << std::endl;
    }       
    of << std::endl;

  // Generating the vtk paired wall outputs. 

    std::string pvdFile = "vtk/tissue.pvd";
    std::string cellFile = "vtk/VTK_cells.vtu";
    std::string wallFile = "vtk/VTK_walls.vtu";
    static size_t numCellVar = T_->cell(0).numVariable();
    setTissueVariables(numCellVar);
    if( tCount==0 ) {
        PVD_file::writeFullPvd(pvdFile,cellFile,wallFile,numPrint_);
    }
    PVD_file::writeTwoWall(*T_,cellFile,wallFile,tCount);
  }
  //
  // Print vertex and cell variables
  //
  else if( printFlag_==3 ) {
    if( tCount==0 )
      os << numPrint_ << "\n";
    size_t Nv = vertexData_.size(); 
    if( !Nv ) {
      os << "0 0" << std::endl << "0 0" << std::endl;
      return;
    }
    //Print the vertex positions
    size_t dimension = T_->vertex(0).numPosition(); // was vertexData_[0].size();
    os << Nv << " " << dimension << std::endl;
    for( size_t i=0 ; i<Nv ; ++i ) {
      for( size_t d=0 ; d<dimension ; ++d )
      os << vertexData_[i][d] << " ";
      os << std::endl;
    }
    //os << std::endl;
    //Print the cells, first connected vertecis and then variables
    size_t Nc = cellData_.size();
    int numPrintVar=T_->cell(0).numVariable()+3; // was cellData_[0].size()+3;
    os << Nc << " " << numPrintVar << std::endl;
    for( size_t i=0 ; i<Nc ; ++i ) {
      size_t Ncv = T_->cell(i).numVertex(); 
      os << Ncv << " ";
      for( size_t k=0 ; k<Ncv ; ++k )
  os << T_->cell(i).vertex(k)->index() << " ";
      
      for( size_t k=0 ; k<cellData_[i].size() ; ++k )
  os << cellData_[i][k] << " ";
      os << i << " " << T_->cell(i).calculateVolume(vertexData_) << " " 
   << T_->cell(i).numWall() << std::endl;
    }   
    os << std::endl;


  }


  else if( printFlag_==26 ) { // Same as flag 25, but without printing the wall variables in the output file with gnuplot format. This flag is printing the vtk paired wall and gnuplot outputs (corresponding to flags 2 and 5, respectively). The gnuplot output is written in a file called tissue.gdata.
    
    // Generating the output in gnuplot format. 

    //Print the cells, first connected vertecis and then variables
    std::ofstream of;

    if (tCount==0) {
      of.open("tissue.gdata");
    }
    else {
      of.open("tissue.gdata",std::ios_base::app | std::ios_base::out);
    }

    size_t Nc = cellData_.size();
    //os << Nc << " " << numPrintVar << std::endl;
    for( size_t i=0 ; i<Nc ; ++i ) {
      of << "0 " << i << " " << t_ << " ";
      for( size_t k=0 ; k<cellData_[i].size() ; ++k )
      of << cellData_[i][k] << " ";
      of << i << " " << T_->cell(i).calculateVolume(vertexData_) << " " 
   << T_->cell(i).numWall() << std::endl;
    }         
    of << std::endl;

  // Generating the vtk paired wall outputs. 

    std::string pvdFile = "vtk/tissue.pvd";
    std::string cellFile = "vtk/VTK_cells.vtu";
    std::string wallFile = "vtk/VTK_walls.vtu";
    static size_t numCellVar = T_->cell(0).numVariable();
    setTissueVariables(numCellVar);
    if( tCount==0 ) {
        PVD_file::writeFullPvd(pvdFile,cellFile,wallFile,numPrint_);
    }
    PVD_file::writeTwoWall(*T_,cellFile,wallFile,tCount);
  }


    else if( printFlag_==27 ) { //  This flag is printing displaytissue and gnuplot outputs (corresponding to flags 0 and 5, respectively). The gnuplot output does not print the wall variables, and is written in a file called tissue.gdata.  
    
    // Generating the output in gnuplot format. 

    //Print the cells, first connected vertecis and then variables
    std::ofstream of;

    if (tCount==0) {
      of.open("tissue.gdata");
    }
    else {
      of.open("tissue.gdata",std::ios_base::app | std::ios_base::out);
    }

    size_t Nc = cellData_.size();
    //os << Nc << " " << numPrintVar << std::endl;
    for( size_t i=0 ; i<Nc ; ++i ) {
      of << "0 " << i << " " << t_ << " ";
      for( size_t k=0 ; k<cellData_[i].size() ; ++k )
      of << cellData_[i][k] << " ";
      of << i << " " << T_->cell(i).calculateVolume(vertexData_) << " " 
   << T_->cell(i).numWall() << std::endl;
    }         
    of << std::endl;


// writing in the displayTissueMT format, ie, like flag 0
    if( tCount==0 )
      os << numPrint_ << "\n";
    size_t Nv = vertexData_.size(); 
    if( !Nv ) {
      os << "0 0" << std::endl << "0 0" << std::endl;
      return;
    }
    //Print the vertex positions
    size_t dimension = T_->vertex(0).numPosition(); // was vertexData_[0].size();
    os << Nv << " " << dimension << std::endl;
    for( size_t i=0 ; i<Nv ; ++i ) {
      for( size_t d=0 ; d<dimension ; ++d )
  os << vertexData_[i][d] << " ";
      os << std::endl;
    }
    //os << std::endl;
    //Print the cells, first connected vertecis and then variables
    size_t numPrintCellVar = T_->cell(0).numVariable();
    size_t numPrintVar=numPrintCellVar+2; // was cellData_[0].size()+3;   
    os << Nc << " " << numPrintVar << std::endl;
    for( size_t i=0 ; i<Nc ; ++i ) {
      size_t Ncv = T_->cell(i).numVertex(); 
      os << Ncv << " ";
      for( size_t k=0 ; k<Ncv ; ++k )
  os << T_->cell(i).vertex(k)->index() << " ";
      
      for (size_t k=0; k<numPrintCellVar; ++k) { // was for( size_t k=0 ; k<cellData_[i].size() ; ++k )
  os << cellData_[i][k] << " ";
      }
      //os << i << " " << T_->cell(i).calculateVolume(vertexData_) << " " 
      //<< T_->cell(i).numWall() << std::endl;
      os << T_->cell(i).calculateVolume(vertexData_) << " ";
      os << T_->cell(i).numWall() << std::endl;
    }   
    // Print wall variables, first the two connected vertices and then the variables
    numPrintVar=T_->wall(0).numVariable()+5; // was wallData_[0].size()+4;
    size_t Nw = wallData_.size();
    os << Nw << " " << numPrintVar << std::endl;
    for( size_t i=0 ; i<Nw ; ++i ) {
      //os << "2 ";
      os << T_->wall(i).vertex1()->index() << " " 
   << T_->wall(i).vertex2()->index() << " ";
      for( size_t k=0 ; k<wallData_[i].size() ; ++k )
  os << wallData_[i][k] << " ";
      double distance = T_->wall(i).lengthFromVertexPosition(vertexData_);
      os << i << " " << distance
   << " " << distance-wallData_[i][0] << " " << (distance-wallData_[i][0])/wallData_[i][0]
   << std::endl;
    }   
    os << std::endl;

  }


    else if( printFlag_==28 ) { // Same as flag 27, but generating an extra file in a displaytissue format for the last time point.
    // Generating the output in gnuplot format. 

    //Print the cells, first connected vertecis and then variables
    std::ofstream of;

    if (tCount==0) {
      of.open("tissue.gdata");
    }
    else {
      of.open("tissue.gdata",std::ios_base::app | std::ios_base::out);
    }

    size_t Nc = cellData_.size();
    //os << Nc << " " << numPrintVar << std::endl;
    for( size_t i=0 ; i<Nc ; ++i ) {
      of << "0 " << i << " " << t_ << " ";
      for( size_t k=0 ; k<cellData_[i].size() ; ++k )
      of << cellData_[i][k] << " ";
      of << i << " " << T_->cell(i).calculateVolume(vertexData_) << " " 
   << T_->cell(i).numWall() << std::endl;
    }         
    of << std::endl;

    std::ofstream of1;
    if (tCount==0) {
      of1.open("tissue.displayfindata");
    }
    else {
      of1.open("tissue.displayfindata",std::ios_base::app | std::ios_base::out);
    }
   // std::cerr<<tCount<<'\n';
    if (tCount==numPrint_){

// writing in the displayTissueMT format, ie, like flag 0

    of1 << 1 << "\n";
    size_t Nv = vertexData_.size(); 
    //Print the vertex positions
    size_t dimension = T_->vertex(0).numPosition(); // was vertexData_[0].size();
    of1 << Nv << " " << dimension << std::endl;
    for( size_t i=0 ; i<Nv ; ++i ) {
      for( size_t d=0 ; d<dimension ; ++d )
  of1 << vertexData_[i][d] << " ";
      of1 << std::endl;
    }
    //os << std::endl;
    //Print the cells, first connected vertecis and then variables
    size_t numPrintCellVar = T_->cell(0).numVariable();
    size_t numPrintVar=numPrintCellVar+2; // was cellData_[0].size()+3;   
    of1 << Nc << " " << numPrintVar << std::endl;
    for( size_t i=0 ; i<Nc ; ++i ) {
      size_t Ncv = T_->cell(i).numVertex(); 
      of1 << Ncv << " ";
      for( size_t k=0 ; k<Ncv ; ++k )
  of1 << T_->cell(i).vertex(k)->index() << " ";
      
      for (size_t k=0; k<numPrintCellVar; ++k) { // was for( size_t k=0 ; k<cellData_[i].size() ; ++k )
  of1 << cellData_[i][k] << " ";
      }
      //os << i << " " << T_->cell(i).calculateVolume(vertexData_) << " " 
      //<< T_->cell(i).numWall() << std::endl;
      of1 << T_->cell(i).calculateVolume(vertexData_) << " ";
      of1 << T_->cell(i).numWall() << std::endl;
    }   
    // Print wall variables, first the two connected vertices and then the variables
    numPrintVar=T_->wall(0).numVariable()+5; // was wallData_[0].size()+4;
    size_t Nw = wallData_.size();
    of1 << Nw << " " << numPrintVar << std::endl;
    for( size_t i=0 ; i<Nw ; ++i ) {
      //os << "2 ";
      of1 << T_->wall(i).vertex1()->index() << " " 
   << T_->wall(i).vertex2()->index() << " ";
      for( size_t k=0 ; k<wallData_[i].size() ; ++k )
  of1 << wallData_[i][k] << " ";
      double distance = T_->wall(i).lengthFromVertexPosition(vertexData_);
      of1 << i << " " << distance
   << " " << distance-wallData_[i][0] << " " << (distance-wallData_[i][0])/wallData_[i][0]
   << std::endl;
    }   
    of1 << std::endl;}


// writing in the displayTissueMT format, ie, like flag 0
    if( tCount==0 )
      os << numPrint_ << "\n";
    size_t Nv = vertexData_.size(); 
    if( !Nv ) {
      os << "0 0" << std::endl << "0 0" << std::endl;
      return;
    }
    //Print the vertex positions
    size_t dimension = T_->vertex(0).numPosition(); // was vertexData_[0].size();
    os << Nv << " " << dimension << std::endl;
    for( size_t i=0 ; i<Nv ; ++i ) {
      for( size_t d=0 ; d<dimension ; ++d )
  os << vertexData_[i][d] << " ";
      os << std::endl;
    }
    //os << std::endl;
    //Print the cells, first connected vertecis and then variables
    size_t numPrintCellVar = T_->cell(0).numVariable();
    size_t numPrintVar=numPrintCellVar+2; // was cellData_[0].size()+3;   
    os << Nc << " " << numPrintVar << std::endl;
    for( size_t i=0 ; i<Nc ; ++i ) {
      size_t Ncv = T_->cell(i).numVertex(); 
      os << Ncv << " ";
      for( size_t k=0 ; k<Ncv ; ++k )
  os << T_->cell(i).vertex(k)->index() << " ";
      
      for (size_t k=0; k<numPrintCellVar; ++k) { // was for( size_t k=0 ; k<cellData_[i].size() ; ++k )
  os << cellData_[i][k] << " ";
      }
      //os << i << " " << T_->cell(i).calculateVolume(vertexData_) << " " 
      //<< T_->cell(i).numWall() << std::endl;
      os << T_->cell(i).calculateVolume(vertexData_) << " ";
      os << T_->cell(i).numWall() << std::endl;
    }   
    // Print wall variables, first the two connected vertices and then the variables
    numPrintVar=T_->wall(0).numVariable()+5; // was wallData_[0].size()+4;
    size_t Nw = wallData_.size();
    os << Nw << " " << numPrintVar << std::endl;
    for( size_t i=0 ; i<Nw ; ++i ) {
      //os << "2 ";
      os << T_->wall(i).vertex1()->index() << " " 
   << T_->wall(i).vertex2()->index() << " ";
      for( size_t k=0 ; k<wallData_[i].size() ; ++k )
  os << wallData_[i][k] << " ";
      double distance = T_->wall(i).lengthFromVertexPosition(vertexData_);
      os << i << " " << distance
   << " " << distance-wallData_[i][0] << " " << (distance-wallData_[i][0])/wallData_[i][0]
   << std::endl;
    }   
    os << std::endl;

  }

 else if( printFlag_==29 ) { // Same as flag 26, but printing the vtk format at the last time point.  but without printing the wall variables in the output file with gnuplot format. This flag is printing the vtk paired wall and gnuplot outputs (corresponding to flags 2 and 5, respectively). The gnuplot output is written in a file called tissue.gdata.
    
    // Generating the output in gnuplot format. 

    //Print the cells, first connected vertecis and then variables
    std::ofstream of;

    if (tCount==0) {
      of.open("tissue.gdata");
    }
    else {
      of.open("tissue.gdata",std::ios_base::app | std::ios_base::out);
    }

    size_t Nc = cellData_.size();
    //os << Nc << " " << numPrintVar << std::endl;
    for( size_t i=0 ; i<Nc ; ++i ) {
      of << "0 " << i << " " << t_ << " ";
      for( size_t k=0 ; k<cellData_[i].size() ; ++k )
      of << cellData_[i][k] << " ";
      of << i << " " << T_->cell(i).calculateVolume(vertexData_) << " " 
   << T_->cell(i).numWall() << std::endl;
    }         
    of << std::endl;

  // Generating the vtk paired wall outputs. 
    std::string pvdFile = "vtk/tissue.pvd";
    std::string cellFile = "vtk/VTK_cells.vtu";
    std::string wallFile = "vtk/VTK_walls.vtu";
    static size_t numCellVar = T_->cell(0).numVariable();
    setTissueVariables(numCellVar);

    if (tCount==numPrint_-1){
    PVD_file::writeFullPvd(pvdFile,cellFile,wallFile,1);
    PVD_file::writeTwoWall(*T_,cellFile,wallFile,tCount);}
  }


    else if( printFlag_==30 ) { // Same as flag 28, but generating an extra file in a gnuplot format for the last time point.
    // Generating the output in gnuplot format. 

    //Print the cells, first connected vertecis and then variables
    std::ofstream of;

    if (tCount==0) {
      of.open("tissue.gdata");
    }
    else {
      of.open("tissue.gdata",std::ios_base::app | std::ios_base::out);
    }

    size_t Nc = cellData_.size();
    //os << Nc << " " << numPrintVar << std::endl;
    for( size_t i=0 ; i<Nc ; ++i ) {
      of << "0 " << i << " " << t_ << " ";
      for( size_t k=0 ; k<cellData_[i].size() ; ++k )
      of << cellData_[i][k] << " ";
      of << i << " " << T_->cell(i).calculateVolume(vertexData_) << " " 
   << T_->cell(i).numWall() << std::endl;
    }         
    of << std::endl;

    // Generating the output in gnuplot format, last time point. 

    std::ofstream of0;

    if (tCount==0) {
      of0.open("tissue.gfindata");
    }
    else {
      of0.open("tissue.gfindata",std::ios_base::app | std::ios_base::out);
    }

    if (tCount==numPrint_){
    size_t Nc = cellData_.size();
    //os << Nc << " " << numPrintVar << std::endl;
    for( size_t i=0 ; i<Nc ; ++i ) {
      of0 << "0 " << i << " " << t_ << " ";
      for( size_t k=0 ; k<cellData_[i].size() ; ++k )
      of0 << cellData_[i][k] << " ";
      of0 << i << " " << T_->cell(i).calculateVolume(vertexData_) << " " 
   << T_->cell(i).numWall() << std::endl;
    }         
    of0 << std::endl;}
    


    std::ofstream of1;
    if (tCount==0) {
      of1.open("tissue.displayfindata");
    }
    else {
      of1.open("tissue.displayfindata",std::ios_base::app | std::ios_base::out);
    }
   // std::cerr<<tCount<<'\n';
    if (tCount==numPrint_){

// writing in the displayTissueMT format, ie, like flag 0

    of1 << 1 << "\n";
    size_t Nv = vertexData_.size(); 
    //Print the vertex positions
    size_t dimension = T_->vertex(0).numPosition(); // was vertexData_[0].size();
    of1 << Nv << " " << dimension << std::endl;
    for( size_t i=0 ; i<Nv ; ++i ) {
      for( size_t d=0 ; d<dimension ; ++d )
  of1 << vertexData_[i][d] << " ";
      of1 << std::endl;
    }
    //os << std::endl;
    //Print the cells, first connected vertecis and then variables
    size_t numPrintCellVar = T_->cell(0).numVariable();
    size_t numPrintVar=numPrintCellVar+2; // was cellData_[0].size()+3;   
    of1 << Nc << " " << numPrintVar << std::endl;
    for( size_t i=0 ; i<Nc ; ++i ) {
      size_t Ncv = T_->cell(i).numVertex(); 
      of1 << Ncv << " ";
      for( size_t k=0 ; k<Ncv ; ++k )
  of1 << T_->cell(i).vertex(k)->index() << " ";
      
      for (size_t k=0; k<numPrintCellVar; ++k) { // was for( size_t k=0 ; k<cellData_[i].size() ; ++k )
  of1 << cellData_[i][k] << " ";
      }
      //os << i << " " << T_->cell(i).calculateVolume(vertexData_) << " " 
      //<< T_->cell(i).numWall() << std::endl;
      of1 << T_->cell(i).calculateVolume(vertexData_) << " ";
      of1 << T_->cell(i).numWall() << std::endl;
    }   
    // Print wall variables, first the two connected vertices and then the variables
    numPrintVar=T_->wall(0).numVariable()+5; // was wallData_[0].size()+4;
    size_t Nw = wallData_.size();
    of1 << Nw << " " << numPrintVar << std::endl;
    for( size_t i=0 ; i<Nw ; ++i ) {
      //os << "2 ";
      of1 << T_->wall(i).vertex1()->index() << " " 
   << T_->wall(i).vertex2()->index() << " ";
      for( size_t k=0 ; k<wallData_[i].size() ; ++k )
  of1 << wallData_[i][k] << " ";
      double distance = T_->wall(i).lengthFromVertexPosition(vertexData_);
      of1 << i << " " << distance
   << " " << distance-wallData_[i][0] << " " << (distance-wallData_[i][0])/wallData_[i][0]
   << std::endl;
    }   
    of1 << std::endl;}


// writing in the displayTissueMT format, ie, like flag 0
    if( tCount==0 )
      os << numPrint_ << "\n";
    size_t Nv = vertexData_.size(); 
    if( !Nv ) {
      os << "0 0" << std::endl << "0 0" << std::endl;
      return;
    }
    //Print the vertex positions
    size_t dimension = T_->vertex(0).numPosition(); // was vertexData_[0].size();
    os << Nv << " " << dimension << std::endl;
    for( size_t i=0 ; i<Nv ; ++i ) {
      for( size_t d=0 ; d<dimension ; ++d )
  os << vertexData_[i][d] << " ";
      os << std::endl;
    }
    //os << std::endl;
    //Print the cells, first connected vertecis and then variables
    size_t numPrintCellVar = T_->cell(0).numVariable();
    size_t numPrintVar=numPrintCellVar+2; // was cellData_[0].size()+3;   
    os << Nc << " " << numPrintVar << std::endl;
    for( size_t i=0 ; i<Nc ; ++i ) {
      size_t Ncv = T_->cell(i).numVertex(); 
      os << Ncv << " ";
      for( size_t k=0 ; k<Ncv ; ++k )
  os << T_->cell(i).vertex(k)->index() << " ";
      
      for (size_t k=0; k<numPrintCellVar; ++k) { // was for( size_t k=0 ; k<cellData_[i].size() ; ++k )
  os << cellData_[i][k] << " ";
      }
      //os << i << " " << T_->cell(i).calculateVolume(vertexData_) << " " 
      //<< T_->cell(i).numWall() << std::endl;
      os << T_->cell(i).calculateVolume(vertexData_) << " ";
      os << T_->cell(i).numWall() << std::endl;
    }   
    // Print wall variables, first the two connected vertices and then the variables
    numPrintVar=T_->wall(0).numVariable()+5; // was wallData_[0].size()+4;
    size_t Nw = wallData_.size();
    os << Nw << " " << numPrintVar << std::endl;
    for( size_t i=0 ; i<Nw ; ++i ) {
      //os << "2 ";
      os << T_->wall(i).vertex1()->index() << " " 
   << T_->wall(i).vertex2()->index() << " ";
      for( size_t k=0 ; k<wallData_[i].size() ; ++k )
  os << wallData_[i][k] << " ";
      double distance = T_->wall(i).lengthFromVertexPosition(vertexData_);
      os << i << " " << distance
   << " " << distance-wallData_[i][0] << " " << (distance-wallData_[i][0])/wallData_[i][0]
   << std::endl;
    }   
    os << std::endl;

  }


    else if( printFlag_==31 ) { // Same as flag 28, but generating a files in gnuplot and vtk formats for the last time point.
    // Generating the output in gnuplot format. 

    //Print the cells, first connected vertecis and then variables
    std::ofstream of;

    if (tCount==0) {
      of.open("tissue.gdata");
    }
    else {
      of.open("tissue.gdata",std::ios_base::app | std::ios_base::out);
    }

    size_t Nc = cellData_.size();
    //os << Nc << " " << numPrintVar << std::endl;
    for( size_t i=0 ; i<Nc ; ++i ) {
      of << "0 " << i << " " << t_ << " ";
      for( size_t k=0 ; k<cellData_[i].size() ; ++k )
      of << cellData_[i][k] << " ";
      of << i << " " << T_->cell(i).calculateVolume(vertexData_) << " " 
   << T_->cell(i).numWall() << std::endl;
    }         
    of << std::endl;

    // Generating the output in gnuplot format, last time point. 

    std::ofstream of0;

    if (tCount==0) {
      of0.open("tissue.gfindata");
    }
    else {
      of0.open("tissue.gfindata",std::ios_base::app | std::ios_base::out);
    }

    if (tCount==numPrint_){
    size_t Nc = cellData_.size();
    //os << Nc << " " << numPrintVar << std::endl;
    for( size_t i=0 ; i<Nc ; ++i ) {
      of0 << "0 " << i << " " << t_ << " ";
      for( size_t k=0 ; k<cellData_[i].size() ; ++k )
      of0 << cellData_[i][k] << " ";
      of0 << i << " " << T_->cell(i).calculateVolume(vertexData_) << " " 
   << T_->cell(i).numWall() << std::endl;
    }         
    of0 << std::endl;}
    


    std::ofstream of1;
    if (tCount==0) {
      of1.open("tissue.displayfindata");
    }
    else {
      of1.open("tissue.displayfindata",std::ios_base::app | std::ios_base::out);
    }
   // std::cerr<<tCount<<'\n';
    if (tCount==numPrint_){

// writing in the displayTissueMT format, ie, like flag 0

    of1 << 1 << "\n";
    size_t Nv = vertexData_.size(); 
    //Print the vertex positions
    size_t dimension = T_->vertex(0).numPosition(); // was vertexData_[0].size();
    of1 << Nv << " " << dimension << std::endl;
    for( size_t i=0 ; i<Nv ; ++i ) {
      for( size_t d=0 ; d<dimension ; ++d )
  of1 << vertexData_[i][d] << " ";
      of1 << std::endl;


  // Generating the vtk paired wall outputs for the first time point. 
    
    std::string pvdFile = "vtk/tissue.pvd";
    std::string cellFile = "vtk/VTK_cells.vtu";
    std::string wallFile = "vtk/VTK_walls.vtu";
    static size_t numCellVar = T_->cell(0).numVariable();
    setTissueVariables(numCellVar);


    PVD_file::writeFullPvd(pvdFile,cellFile,wallFile,1);
    PVD_file::writeTwoWall(*T_,cellFile,wallFile,tCount);

    }
    //os << std::endl;
    //Print the cells, first connected vertecis and then variables
    size_t numPrintCellVar = T_->cell(0).numVariable();
    size_t numPrintVar=numPrintCellVar+2; // was cellData_[0].size()+3;   
    of1 << Nc << " " << numPrintVar << std::endl;
    for( size_t i=0 ; i<Nc ; ++i ) {
      size_t Ncv = T_->cell(i).numVertex(); 
      of1 << Ncv << " ";
      for( size_t k=0 ; k<Ncv ; ++k )
  of1 << T_->cell(i).vertex(k)->index() << " ";
      
      for (size_t k=0; k<numPrintCellVar; ++k) { // was for( size_t k=0 ; k<cellData_[i].size() ; ++k )
  of1 << cellData_[i][k] << " ";
      }
      //os << i << " " << T_->cell(i).calculateVolume(vertexData_) << " " 
      //<< T_->cell(i).numWall() << std::endl;
      of1 << T_->cell(i).calculateVolume(vertexData_) << " ";
      of1 << T_->cell(i).numWall() << std::endl;
    }   
    // Print wall variables, first the two connected vertices and then the variables
    numPrintVar=T_->wall(0).numVariable()+5; // was wallData_[0].size()+4;
    size_t Nw = wallData_.size();
    of1 << Nw << " " << numPrintVar << std::endl;
    for( size_t i=0 ; i<Nw ; ++i ) {
      //os << "2 ";
      of1 << T_->wall(i).vertex1()->index() << " " 
   << T_->wall(i).vertex2()->index() << " ";
      for( size_t k=0 ; k<wallData_[i].size() ; ++k )
  of1 << wallData_[i][k] << " ";
      double distance = T_->wall(i).lengthFromVertexPosition(vertexData_);
      of1 << i << " " << distance
   << " " << distance-wallData_[i][0] << " " << (distance-wallData_[i][0])/wallData_[i][0]
   << std::endl;
    }   
    of1 << std::endl;}


// writing in the displayTissueMT format, ie, like flag 0
    if( tCount==0 )
      os << numPrint_ << "\n";
    size_t Nv = vertexData_.size(); 
    if( !Nv ) {
      os << "0 0" << std::endl << "0 0" << std::endl;
      return;
    }
    //Print the vertex positions
    size_t dimension = T_->vertex(0).numPosition(); // was vertexData_[0].size();
    os << Nv << " " << dimension << std::endl;
    for( size_t i=0 ; i<Nv ; ++i ) {
      for( size_t d=0 ; d<dimension ; ++d )
  os << vertexData_[i][d] << " ";
      os << std::endl;
    }
    //os << std::endl;
    //Print the cells, first connected vertecis and then variables
    size_t numPrintCellVar = T_->cell(0).numVariable();
    size_t numPrintVar=numPrintCellVar+2; // was cellData_[0].size()+3;   
    os << Nc << " " << numPrintVar << std::endl;
    for( size_t i=0 ; i<Nc ; ++i ) {
      size_t Ncv = T_->cell(i).numVertex(); 
      os << Ncv << " ";
      for( size_t k=0 ; k<Ncv ; ++k )
  os << T_->cell(i).vertex(k)->index() << " ";
      
      for (size_t k=0; k<numPrintCellVar; ++k) { // was for( size_t k=0 ; k<cellData_[i].size() ; ++k )
  os << cellData_[i][k] << " ";
      }
      //os << i << " " << T_->cell(i).calculateVolume(vertexData_) << " " 
      //<< T_->cell(i).numWall() << std::endl;
      os << T_->cell(i).calculateVolume(vertexData_) << " ";
      os << T_->cell(i).numWall() << std::endl;
    }   
    // Print wall variables, first the two connected vertices and then the variables
    numPrintVar=T_->wall(0).numVariable()+5; // was wallData_[0].size()+4;
    size_t Nw = wallData_.size();
    os << Nw << " " << numPrintVar << std::endl;
    for( size_t i=0 ; i<Nw ; ++i ) {
      //os << "2 ";
      os << T_->wall(i).vertex1()->index() << " " 
   << T_->wall(i).vertex2()->index() << " ";
      for( size_t k=0 ; k<wallData_[i].size() ; ++k )
  os << wallData_[i][k] << " ";
      double distance = T_->wall(i).lengthFromVertexPosition(vertexData_);
      os << i << " " << distance
   << " " << distance-wallData_[i][0] << " " << (distance-wallData_[i][0])/wallData_[i][0]
   << std::endl;
    }   
    os << std::endl;

  }
  //
  // Print vertex and cell variables
  //
  else if( printFlag_==3 ) {
    if( tCount==0 )
      os << numPrint_ << "\n";
    size_t Nv = vertexData_.size(); 
    if( !Nv ) {
      os << "0 0" << std::endl << "0 0" << std::endl;
      return;
    }
    //Print the vertex positions
    size_t dimension = T_->vertex(0).numPosition(); // was vertexData_[0].size();
    os << Nv << " " << dimension << std::endl;
    for( size_t i=0 ; i<Nv ; ++i ) {
      for( size_t d=0 ; d<dimension ; ++d )
  os << vertexData_[i][d] << " ";
      os << std::endl;
    }
    //os << std::endl;
    //Print the cells, first connected vertecis and then variables
    size_t Nc = cellData_.size();
    int numPrintVar=T_->cell(0).numVariable()+3; // was cellData_[0].size()+3;
    os << Nc << " " << numPrintVar << std::endl;
    for( size_t i=0 ; i<Nc ; ++i ) {
      size_t Ncv = T_->cell(i).numVertex(); 
      os << Ncv << " ";
      for( size_t k=0 ; k<Ncv ; ++k )
  os << T_->cell(i).vertex(k)->index() << " ";
      
      for( size_t k=0 ; k<cellData_[i].size() ; ++k )
  os << cellData_[i][k] << " ";
      os << i << " " << T_->cell(i).calculateVolume(vertexData_) << " " 
   << T_->cell(i).numWall() << std::endl;
    }   
    os << std::endl;


  }

  //
  // Ad hoc and temporary print flags
  //
  
    else if( printFlag_==48 ) {

 size_t Nc = cellData_.size();
 size_t NcM = {Nc -1};
    //os << Nc << " " << numPrintVar << std::endl;

  
  
 for( size_t i=1 ; i<Nc-1 ; ++i ) 
    os << cellData_[i][4] <<" ";
 
 for( size_t i=Nc-1 ; i<Nc ; ++i ) 
    os << cellData_[i][4] <<std::endl;
 }  


 //
  // Ad hoc and temporary print flags
  //
  
    else if( printFlag_==49 ) {

 size_t Nc = cellData_.size();
 size_t NcM = {Nc -1};
    //os << Nc << " " << numPrintVar << std::endl;

 for( size_t i=0 ; i<Nc ; ++i ) {
      os << cellData_[i][4] << std::endl;}
  
    }
    
  //
  // Ad hoc and temporary print flags
  //
  
    else if( printFlag_==50 ) {
    
    os << cellData_[0][4] << " " << cellData_[0][5] <<" " << cellData_[0][12] << std::endl;
    
  }
  
  else if( printFlag_==51 ) {  // paper I fig2ai and fig2aii
    
    os << vertexData_[2][0] << " "              //    x deflection     
       << vertexData_[2][1] << " "              //    y deflection   
       << cellData_[0][7]   << " "              //    stress 1  
       << cellData_[0][15]  << " "              //    stress 2    
       << cellData_[0][19]  << std::endl;       //    area ratio   
  }
  
  else if( printFlag_==52 ) {  // paper I fig2B1
    
    os << T_->reaction(0)->parameter(0)<< " "   //    Young modulus  
       << T_->reaction(0)->parameter(2)<< " "   //    Poisson ratio 
       << cellData_[0][7]  << " "               //    stress 1 
       << cellData_[0][15] <<" "                //    stress 2      
       << cellData_[0][17] << std::endl;        //    thickness
   
  }
  
  else if( printFlag_==53 ) {  // PLoS figS1B
    double YoungLtoYoungT=
      (T_->reaction(0)->parameter(0)+T_->reaction(0)->parameter(1))/
       T_->reaction(0)->parameter(0);
   
    os << YoungLtoYoungT   << " "                   // YoungL/YoungT
       << cellData_[0][7] << " "                   // stress 1 
       << cellData_[0][15] << std::endl;            // stress 2
  }

 else if( printFlag_==54 ) {  // paper I fig2D
    
    os << T_->reaction(0)->parameter(8)<< " "       //  aniso direction 
       << cellData_[0][7]  << " "                   //  stress 1
       << cellData_[0][11] << " "                   //  stress 2
       << cellData_[0][19] << std::endl;            //  area ratio
  
  }

  else if( printFlag_==55 ) {
    
    os << cellData_[0][13] << " " <<cellData_[0][14] << " " << cellData_[0][3] <<" "<< cellData_[0][7] <<" " << cellData_[0][12] << std::endl;
  }

  
  else if( printFlag_==56 ) {  // energy landscape for a single element
    
    os << T_->reaction(5)->parameter(0)<< " "  //  forceX
       << T_->reaction(5)->parameter(1)<< " "  //  forceY
       << T_->reaction(0)->parameter(8)<< " "  //  TetaMT
       << cellData_[0][23] << " "              //  TetaStress
       << cellData_[0][24] << " "              //  TetaStrain
       << cellData_[0][25] << " "              //  TetaPerp
       << cellData_[0][20] << " "              //  isoEnergy
       << cellData_[0][21] << " "              //  anisoEnergy
       << cellData_[0][19] << " "              //  area ratio
       << cellData_[0][18] << " "              //  StressAniso
       << cellData_[0][17] << std::endl;       //  StrainAniso
    //os << T_->reaction(0)->parameter(0);
  }
  
 else if( printFlag_==57 ) {  // stress test 
    
   os << T_->reaction(0)->parameter(2)<< " "                     //  poisson(1)   
      << T_->reaction(2)->parameter(1)<< " "                     //  force-Y(2)
      << T_->reaction(0)->parameter(1)<< " "                     //  young  (3)      
      << T_->reaction(0)->parameter(8)<< " "                     //  aniso vector direction(4)
      << cellData_[0][7] << " "                                  //  stress 1   (5) 
      << cellData_[0][11] <<" "                                  //  stress 2  (6)   
      << cellData_[0][19]<<" "                                   //  stress aniso(7)     
      << cellData_[0][18]<<" "                                   //  strain aniso(8)
      << cellData_[0][22]<<" "                                   //  area ratio(9)          
      << cellData_[0][23]<<" "                                   //  iso-energy(10)        
      << cellData_[0][24]<<" "                                   //  aniso-energy(11)          
      << 400/(vertexData_[2][1]-vertexData_[1][1])<<" "          //  true stress1 (12)       
      << 100/(vertexData_[1][0]-vertexData_[0][0])<< std::endl;  //  true stress2 (13)
  }    

 else if( printFlag_==58 ) {  // isotropy impact on reducing the stiffness
    
   os << 1-(T_->reaction(0)->parameter(1))<< " "  //    youngF(as anisotropy messure
      << cellData_[0][18] <<" "                   //    area ratio  
      << cellData_[0][20] <<" "                   //    total energy      
      << cellData_[0][24] <<" "                   //    iso energy        
      << cellData_[0][25] << std::endl;           //    aniso energy
 }   

 else if( printFlag_==59 ) {// Print in vtu format and some other data
   std::string pvdFile = "vtk/tissue.pvd";
   std::string cellFile = "vtk/VTK_cells.vtu";
   std::string wallFile = "vtk/VTK_walls.vtu";
   static size_t numCellVar = T_->cell(0).numVariable();
   setTissueVariables(numCellVar);
   if( tCount==0 ) {
     PVD_file::writeFullPvd(pvdFile,cellFile,wallFile,numPrint_);
   }
   PVD_file::write(*T_,cellFile,wallFile,tCount);
   os << cellData_[0][25] << " " 
      << cellData_[1][25] << " " 
      << cellData_[2][25] << std::endl;
   
 }

 else if( printFlag_==60 ) {  //paper I fig3  parameter scan for alighnmen between MT stress and P-strain
   
   os << T_->reaction(1)->parameter(1)<< " " 
      << T_->reaction(6)->parameter(1)<< " " 
      << cellData_[0][18] << " " 
      << cellData_[0][23] << " "
      << cellData_[0][24] << " "
      << cellData_[0][17] << " "
      << cellData_[0][11] << " "
      << cellData_[0][28] << " "
      << cellData_[0][7] << " " 
      << cellData_[0][32] << std::endl;
   //        young-Fiber     forceY    stress-anisotropy    cos(tet(MT,stress))  cos(tet(stress,strain)), 
   // strain aniso, strain1, strain2, stress1, stress2.
   //os << T_->reaction(0)->parameter(0);
 }
  

  
 else if( printFlag_==61 ) {// Print in vtu format and angle distribution at the end PLoS/fig3
   std::string pvdFile = "vtk/tissue.pvd";
   std::string cellFile = "vtk/VTK_cells.vtu";
   std::string wallFile = "vtk/VTK_walls.vtu";
   static size_t numCellVar = T_->cell(0).numVariable();
   setTissueVariables(numCellVar);
   if( tCount==0 ) {
     PVD_file::writeFullPvd(pvdFile,cellFile,wallFile,numPrint_);
   }
   PVD_file::write(*T_,cellFile,wallFile,tCount);
   if(tCount==numPrint_-1){
     for (size_t cellind = 0 ; cellind < cellData_.size() ;cellind++) {
       if(cellData_[cellind][15]<75 && cellData_[cellind][15]>-75)  // indices relate to the  model files
         os << cellData_[cellind][12] <<" "        //   teta MT     
	    << cellData_[cellind][13] <<" "        //   teta strain  
	    << cellData_[cellind][14] <<" "        //   teta stress
	    << cellData_[cellind][15] <<" "        //   z coordinate ( see reaction VertexFromTRBSCenterTri..MT L3910 )
	    << cellData_[cellind][23] <<" "        //   teta MT stress
	    << cellData_[cellind][24] <<" "        //   teta strain stress  
	    << cellData_[cellind][11] <<" "        //   max strain
	    << cellData_[cellind][32] <<" "        //   2nd strain    
	    << cellData_[cellind][19] <<std::endl; //   area ratio
    
     }
   }
 }

 
else if( printFlag_==62 ) {  // for ploting angels of MT, stress and P-strain  
    
  os <<T_->reaction(0)->parameter(8)<< " "   // teta MT       
     << std::acos(cellData_[0][23]) << " "               // teta stress  
     << std::acos(cellData_[0][24]) << " "               // teta strain    
     << std::acos(cellData_[0][22]) << std::endl;        // teta MT
 
  }


 else if( printFlag_==63 ) {  // energy landscape for quad for stress feedback
    
   os << T_->reaction(0)->parameter(8)<< " " 
      << T_->reaction(0)->parameter(5)<< " " 
      << cellData_[0][19] << " " 
      << cellData_[0][20] << " " 
      << cellData_[0][17]+cellData_[1][17]+cellData_[2][17]+cellData_[3][17]  << std::endl;
   //    Teta1     Teta2     isoenergy     anisoenergy    total strain anisotropy
  }
  
 else if( printFlag_==64 ) {  // energy landscape for quad for stress feedback centertriangulated
    
   os << T_->reaction(0)->parameter(8)<< " " 
      << T_->reaction(0)->parameter(10)<< " " 
      << cellData_[0][19] << " " 
      << cellData_[0][20] << " " 
      << cellData_[0][17]+cellData_[1][17]+cellData_[2][17]+cellData_[3][17]  << std::endl;
    //  Teta1    Teta2   isoenergy  anisoenergy   total strain anisotropy
  }

 else if( printFlag_==65 ) {// Print in vtu format and angle distribution at the end other data for Dorota data
   std::string pvdFile = "vtk/tissue.pvd";
   std::string cellFile = "vtk/VTK_cells.vtu";
   std::string wallFile = "vtk/VTK_walls.vtu";
   static size_t numCellVar = T_->cell(0).numVariable();
   setTissueVariables(numCellVar);
   if( tCount==0 ) {
     PVD_file::writeFullPvd(pvdFile,cellFile,wallFile,numPrint_);
   }
   PVD_file::write(*T_,cellFile,wallFile,tCount);
   if(tCount==numPrint_){
     for (size_t cellind = 0 ; cellind < cellData_.size() ;cellind++) {
       if(cellData_[cellind][54]==1)
         os << cellData_[cellind][40]<<" "  // 1 celldata index
	    << cellData_[cellind][41]<<" "  // 2 MT anisotropy(data)
	    << cellData_[cellind][50]<<" "  // 3 areal growth (data) 
	    << cellData_[cellind][18]<<" "  // 4 stress aniso 
	    << cellData_[cellind][19]<<" "  // 5 area ratio
	    << cellData_[cellind][12]<<" "  // 6 angle between max_stress and MT
	    << cellData_[cellind][13]<<" "  // 7 angle between max_growth and max_strain
	    << cellData_[cellind][49]<<" "  // 8 max_growth_rate(data)
	    << cellData_[cellind][11]<<" "  // 9 max_strain  
	    << cellData_[cellind][54]<<" "  // 10 info boundary and empty cells 
	    << cellData_[cellind][14]<<" "  // 11 MT_growth angle
	    <<std::endl;
       
     }
   }
 }
  
 else if( printFlag_==66 ) {// Print in vtu format and strain data  at the end PLoS/fig2F
   std::string pvdFile = "vtk/tissue.pvd";
   std::string cellFile = "vtk/VTK_cells.vtu";
   std::string wallFile = "vtk/VTK_walls.vtu";
   static size_t numCellVar = T_->cell(0).numVariable();
   setTissueVariables(numCellVar);
   if( tCount==0 ) {
     PVD_file::writeFullPvd(pvdFile,cellFile,wallFile,numPrint_);
   }
   PVD_file::write(*T_,cellFile,wallFile,tCount);
   if(tCount==numPrint_){
     for (size_t cellind = 0 ; cellind < cellData_.size() ;cellind++) 
       os << cellData_[cellind][11] <<" " // principal strain value  
	  << cellData_[cellind][15] <<" "//  2nd strain value
	  <<std::endl;
   }
 }

 else if( printFlag_==67 ) {// Print in vtu format and resting length
   std::string pvdFile = "vtk/tissue.pvd";
   std::string cellFile = "vtk/VTK_cells.vtu";
   std::string wallFile = "vtk/VTK_walls.vtu";
   static size_t numCellVar = T_->cell(0).numVariable();
   setTissueVariables(numCellVar);
   if( tCount==0 ) {
     PVD_file::writeFullPvd(pvdFile,cellFile,wallFile,numPrint_);
   }
   PVD_file::write(*T_,cellFile,wallFile,tCount);
   
   //for (size_t cellind = 0 ; cellind < cellData_.size() ;cellind++) 
     os << wallData_[0][0]+wallData_[0][1]+wallData_[0][2]<<" "
        << wallData_[1][0]+wallData_[1][1]+wallData_[1][2]<<" "
        << wallData_[2][0]+wallData_[2][1]+wallData_[2][2]<<" "
        << wallData_[3][0]+wallData_[3][1]+wallData_[3][2]<<" "
        << cellData_[0][42] <<" "
        << cellData_[0][43] <<" "
        << cellData_[0][44] <<" "
        << cellData_[0][45] <<" "
        << cellData_[0][46] <<" "
        << cellData_[0][47] <<" "
        << cellData_[0][48] <<" "
        << cellData_[0][49] <<"       "
        << vertexDerivs_[0][1] <<" "
        <<std::endl;
   
 }

  
  else if (printFlag_ == 96) {
    size_t dimensions = vertexData_[0].size();
    
    for (size_t i = 0; i < T_->numCell(); ++i) {
      Cell &cell = T_->cell(i);
      
      if (cell.isNeighbor(T_->background())) {
	continue;
      }
      
      std::vector<double> angles;
      
      for (size_t j = 0; j < cell.numVertex(); ++j) {
	Vertex *v1 = cell.vertex((j - 1 + cell.numVertex()) % cell.numVertex());
	Vertex *v2 = cell.vertex(j % cell.numVertex());
	Vertex *v3 = cell.vertex((j + 1) % cell.numVertex());
	
	std::vector<double> u(dimensions);
	std::vector<double> v(dimensions);
	
	for (size_t d = 0; d < dimensions; ++d) {
	  u[d] = vertexData_[v1->index()][d] - vertexData_[v2->index()][d];
	  v[d] = vertexData_[v3->index()][d] - vertexData_[v2->index()][d];
	}
	
	double udotv = 0.0;
	double absu = 0.0;
	double absv = 0.0;
	
	for (size_t d = 0; d < dimensions; ++d) {
	  udotv += u[d] * v[d];
	  absu += std::pow(u[d], 2.0);
	  absv += std::pow(v[d], 2.0);
	}
	
	absu = std::sqrt(absu);
	absv = std::sqrt(absv);
	
	double c = udotv / (absu * absv);
	
	while (std::abs(c) > 1.0)
	  {
	    c *= 0.99;
	  }
	
	angles.push_back(std::acos(c));
      }
      
      std::vector<double>::iterator iterator;
      
      iterator = std::min_element(angles.begin(), angles.end());
      double min = *iterator;
      
      iterator = std::max_element(angles.begin(), angles.end());
      double max = *iterator;
      
      std::cout << max / min << "\n";
    }
  }
  else if (printFlag_ == 97) {
    for (size_t i = 0; i < T_->numCell(); ++i) {
      Cell &cell = T_->cell(i);
      
      if (cell.isNeighbor(T_->background())) {
	continue;
      }
      
      double length = 0.0;
      
      for (size_t j = 0; j < cell.numWall(); ++j) {
	Wall *wall = cell.wall(j);
	
	length += wall->lengthFromVertexPosition(vertexData_);
      }
      
      double area = cell.calculateVolume(vertexData_, 0);
      
      std::cout << std::pow(length, 2.0) / area << "\n";
    }
  }
  
  else if (printFlag_ == 98) {
    std::list<int> neighbors;
    
    for (size_t i = 0; i < T_->numCell(); ++i) {
      Cell &cell = T_->cell(i);
      
      if (cell.isNeighbor(T_->background())) {
	continue;
      } else {
	std::set<Cell *> candidates;
	
	for (size_t j = 0; j < cell.numWall(); ++j)
	  {
	    Wall *wall = cell.wall(j);
	    
	    if (wall->cell1() != &cell) {
	      candidates.insert(wall->cell1());
	    }
	    
	    if (wall->cell2() != &cell) {
	      candidates.insert(wall->cell2());
	      
	    }
	  }
	
	if (!candidates.empty()) {
	  neighbors.push_back(candidates.size());
	}
      }
    }
    
    if (neighbors.empty()) {
      std::cout << "> 0\n";
      return;
    } 
    
    std::vector<int> histogram(*(std::max_element(neighbors.begin(), neighbors.end())) + 1, 0);
    
    for (std::list<int>::const_iterator i = neighbors.begin(), e = neighbors.end(); i != e; ++i) {
      ++histogram[*i];
    }
    
    double sum = 0.0;
    
    for (std::vector<int>::const_iterator i = histogram.begin(), e = histogram.end(); i != e; ++i) {
      sum += *i;
    }
    
    std::cout << "> " <<  histogram.size() << "\n";
    for (size_t i = 0; i < histogram.size(); ++i) {
      std::cout << i << " " << (double) histogram[i] / sum << "\n";
    }
  }
  
  else if (printFlag_ == 99) {
    size_t dimensions = vertexData_[0].size();
    
    for (size_t i = 0; i < T_->numVertex(); ++i) {
      Vertex *vertex = T_->vertexP(i);
      
      std::vector<double> vertexPosition(dimensions);
      
      std::cout << t_ << " ";
      
      for (size_t j = 0; j < dimensions; ++j) {
	std::cout << (vertexPosition[j] = vertexData_[vertex->index()][j]) << " ";
      }
      
      // 		  std::cout << "\n";
      
      // 		  std::cout << t_ << " ";
      
      std::vector<double> stressDirection = vertex->stressDirection();
      
      double A = 0.0;
      
      for (size_t j = 0; j < stressDirection.size(); ++j) {
	A += (stressDirection[j] * stressDirection[j]);
      }
      
      A = std::sqrt(A);
      
      for (size_t j = 0; j < stressDirection.size(); ++j) {
	std::cout << (stressDirection[j] / A) << " ";
      }
      
      std::cout << "\n";
      
    }
    std::cout << "\n";
  }
  // For printing internal edges in reaction VertexFromExternalSpringFromPerpVertex
  // Very ad hoc assuming reaction having index 3 in model file (fourth reaction)
  //
  else if (printFlag_==101) {
    size_t reactionIndex = 4;
    if (T_->reaction(reactionIndex)->id() != "VertexFromExternalSpringFromPerpVertex"
	&& T_->reaction(reactionIndex)->id() != "VertexFromExternalSpringFromPerpVertexDynamic" ) {
      std::cerr << "BaseSolver::print() with printFlag 101. Wrong name of reaction "
		<< reactionIndex << " in reaction list, no printing." << std::endl;     
    }
    else T_->reaction(reactionIndex)->printState(T_,cellData_,wallData_,vertexData_);
    std::string pvdFile = "vtk/tissue.pvd";
    std::string cellFile = "vtk/VTK_cells.vtu";
    std::string wallFile = "vtk/VTK_walls.vtu";
    static size_t numCellVar = T_->cell(0).numVariable();
    setTissueVariables(numCellVar);
    if( tCount==0 ) {
      PVD_file::writeFullPvd(pvdFile,cellFile,wallFile,numPrint_);
    }
    PVD_file::write(*T_,cellFile,wallFile,tCount);
  }

  else if( printFlag_==102 ) {//(adhoc) Print in vtu format and edges to study strain and growth
    std::string pvdFile = "vtk/tissue.pvd";
    std::string cellFile = "vtk/VTK_cells.vtu";
    std::string wallFile = "vtk/VTK_walls.vtu";
    static size_t numCellVar = T_->cell(0).numVariable();
    setTissueVariables(numCellVar);
    if( tCount==0 ) {
      PVD_file::writeFullPvd(pvdFile,cellFile,wallFile,numPrint_);
    }
    PVD_file::write(*T_,cellFile,wallFile,tCount);
    //if(tCount==numPrint_){
      // for (size_t cellind = 0 ; cellind < cellData_.size() ;cellind++) {
        
      //   double Length0=std::sqrt(
      //                            (vertexData_[0][0] - vertexData_[1][0])*
      //                            (vertexData_[0][0] - vertexData_[1][0])+
      //                            (vertexData_[0][1] - vertexData_[1][1])*
      //                            (vertexData_[0][1] - vertexData_[1][1])
      //                            );
      //   double restLength0=wallData_[0][0];
      //   double Length1=std::sqrt(
      //                            (vertexData_[2][0] - vertexData_[1][0])*
      //                            (vertexData_[2][0] - vertexData_[1][0])+
      //                            (vertexData_[2][1] - vertexData_[1][1])*
      //                            (vertexData_[2][1] - vertexData_[1][1])
      //                            );
      //   double restLength1=wallData_[1][0];
      //   double Length2=std::sqrt(
      //                            (cellData_[0][35+0] - vertexData_[1][0])*
      //                            (cellData_[0][35+0] - vertexData_[1][0])+
      //                            (cellData_[0][35+1] - vertexData_[1][1])*
      //                            (cellData_[0][35+1] - vertexData_[1][1])
      //                            );
      //   double restLength2=cellData_[0][35+3];

      //   os <<  (Length0-restLength0)/restLength0 <<" " // edge0 strain (l-l0)/l0
      //      <<  restLength0                     <<" "//  edge0-principalStrain  angle   
      //      <<  (Length1-restLength1)/restLength1 <<" "//  edge1 strain
      //      <<  restLength1                     <<" "//  edge1-principalStrain  angle 
      //      <<  (Length2-restLength2)/restLength2 <<" "//  edge2 strain
      //      <<  restLength2       <<" "//  edge2-principalStrain  angle 
      //      <<  cellData_[0][11]  <<" "//  principalStrain1
      //      <<  cellData_[0][11]  <<" "//  principalStrain2
      //      <<std::endl;
      // }
      // }
  }
  
  // cellData[cellIndex][lengthInternalIndex + wallindex]
  // wallData[w2][wallLengthIndex]


 else if( printFlag_==103 ) {// Print cell and membrane values (e.g. for PIN) at same row
    size_t auxinIndexCell=4;
    size_t pinIndexCell=5;
    size_t pinIndexWall=3;
    for (size_t cellI=0; cellI<cellData_.size(); ++cellI) {
      // print cell variables
      os << cellI << " " << cellData_[cellI][auxinIndexCell] << " " 
	 << cellData_[cellI][pinIndexCell] << " ";
      // print wall variables
      if (T_->cell(cellI).numWall() != 4) {
	std::cerr << "BaseSolver::print(), printFlag=103: Assuming FOUR neighbors per cell!" << std::endl;
	exit(EXIT_FAILURE);
      }
      size_t neighCount=0;
      if (cellI<cellData_.size()-1) { 
	for (size_t wallK=0; wallK<T_->cell(cellI).numWall(); ++wallK) {
	  size_t wallI = T_->cell(cellI).wall(wallK)->index();
	  if (T_->wall(wallI).cell1()->index()==cellI && T_->wall(wallI).cell2() != T_->background()) {
	    os << wallData_[wallI][pinIndexWall] << " ";
	    neighCount++;
	  }
	  else if (T_->wall(wallI).cell2()->index()==cellI && T_->wall(wallI).cell2() != T_->background()) {
	    os << wallData_[wallI][pinIndexWall+1] << " ";
	    neighCount++;
	  }
	}
      }
      else {
	for (size_t wallK=T_->cell(cellI).numWall()-1; wallK < T_->cell(cellI).numWall(); --wallK) {
	  size_t wallI = T_->cell(cellI).wall(wallK)->index();
	  if (T_->wall(wallI).cell1()->index()==cellI && T_->wall(wallI).cell2() != T_->background()) {
	    os << wallData_[wallI][pinIndexWall] << " ";
	    neighCount++;
	  }
	  else if (T_->wall(wallI).cell2()->index()==cellI && T_->wall(wallI).cell2() != T_->background()) {
	    os << wallData_[wallI][pinIndexWall+1] << " ";
	    neighCount++;
	  }
	}
      }
      os << std::endl;
      if (neighCount != 2) {
	std::cerr << "BaseSolver::print(), printFlag=103: Did not find two neighbors for cell " << cellI 
		  << "!" << std::endl;
	exit(EXIT_FAILURE);
      }
    }
  }
 

   else if (printFlag_==104) {// Init style
    printInitTri(os);
  }


 else if( printFlag_==105 ) {// Print cell and membrane values (e.g. for PIN) at same row
    size_t auxinIndexCell=4;
    size_t pinIndexCell=5;
    size_t pinIndexWall=3;
    for (size_t cellI=0; cellI<cellData_.size(); ++cellI) {
      // print cell variables
      os << cellI << " " << cellData_[cellI][auxinIndexCell] << " " 
	 << cellData_[cellI][pinIndexCell] << " ";
      // print wall variables
      if (T_->cell(cellI).numWall() != 4) {
	std::cerr << "BaseSolver::print(), printFlag=103: Assuming FOUR neighbors per cell!" << std::endl;
	exit(EXIT_FAILURE);
      }
      size_t neighCount=0;
      if (cellI<cellData_.size()-1) { 
	for (size_t wallK=0; wallK<T_->cell(cellI).numWall(); ++wallK) {
	  size_t wallI = T_->cell(cellI).wall(wallK)->index();
	  if (T_->wall(wallI).cell1()->index()==cellI && T_->wall(wallI).cell2() != T_->background()) {
	    os << wallData_[wallI][pinIndexWall] << " ";
	    neighCount++;
	  }
	  else if (T_->wall(wallI).cell2()->index()==cellI && T_->wall(wallI).cell2() != T_->background()) {
	    os << wallData_[wallI][pinIndexWall+1] << " ";
	    neighCount++;
	  }
	}
      }
      else {
	for (size_t wallK=T_->cell(cellI).numWall()-1; wallK < T_->cell(cellI).numWall(); --wallK) {
	  size_t wallI = T_->cell(cellI).wall(wallK)->index();
	  if (T_->wall(wallI).cell1()->index()==cellI && T_->wall(wallI).cell2() != T_->background()) {
	    os << wallData_[wallI][pinIndexWall] << " ";
	    neighCount++;
	  }
	  else if (T_->wall(wallI).cell2()->index()==cellI && T_->wall(wallI).cell2() != T_->background()) {
	    os << wallData_[wallI][pinIndexWall+1] << " ";
	    neighCount++;
	  }
	}
      }
      os << std::endl;
      if (neighCount != 1) {
	std::cerr << "BaseSolver::print(), printFlag=103: Did not find two neighbors for cell " << cellI 
		  << "!" << std::endl;
	exit(EXIT_FAILURE);
      }
    }
  }
//T.printInit(std::cout);

  else if (printFlag_==106) {// Init style
    printInit(os);
  }

 

  else
    std::cerr << "BaseSolver::print() Wrong printFlag value\n";
  tCount++;
}

void BaseSolver::printInit(std::ostream &os) const
{
  assert( T_->numCell()==cellData_.size() && 
	  T_->numWall()==wallData_.size() &&
	  T_->numVertex()==vertexData_.size() );
  
  // Increase resolution 
  unsigned int oldPrecision = os.precision(); 
  os.precision(20);
  std::cerr << "Tissue::printInit(): old precision: " << oldPrecision << " new " 
	    << os.precision() << std::endl;	
  
  os << T_->numCell() << " " << T_->numWall() << " " << T_->numVertex() << std::endl;
  
  //Print the connectivity from walls
  for( size_t i=0 ; i<T_->numWall() ; ++i ) {
    os << i << " ";
    if( T_->wall(i).cell1()->index()<T_->numCell() )
      os << T_->wall(i).cell1()->index() << " " ;
    else
      os << "-1 ";
    if( T_->wall(i).cell2()->index()<T_->numCell() )
      os << T_->wall(i).cell2()->index() << " ";
    else
      os << "-1 ";
    os << T_->wall(i).vertex1()->index() 
       << " " << T_->wall(i).vertex2()->index() << std::endl;
  }
  os << std::endl;
  
  //Print the vertex positions
  os << T_->numVertex() << " " << T_->vertex(0).numPosition() << std::endl;
  for( size_t i=0 ; i<T_->numVertex() ; ++i ) {
    assert( T_->vertex(i).numPosition()==vertexData_[i].size() );
    for( size_t j=0 ; j<T_->vertex(i).numPosition() ; ++j )
      os << vertexData_[i][j] << " ";
    os << std::endl;
  }
  os << std::endl;
  
  //Print wall data
  os << T_->numWall() << " 1 " << wallData_[0].size()-1 << std::endl;
  for( size_t i=0 ; i<T_->numWall() ; ++i ) {
    assert( wallData_[i].size() );
    for( size_t j=0 ; j<wallData_[i].size() ; ++j )
      os << wallData_[i][j] << " ";
    os << std::endl;
  }
  os << std::endl;
  
  //Print cell data (only up to number of variables stored in cells in tissue, i.e. not center triangulated ones)
  size_t numCellVar = T_->cell(0).numVariable();
  os << T_->numCell() << " " << numCellVar << std::endl;
  if( T_->cell(0).numVariable() ) {
    for( size_t i=0 ; i<T_->numCell() ; ++i ) {
      assert( cellData_[i].size() );
      for( size_t j=0 ; j<numCellVar ; ++j )
	os << cellData_[i][j] << " ";
      os << std::endl;
    }
    os << std::endl;
  }  
  os.precision(oldPrecision);
}

void BaseSolver::printInitCenterTri(std::ostream &os) const
{
  assert( T_->numCell()==cellData_.size() && 
	  T_->numWall()==wallData_.size() &&
	  T_->numVertex()==vertexData_.size() );
  
  // Increase resolution 
  unsigned int oldPrecision = os.precision(); 
  os.precision(20);
  std::cerr << "Tissue::printInit(): old precision: " << oldPrecision << " new " 
	    << os.precision() << std::endl;	
  
  os << T_->numCell() << " " << T_->numWall() << " " << T_->numVertex() << std::endl;
  
  //Print the connectivity from walls
  for( size_t i=0 ; i<T_->numWall() ; ++i ) {
    os << i << " ";
    if( T_->wall(i).cell1()->index()<T_->numCell() )
      os << T_->wall(i).cell1()->index() << " " ;
    else
      os << "-1 ";
    if( T_->wall(i).cell2()->index()<T_->numCell() )
      os << T_->wall(i).cell2()->index() << " ";
    else
      os << "-1 ";
    os << T_->wall(i).vertex1()->index() 
       << " " << T_->wall(i).vertex2()->index() << std::endl;
  }
  os << std::endl;
  
  //Print the vertex positions
  os << T_->numVertex() << " " << T_->vertex(0).numPosition() << std::endl;
  for( size_t i=0 ; i<T_->numVertex() ; ++i ) {
    assert( T_->vertex(i).numPosition()==vertexData_[i].size() );
    for( size_t j=0 ; j<T_->vertex(i).numPosition() ; ++j )
      os << vertexData_[i][j] << " ";
    os << std::endl;
  }
  os << std::endl;
  
  //Print wall data
  os << T_->numWall() << " 1 " << wallData_[0].size()-1 << std::endl;
  for( size_t i=0 ; i<T_->numWall() ; ++i ) {
    assert( wallData_[i].size() );
    for( size_t j=0 ; j<wallData_[i].size() ; ++j )
      os << wallData_[i][j] << " ";
    os << std::endl;
  }
  os << std::endl;
  
  //Print cell data
  size_t numCellVar = T_->cell(0).numVariable();
  os << T_->numCell() << " " << numCellVar << std::endl;
  if( T_->cell(0).numVariable() ) {
    for( size_t i=0 ; i<T_->numCell() ; ++i ) {
      assert( cellData_[i].size() );
      for( size_t j=0 ; j<cellData_[i].size() ; ++j )
	os << cellData_[i][j] << " ";
      if (cellData_[i].size()==T_->cell(i).numVariable()) {
	//create new center triangulation data and print (x,y,x,l_i,...)
	std::vector<double> com(vertexData_[0].size());
	size_t numInternalWall = T_->cell(i).numVertex();
	com = T_->cell(i).positionFromVertex(vertexData_);
	assert(com.size()==3);//Should only be done in 3D
	// Print com
	for (size_t d=0; d<com.size(); ++d)
	  os << com[d] << " ";
	// Set internal wall lengths to the distance btw com and the vertex
	for (size_t k=0; k<numInternalWall; ++k) {
	  Vertex *tmpVertex = T_->cell(i).vertex(k); 
	  size_t vertexIndex = tmpVertex->index();
	  double distance = std::sqrt( (com[0]-vertexData_[vertexIndex][0])*
				       (com[0]-vertexData_[vertexIndex][0])+
				       (com[1]-vertexData_[vertexIndex][1])*
				       (com[1]-vertexData_[vertexIndex][1])+
				       (com[2]-vertexData_[vertexIndex][2])*
				       (com[2]-vertexData_[vertexIndex][2]) );   
	  os << distance << " ";
	}  
      }
      os << std::endl;
    }
    os << std::endl;
  }  
  os.precision(oldPrecision);
}

void BaseSolver::printInitFem(std::ostream &os) const
{
  assert( T_->numCell()==cellData_.size() && 
	  T_->numWall()==wallData_.size() &&
	  T_->numVertex()==vertexData_.size() );
	
  // Increase resolution 
  unsigned int oldPrecision = os.precision(); 
  os.precision(20);
  //std::cerr << "Tissue::printInit(): old precision: " << oldPrecision << " new " 
  //				<< os.precision() << std::endl;	
  
  //Print the vertex positions
  size_t numV=vertexData_.size();
  os << numV << " nodes" << std::endl;
  for (size_t i=0; i<numV; ++i) {
    assert( T_->vertex(i).numPosition()==vertexData_[i].size() );
    os << i << " : ";
    for (size_t j=0; j<T_->vertex(i).numPosition(); ++j )
      os << vertexData_[i][j] << " ";
    os << std::endl;
  }
  //os << std::endl;
  
  //Print cell connection data
  size_t numC=T_->numCell();
  os << numC << " faces" << std::endl;
  for (size_t i=0; i<numC; ++i) {
    os << i << " : ";
    size_t numV=T_->cell(i).numVertex();
    os << numV << ", ";
    for (size_t k=0; k<numV; ++k)
      os << T_->cell(i).vertex(k)->index() << " ";
    os << std::endl;
  }
  os.precision(oldPrecision);
}

void BaseSolver::printInitTri(std::ostream &os) const
{
  assert( T_->numCell()==cellData_.size() && 
	  T_->numWall()==wallData_.size() &&
	  T_->numVertex()==vertexData_.size() );
  
  // Increase resolution 
  unsigned int oldPrecision = os.precision(); 
  os.precision(20);
  //std::cerr << "Tissue::printInitTri(): old precision: " << oldPrecision << " new " 
  //	    << os.precision() << std::endl;	
  if (T_->cell(0).numVariable() == cellData_[0].size()) {
    std::cerr << "BaseSolver::printInitTri() Only works for tissue with central mesh"
	      << " point stored at end of cell variable data." << std::endl;
    exit(EXIT_FAILURE);
  }


  // Create data structure for triangulated tissue.
  //
  size_t numC=0; //added below
  size_t numW=T_->numWall(); //appended below
  size_t numV=T_->numVertex()+T_->numCell(); //all
  std::vector<size_t> cellIndexStart(T_->numCell());
  std::vector<size_t> wallIndexStart(T_->numCell());
  for( size_t i=0 ; i<T_->numCell() ; ++i ) {
    numC += T_->cell(i).numWall();
    numW += T_->cell(i).numVertex();
    if (i==0) {
      cellIndexStart[i] = T_->numCell();
      wallIndexStart[i] = T_->numWall();
    }
    else {
      cellIndexStart[i] = cellIndexStart[i-1]+T_->cell(i-1).numWall()-1;
      wallIndexStart[i] = wallIndexStart[i-1]+T_->cell(i-1).numWall();
    }
  }
  DataMatrix c(numC);
  DataMatrix w(numW);
  DataMatrix v(numV);
  for (size_t i=0; i<T_->numVertex(); ++i) {
    v[i] = vertexData_[i];
  }
  std::vector< std::pair<size_t,size_t> > cellNeigh(numW); // Wall connections to cells
  std::vector< std::pair<size_t,size_t> > vertexNeigh(numW); // Wall connections to vertices

  std::vector<double> wallTmpData(wallData_[0].size(),0.0);
  size_t D=3; //dimension for central vertex

  for (size_t i=0; i<T_->numCell(); ++i) {
    size_t numCellVar = T_->cell(i).numVariable();
    // Add central vertex with position
    size_t vI = T_->numVertex()+i;
    v[vI].resize(v[0].size());
    for (size_t d=0; d<v[vI].size(); ++d) {
      v[vI][d] = cellData_[i][numCellVar+d]; //Assuming central vertex stored at end
    }
    for (size_t k=0; k<T_->cell(i).numWall(); ++k) {
      // add cell data in correct cell      
      if (k==0) {
	// old index used
	c[i].resize(numCellVar); 
	for( size_t j=0; j<numCellVar; ++j) {
	  c[i][j] = cellData_[i][j];
	}
      }
      else {
	// new index for the rest (and store same cell data)
	size_t ii = cellIndexStart[i]+k-1; 
	c[ii].resize(numCellVar); 
	for( size_t j=0; j<numCellVar; ++j) {
	  c[ii][j] = cellData_[i][j];
	}
      }
      // update current walls including neighborhood
      size_t wI = T_->cell(i).wall(k)->index();
      // wall data stays the same
      w[wI] = wallData_[wI];
      // vertex neighbors stay the same
      vertexNeigh[wI].first = T_->cell(i).vertex(k)->index();
      if (k<T_->cell(i).numVertex()-1) {
	vertexNeigh[wI].second = T_->cell(i).vertex(k+1)->index();
      }
      else {
	vertexNeigh[wI].second = T_->cell(i).vertex(0)->index();
      }
      // first find current cell as neighbor
      if (T_->cell(i).wall(k)->cell1()->index() == i) {
	if (k==0) {
	  cellNeigh[wI].first = i;
	}
	else {
	  cellNeigh[wI].first = cellIndexStart[i]+k-1;
	}
      }
      else if (T_->cell(i).wall(k)->cell2()->index() == i) {
	if (k==0) {
	  cellNeigh[wI].second = i;
	}
	else {
	  cellNeigh[wI].second = cellIndexStart[i]+k-1;
	}
      }
      else {
	std::cerr << "BaseReaction::printInitTri() Error: Cell wall not"
		  << "connected to cell." << std::endl;
	exit(EXIT_FAILURE);
      }
      // also recognize if the wall is connected to background
      if (T_->cell(i).wall(k)->cell1() == T_->background() ) {
	cellNeigh[wI].first = size_t(-1);
      }
      else if (T_->cell(i).wall(k)->cell2() == T_->background() ) {
	cellNeigh[wI].second = size_t(-1);
      }

      // add new wall between vertex and central vertex
      wI = wallIndexStart[i]+k;
      wallTmpData[0] = cellData_[i][T_->cell(i).numVariable()+D+k];// set current length
      w[wI] = wallTmpData;
      vertexNeigh[wI].first = T_->cell(i).vertex(k)->index();
      vertexNeigh[wI].second = vI;
      if (k==0) {
	cellNeigh[wI].first = cellIndexStart[i]+T_->
	  cell(i).numWall()-2; // last from added list of new cells
	cellNeigh[wI].second = T_->cell(i).index(); //i
      }
      else {
	cellNeigh[wI].first = cellNeigh[wI-1].second; // second from prev wall (going around)
	cellNeigh[wI].second = cellIndexStart[i]+k-1; // from added list of new cells
      }
    }
  }

  //   if( T_->wall(i).cell1()->index()<T_->numCell() )
  //  os << T_->wall(i).cell1()->index() << " " ;
  //else
  //  os << "-1 ";

  // Print the init file with the new data
  //
  os << numC << " " << numW << " " << numV << std::endl;
  
  // Print the connectivity from walls
  for( size_t i=0 ; i<numW ; ++i ) {
    os << i << " "; // index
    if (cellNeigh[i].first<numC) { // cell neighbors
      os << cellNeigh[i].first << " ";
    }
    else {
      os << "-1 ";
    }
    if (cellNeigh[i].second<numC) {
      os << cellNeigh[i].second << " "; 
    }
    else {
      os << "-1 ";
    }
    os << vertexNeigh[i].first << " " << vertexNeigh[i].second << std::endl; // vertex neighbors
  }
  os << std::endl;
  
  // Print the vertex positions
  os << numV << " " << v[0].size() << std::endl;
  for( size_t i=0 ; i<numV ; ++i ) {
    for( size_t j=0 ; j<v[i].size() ; ++j )
      os << v[i][j] << " ";
    os << std::endl;
  }
  os << std::endl;
  
  // Print wall data
  os << numW << " 1 " << w[0].size()-1 << std::endl;
  for( size_t i=0 ; i<numW ; ++i ) {
//     assert( wa[i].size() );
    for( size_t j=0 ; j<w[i].size() ; ++j )
      os << w[i][j] << " ";
    os << std::endl;
  }
  os << std::endl;
  
  // Print cell data
  os << numC << " " << c[0].size() << std::endl;
  if( c[0].size() ) {
    for( size_t i=0 ; i<numC ; ++i ) {
      assert( c[i].size() );
      for( size_t j=0 ; j<c[i].size() ; ++j )
	os << c[i][j] << " ";
      os << std::endl;
    }
    os << std::endl;
  }  
  os.precision(oldPrecision);
}

void BaseSolver::printDebug(std::ostream &os) const
{
	os << cellDataCopy_.size() << "\n";
	size_t startElement = debugCount();
	for (size_t c=startElement; c<startElement+cellDataCopy_.size(); ++c) {
		size_t n = c%cellDataCopy_.size();
		os << cellDataCopy_[n].size() << " " << cellDataCopy_[n][c].size() << " " 
			 << c-startElement << "\n";
		for (size_t i=0; i<cellDataCopy_[n].size(); i++) {
			for (size_t j=0; j<cellDataCopy_[n][c].size(); j++) {
				os << cellDataCopy_[n][i][j] << " ";
			}
			os << "\n";
		}
		os << "\n\n";
	}
}
