# Supplementary material for: Fluctuations of the transcription factor ATML1 generate the pattern of giant cells in the Arabidopsis sepal
Source: eLife. 2017 Feb 1;6:e19131. doi: 10.7554/eLife.19131 (PMC5333958; doi:10.7554/eLife.19131)
Supplement: Source code 2. — Scripts for the analysis and representation of the simulation results are also provided. See readme files within the different folders for further information. DOI: http://dx.doi.org/10.7554/eLife.19131.048 [file elife-19131-code2.zip › Source_code_2/src/cellTime.cc]

#include "cellTime.h"
#include <cstdlib>

CellTimeDerivative::CellTimeDerivative(std::vector<double> &paraValue, 
	std::vector< std::vector<size_t> > 
	&indValue)
{
  if (paraValue.size() != 0) {
    std::cerr << "CellTimeDerivative::CellTimeDerivative() uses no parameters.\n";
    std::exit(EXIT_FAILURE);
  }
  
  if (indValue.size() != 1 || indValue[0].size() != 1) {
    std::cerr << "CellTimeDerivative::CellTimeDerivative(): "
	      << "First index of first level sets cell time index.\n";
    std::exit(EXIT_FAILURE);
  }
  
  setId("CellTimeDerivative");
  setParameter(paraValue);  
  setVariableIndex(indValue);
  
  std::vector<std::string> tmp(numParameter());
  setParameterId( tmp );
}

void CellTimeDerivative::derivs(Tissue &T,
	DataMatrix &cellData,
	DataMatrix &wallData,
	DataMatrix &vertexData,
	DataMatrix &cellDerivs,
	DataMatrix &wallDerivs,
	DataMatrix &vertexDerivs)
{
  for (size_t index = 0; index < T.numCell(); ++index)
    {
      Cell &cell = T.cell(index);
      
      cellDerivs[cell.index()][variableIndex(0, 0)] = 1.0;
    }
}
