# Supplementary material for: Fluctuations of the transcription factor ATML1 generate the pattern of giant cells in the Arabidopsis sepal
Source: eLife. 2017 Feb 1;6:e19131. doi: 10.7554/eLife.19131 (PMC5333958; doi:10.7554/eLife.19131)
Supplement: Source code 2. — Scripts for the analysis and representation of the simulation results are also provided. See readme files within the different folders for further information. DOI: http://dx.doi.org/10.7554/eLife.19131.048 [file elife-19131-code2.zip › Source_code_2/src/cellTime.h]

#ifndef CELLTIME_H
#define CELLTIME_H

#include "baseReaction.h"
#include "tissue.h"

class CellTimeDerivative : public BaseReaction
{
public:
	CellTimeDerivative(std::vector<double> &paraValue, std::vector< std::vector<size_t> > &indValue);
  
	void derivs(Tissue &T,
		    DataMatrix &cellData,
		    DataMatrix &wallData,
		    DataMatrix &vertexData,
		    DataMatrix &cellDerivs,
		    DataMatrix &wallDerivs,
		    DataMatrix &vertexDerivs);
};

#endif /* CELLTIME_H */
