# Supplementary material for: Fluctuations of the transcription factor ATML1 generate the pattern of giant cells in the Arabidopsis sepal
Source: eLife. 2017 Feb 1;6:e19131. doi: 10.7554/eLife.19131 (PMC5333958; doi:10.7554/eLife.19131)
Supplement: Source code 2. — Scripts for the analysis and representation of the simulation results are also provided. See readme files within the different folders for further information. DOI: http://dx.doi.org/10.7554/eLife.19131.048 [file elife-19131-code2.zip › Source_code_2/src/centerTriangulation.cc]

//
// Filename     : centerTriangulation.cc
// Description  : Classes describing updates for tissues with cells storing a central point (and internal edges)
// Author(s)    : Henrik Jonsson (henrik@thep.lu.se)
// Created      : October 2012
// Revision     : $Id:$
//
#include <vector>
#include "baseReaction.h"
#include "centerTriangulation.h"
#include "tissue.h"

#include <ctime>
using namespace std;

namespace CenterTriangulation {

  Initiate::
  Initiate(std::vector<double> &paraValue, 
	   std::vector< std::vector<size_t> > &indValue)
  {
    // Do some checks on the parameters and variable indeces
    if( paraValue.size()!=0 && paraValue.size()!=1 && paraValue.size()!=2 ) {
      std::cerr << "CenterTriangulation::Initiate::Initiate() "
		<< "Uses zero or one or two parameter(s). If one provided it is a flag equal to one for overriding "
                << "If two parameters provided the second should be equal to one for initiation for two "
                << " independent resting  lengths for neigbohr elements used for growth dependent reactions. "
		<< "a central triangulation stored in tissue (generated from scratch instead)." 
                << std::endl;
      exit(EXIT_FAILURE);
    }
    if( indValue.size()!=1 || indValue[0].size()!=1 ) { 
      std::cerr << "CenterTriangulation::Initiate::Initiate() "
		<< "Start of internal cell variables index given in first level (=cell.numVariable)." << std::endl;
      exit(EXIT_FAILURE);
    }
    
    // Set the variable values
    setId("CenterTriangulation::Initiate");
    setParameter(paraValue);  
    setVariableIndex(indValue);
    
    // Set the parameter identities
    std::vector<std::string> tmp( numParameter() );
    if (paraValue.size())
      tmp[0] = "overRideFlag";
    if (paraValue.size()==2)
      tmp[1] = "doubleRestingLength";
  
    setParameterId( tmp );    
  }
  
  void Initiate::
  initiate(Tissue &T,
	   DataMatrix &cellData,
	   DataMatrix &wallData,
	   DataMatrix &vertexData,
	   DataMatrix &cellDerivs,
	   DataMatrix &wallDerivs,
	   DataMatrix &vertexDerivs)
  {
    size_t dimension=3; //Only implemented for 3D models
    assert (dimension==vertexData[0].size());
    size_t numVariable = T.cell(0).numVariable();
    std::cerr<<" here..............."<<numVariable<<" "<<cellData[0].size()<<std::endl;
    assert (numVariable==cellData[0].size());

    // Create the new variables
    if (variableIndex(0,0) != numVariable) {
      std::cerr << "CenterTriangulation::Initiate::initiate() "
		<< "Wrong index given as start index for additional variables."
		<< std::endl;
      exit(EXIT_FAILURE);
    }
    size_t numCell = cellData.size();
    std::vector<double> com(dimension);    
    assert (numCell==T.numCell());
    if (numParameter()==0 || numParameter()==1){
      if (!T.cell(0).numCenterPosition() || (numParameter() && parameter(0)==1) ) {
        
        //No centers defined in cells in tissue or overridden (create central triangulation from scratch)
        for (size_t cellIndex=0; cellIndex<numCell; ++cellIndex) {	
          size_t numInternalWall = T.cell(cellIndex).numVertex();
          cellData[cellIndex].resize(numVariable+dimension+numInternalWall);
          cellDerivs[cellIndex].resize(numVariable+dimension+numInternalWall);
          com = T.cell(cellIndex).positionFromVertex(vertexData);
          // Set center position to com of the cell
          for (size_t d=0; d<dimension; ++d)
            cellData[cellIndex][numVariable+d] = com[d];    
          // Set internal wall lengths to the distance btw com and the vertex
          for (size_t k=0; k<numInternalWall; ++k) {
            Vertex *tmpVertex = T.cell(cellIndex).vertex(k); 
            size_t vertexIndex = tmpVertex->index();
            double distance = std::sqrt( (com[0]-vertexData[vertexIndex][0])*
                                         (com[0]-vertexData[vertexIndex][0])+
                                         (com[1]-vertexData[vertexIndex][1])*
                                         (com[1]-vertexData[vertexIndex][1])+
                                         (com[2]-vertexData[vertexIndex][2])*
                                         (com[2]-vertexData[vertexIndex][2]) );   
            cellData[cellIndex][numVariable+dimension+k] = distance;
            
          }
          // sleep(1); //initiating MT dirrections randomly in xy plane
          // srand((unsigned)time(NULL));
        
          // cellData[cellIndex][0]=((double)rand() / (RAND_MAX+1)) ;
          // cellData[cellIndex][1]=((double)rand() / (RAND_MAX+1)) ;
          // double tmp=-std::sqrt(cellData[cellIndex][0]*cellData[cellIndex][0]
          //                      +cellData[cellIndex][1]*cellData[cellIndex][1]); 
          
          // cellData[cellIndex][0]/=tmp;
          // cellData[cellIndex][1]/=tmp;
          // std::cerr<< "MT vector"<< cellData[cellIndex][0]<<" "<< cellData[cellIndex][1]<< std::endl;
        }
      }
      else { 
        
        // Copy central position and edge length data from cells in Tissue
        for (size_t cellIndex=0; cellIndex<numCell; ++cellIndex) {
          size_t numInternalWall = T.cell(cellIndex).numVertex();
          cellData[cellIndex].resize(numVariable+dimension+numInternalWall);
          cellDerivs[cellIndex].resize(numVariable+dimension+numInternalWall);
          com = T.cell(cellIndex).centerPosition();

          // Set center position to com of the cell
          for (size_t d=0; d<dimension; ++d)
            cellData[cellIndex][numVariable+d] = com[d];    
          // Set internal wall lengths to the distance btw com and the vertex
          for (size_t k=0; k<numInternalWall; ++k) {
            cellData[cellIndex][numVariable+dimension+k] = T.cell(cellIndex).edgeLength(k);
          }
         
        }
      }
    }
    if (numParameter()==2 && parameter(1)==1){ // double resting length
      if (!T.cell(0).numCenterPosition() || parameter(0)==1 ) {
        //No centers defined in cells in tissue or overridden (create central triangulation from scratch)
        for (size_t cellIndex=0; cellIndex<numCell; ++cellIndex) {	
          size_t numInternalWall = T.cell(cellIndex).numVertex();
          cellData[cellIndex].resize(numVariable+dimension+3*numInternalWall);
          cellDerivs[cellIndex].resize(numVariable+dimension+3*numInternalWall);
          com = T.cell(cellIndex).positionFromVertex(vertexData);
          // Set center position to com of the cell
          for (size_t d=0; d<dimension; ++d)
            cellData[cellIndex][numVariable+d] = com[d];    
          // Set internal wall lengths to the distance btw com and the vertex
          for (size_t k=0; k<numInternalWall; ++k) {// internal walls
            Vertex *tmpVertex = T.cell(cellIndex).vertex(k); 
            size_t vertexIndex = tmpVertex->index();
            double distance = std::sqrt( (com[0]-vertexData[vertexIndex][0])*
                                         (com[0]-vertexData[vertexIndex][0])+
                                         (com[1]-vertexData[vertexIndex][1])*
                                         (com[1]-vertexData[vertexIndex][1])+
                                         (com[2]-vertexData[vertexIndex][2])*
                                         (com[2]-vertexData[vertexIndex][2]) );   
            cellData[cellIndex][numVariable+dimension+2*k] = distance;
            cellData[cellIndex][numVariable+dimension+2*k+1] = distance;
          }
          for (size_t k=0; k<numInternalWall; ++k) { // growing component of main walls zero at initiation
            size_t numInternalWall = T.cell(cellIndex).numVertex();
            cellData[cellIndex][numVariable+dimension+2*numInternalWall+k] =0;
          }
          // sleep(1); //initiating MT dirrections randomly in xy plane
          // srand((unsigned)time(NULL));
        
          // cellData[cellIndex][0]=((double)rand() / (RAND_MAX+1)) ;
          // cellData[cellIndex][1]=((double)rand() / (RAND_MAX+1)) ;
          // double tmp=-std::sqrt(cellData[cellIndex][0]*cellData[cellIndex][0]
          //                      +cellData[cellIndex][1]*cellData[cellIndex][1]); 
          
          // cellData[cellIndex][0]/=tmp;
          // cellData[cellIndex][1]/=tmp;
          // std::cerr<< "MT vector"<< cellData[cellIndex][0]<<" "<< cellData[cellIndex][1]<< std::endl;
        }
      }
      // else { // double resting length (not working yet) !!!!!!!!!!!!!!!!!!!!!!!!!!!!
      //   // Copy central position and edge length data from cells in Tissue
      //   for (size_t cellIndex=0; cellIndex<numCell; ++cellIndex) {
      //     size_t numInternalWall = T.cell(cellIndex).numVertex();
      //     cellData[cellIndex].resize(numVariable+dimension+3*numInternalWall);
      //     cellDerivs[cellIndex].resize(numVariable+dimension+3*numInternalWall);
      //     com = T.cell(cellIndex).centerPosition();
      //     // Set center position to com of the cell
      //     for (size_t d=0; d<dimension; ++d)
      //       cellData[cellIndex][numVariable+d] = com[d];    
      //     // Set internal wall lengths to the distance btw com and the vertex
      //     for (size_t k=0; k<2*numInternalWall; ++k) {                              // should be modified <<<<<<<<<<
      //       cellData[cellIndex][numVariable+dimension+k] = T.cell(cellIndex).edgeLength(k);
      //     }
      //   }
      // }
    }
    if (numParameter()==2 && parameter(1)==2){ // double resting length as continuation of  single resting length
      for (size_t cellIndex=0; cellIndex<numCell; ++cellIndex) {
        
        size_t numInternalWall = T.cell(cellIndex).numVertex();
        com = T.cell(cellIndex).centerPosition();
        
        cellData[cellIndex].resize(numVariable+dimension+3*numInternalWall);
        cellDerivs[cellIndex].resize(numVariable+dimension+3*numInternalWall);
        
        for (size_t k=0; k<dimension; ++k) {// center position
          cellData[cellIndex][numVariable+k] = com[k];
        }
   
        for (size_t k=0; k<numInternalWall; ++k) {// internal walls
          cellData[cellIndex][numVariable+dimension+2*k] = T.cell(cellIndex).edgeLength(k);
          cellData[cellIndex][numVariable+dimension+2*k+1] =T.cell(cellIndex).edgeLength(k); 
        }
        
        for (size_t k=0; k<numInternalWall; ++k) { // growing component of main walls zero at initiation
          cellData[cellIndex][numVariable+dimension+2*numInternalWall+k] =0;
        }
      }
    }
  }
  
  void Initiate::
  derivs(Tissue &T,
	 DataMatrix &cellData,
	 DataMatrix &wallData,
	 DataMatrix &vertexData,
	 DataMatrix &cellDerivs,
	 DataMatrix &wallDerivs,
	 DataMatrix &vertexDerivs )
  {
    // Does nothing
  }
  
  
}
