# Supplementary material for: Fluctuations of the transcription factor ATML1 generate the pattern of giant cells in the Arabidopsis sepal
Source: eLife. 2017 Feb 1;6:e19131. doi: 10.7554/eLife.19131 (PMC5333958; doi:10.7554/eLife.19131)
Supplement: Source code 2. — Scripts for the analysis and representation of the simulation results are also provided. See readme files within the different folders for further information. DOI: http://dx.doi.org/10.7554/eLife.19131.048 [file elife-19131-code2.zip › Source_code_2/src/compartmentRemoval.h]

/**
 * Filename     : compartmentRemoval.h
 * Description  : Classes describing compartment removal updates
 * Author(s)    : Henrik Jonsson (henrik@thep.lu.se)
 * Created      : November 2006
 * Revision     : $Id:$
 */
#ifndef COMPARTMENTREMOVAL_H
#define COMPARTMENTREMOVAL_H

#include <cmath>

#include "tissue.h"
#include "baseCompartmentChange.h"

///
/// @brief Removes a cells with given indices
///
class RemovalIndex : public BaseCompartmentChange {
  
 public:
  
  RemovalIndex(std::vector<double> &paraValue, 
							 std::vector< std::vector<size_t> > 
							 &indValue );
  
  int flag(Tissue *T,size_t i,
					 DataMatrix &cellData,
					 DataMatrix &wallData,
					 DataMatrix &vertexData,
					 DataMatrix &cellDerivs,
					 DataMatrix &wallDerivs,
					 DataMatrix &vertexDerivs );
  void update(Tissue* T,size_t i,
							DataMatrix &cellData,
							DataMatrix &wallData,
							DataMatrix &vertexData,
							DataMatrix &cellDerivs,
							DataMatrix &wallDerivs,
							DataMatrix &vertexDerivs );  
};

//!Removes a cell when position outside a radius from origo
class RemovalOutsideRadius : public BaseCompartmentChange {
 public:
  
  RemovalOutsideRadius(std::vector<double> &paraValue, 
											 std::vector< std::vector<size_t> > 
											 &indValue );
  
  int flag(Tissue *T,size_t i,
					 DataMatrix &cellData,
					 DataMatrix &wallData,
					 DataMatrix &vertexData,
					 DataMatrix &cellDerivs,
					 DataMatrix &wallDerivs,
					 DataMatrix &vertexDerivs );
  void update(Tissue* T,size_t i,
							DataMatrix &cellData,
							DataMatrix &wallData,
							DataMatrix &vertexData,
							DataMatrix &cellDerivs,
							DataMatrix &wallDerivs,
							DataMatrix &vertexDerivs );  
};

//!Removes a cell when position outside a radius from origo
class RemovalOutsideRadiusEpidermis : public BaseCompartmentChange {
  
 public:
  
  RemovalOutsideRadiusEpidermis(std::vector<double> &paraValue, 
																std::vector< std::vector<size_t> > 
																&indValue );
  
  int flag(Tissue *T,size_t i,
					 DataMatrix &cellData,
					 DataMatrix &wallData,
					 DataMatrix &vertexData,
					 DataMatrix &cellDerivs,
					 DataMatrix &wallDerivs,
					 DataMatrix &vertexDerivs );
  void update(Tissue* T,size_t i,
							DataMatrix &cellData,
							DataMatrix &wallData,
							DataMatrix &vertexData,
							DataMatrix &cellDerivs,
							DataMatrix &wallDerivs,
							DataMatrix &vertexDerivs );  
};

//!Removes a cell when position outside a distance from max
class RemovalOutsideMaxDistanceEpidermis : public BaseCompartmentChange {
  
 public:
  
  RemovalOutsideMaxDistanceEpidermis(std::vector<double> &paraValue, 
																		 std::vector< std::vector<size_t> > 
																		 &indValue );
  
  int flag(Tissue *T,size_t i,
					 DataMatrix &cellData,
					 DataMatrix &wallData,
					 DataMatrix &vertexData,
					 DataMatrix &cellDerivs,
					 DataMatrix &wallDerivs,
					 DataMatrix &vertexDerivs );
  void update(Tissue* T,size_t i,
							DataMatrix &cellData,
							DataMatrix &wallData,
							DataMatrix &vertexData,
							DataMatrix &cellDerivs,
							DataMatrix &wallDerivs,
							DataMatrix &vertexDerivs );  

 private:
	double max_;
};

//!Removes a cell when position outside a threshold value
class RemovalOutsidePosition : public BaseCompartmentChange {
  
public:
  
  RemovalOutsidePosition(std::vector<double> &paraValue, 
												 std::vector< std::vector<size_t> > 
												 &indValue );
  
  int flag(Tissue *T,size_t i,
					 DataMatrix &cellData,
					 DataMatrix &wallData,
					 DataMatrix &vertexData,
					 DataMatrix &cellDerivs,
					 DataMatrix &wallDerivs,
					 DataMatrix &vertexDerivs );
  void update(Tissue* T,size_t i,
							DataMatrix &cellData,
							DataMatrix &wallData,
							DataMatrix &vertexData,
							DataMatrix &cellDerivs,
							DataMatrix &wallDerivs,
							DataMatrix &vertexDerivs );  
};

//!Removes a cell when position outside a radius from origo (Mk2: Only removes cell if all vertices are outside the radius)
class RemovalOutsideRadiusEpidermisMk2 : public BaseCompartmentChange
{
public:
	RemovalOutsideRadiusEpidermisMk2(std::vector<double> &paraValue, std::vector< std::vector<size_t> > &indValue);
  
	int flag(Tissue *T, size_t i,
		DataMatrix &cellData,
		DataMatrix &wallData,
		DataMatrix &vertexData,
		DataMatrix &cellDerivs,
		DataMatrix &wallDerivs,
		DataMatrix &vertexDerivs);
	
	void update(Tissue* T, size_t i,
		DataMatrix &cellData,
		DataMatrix &wallData,
		DataMatrix &vertexData,
		DataMatrix &cellDerivs,
		DataMatrix &wallDerivs,
		DataMatrix &vertexDerivs);  
};

class RemovalWholeCellOutsideRadiusEpidermis : public BaseCompartmentChange
{
public:
	RemovalWholeCellOutsideRadiusEpidermis(std::vector<double> &paraValue, std::vector< std::vector<size_t> > &indValue);
  
	int flag(Tissue *T, size_t i, DataMatrix &cellData,
		DataMatrix &wallData,
		DataMatrix &vertexData,
		DataMatrix &cellDerivs,
		DataMatrix &wallDerivs,
		DataMatrix &vertexDerivs);

	void update(Tissue* T, size_t i, DataMatrix &cellData,
		DataMatrix &wallData,
		DataMatrix &vertexData,
		DataMatrix &cellDerivs,
		DataMatrix &wallDerivs,
		DataMatrix &vertexDerivs);

private:
	bool checkIfCellIsOutside(Cell &cell, DataMatrix &vertexData, const double radius) const;
};

class RemovalConcaveCellsAtEpidermis : public BaseCompartmentChange
{
public:
	RemovalConcaveCellsAtEpidermis(std::vector<double> &paraValue, std::vector< std::vector<size_t> > &indValue);
	
	int flag(Tissue *T, size_t i, DataMatrix &cellData,
		DataMatrix &wallData,
		DataMatrix &vertexData,
		DataMatrix &cellDerivs,
		DataMatrix &wallDerivs,
		DataMatrix &vertexDerivs);
	
	void update(Tissue* T, size_t i, DataMatrix &cellData,
		DataMatrix &wallData,
		DataMatrix &vertexData,
		DataMatrix &cellDerivs,
		DataMatrix &wallDerivs,
		DataMatrix &vertexDerivs);
};

class RemoveIsolatedCells : public BaseCompartmentChange
{
public:
	RemoveIsolatedCells(std::vector<double> &paraValue, std::vector< std::vector<size_t> > &indValue);
	
	int flag(Tissue *T, size_t i, DataMatrix &cellData,
		DataMatrix &wallData,
		DataMatrix &vertexData,
		DataMatrix &cellDerivs,
		DataMatrix &wallDerivs,
		DataMatrix &vertexDerivs);
	
	void update(Tissue* T, size_t i, DataMatrix &cellData,
		DataMatrix &wallData,
		DataMatrix &vertexData,
		DataMatrix &cellDerivs,
		DataMatrix &wallDerivs,
		DataMatrix &vertexDerivs);
};

class RemoveFoldedCells : public BaseCompartmentChange
{
public:
	RemoveFoldedCells(std::vector<double> &paraValue, std::vector< std::vector<size_t> > &indValue);
	
	int flag(Tissue *T, size_t i, DataMatrix &cellData,
		DataMatrix &wallData,
		DataMatrix &vertexData,
		DataMatrix &cellDerivs,
		DataMatrix &wallDerivs,
		DataMatrix &vertexDerivs);
	
	void update(Tissue* T, size_t i, DataMatrix &cellData,
		DataMatrix &wallData,
		DataMatrix &vertexData,
		DataMatrix &cellDerivs,
		DataMatrix &wallDerivs,
		DataMatrix &vertexDerivs);
};

//!Remove a sphere of cells around a position from origo
class RemoveRegionOutsideRadius2D : public BaseCompartmentChange {
 public:
  
  RemoveRegionOutsideRadius2D(std::vector<double> &paraValue, 
											 std::vector< std::vector<size_t> > 
											 &indValue );
  
  int flag(Tissue *T,size_t i,
					 DataMatrix &cellData,
					 DataMatrix &wallData,
					 DataMatrix &vertexData,
					 DataMatrix &cellDerivs,
					 DataMatrix &wallDerivs,
					 DataMatrix &vertexDerivs );
  void update(Tissue* T,size_t i,
							DataMatrix &cellData,
							DataMatrix &wallData,
							DataMatrix &vertexData,
							DataMatrix &cellDerivs,
							DataMatrix &wallDerivs,
							DataMatrix &vertexDerivs );  
};

#endif
