# Supplementary material for: Fluctuations of the transcription factor ATML1 generate the pattern of giant cells in the Arabidopsis sepal
Source: eLife. 2017 Feb 1;6:e19131. doi: 10.7554/eLife.19131 (PMC5333958; doi:10.7554/eLife.19131)
Supplement: Source code 2. — Scripts for the analysis and representation of the simulation results are also provided. See readme files within the different folders for further information. DOI: http://dx.doi.org/10.7554/eLife.19131.048 [file elife-19131-code2.zip › Source_code_2/src/creation.cc]

//
// Filename     : creation.cc
// Description  : Classes describing molecular production/creation updates
// Author(s)    : Henrik Jonsson (henrik@thep.lu.se)
// Created      : January 2011
// Revision     : $Id:$
//
#include"tissue.h"
#include"baseReaction.h"
#include"creation.h"
#include<cmath>

CreationZero::
CreationZero(std::vector<double> &paraValue, 
	     std::vector< std::vector<size_t> > 
	     &indValue ) 
{  
  // Do some checks on the parameters and variable indeces
  //
  if( paraValue.size()!=1 ) {
    std::cerr << "CreationZero::"
	      << "CreationZero() "
	      << "Uses one parameter k_c (constant production rate)." << std::endl;
    exit(0);
  }
  if( indValue.size() != 1 || indValue[0].size() != 1 ) {
    std::cerr << "CreationZero::"
	      << "CreationZero() "
	      << "Index for variable to be updated given." << std::endl;
    exit(0);
  }
  //Set the variable values
  //
  setId("CreationZero");
  setParameter(paraValue);  
  setVariableIndex(indValue);
  
  //Set the parameter identities
  //
  std::vector<std::string> tmp( numParameter() );
  tmp[0] = "k_c";
  setParameterId( tmp );
}

void CreationZero::
derivs(Tissue &T,
       DataMatrix &cellData,
       DataMatrix &wallData,
       DataMatrix &vertexData,
       DataMatrix &cellDerivs,
       DataMatrix &wallDerivs,
       DataMatrix &vertexDerivs ) 
{  
  //Do the update for each cell
  size_t numCells = T.numCell();

  size_t cIndex = variableIndex(0,0);
  double k_c = parameter(0);
  //For each cell
  for (size_t cellI = 0; cellI < numCells; ++cellI) {      
    cellDerivs[cellI][cIndex] += k_c;
  }
}

void CreationZero::
derivsWithAbs(Tissue &T,
	      DataMatrix &cellData,
	      DataMatrix &wallData,
	      DataMatrix &vertexData,
	      DataMatrix &cellDerivs,
	      DataMatrix &wallDerivs,
	      DataMatrix &vertexDerivs,
	      DataMatrix &sdydtCell,
	      DataMatrix &sdydtWall,
	      DataMatrix &sdydtVertex ) 
{
  //Do the update for each cell
  size_t numCells = T.numCell();
  
  size_t cIndex = variableIndex(0,0);
  double k_c = parameter(0);
  //For each cell
  for (size_t cellI = 0; cellI < numCells; ++cellI) {      
    cellDerivs[cellI][cIndex] += k_c;
    sdydtCell[cellI][cIndex] += k_c;
  }
}

CreationOne::
CreationOne(std::vector<double> &paraValue, 
	     std::vector< std::vector<size_t> > 
	     &indValue ) 
{  
  // Do some checks on the parameters and variable indeces
  //
  if( paraValue.size()!=1 ) {
    std::cerr << "CreationOne::"
	      << "CreationOne() "
	      << "Uses one parameter k_c (linear production rate)." << std::endl;
    exit(0);
  }
  if( indValue.size() != 2 || indValue[0].size() != 1 || indValue[1].size() != 1 ) {
    std::cerr << "CreationOne::"
	      << "CreationOne() "
	      << "Index for variable to be updated given in first row and "
	      << "index for production-dependent variable in 2nd." << std::endl;
    exit(0);
  }
  //Set the variable values
  //
  setId("CreationOne");
  setParameter(paraValue);  
  setVariableIndex(indValue);
  
  //Set the parameter identities
  //
  std::vector<std::string> tmp( numParameter() );
  tmp[0] = "k_c";
  setParameterId( tmp );
}

void CreationOne::
derivs(Tissue &T,
       DataMatrix &cellData,
       DataMatrix &wallData,
       DataMatrix &vertexData,
       DataMatrix &cellDerivs,
       DataMatrix &wallDerivs,
       DataMatrix &vertexDerivs ) {
  
  //Do the update for each cell
  size_t numCells = T.numCell();

  size_t cIndex = variableIndex(0,0);
  size_t xIndex = variableIndex(1,0);
  double k_c = parameter(0);
  //For each cell
  for (size_t cellI = 0; cellI < numCells; ++cellI) {      
    cellDerivs[cellI][cIndex] += k_c * cellData[cellI][xIndex];
  }
}

void CreationOne::
derivsWithAbs(Tissue &T,
	      DataMatrix &cellData,
	      DataMatrix &wallData,
	      DataMatrix &vertexData,
	      DataMatrix &cellDerivs,
	      DataMatrix &wallDerivs,
	      DataMatrix &vertexDerivs,
	      DataMatrix &sdydtCell,
	      DataMatrix &sdydtWall,
	      DataMatrix &sdydtVertex ) 
{
  //Do the update for each cell
  size_t numCells = T.numCell();
  
  size_t cIndex = variableIndex(0,0);
  size_t xIndex = variableIndex(1,0);
  double k_c = parameter(0);
  //For each cell
  for (size_t cellI = 0; cellI < numCells; ++cellI) {      
    double value = k_c * cellData[cellI][xIndex];
    cellDerivs[cellI][cIndex] += value;
    sdydtCell[cellI][cIndex] += value;    
  }
}

  
CreationTwo::
CreationTwo(std::vector<double> &paraValue, 
	     std::vector< std::vector<size_t> > 
	     &indValue ) 
{  
  // Do some checks on the parameters and variable indeces
  //
  if( paraValue.size()!=1 ) {
    std::cerr << "CreationTwo::"
	      << "CreationTwo() "
	      << "Uses one parameter k_c (linear production rate)." << std::endl;
    exit(0);
  }
  if( indValue.size() != 2 || indValue[0].size() != 1 || indValue[1].size() != 2 ) {
    std::cerr << "CreationOne::"
	      << "CreationOne() "
	      << "One index for variable to be updated given in first row and "
	      << "Two indices for production-dependent variables in 2nd." << std::endl;
    exit(0);
  }
  //Set the variable values
  //
  setId("CreationTwo");
  setParameter(paraValue);  
  setVariableIndex(indValue);
  
  //Set the parameter identities
  //
  std::vector<std::string> tmp( numParameter() );
  tmp[0] = "k_c";
  setParameterId( tmp );
}

void CreationTwo::
derivs(Tissue &T,
       DataMatrix &cellData,
       DataMatrix &wallData,
       DataMatrix &vertexData,
       DataMatrix &cellDerivs,
       DataMatrix &wallDerivs,
       DataMatrix &vertexDerivs ) {
  
  //Do the update for each cell
  size_t numCells = T.numCell();

  size_t cIndex = variableIndex(0,0);
  size_t xIndex = variableIndex(1,0);
  size_t yIndex = variableIndex(1,1);
  double k_c = parameter(0);
  //For each cell
  for (size_t cellI = 0; cellI < numCells; ++cellI) {      
    cellDerivs[cellI][cIndex] += k_c * cellData[cellI][xIndex] * cellData[cellI][yIndex];
  }
}


CreationSpatialSphere::
CreationSpatialSphere(std::vector<double> &paraValue, 
	     std::vector< std::vector<size_t> > 
	     &indValue ) 
{  

  // Do some checks on the parameters and variable indeces
  if( paraValue.size()!=4 ) {
    std::cerr << "CreationSpatialSphere::CreationSpatialSphere() "
	      << "Uses four parameters V_max R(K_Hill) n_Hill and R_sign\n";
    exit(0);
  }
  if( indValue.size() != 1 || indValue[0].size() != 1 ) {
    std::cerr << "CreationSpatialSphere::"
	      << "CreationSpatialSphere() "
	      << "Index for variable to be updated given." << std::endl;
    exit(0);
  }
  // Sign should be -/+1
  if( paraValue[3] != -1 && paraValue[3] != 1 ) {
    std::cerr << "CreationSpatialSphere::CreationSpatialSphere() "
	      << "R_sign should be +/-1 to set production inside/outside R"
	      << std::endl;
    exit(0);
  }
	
  // Set the variable values
  setId("creationSpatialSphere");
  setParameter(paraValue);  
  setVariableIndex(indValue);
  
  // Set the parameter identities
  std::vector<std::string> tmp( numParameter() );
  tmp.resize( numParameter() );
  tmp[0] = "V_max";
  tmp[1] = "R (K_Hill)";
  tmp[2] = "n_Hill";
  tmp[3] = "R_sign";  
  setParameterId( tmp );
}

void CreationSpatialSphere::
derivs(Tissue &T,
       DataMatrix &cellData,
       DataMatrix &wallData,
       DataMatrix &vertexData,
       DataMatrix &cellDerivs,
       DataMatrix &wallDerivs,
       DataMatrix &vertexDerivs ) 
{  
  //Do the update for each cell
  size_t numCells = T.numCell();

  size_t cIndex = variableIndex(0,0);
  double powK_ = std::pow(parameter(1),parameter(2));
  //For each cell
  for (size_t cellI = 0; cellI < numCells; ++cellI) {

    //Calculate cell center from vertices positions
    std::vector<double> cellCenter;
    cellCenter = T.cell(cellI).positionFromVertex(vertexData);
    assert( cellCenter.size() == vertexData[0].size() );
    double r=0.0;
    for( size_t d=0 ; d<cellCenter.size() ; ++d )
      r += cellCenter[d]*cellCenter[d];
    r = std::sqrt(r);

    double powR = std::pow(r,parameter(2));
	
    if (parameter(3)>0.0)
      cellDerivs[cellI][cIndex] += parameter(0)*powR/(powK_+powR);
    else
      cellDerivs[cellI][cIndex] += parameter(0)*powK_/(powK_+powR);


  }
}

CreationSpatialRing::
CreationSpatialRing(std::vector<double> &paraValue, 
	     std::vector< std::vector<size_t> > 
	     &indValue ) 
{  

  // Do some checks on the parameters and variable indeces
  if( paraValue.size()!=5 ) {
    std::cerr << "CreationSpatialRing::CreationSpatialRing() "
	      << "Uses five parameters V_max R(K_Hill) r_ring n_Hill and R_sign\n";
    exit(0);
  }
  if( indValue.size() != 1 || indValue[0].size() != 1 ) {
    std::cerr << "CreationSpatialRing::"
	      << "CreationSpatialRing() "
	      << "Index for variable to be updated given." << std::endl;
    exit(0);
  }
  // Sign should be -/+1
  if( paraValue[4] != -1 && paraValue[4] != 1 ) {
    std::cerr << "CreationSpatialRing::CreationSpatialRing() "
	      << "R_sign should be +/-1 to set production inside/outside R"
	      << std::endl;
    exit(0);
  }
	
  // Set the variable values
  setId("creationSpatialRing");
  setParameter(paraValue);  
  setVariableIndex(indValue);
  
  // Set the parameter identities
  std::vector<std::string> tmp( numParameter() );
  tmp.resize( numParameter() );
  tmp[0] = "V_max";
  tmp[1] = "R (K_Hill)";
  tmp[2] = "r_ring";
  tmp[3] = "n_Hill";
  tmp[4] = "R_sign";  
  setParameterId( tmp );
}

void CreationSpatialRing::
derivs(Tissue &T,
       DataMatrix &cellData,
       DataMatrix &wallData,
       DataMatrix &vertexData,
       DataMatrix &cellDerivs,
       DataMatrix &wallDerivs,
       DataMatrix &vertexDerivs ) 
{  
  //Do the update for each cell
  size_t numCells = T.numCell();

  size_t cIndex = variableIndex(0,0);
  double powK_ = std::pow(parameter(1),parameter(3));
  //For each cell
  for (size_t cellI = 0; cellI < numCells; ++cellI) {

    //Calculate cell center from vertices positions
    std::vector<double> cellCenter;
    cellCenter = T.cell(cellI).positionFromVertex(vertexData);
    assert( cellCenter.size() == vertexData[0].size() );
    double r=0.0;
    for( size_t d=0 ; d<cellCenter.size() ; ++d )
      r += cellCenter[d]*cellCenter[d];
    r = std::sqrt(r);

    r = std::sqrt( (r - parameter(2)) * (r - parameter(2))  ); // we want the distance to the ring

    double powR = std::pow(r,parameter(3));
	
    if (parameter(4)>0.0)
      cellDerivs[cellI][cIndex] += parameter(0)*powR/(powK_+powR);
    else
      cellDerivs[cellI][cIndex] += parameter(0)*powK_/(powK_+powR);


  }
}

CreationSpatialCoordinate::
CreationSpatialCoordinate(std::vector<double> &paraValue, 
	     std::vector< std::vector<size_t> > 
	     &indValue ) 
{  

  // Do some checks on the parameters and variable indeces
  if( paraValue.size()!=4 ) {
    std::cerr << "CreationSpatialCoordinate::CreationSpatialCoordinate() "
	      << "Uses four parameters V_max X(K_Hill) n_Hill and X_sign\n";
    exit(0);
  }
  if( indValue.size() != 2 || indValue[0].size() != 1 || indValue[1].size() != 1 ) {
    std::cerr << "CreationSpatialCoordinate::"
	      << "CreationSpatialCoordinate() "
	      << "Two levels of indices used: index for variable to be updated given as first index, index for the spatial coordinate to use given as the second index" << std::endl;
    exit(0);
  }
  // Sign should be -/+1
  if( paraValue[3] != -1 && paraValue[3] != 1 ) {
    std::cerr << "CreationSpatialCoordinate::CreationSpatialCoordinate() "
	      << "X_sign should be +/-1 to set production inside/outside X"
	      << std::endl;
    exit(0);
  }
	
  // Set the variable values
  setId("creationSpatialCoordinate");
  setParameter(paraValue);  
  setVariableIndex(indValue);
  
  // Set the parameter identities
  std::vector<std::string> tmp( numParameter() );
  tmp.resize( numParameter() );
  tmp[0] = "V_max";
  tmp[1] = "X (K_Hill)";
  tmp[2] = "n_Hill";
  tmp[3] = "X_sign";  
  setParameterId( tmp );
}

void CreationSpatialCoordinate::
derivs(Tissue &T,
       DataMatrix &cellData,
       DataMatrix &wallData,
       DataMatrix &vertexData,
       DataMatrix &cellDerivs,
       DataMatrix &wallDerivs,
       DataMatrix &vertexDerivs ) 
{  
  //Do the update for each cell
  size_t numCells = T.numCell();

  size_t cIndex = variableIndex(0,0);
  size_t xIndex = variableIndex(1,0);
  double powK_ = std::pow(parameter(1),parameter(2));
  //For each cell
  for (size_t cellI = 0; cellI < numCells; ++cellI) {

    //Calculate cell center from vertices positions
    std::vector<double> cellCenter;
    cellCenter = T.cell(cellI).positionFromVertex(vertexData);
    assert( cellCenter.size() == vertexData[0].size() );

    double powX = std::pow(cellCenter[xIndex],parameter(2));
	
    if (parameter(3)>0.0)
      cellDerivs[cellI][cIndex] += parameter(0)*powX/(powK_+powX);
    else
      cellDerivs[cellI][cIndex] += parameter(0)*powK_/(powK_+powX);


  }
}

CreationSpatialPlane::
CreationSpatialPlane(std::vector<double> &paraValue, 
	     std::vector< std::vector<size_t> > 
	     &indValue ) 
{  

  // Do some checks on the parameters and variable indeces
  if( paraValue.size()!=3 ) {
    std::cerr << "CreationSpatialPlane::CreationSpatialPlane() "
	      << "Uses four parameters V_max X(K_Hill) and X_sign\n";
    exit(0);
  }
  if( indValue.size() != 2 || indValue[0].size() != 1 || indValue[1].size() != 1 ) {
    std::cerr << "CreationSpatialPlane::"
	      << "CreationSpatialPlane() "
	      << "Two levels of indices used: index for variable to be updated given as first index, index for the spatial coordinate to use given as the second index" << std::endl;
    exit(0);
  }
  // Sign should be -/+1
  if( paraValue[2] != -1 && paraValue[2] != 1 ) {
    std::cerr << "CreationSpatialCoordinate::CreationSpatialCoordinate() "
	      << "X_sign should be +/-1 to set production inside/outside X"
	      << std::endl;
    exit(0);
  }
	
  // Set the variable values
  setId("creationSpatialCoordinate");
  setParameter(paraValue);  
  setVariableIndex(indValue);
  
  // Set the parameter identities
  std::vector<std::string> tmp( numParameter() );
  tmp.resize( numParameter() );
  tmp[0] = "V_max";
  tmp[1] = "X (K_Hill)";
  tmp[2] = "n_Hill";
  setParameterId( tmp );
}

void CreationSpatialPlane::
derivs(Tissue &T,
       DataMatrix &cellData,
       DataMatrix &wallData,
       DataMatrix &vertexData,
       DataMatrix &cellDerivs,
       DataMatrix &wallDerivs,
       DataMatrix &vertexDerivs ) 
{  
  //Do the update for each cell
  size_t numCells = T.numCell();

  size_t cIndex = variableIndex(0,0);
  size_t xIndex = variableIndex(1,0);

  double X = parameter(1);
  //For each cell
  for (size_t cellI = 0; cellI < numCells; ++cellI) {

    //Calculate cell center from vertices positions
    std::vector<double> cellCenter;
    cellCenter = T.cell(cellI).positionFromVertex(vertexData);
    assert( cellCenter.size() == vertexData[0].size() );
	

    double x_coord = cellCenter[xIndex];
    
    double deriv_add=0;

    if (parameter(2)<0.0)
      deriv_add = ((x_coord <= X) ? parameter(0) : 0);
    else
      deriv_add = ((x_coord >= X) ? parameter(0) : 0);

    cellDerivs[cellI][cIndex] += deriv_add;


  }
}


CreationFromList::
CreationFromList(std::vector<double> &paraValue, 
	     std::vector< std::vector<size_t> > 
	     &indValue ) 
{  

  // Do some checks on the parameters and variable indeces
  if( paraValue.size()!=1 ) {
    std::cerr << "CreationFromList::CreationFromList() "
	      << "Uses one parameter k_c, the constant production rate"
              <<std::endl;
    exit(0);
  }
  if( indValue.size() != 2 || indValue[0].size() != 1 || indValue[1].size() < 1 ) {
    std::cerr << "CreationFromList::"
	      << "CreationFromList() "
	      << "Two levels of indices used: index for variable to be updated given "
              << "as first index, a list of cell indices given in the second level" 
              << std::endl;
    exit(0);
  }
  
	
  // Set the variable values
  setId("creationFromList");
  setParameter(paraValue);  
  setVariableIndex(indValue);
  
  // Set the parameter identities
  std::vector<std::string> tmp( numParameter() );
  tmp[0] = "k_c";
  setParameterId(tmp);

  proCells=indValue[1].size();
}

void CreationFromList::
derivs(Tissue &T,
       DataMatrix &cellData,
       DataMatrix &wallData,
       DataMatrix &vertexData,
       DataMatrix &cellDerivs,
       DataMatrix &wallDerivs,
       DataMatrix &vertexDerivs ) 
{  
  //Do the update for each cell
  size_t numCells = T.numCell();

  size_t cIndex = variableIndex(0,0);
  
  
  //For the cells in the list
  for (size_t cellI = 0; cellI < proCells; ++cellI) {
   
    cellDerivs[variableIndex(1,cellI)][cIndex] += parameter(0);
    
  }
}


CreationOneGeometric::
CreationOneGeometric(std::vector<double> &paraValue, 
	     std::vector< std::vector<size_t> > 
	     &indValue ) 
{  
  // Do some checks on the parameters and variable indeces
  //
  if( paraValue.size()!=1 ) {
    std::cerr << "CreationOneGeometric::"
	      << "CreationOneGeometric() "
	      << "Uses one parameter k_c (linear production rate)." << std::endl;
    exit(0);
  }
  if( indValue.size() != 2 || indValue[0].size() != 1 || indValue[1].size() != 1 ) {
    std::cerr << "CreationOneGeometric::"
	      << "CreationOneGeometric() "
	      << "Index for variable to be updated given in first row and "
	      << "index for production-dependent variable in 2nd." << std::endl;
    exit(0);
  }
  //Set the variable values
  //
  setId("CreationOneGeometric");
  setParameter(paraValue);  
  setVariableIndex(indValue);
  
  //Set the parameter identities
  //
  std::vector<std::string> tmp( numParameter() );
  tmp[0] = "k_c";
  setParameterId( tmp );
}

void CreationOneGeometric::
derivs(Tissue &T,
       DataMatrix &cellData,
       DataMatrix &wallData,
       DataMatrix &vertexData,
       DataMatrix &cellDerivs,
       DataMatrix &wallDerivs,
       DataMatrix &vertexDerivs ) {
  
  //Do the update for each cell
  size_t numCells = T.numCell();

  size_t cIndex = variableIndex(0,0);
  size_t xIndex = variableIndex(1,0);
  double k_c = parameter(0);
  //For each cell
  for (size_t cellI = 0; cellI < numCells; ++cellI) {      
     double cellVolume = T.cell(cellI).calculateVolume(vertexData);	
    cellDerivs[cellI][cIndex] += cellVolume*k_c*cellData[cellI][xIndex];
  }
}


CreationSinus::CreationSinus(std::vector<double> &paraValue, 
                             std::vector< std::vector<size_t> > 
                             &indValue ) 
{  
  // Do some checks on the parameters and variable indeces
  if( paraValue.size()!=3 ) {
    std::cerr << "CreationSinus::CreationSinus() "
              << "Uses three parameters amplitude, period, and phase." << std::endl;
    exit(0);
  }


  if( indValue.size() != 1 || indValue[0].size() != 1 ) {
    std::cerr << "CreationSinus::"
        << "CreationSinus() "
        << "Index for variable to be updated given." << std::endl;
    exit(0);
  }

  // Set the variable values
  setId("creationSinus");
  setParameter(paraValue);  
  setVariableIndex(indValue);
  
  // Set the parameter identities
  std::vector<std::string> tmp( numParameter() );
  tmp.resize( numParameter() );
  tmp[0] = "amplitude";
  tmp[1] = "frequency";
  tmp[2] = "phase";

}

void CreationSinus::
derivs(Tissue &T,
       DataMatrix &cellData,
       DataMatrix &wallData,
       DataMatrix &vertexData,
       DataMatrix &cellDerivs,
       DataMatrix &wallDerivs,
       DataMatrix &vertexDerivs ) 
{  
  

  //Do the update for each cell
  size_t numCells = T.numCell();

  size_t cIndex = variableIndex(0,0);

  //For each cell
  for (size_t cellI = 0; cellI < numCells; ++cellI) {      
    cellDerivs[cellI][cIndex] += parameter(0)*
    ( 1.0 + std::sin(6.28*(time_/parameter(1) + parameter(2) ) ) );};
     
}


void CreationSinus::
derivsWithAbs(Tissue &T,
        DataMatrix &cellData,
        DataMatrix &wallData,
        DataMatrix &vertexData,
        DataMatrix &cellDerivs,
        DataMatrix &wallDerivs,
        DataMatrix &vertexDerivs,
        DataMatrix &sdydtCell,
        DataMatrix &sdydtWall,
        DataMatrix &sdydtVertex ) 
{
  //Do the update for each cell
  size_t numCells = T.numCell();
  
  size_t cIndex = variableIndex(0,0);
  double k_c = parameter(0);
  //For each cell
  for (size_t cellI = 0; cellI < numCells; ++cellI) {  
      double value = parameter(0)*
    ( 1.0 + std::sin(6.28*(time_/parameter(1) + parameter(2) ) ) );
    
    cellDerivs[cellI][cIndex]  += value;
    sdydtCell[cellI][cIndex]  += value;
  }
}


void CreationSinus::
update(Tissue &T,
        DataMatrix &cellData,
        DataMatrix &walldata,
        DataMatrix &vertexData,
        double h) 
{
  time_+=h;
}

void CreationSinus::
initiate(Tissue &T,
          DataMatrix &cellData,
          DataMatrix &walldata,
          DataMatrix &vertexData,
          DataMatrix &cellderivs, 
          DataMatrix &wallderivs,
          DataMatrix &vertexDerivs)
{
  time_=0;
}
