# Supplementary material for: Fluctuations of the transcription factor ATML1 generate the pattern of giant cells in the Arabidopsis sepal
Source: eLife. 2017 Feb 1;6:e19131. doi: 10.7554/eLife.19131 (PMC5333958; doi:10.7554/eLife.19131)
Supplement: Source code 2. — Scripts for the analysis and representation of the simulation results are also provided. See readme files within the different folders for further information. DOI: http://dx.doi.org/10.7554/eLife.19131.048 [file elife-19131-code2.zip › Source_code_2/src/mechanicalSpring.cc]

//
// Filename     : mechanicalSpring.cc
// Description  : Classes describing updates due to mechanical spring interactions
// Author(s)    : Henrik Jonsson (henrik@thep.lu.se)
// Created      : September 2007
// Revision     : $Id:$
//
#include <utility>
#include <vector>
#include <algorithm>
#include "baseReaction.h"
#include "mechanicalSpring.h"
#include "tissue.h"

VertexFromWallSpring::
VertexFromWallSpring(std::vector<double> &paraValue, 
		     std::vector< std::vector<size_t> > 
		     &indValue ) 
{  
  // Do some checks on the parameters and variable indeces
  if( paraValue.size()!=2 && paraValue.size()!=3  && paraValue.size()!=4 ) {
    std::cerr << "VertexFromWallSpring::"
	      << "VertexFromWallSpring() "
	      << "Uses two parameters K_force frac_adhesion.\n"
	      << "or \n"
	      << "Uses three parameters K_force1,frac_adhesion, K_force2."
              << "The fourth parameter(optional) is used as a flag for double resting length(1). "
              <<std::endl;
    exit(0);
  }
  
  if( (indValue.size() !=1  &&  indValue.size() !=2  && 
       (indValue.size()!=3 ||  indValue[2].size() != 1 ||( indValue[1].size() != 0  &&  indValue[1].size() != 1 )) 
       ) 
      || (indValue[0].size() != 1 && indValue[0].size() != 2))  {
    std::cerr << "VertexFromWallSpring::"
     	      << "VertexFromWallSpring() "
     	      << "Wall length index given in first level. "
     	      << "If two levels given, force save index given in second level. "
	      << "If three levels given (optional) force save index given in second level "
	      << "and wall_type_index given in third level. \n";
    exit(0);
  }
 
  // Set the variable values
  setId("VertexFromWallSpring");
  setParameter(paraValue);  
  setVariableIndex(indValue);
  
  // Set the parameter identities
  std::vector<std::string> tmp( numParameter() );
  if(numParameter()==2 ){
    tmp[0] = "K_force";
    tmp[1] = "frac_adh";
  }
  if(numParameter()==3 ){
    tmp[0] = "K_force1";
    tmp[1] = "frac_adh";
    tmp[2] = "K_force2";
  }
  if(numParameter()==4 ){
    tmp[0] = "K_force1";
    tmp[1] = "frac_adh";
    tmp[2] = "K_force2";
    tmp[3] = "DoubleLengthFlag";
  }

  setParameterId( tmp );

  if(paraValue.size()==4 && parameter(3)==1 && indValue[0].size() != 2) {
    std::cerr << "VertexFromWallSpring::"
	      << "VertexFromWallSpring() "
	      << "When double resting length is used cellvector size is needed. "
              << "The firt index at the fisrt level is wall length index  and "
              << "second index at the first level is cell vector size. "
              <<std::endl;
    exit(0);
  }
  
}
void VertexFromWallSpring::
initiate(Tissue &T,
         DataMatrix &cellData,
         DataMatrix &wallData,
         DataMatrix &vertexData,
         DataMatrix &cellDerivs,
         DataMatrix &wallDerivs,
         DataMatrix &vertexDerivs ){
  size_t wallLengthIndex = variableIndex(0,0);
  size_t numWalls = T.numWall();
  if(numParameter()==4 && parameter(3)==1){ // double resting length
    std::cerr<< "VertexFromWallSpring::"
             << "initiate()"
             << "When double resting length is applied this reaction uses "
             << "the second component of wallVector as resting length."
             << " It should exist and not used for anything else!!"
             << std::endl;
    for( size_t i=0 ; i<numWalls ; ++i ) 
      wallData[i][wallLengthIndex+1]=wallData[i][wallLengthIndex];
  }

}


void VertexFromWallSpring::
derivs(Tissue &T,
       DataMatrix &cellData,
       DataMatrix &wallData,
       DataMatrix &vertexData,
       DataMatrix &cellDerivs,
       DataMatrix &wallDerivs,
       DataMatrix &vertexDerivs ) {
  
  //Do the update for each wall
  size_t numWalls = T.numWall();
  size_t wallLengthIndex = variableIndex(0,0);
  size_t InternalCellIndex = variableIndex(0,1);
  
  // internal wall indices aorta templates
  // std::cerr<<".............begin................"<<std::endl;
  // for( size_t i=0 ; i<numWalls ; ++i ) {
  //   size_t v1 = T.wall(i).vertex1()->index();
  //   size_t v2 = T.wall(i).vertex2()->index();
  //   size_t dimension = vertexData[v1].size();
  //   assert( vertexData[v2].size()==dimension );
  //   double distance1=0.0;
  //   double distance2=0.0;
  //   for( size_t d=0 ; d<dimension ; d++ ){
  //     distance1 += vertexData[v1][d]*vertexData[v1][d];
  //     distance2 += vertexData[v2][d]*vertexData[v2][d];
  //   }
  //   if (distance1<.98 || distance2<.98) std::cerr<< i <<std::endl;
  // }

  // std::cerr<<".............end ................."<<std::endl;


  for( size_t i=0 ; i<numWalls ; ++i ) {
    size_t v1 = T.wall(i).vertex1()->index();
    size_t v2 = T.wall(i).vertex2()->index();
    size_t dimension = vertexData[v1].size();
    assert( vertexData[v2].size()==dimension );
    //Calculate shared factors
    double distance=0.0;
    for( size_t d=0 ; d<dimension ; d++ )
      distance += (vertexData[v1][d]-vertexData[v2][d])*
	(vertexData[v1][d]-vertexData[v2][d]);
    distance = std::sqrt(distance);
    double wallLength=wallData[i][wallLengthIndex];
    //double wl1,wl2;

    double coeff = parameter(0)*((1.0/wallLength)-(1.0/distance));
    
    if(numParameter()==4 && parameter(3)==1){ // double resting length

      wallLength=wallData[i][wallLengthIndex+1];

      // if(T.wall(i).cell1()==T.background()){
        
      //   size_t c2=T.wall(i).cell2() -> index();
      //   size_t c2i;
      //   for(size_t n=0;n<T.cell(c2).numWall();n++)
      //     if(T.cell(c2).wall(n) -> index() ==i)
      //       c2i=n;
      //   wl2=cellData[c2][InternalCellIndex+dimension+2*T.cell(c2).numWall()+c2i];
      //   wl1=wl2;
      // }
      // else if(T.wall(i).cell2()==T.background()){

      //   size_t c1=T.wall(i).cell1() -> index();
      //   size_t c1i,c2i;
      //   for(size_t n=0;n<T.cell(c1).numWall();n++)
      //     if(T.cell(c1).wall(n) -> index() ==i)
      //       c1i=n;
      //   wl1=cellData[c1][InternalCellIndex+dimension+2*T.cell(c1).numWall()+c1i];
      //   wl2=wl1;
      // }
      // else{

      // size_t c1=T.wall(i).cell1() -> index();
      // size_t c2=T.wall(i).cell2() -> index();
      
      // size_t c1i,c2i;
      // for(size_t n=0;n<T.cell(c1).numWall();n++)
      //   if(T.cell(c1).wall(n) -> index() ==i)
      //     c1i=n;
      // for(size_t n=0;n<T.cell(c2).numWall();n++)
      //   if(T.cell(c2).wall(n) -> index() ==i)
      //     c2i=n;
      
      // wl1=cellData[c1][InternalCellIndex+dimension+2*T.cell(c1).numWall()+c1i];
      // wl2=cellData[c2][InternalCellIndex+dimension+2*T.cell(c2).numWall()+c2i];
      // std::cerr<<wl1<<"     "<<wl2<<std::endl;
      // }
      // double coeff = 0.5*parameter(0)*
      //   ((1.0/(wallLength+wl1))-(1.0/distance)+
      //    (1.0/(wallLength+wl2))-(1.0/distance));
      double coeff = parameter(0)*((1.0/(wallLength))-(1.0/distance));
    }

    //double coeff = parameter(0)*(distance-wallLength)*(distance-wallLength)*(distance-wallLength)/(distance*wallLength);
    // Use different spring elasticity if wall type is provided in wall vector
    if(numParameter()==3 && wallData[i][variableIndex(2,0)] ==1 ){
      coeff = parameter(2)*((1.0/wallLength)-(1.0/distance));
    }
      
    if( distance <= 0.0 && wallLength <=0.0 ) {
      //std::cerr << i << " - " << wallLength << " " << distance << std::endl;
      coeff = 0.0;
    }
    if( distance>wallLength )
      coeff *=parameter(1);
    
    //Save force in wall variable if appropriate
    if( numVariableIndexLevel()==2 ||(numParameter()==3 && numVariableIndex(1)==1) ) 
        wallData[i][variableIndex(1,0)] = coeff*distance;
    
    //Update both vertices for each dimension
    for(size_t d=0 ; d<dimension ; d++ ) {
      double div = (vertexData[v1][d]-vertexData[v2][d])*coeff;
      vertexDerivs[v1][d] -= div;
      vertexDerivs[v2][d] += div;
    }
  }
}


void VertexFromWallSpring::
derivsWithAbs(Tissue &T,
        DataMatrix &cellData,
        DataMatrix &wallData,
        DataMatrix &vertexData,
        DataMatrix &cellDerivs,
        DataMatrix &wallDerivs,
        DataMatrix &vertexDerivs,
        DataMatrix &sdydtCell,
        DataMatrix &sdydtWall,
        DataMatrix &sdydtVertex ){
  
  //Do the update for each wall
  size_t numWalls = T.numWall();
  size_t wallLengthIndex = variableIndex(0,0);
  size_t InternalCellIndex = variableIndex(0,1);
  
  // internal wall indices aorta templates
  // std::cerr<<".............begin................"<<std::endl;
  // for( size_t i=0 ; i<numWalls ; ++i ) {
  //   size_t v1 = T.wall(i).vertex1()->index();
  //   size_t v2 = T.wall(i).vertex2()->index();
  //   size_t dimension = vertexData[v1].size();
  //   assert( vertexData[v2].size()==dimension );
  //   double distance1=0.0;
  //   double distance2=0.0;
  //   for( size_t d=0 ; d<dimension ; d++ ){
  //     distance1 += vertexData[v1][d]*vertexData[v1][d];
  //     distance2 += vertexData[v2][d]*vertexData[v2][d];
  //   }
  //   if (distance1<.98 || distance2<.98) std::cerr<< i <<std::endl;
  // }

  // std::cerr<<".............end ................."<<std::endl;


  for( size_t i=0 ; i<numWalls ; ++i ) {
    size_t v1 = T.wall(i).vertex1()->index();
    size_t v2 = T.wall(i).vertex2()->index();
    size_t dimension = vertexData[v1].size();
    assert( vertexData[v2].size()==dimension );
    //Calculate shared factors
    double distance=0.0;
    for( size_t d=0 ; d<dimension ; d++ )
      distance += (vertexData[v1][d]-vertexData[v2][d])*
  (vertexData[v1][d]-vertexData[v2][d]);
    distance = std::sqrt(distance);
    double wallLength=wallData[i][wallLengthIndex];
    //double wl1,wl2;

    double coeff = parameter(0)*((1.0/wallLength)-(1.0/distance));
    
    if(numParameter()==4 && parameter(3)==1){ // double resting length

      wallLength=wallData[i][wallLengthIndex+1];

      // if(T.wall(i).cell1()==T.background()){
        
      //   size_t c2=T.wall(i).cell2() -> index();
      //   size_t c2i;
      //   for(size_t n=0;n<T.cell(c2).numWall();n++)
      //     if(T.cell(c2).wall(n) -> index() ==i)
      //       c2i=n;
      //   wl2=cellData[c2][InternalCellIndex+dimension+2*T.cell(c2).numWall()+c2i];
      //   wl1=wl2;
      // }
      // else if(T.wall(i).cell2()==T.background()){

      //   size_t c1=T.wall(i).cell1() -> index();
      //   size_t c1i,c2i;
      //   for(size_t n=0;n<T.cell(c1).numWall();n++)
      //     if(T.cell(c1).wall(n) -> index() ==i)
      //       c1i=n;
      //   wl1=cellData[c1][InternalCellIndex+dimension+2*T.cell(c1).numWall()+c1i];
      //   wl2=wl1;
      // }
      // else{

      // size_t c1=T.wall(i).cell1() -> index();
      // size_t c2=T.wall(i).cell2() -> index();
      
      // size_t c1i,c2i;
      // for(size_t n=0;n<T.cell(c1).numWall();n++)
      //   if(T.cell(c1).wall(n) -> index() ==i)
      //     c1i=n;
      // for(size_t n=0;n<T.cell(c2).numWall();n++)
      //   if(T.cell(c2).wall(n) -> index() ==i)
      //     c2i=n;
      
      // wl1=cellData[c1][InternalCellIndex+dimension+2*T.cell(c1).numWall()+c1i];
      // wl2=cellData[c2][InternalCellIndex+dimension+2*T.cell(c2).numWall()+c2i];
      // std::cerr<<wl1<<"     "<<wl2<<std::endl;
      // }
      // double coeff = 0.5*parameter(0)*
      //   ((1.0/(wallLength+wl1))-(1.0/distance)+
      //    (1.0/(wallLength+wl2))-(1.0/distance));
      double coeff = parameter(0)*((1.0/(wallLength))-(1.0/distance));
    }

    //double coeff = parameter(0)*(distance-wallLength)*(distance-wallLength)*(distance-wallLength)/(distance*wallLength);
    // Use different spring elasticity if wall type is provided in wall vector
    if(numParameter()==3 && wallData[i][variableIndex(2,0)] ==1 ){
      coeff = parameter(2)*((1.0/wallLength)-(1.0/distance));
    }
      
    if( distance <= 0.0 && wallLength <=0.0 ) {
      //std::cerr << i << " - " << wallLength << " " << distance << std::endl;
      coeff = 0.0;
    }
    if( distance>wallLength )
      coeff *=parameter(1);
    
    //Save force in wall variable if appropriate
    if( numVariableIndexLevel()==2 ||(numParameter()==3 && numVariableIndex(1)==1) ) 
        wallData[i][variableIndex(1,0)] = coeff*distance;
    
    //Update both vertices for each dimension
    for(size_t d=0 ; d<dimension ; d++ ) {
      double div = (vertexData[v1][d]-vertexData[v2][d])*coeff;
      vertexDerivs[v1][d] -= div;
      vertexDerivs[v2][d] += div;
    }
  }
}


// mt new begin
VertexFromWallSpringMTnew::
VertexFromWallSpringMTnew(std::vector<double> &paraValue, 
		     std::vector< std::vector<size_t> > 
		     &indValue ) 
{  
  // Do some checks on the parameters and variable indeces
  if( paraValue.size()!=3  && paraValue.size()!=4 ) {
    std::cerr << "VertexFromWallSpringMTnew::"
	      << "VertexFromWallSpringMTnew() "
	      << "Uses three parameters K_matrix,frac_adhesion, K_fiber."
              << "The fourth(optional) parameter(optional) is used as a flag for double resting length(1). "
              <<std::endl;
    exit(0);
  }
  
  if( (indValue.size() !=2 ||  indValue[0].size() != 1||  indValue[1].size() != 1) &&  
      (indValue.size() !=3 ||  indValue[0].size() != 1 ||  indValue[1].size() != 1 ||  indValue[2].size() != 1)
      ){
    std::cerr << "VertexFromWallSpringMTnew::"
     	      << "VertexFromWallSpringMTnew() "
     	      << "Wall length index given in first level. "
              << "MT vector index given in second level. "
     	      << "If three levels given, force save index given in third level. "
	      << std::endl;
    exit(0);
  }
  
  // Set the variable values
  setId("VertexFromWallSpringMTnew");
  setParameter(paraValue);  
  setVariableIndex(indValue);
  
  // Set the parameter identities
  std::vector<std::string> tmp( numParameter() );
  
  if(numParameter()==3 ){
    tmp[0] = "K_matrix";
    tmp[1] = "frac_adh";
    tmp[2] = "K_fiber";
  }
  if(numParameter()==4 ){
    tmp[0] = "K_matrix";
    tmp[1] = "frac_adh";
    tmp[2] = "K_fiber";
    tmp[3] = "DoubleLengthFlag";
  }

  setParameterId( tmp );

  
}
void VertexFromWallSpringMTnew::
initiate(Tissue &T,
         DataMatrix &cellData,
         DataMatrix &wallData,
         DataMatrix &vertexData,
         DataMatrix &cellDerivs,
         DataMatrix &wallDerivs,
         DataMatrix &vertexDerivs ){
  size_t wallLengthIndex = variableIndex(0,0);
  size_t numWalls = T.numWall();
  if(numParameter()==4 && parameter(3)==1){ // double resting length
    std::cerr<< "VertexFromWallSpringMTnew::"
             << "initiate()"
             << "When double resting length is applied this reaction uses "
             << "the second component of wallVector as resting length."
             << " It should exist and not used for anything else!!"
             << std::endl;
    for( size_t i=0 ; i<numWalls ; ++i ) 
      wallData[i][wallLengthIndex+1]=wallData[i][wallLengthIndex];
  }

}


void VertexFromWallSpringMTnew::
derivs(Tissue &T,
       DataMatrix &cellData,
       DataMatrix &wallData,
       DataMatrix &vertexData,
       DataMatrix &cellDerivs,
       DataMatrix &wallDerivs,
       DataMatrix &vertexDerivs ) {
  
  //Do the update for each wall
  size_t numWalls = T.numWall();
  size_t wallLengthIndex = variableIndex(0,0);
  size_t MTIndex = variableIndex(1,0);
  
  //  size_t forceSaveIndex = variableIndex(2,0);  <<<<<<<<<<<<<<<<<<<< fix this

  for( size_t i=0 ; i<numWalls ; ++i ) {
    size_t v1 = T.wall(i).vertex1()->index();
    size_t v2 = T.wall(i).vertex2()->index();
    size_t c1,c2;

    if(T.wall(i).cell1()!=T.background())
      c1 = T.wall(i).cell1()->index();
    else
      c1 = T.wall(i).cell2()->index();
    if(T.wall(i).cell2()!=T.background())
      c2 = T.wall(i).cell2()->index();
    else
      c2 = T.wall(i).cell1()->index();

    size_t dimension = vertexData[v1].size();
    assert( vertexData[v2].size()==dimension );
    //Calculate shared factors
    std::vector<double> wallVector(3);

    double distance=0.0;
    for( size_t d=0 ; d<dimension ; d++ )
      wallVector[d] = vertexData[v1][d]-vertexData[v2][d];

    for( size_t d=0 ; d<dimension ; d++ )
      distance += (vertexData[v1][d]-vertexData[v2][d])*
	(vertexData[v1][d]-vertexData[v2][d]);
    distance = std::sqrt(distance);
    // normalizing wallvector
    if (distance!=0)
      for( size_t d=0 ; d<dimension ; d++ )
        wallVector[d] /=distance;
    else{
      std::cerr<<"VertexFromWallSpringMTnew::derivs: wrong wall length"<<std::endl;
      exit(0);
    }
    double cosTeta1=0, cosTeta2=0;
    for( size_t d=0 ; d<dimension ; d++ ){
      cosTeta1+=wallVector[d]*cellData[c1][MTIndex+d];
      cosTeta2+=wallVector[d]*cellData[c2][MTIndex+d];
    }
    cosTeta1=std::abs(cosTeta1);
    cosTeta2=std::abs(cosTeta2);
    double stiffness=parameter(0)+parameter(2)*0.5*(cosTeta1+cosTeta2);
    //std::cerr<<stiffness<<std::endl;
      double wallLength=wallData[i][wallLengthIndex];
    //double wl1,wl2;
    
    double coeff = stiffness*((1.0/wallLength)-(1.0/distance));
    
    if(numParameter()==4 && parameter(3)==1){ // double resting length

      wallLength=wallData[i][wallLengthIndex+1];

      double coeff = stiffness*((1.0/(wallLength))-(1.0/distance));
    }

      
      
    if( distance <= 0.0 && wallLength <=0.0 ) {
      //std::cerr << i << " - " << wallLength << " " << distance << std::endl;
      coeff = 0.0;
    }
    if( distance>wallLength )
      coeff *=parameter(1);
    
    //Save force in wall variable if appropriate
    if( numVariableIndexLevel()==3 ) 
        wallData[i][variableIndex(2,0)] = coeff*distance;
    
    //Update both vertices for each dimension
    for(size_t d=0 ; d<dimension ; d++ ) {
      double div = (vertexData[v1][d]-vertexData[v2][d])*coeff;
      vertexDerivs[v1][d] -= div;
      vertexDerivs[v2][d] += div;
    }
  }

}
// mt new end


VertexFromWallBoundarySpring::
VertexFromWallBoundarySpring(std::vector<double> &paraValue, 
		     std::vector< std::vector<size_t> > 
		     &indValue ) 
{  
  // Do some checks on the parameters and variable indeces
  if( paraValue.size()!=2 && paraValue.size()!=3 ) {
    std::cerr << "VertexFromWallBoundarySpring::"
	      << "VertexFromWallBoundarySpring() "
	      << "Uses two parameters K_force frac_adhesion.\n";
    exit(0);
  }
  
  if( (indValue.size() !=1  &&  indValue.size() !=2  && 
       (indValue.size()!=3 ||  indValue[2].size() != 1 ||( indValue[1].size() != 0  &&  indValue[1].size() != 1 )) 
       ) || indValue[0].size() != 1)  {
    std::cerr << "VertexFromWallBoundarySpring::"
     	      << "VertexFromWallBoundarySpring() "
     	      << "Wall length index given in first level. "
     	      << "If two levels given, force save index given in second level. "
              <<std::endl;
	    
    exit(0);
  }
  
  // Set the variable values
  setId("VertexFromWallBoundarySpring");
  setParameter(paraValue);  
  setVariableIndex(indValue);
  
  // Set the parameter identities
  std::vector<std::string> tmp( numParameter() );
  if(numParameter()==2 ){
    tmp[0] = "K_force";
    tmp[1] = "frac_adh";
  }
  setParameterId( tmp );
}

void VertexFromWallBoundarySpring::
derivs(Tissue &T,
       DataMatrix &cellData,
       DataMatrix &wallData,
       DataMatrix &vertexData,
       DataMatrix &cellDerivs,
       DataMatrix &wallDerivs,
       DataMatrix &vertexDerivs ) {
  
  //Do the update for each wall
  size_t numWalls = T.numWall();
  size_t wallLengthIndex = variableIndex(0,0);
  
  
    

  for( size_t i=0 ; i<numWalls ; ++i ){ 
    
    // size_t wv1=T.wall(i).vertex1() -> index();
    // size_t wv2=T.wall(i).vertex2() -> index();
    // if (T.vertex(wv1).isBoundary(T.background()) &&
    //     T.vertex(wv2).isBoundary(T.background())) {
    if (T.wall(i).cell1() == T.background() ||
        T.wall(i).cell2() == T.background() ) {
      size_t v1 = T.wall(i).vertex1()->index();
      size_t v2 = T.wall(i).vertex2()->index();
      size_t dimension = vertexData[v1].size();
      assert( vertexData[v2].size()==dimension );
      //Calculate shared factors
      double distance=0.0;
      for( size_t d=0 ; d<dimension ; d++ )
        distance += (vertexData[v1][d]-vertexData[v2][d])*
          (vertexData[v1][d]-vertexData[v2][d]);
      distance = std::sqrt(distance);
      double wallLength=wallData[i][wallLengthIndex];
      double coeff = parameter(0)*((1.0/wallLength)-(1.0/distance));
      //double coeff = parameter(0)*(distance-wallLength)*(distance-wallLength)*(distance-wallLength)/(distance*wallLength);
      // Use different spring elasticity if wall type is provided in wall vector
      if(numParameter()==3 && wallData[i][variableIndex(2,0)] ==1 ){
        coeff = parameter(2)*((1.0/wallLength)-(1.0/distance));
      }
      
      if( distance <= 0.0 && wallLength <=0.0 ) {
        //std::cerr << i << " - " << wallLength << " " << distance << std::endl;
        coeff = 0.0;
      }
      if( distance>wallLength )
        coeff *=parameter(1);
      
      //Save force in wall variable if appropriate
      if( numVariableIndexLevel()==2 ||(numParameter()==3 && numVariableIndex(1)==1) ) 
        wallData[i][variableIndex(1,0)] = coeff*distance;
      
      //Update both vertices for each dimension
      for(size_t d=0 ; d<dimension ; d++ ) {
        double div = (vertexData[v1][d]-vertexData[v2][d])*coeff;
        vertexDerivs[v1][d] -= div;
        vertexDerivs[v2][d] += div;
      }
    }
  }
}


namespace CenterTriangulation {
  EdgeSpring::
  EdgeSpring(std::vector<double> &paraValue, 
	     std::vector< std::vector<size_t> > 
	     &indValue ) 
  {  
    // Do some checks on the parameters and variable indeces
    if( paraValue.size()!=2 ) {
      std::cerr << "CenterTriangulation::EdgeSpring"
		<< "EdgeSpring() "
		<< "Uses two parameters K_force frac_adhesion.\n";
      exit(EXIT_FAILURE);
    }
    if( indValue.size() != 1 || indValue[0].size() != 1 ) { 
      std::cerr << "CenterTriangulation::EdgeSpring"
		<< "EdgeSpring() "
		<< "Start of additional Cell variable indices (center(x,y,z) "
		<< "L_1,...,L_n, n=num vertex) is given in first level." 
		<< std::endl;
      exit(EXIT_FAILURE);
    }
    
    // Set the variable values
    setId("CenterTriangulation::EdgeSpring");
    setParameter(paraValue);  
    setVariableIndex(indValue);
    
    // Set the parameter identities
    std::vector<std::string> tmp( numParameter() );
    tmp[0] = "K_force";
    tmp[1] = "frac_adh";
    setParameterId( tmp );
  }
  
  void EdgeSpring::
  derivs(Tissue &T,
	 DataMatrix &cellData,
	 DataMatrix &wallData,
	 DataMatrix &vertexData,
	 DataMatrix &cellDerivs,
	 DataMatrix &wallDerivs,
	 DataMatrix &vertexDerivs ) {
    
    //Do the update for each internal edge for eache cell
    size_t numCells = T.numCell();
    size_t posIndex = variableIndex(0,0);
    size_t dimension = vertexData[0].size();
    assert( 3==dimension );//assuming 3D
    size_t lengthIndex = posIndex+dimension;
    
    for (size_t i=0; i<numCells; ++i) {
      for (size_t k=0; k<T.cell(i).numVertex(); ++k) {
	size_t v = T.cell(i).vertex(k)->index();
	
	//Calculate shared factors
	double distance=0.0;
	for( size_t d=0 ; d<dimension ; d++ ) {
	  distance += (vertexData[v][d]-cellData[i][posIndex+d])*
	    (vertexData[v][d]-cellData[i][posIndex+d]);
	}
	distance = std::sqrt(distance);
	double edgeLength=cellData[i][lengthIndex+k];
	double coeff = parameter(0)*((1.0/edgeLength)-(1.0/distance));
       
	if( distance <= 0.0 && edgeLength <=0.0 ) {
	  //std::cerr << i << " " << k << " - " << edgeLength << " " 
	  //<< distance << std::endl;
	  coeff = 0.0;
	}
	if( distance>edgeLength )
	  coeff *=parameter(1);
	
	// Save force in wall variable if appropriate
	//if( numVariableIndexLevel()>1 )
	//wallData[i][variableIndex(1,0)] = coeff*distance;
	
	//Update both vertices for each dimension
	for(size_t d=0 ; d<dimension ; d++ ) {
	  double div = (vertexData[v][d]-cellData[i][posIndex+d])*coeff;
	  vertexDerivs[v][d] -= div;
	  cellDerivs[i][posIndex+d] += div;
	}
      }
    }
  }
}

VertexFromDoubleWallSpring::
VertexFromDoubleWallSpring(std::vector<double> &paraValue, 
			   std::vector< std::vector<size_t> > 
			   &indValue ) 
{  
  // Do some checks on the parameters and variable indeces
  if( paraValue.size()!=2 ) {
    std::cerr << "VertexFromDoubleWallSpring::"
	      << "VertexFromDoubleWallSpring() "
	      << "Uses two parameters K_force frac_adhesion.\n";
    exit(0);
  }
  if( indValue.size() < 2 || indValue.size() > 3 
      || indValue[0].size() != 1
      || indValue[1].size() != 2
      || (indValue.size()==3 && indValue[2].size() != 1) ) {
    std::cerr << "VertexFromDoubleWallSpring::"
	      << "VertexFromDoubleWallSpring() "
	      << "Wall length index given in first level,"
	      << " the two wall k variable indices in second,"
	      << " and optionally wall variable save index in third.\n";
    exit(0);
  }
  
  // Set the variable values
  setId("VertexFromDoubleWallSpring");
  setParameter(paraValue);  
  setVariableIndex(indValue);
  
  // Set the parameter identities
  std::vector<std::string> tmp( numParameter() );
  tmp[0] = "K_force";
  tmp[1] = "frac_adh";
  setParameterId( tmp );
}

void VertexFromDoubleWallSpring::
derivs(Tissue &T,
       DataMatrix &cellData,
       DataMatrix &wallData,
       DataMatrix &vertexData,
       DataMatrix &cellDerivs,
       DataMatrix &wallDerivs,
       DataMatrix &vertexDerivs ) 
{  
  //Do the update for each wall
  size_t numWalls = T.numWall();
  size_t wallLengthIndex = variableIndex(0,0);
  size_t wall1kIndex = variableIndex(1,0);
  size_t wall2kIndex = variableIndex(1,1);
  for( size_t i=0 ; i<numWalls ; ++i ) {
    size_t v1 = T.wall(i).vertex1()->index();
    size_t v2 = T.wall(i).vertex2()->index();
    size_t dimension = vertexData[v1].size();
    assert( vertexData[v2].size()==dimension );

    //Calculate shared factors
    double distance=0.0;
    for( size_t d=0 ; d<dimension ; d++ )
      distance += (vertexData[v1][d]-vertexData[v2][d])*
	(vertexData[v1][d]-vertexData[v2][d]);
    distance = std::sqrt(distance);
    double wallLength=wallData[i][wallLengthIndex];
    double coeff = (wallData[i][wall1kIndex]+wallData[i][wall2kIndex])*parameter(0)*((1.0/wallLength)-(1.0/distance));
    if( distance <= 0.0 || wallLength <=0.0 ) {
      std::cerr << i << " - " << wallLength << " " << distance << std::endl;
      coeff = 0.0;
    }
    if( distance>wallLength )
      coeff *=parameter(1);
    
    //Save force in wall variable if appropriate
    if( numVariableIndexLevel()>2 )
      wallData[i][variableIndex(2,0)] = coeff*distance;
    
    //Update both vertices for each dimension
    for(size_t d=0 ; d<dimension ; d++ ) {
      double div = (vertexData[v1][d]-vertexData[v2][d])*coeff;
      vertexDerivs[v1][d] -= div;
      vertexDerivs[v2][d] += div;
    }
  }
}

VertexFromWallSpringSpatial::
VertexFromWallSpringSpatial(std::vector<double> &paraValue, 
														std::vector< std::vector<size_t> > 
														&indValue ) 
{  
  // Do some checks on the parameters and variable indeces
  if( paraValue.size()!=5 ) {
    std::cerr << "VertexFromWallSpringSpatial::"
							<< "VertexFromWallSpringSpatial() "
							<< "Uses five parameters k_min k_max K_spatial n_spatial frac_adhesion.\n";
    exit(0);
  }
  if( indValue.size() < 1 || indValue.size() > 2 
			|| indValue[0].size() != 2 
			|| (indValue.size()==2 && indValue[1].size() != 1) ) {
    std::cerr << "VertexFromWallSpringSpatial::"
							<< "VertexFromWallSpringSpatial() "
							<< "Wall length index and spatial coordinate given in first level,"
							<< " and optionally wall variable save index in second.\n";
    exit(0);
  }
	
  // Set the variable values
  setId("VertexFromWallSpringSpatial");
  setParameter(paraValue);  
  setVariableIndex(indValue);
  
  // Set the parameter identities
  std::vector<std::string> tmp( numParameter() );
  tmp[0] = "k_min";
  tmp[1] = "k_max";
  tmp[2] = "K_spatial";
  tmp[3] = "n_spatial";
  tmp[4] = "frac_adh";
  setParameterId( tmp );
	Kpow_=std::pow(paraValue[2],paraValue[3]);
}

void VertexFromWallSpringSpatial::
derivs(Tissue &T,
       DataMatrix &cellData,
       DataMatrix &wallData,
       DataMatrix &vertexData,
       DataMatrix &cellDerivs,
       DataMatrix &wallDerivs,
       DataMatrix &vertexDerivs ) {
  
  // Do the update for each wall
  size_t numWalls = T.numWall();
  size_t wallLengthIndex = variableIndex(0,0);
	size_t dimension = vertexData[0].size();
  
	// Initiate positional factor
	size_t sI = variableIndex(0,1);
	size_t numVertices = T.numVertex();
	assert (sI<vertexData[0].size());
	double max = vertexData[0][sI];
	size_t maxI = 0;
	for (size_t i=1; i<numVertices; ++i)
		if (vertexData[i][sI]>max) {
			max=vertexData[i][sI];
			maxI = i;
		}
	std::vector<double> maxPos(dimension);
	for (size_t d=0; d<dimension; ++d)
		maxPos[d] = vertexData[maxI][d];
	
	// Calculate update from each wall
  for( size_t i=0 ; i<numWalls ; ++i ) {
    size_t v1 = T.wall(i).vertex1()->index();
    size_t v2 = T.wall(i).vertex2()->index();
    assert( vertexData[v1].size()==dimension && vertexData[v2].size()==dimension);
    //Calculate shared factors
    double distance=0.0;
    for( size_t d=0 ; d<dimension ; d++ )
      distance += (vertexData[v1][d]-vertexData[v2][d])*
				(vertexData[v1][d]-vertexData[v2][d]);
    distance = std::sqrt(distance);
    double wallLength=wallData[i][wallLengthIndex];
    double coeff = ((1.0/wallLength)-(1.0/distance));
    if( distance <= 0.0 && wallLength <=0.0 ) {
      //std::cerr << i << " - " << wallLength << " " << distance << std::endl;
      coeff = 0.0;
    }
		//Calculate positional factor
		double maxDistance = 0.0;
		for (size_t d=0; d<dimension; ++d) {
			double pos = 0.5*(vertexData[v1][sI]+vertexData[v2][sI]);
			maxDistance += (maxPos[d]-pos)*(maxPos[d]-pos);
		}
		maxDistance = std::sqrt(maxDistance);
		double posFactor = std::pow(maxDistance,parameter(3));
		posFactor = parameter(0) + parameter(1)*posFactor/(Kpow_+posFactor); 
		coeff *= posFactor;

    if( distance>wallLength )
      coeff *=parameter(4);
		
		//Save force in wall variable if appropriate
		if( numVariableIndexLevel()>1 )
			wallData[i][variableIndex(1,0)] = coeff*distance;
    
    //Update both vertices for each dimension
    for(size_t d=0 ; d<dimension ; d++ ) {
      double div = (vertexData[v1][d]-vertexData[v2][d])*coeff;
      vertexDerivs[v1][d] -= div;
      vertexDerivs[v2][d] += div;
    }
  }
}

VertexFromWallSpringMT::
VertexFromWallSpringMT(std::vector<double> &paraValue, 
													std::vector< std::vector<size_t> > 
													&indValue ) 
{  
  // Do some checks on the parameters and variable indeces
  if( paraValue.size()!=3 ) {
    std::cerr << "VertexFromWallSpringMT::"
	      << "VertexFromWallSpringMT() "
	      << "Uses three parameters K_force^min K_force^max "
	      << "frac_adhesion.\n";
    exit(0);
  }
  if( indValue.size() < 1 || indValue.size() > 2 
      || indValue[0].size() != 2 
      || (indValue.size()==2 && indValue[1].size() != 1) ) {
    std::cerr << "VertexFromWallSpringMT::"
	      << "VertexFromWallSpringMT() "
	      << "Wall length index and cell MT direction start index"
	      << "given at first level,"
	      << " and optionally wall variable save index in second.\n";
    exit(0);
  }
  //Set the variable values
  setId("VertexFromWallSpringMT");
  setParameter(paraValue);  
  setVariableIndex(indValue);
  
  //Set the parameter identities
  std::vector<std::string> tmp( numParameter() );
  tmp[0] = "K_force^min";
  tmp[1] = "K_force^max";
  tmp[2] = "frac_adh";
  setParameterId( tmp );	
}

void VertexFromWallSpringMT::
derivs(Tissue &T,
       DataMatrix &cellData,
       DataMatrix &wallData,
       DataMatrix &vertexData,
       DataMatrix &cellDerivs,
       DataMatrix &wallDerivs,
       DataMatrix &vertexDerivs ) 
{  
  //Do the update for each wall
  size_t numWalls = T.numWall();
  size_t wallLengthIndex = variableIndex(0,0);
	size_t directionIndex = variableIndex(0,1);
	size_t dimension = vertexData[0].size();
  
  for( size_t i=0 ; i<numWalls ; ++i ) {
    size_t v1 = T.wall(i).vertex1()->index();
    size_t v2 = T.wall(i).vertex2()->index();
    assert( vertexData[v2].size()==dimension );
    //Calculate shared factors
    double distance=0.0,c1Norm=0.0,c2Norm=0.0;
		std::vector<double> n_w(dimension),n_c1(dimension),n_c2(dimension);
    for( size_t d=0 ; d<dimension ; d++ ) {
			n_w[d] = vertexData[v2][d]-vertexData[v1][d];
			distance += n_w[d]*n_w[d];
			if( T.wall(i).cell1() != T.background() && 
					cellData[T.wall(i).cell1()->index()][directionIndex+dimension]>0.5 ) {
				n_c1[d] = cellData[T.wall(i).cell1()->index()][directionIndex+d];
				c1Norm += n_c1[d]*n_c1[d];
			}
			if( T.wall(i).cell2() != T.background() &&
					cellData[T.wall(i).cell2()->index()][directionIndex+dimension]>0.5 ) {
				n_c2[d] = cellData[T.wall(i).cell2()->index()][directionIndex+d];
				c2Norm += n_c2[d]*n_c2[d];			
			}
		}
    distance = std::sqrt( distance );
		c1Norm = std::sqrt( c1Norm );
		c2Norm = std::sqrt( c2Norm );
		double c1Fac=0.0,c2Fac=0.0;
		if( T.wall(i).cell1() != T.background() &&
				cellData[T.wall(i).cell1()->index()][directionIndex+dimension]>0.5 ) {
			for( size_t d=0 ; d<dimension ; d++ )		
				c1Fac += n_c1[d]*n_w[d];
			//c1Fac = std::fabs(c1Fac)/(c1Norm*distance);
			c1Fac /= (c1Norm*distance);
			c1Fac = c1Fac*c1Fac;
		}
		else
			c1Fac = 1.0;//0.5
		if( T.wall(i).cell2() != T.background() &&
				cellData[T.wall(i).cell2()->index()][directionIndex+dimension]>0.5 ) {
			for( size_t d=0 ; d<dimension ; d++ )		
				c2Fac += n_c2[d]*n_w[d];
			//c2Fac = std::fabs(c2Fac)/(c2Norm*distance);
			c2Fac /= (c2Norm*distance);
			c2Fac = c2Fac*c2Fac;
		}
		else
			c2Fac = 1.0;//0.5
		
    double wallLength=wallData[i][wallLengthIndex];
    double coeff = (parameter(0)+parameter(1)*(2.0-c1Fac-c2Fac))*
			((1.0/wallLength)-(1.0/distance));
    if( distance <= 0.0 && wallLength <=0.0 ) {
      //std::cerr << i << " - " << wallLength << " " << distance << std::endl;
      coeff = 0.0;
    }
    if( distance>wallLength )
      coeff *=parameter(2);
    
		//Save force in wall variable if appropriate
		if( numVariableIndexLevel()>1 )
			wallData[i][variableIndex(1,0)] = coeff*distance;
		
    //Update both vertices for each dimension
    for(size_t d=0 ; d<dimension ; d++ ) {
      double div = (vertexData[v1][d]-vertexData[v2][d])*coeff;
      vertexDerivs[v1][d] -= div;
      vertexDerivs[v2][d] += div;
    }
  }
}

VertexFromWallSpringMTSpatial::
VertexFromWallSpringMTSpatial(std::vector<double> &paraValue, 
			      std::vector< std::vector<size_t> > 
			      &indValue ) 
{  
  // Do some checks on the parameters and variable indeces
  if( paraValue.size()!=6 ) {
    std::cerr << "VertexFromWallSpringMTSpatial::"
							<< "VertexFromWallSpringMTSpatial() "
							<< "Uses six parameters k_0 k_minMT k_maxMT K_spatial n_spatial frac_adhesion."
							<< std::endl;
    exit(0);
  }
  if( indValue.size() < 1 || indValue.size() > 2 
			|| indValue[0].size() != 3 
			|| (indValue.size()==2 && indValue[1].size() != 1) ) {
    std::cerr << "VertexFromWallSpringMTSpatial::"
							<< "VertexFromWallSpringMTSpatial() "
							<< "Wall length index, MT direction start index and spatial max index given in"
							<< " first level, and optionally wall variable save index in second."
							<< std::endl;
    exit(0);
  }
	
  // Set the variable values
  setId("VertexFromWallSpringMTSpatial");
  setParameter(paraValue);  
  setVariableIndex(indValue);
  
  // Set the parameter identities
  std::vector<std::string> tmp( numParameter() );
  tmp[0] = "k_0";
  tmp[1] = "k_minMT";
  tmp[2] = "k_maxMT";
  tmp[3] = "K_spatial";
  tmp[4] = "n_spatial";
  tmp[5] = "frac_adh";
  setParameterId( tmp );
	Kpow_=std::pow(parameter(3),parameter(4));
}

void VertexFromWallSpringMTSpatial::
derivs(Tissue &T,
       DataMatrix &cellData,
       DataMatrix &wallData,
       DataMatrix &vertexData,
       DataMatrix &cellDerivs,
       DataMatrix &wallDerivs,
       DataMatrix &vertexDerivs ) {
  
  // Do the update for each wall
  size_t numWalls = T.numWall();
  size_t wallLengthIndex = variableIndex(0,0);
	size_t directionIndex = variableIndex(0,1);
	size_t dimension = vertexData[0].size();
  
	// Initiate positional factor
	size_t numVertices = T.numVertex();
	size_t sI=variableIndex(0,2);
	assert (sI<vertexData[0].size());
	double max = vertexData[0][sI];
	size_t maxI=0;
	for (size_t i=1; i<numVertices; ++i)
		if (vertexData[i][sI]>max) {
			max=vertexData[i][sI];
			maxI=i;
		}
	std::vector<double> maxPos(dimension);
	for (size_t d=0; d<dimension; ++d)
		maxPos[d] = vertexData[maxI][d];

	
	// Calculate update from each wall
  for( size_t i=0 ; i<numWalls ; ++i ) {
    size_t v1 = T.wall(i).vertex1()->index();
    size_t v2 = T.wall(i).vertex2()->index();
    assert( vertexData[v2].size()==dimension );
		
    //Calculate shared factors
    double distance=0.0,c1Norm=0.0,c2Norm=0.0;
		std::vector<double> n_w(dimension),n_c1(dimension),n_c2(dimension);
    for( size_t d=0 ; d<dimension ; d++ ) {
			n_w[d] = vertexData[v2][d]-vertexData[v1][d];
			distance += n_w[d]*n_w[d];
			if( T.wall(i).cell1() != T.background() && 
					cellData[T.wall(i).cell1()->index()][directionIndex+dimension]>0.5 ) {
				n_c1[d] = cellData[T.wall(i).cell1()->index()][directionIndex+d];
				c1Norm += n_c1[d]*n_c1[d];
			}
			if( T.wall(i).cell2() != T.background() &&
					cellData[T.wall(i).cell2()->index()][directionIndex+dimension]>0.5 ) {
				n_c2[d] = cellData[T.wall(i).cell2()->index()][directionIndex+d];
				c2Norm += n_c2[d]*n_c2[d];			
			}
		}
    distance = std::sqrt( distance );
		c1Norm = std::sqrt( c1Norm );
		c2Norm = std::sqrt( c2Norm );

		// Calculate MT factors
		double c1Fac=0.0,c2Fac=0.0;
		if( T.wall(i).cell1() != T.background() &&
				cellData[T.wall(i).cell1()->index()][directionIndex+dimension]>0.5 ) {
			for( size_t d=0 ; d<dimension ; d++ )		
				c1Fac += n_c1[d]*n_w[d];
			c1Fac = std::fabs(c1Fac)/(c1Norm*distance);
		}
		else
			c1Fac = 0.5;//1.0;
		if( T.wall(i).cell2() != T.background() &&
				cellData[T.wall(i).cell2()->index()][directionIndex+dimension]>0.5 ) {
			for( size_t d=0 ; d<dimension ; d++ )		
				c2Fac += n_c2[d]*n_w[d];
			c2Fac = std::fabs(c2Fac)/(c2Norm*distance);
		}
		else
			c2Fac = 0.5;//1.0;
		double mtFactor = (parameter(1)+parameter(2)*(2.0-c1Fac-c2Fac));
		
		//Calculate positional factor
		double maxDistance=0.0;
		for (size_t d=0; d<dimension; ++d) {
			double pos = 0.5*(vertexData[v1][d]+vertexData[v2][d]);
			maxDistance += (maxPos[d]-pos)*(maxPos[d]-pos);
		}
		maxDistance = std::sqrt(distance);
		double posFactor = std::pow(maxDistance,parameter(4));
		
		double wallLength=wallData[i][wallLengthIndex];
		double coeff = ((1.0/wallLength)-(1.0/distance));
    if( distance <= 0.0 && wallLength <=0.0 ) {
      //std::cerr << i << " - " << wallLength << " " << distance << std::endl;
      coeff = 0.0;
    }
		// Multiply with positional and MT factor
		coeff *= parameter(0) + mtFactor*posFactor/(Kpow_+posFactor); 
		
		// Multiply with compression factor
    if( distance>wallLength )
      coeff *=parameter(5);
		
		//Save force in wall variable if appropriate
		if( numVariableIndexLevel()>1 )
			wallData[i][variableIndex(1,0)] = coeff*distance;
    
    //Update both vertices for each dimension
    for(size_t d=0 ; d<dimension ; d++ ) {
      double div = (vertexData[v1][d]-vertexData[v2][d])*coeff;
      vertexDerivs[v1][d] -= div;
      vertexDerivs[v2][d] += div;
    }
  }
}

VertexFromWallSpringMTHistory::
VertexFromWallSpringMTHistory(std::vector<double> &paraValue, 
															std::vector< std::vector<size_t> > 
															&indValue ) 
{  
  // Do some checks on the parameters and variable indeces
  if( paraValue.size()!=4 ) {
    std::cerr << "VertexFromWallSpringMTHistory::"
							<< "VertexFromWallSpringMTHistory() "
							<< "Uses four parameters K_force^min K_force^max "
							<< "frac_adhesion and k_rate.\n";
    exit(0);
  }
  if( indValue.size() < 2 || indValue.size()>3 || indValue[0].size() != 2 
			|| indValue[1].size() != 1 ||
			(indValue.size()==3 && indValue[2].size() != 1) ) {
		std::cerr << "VertexFromWallSpringMTHistory::"
							<< "VertexFromWallSpringMTHistory() "
							<< "Wall length index and cell MT direction start index"
							<< "given at first level,"
							<< " wall spring constant index at second, and optinally "
							<< " force saving index at level three." << std::endl;
    exit(0);
  }
  //Set the variable values
  setId("VertexFromWallSpringMTHistory");
  setParameter(paraValue);  
  setVariableIndex(indValue);
  
  //Set the parameter identities
  std::vector<std::string> tmp( numParameter() );
  tmp[0] = "K_force^min";
  tmp[1] = "K_force^max";
  tmp[2] = "frac_adh";
	tmp[3] = "k_rate";
  setParameterId( tmp );	
}

void VertexFromWallSpringMTHistory::
derivs(Tissue &T,
       DataMatrix &cellData,
       DataMatrix &wallData,
       DataMatrix &vertexData,
       DataMatrix &cellDerivs,
       DataMatrix &wallDerivs,
       DataMatrix &vertexDerivs ) 
{  
  //Do the update for each wall
  size_t numWalls = T.numWall();
  size_t wallLengthIndex = variableIndex(0,0);
	size_t directionIndex = variableIndex(0,1);
	size_t dimension = vertexData[0].size();
  
  for( size_t i=0 ; i<numWalls ; ++i ) {
    size_t v1 = T.wall(i).vertex1()->index();
    size_t v2 = T.wall(i).vertex2()->index();
    assert( vertexData[v2].size()==dimension );
    //Calculate shared factors
    double distance=0.0,c1Norm=0.0,c2Norm=0.0;
		std::vector<double> n_w(dimension),n_c1(dimension),n_c2(dimension);
    for( size_t d=0 ; d<dimension ; d++ ) {
			n_w[d] = vertexData[v2][d]-vertexData[v1][d];
			distance += n_w[d]*n_w[d];
			if( T.wall(i).cell1() != T.background() && 
					cellData[T.wall(i).cell1()->index()][directionIndex+dimension]>0.5 ) {
				n_c1[d] = cellData[T.wall(i).cell1()->index()][directionIndex+d];
				c1Norm += n_c1[d]*n_c1[d];
			}
			if( T.wall(i).cell2() != T.background() &&
					cellData[T.wall(i).cell2()->index()][directionIndex+dimension]>0.5 ) {
				n_c2[d] = cellData[T.wall(i).cell2()->index()][directionIndex+d];
				c2Norm += n_c2[d]*n_c2[d];			
			}
		}
    distance = std::sqrt( distance );
		c1Norm = std::sqrt( c1Norm );
		c2Norm = std::sqrt( c2Norm );
		double c1Fac=0.0,c2Fac=0.0;
		if( T.wall(i).cell1() != T.background() &&
				cellData[T.wall(i).cell1()->index()][directionIndex+dimension]>0.5 ) {
			for( size_t d=0 ; d<dimension ; d++ )		
				c1Fac += n_c1[d]*n_w[d];
			c1Fac = std::fabs(c1Fac)/(c1Norm*distance);
		}
		else
			c1Fac = 0.5;//1.0;
		if( T.wall(i).cell2() != T.background() &&
				cellData[T.wall(i).cell2()->index()][directionIndex+dimension]>0.5 ) {
			for( size_t d=0 ; d<dimension ; d++ )		
				c2Fac += n_c2[d]*n_w[d];
			c2Fac = std::fabs(c2Fac)/(c2Norm*distance);
		}
		else
			c2Fac = 0.5;//1.0;
		
    double wallLength=wallData[i][wallLengthIndex];
		double springConstant = (parameter(0)+parameter(1)*(2.0-c1Fac-c2Fac));
    double coeff = wallData[i][variableIndex(1,0)]*
			((1.0/wallLength)-(1.0/distance));
    if( distance <= 0.0 && wallLength <=0.0 ) {
      //std::cerr << i << " - " << wallLength << " " << distance << std::endl;
      coeff = 0.0;
    }
    if( distance>wallLength )
      coeff *=parameter(2);
    
		//Save force in wall variable if appropriate
		if( numVariableIndexLevel()>2 )
			wallData[i][variableIndex(2,0)] = coeff*distance;
		
    // Update both vertices for each dimension
    for(size_t d=0 ; d<dimension ; d++ ) {
      double div = (vertexData[v1][d]-vertexData[v2][d])*coeff;
      vertexDerivs[v1][d] -= div;
      vertexDerivs[v2][d] += div;
    }
		// Update the spring constant
		wallDerivs[i][variableIndex(1,0)] += parameter(3)*
			(springConstant-wallData[i][variableIndex(1,0)]); 
  }
}

void VertexFromWallSpringMTHistory::
initiate(Tissue &T,
	 DataMatrix &cellData,
	 DataMatrix &wallData,
	 DataMatrix &vertexData,
	 DataMatrix &cellDerivs,
	 DataMatrix &wallDerivs,
	 DataMatrix &vertexDerivs)
{
  //Do the initiation for each wall
  size_t numWalls = T.numWall();
  size_t directionIndex = variableIndex(0,1);
  size_t dimension = T.vertex(0).numPosition();
  
  for( size_t i=0 ; i<numWalls ; ++i ) {
    Vertex* v1 = T.wall(i).vertex1();
    Vertex* v2 = T.wall(i).vertex2();
    
    //Calculate shared factors
    double distance=0.0,c1Norm=0.0,c2Norm=0.0;
    std::vector<double> n_w(dimension),n_c1(dimension),n_c2(dimension);
    for( size_t d=0 ; d<dimension ; d++ ) {
      n_w[d] = v2->position(d)-v1->position(d);
      distance += n_w[d]*n_w[d];
      if( T.wall(i).cell1() != T.background() && 
	  T.wall(i).cell1()->variable(directionIndex+dimension)>0.5 ) {
	n_c1[d] = T.wall(i).cell1()->variable(directionIndex+d);
	c1Norm += n_c1[d]*n_c1[d];
      }
      if( T.wall(i).cell2() != T.background() &&
	  T.wall(i).cell2()->variable(directionIndex+dimension)>0.5 ) {
	n_c2[d] = T.wall(i).cell2()->variable(directionIndex+d);
	c2Norm += n_c2[d]*n_c2[d];			
      }
    }
    distance = std::sqrt( distance );
    c1Norm = std::sqrt( c1Norm );
    c2Norm = std::sqrt( c2Norm );
    double c1Fac=0.0,c2Fac=0.0;
    if( T.wall(i).cell1() != T.background() &&
	T.wall(i).cell1()->variable(directionIndex+dimension)>0.5 ) {
      for( size_t d=0 ; d<dimension ; d++ )		
	c1Fac += n_c1[d]*n_w[d];
      c1Fac = std::fabs(c1Fac)/(c1Norm*distance);
    }
    else
      c1Fac = 0.5;//1.0;
    if( T.wall(i).cell2() != T.background() &&
	T.wall(i).cell2()->variable(directionIndex+dimension)>0.5 ) {
      for( size_t d=0 ; d<dimension ; d++ )		
	c2Fac += n_c2[d]*n_w[d];
      c2Fac = std::fabs(c2Fac)/(c2Norm*distance);
    }
    else
      c2Fac = 0.5;//1.0;
    
    wallData[i][variableIndex(1,0)] = parameter(0)+parameter(1) *
      (2.0-c1Fac-c2Fac);
  }
}

VertexFromEpidermalWallSpring::
VertexFromEpidermalWallSpring(std::vector<double> &paraValue, 
					std::vector< std::vector<size_t> > 
					&indValue ) {
  
  //Do some checks on the parameters and variable indeces
  //////////////////////////////////////////////////////////////////////
  if( paraValue.size()!=2 ) {
    std::cerr << "VertexFromEpidermalWallSpring::"
	      << "VertexFromEpidermalWallSpring() "
	      << "Uses two parameters K_force frac_adhesion.\n";
    exit(0);
  }

  if( indValue.size() < 1 || indValue.size() > 2 
			|| indValue[0].size() != 1 
			|| (indValue.size()==2 && indValue[1].size() != 1) ) {
    std::cerr << "VertexFromEpidermalWallSpring::"
							<< "VertexFromEpidermalWallSpring() "
							<< "Wall length index given in first level,"
							<< " and optionally wall variable save index in second.\n";
    exit(0);
  }
  //Set the variable values
  //////////////////////////////////////////////////////////////////////
  setId("VertexFromEpidermalWallSpring");
  setParameter(paraValue);  
  setVariableIndex(indValue);
  
  //Set the parameter identities
  //////////////////////////////////////////////////////////////////////
  std::vector<std::string> tmp( numParameter() );
  tmp[0] = "K_force";
  tmp[1] = "frac_adh";
  setParameterId( tmp );
}

//! Derivative contribution for asymmetric wall springs on vertices
/*! 
*/
void VertexFromEpidermalWallSpring::
derivs(Tissue &T,
       DataMatrix &cellData,
       DataMatrix &wallData,
       DataMatrix &vertexData,
       DataMatrix &cellDerivs,
       DataMatrix &wallDerivs,
       DataMatrix &vertexDerivs ) {
  
  //Do the update for each wall
  size_t numWalls = T.numWall();
  size_t wallLengthIndex = variableIndex(0,0);
  
  for( size_t i=0 ; i<numWalls ; ++i ) {
    if( !( T.wall(i).cell1() != T.background() &&
					 T.wall(i).cell2() != T.background() ) ) {
      size_t v1 = T.wall(i).vertex1()->index();
      size_t v2 = T.wall(i).vertex2()->index();
      size_t dimension = vertexData[v1].size();
      assert( vertexData[v2].size()==dimension );
      //Calculate shared factors
      double distance=0.0;
      for( size_t d=0 ; d<dimension ; d++ )
				distance += (vertexData[v1][d]-vertexData[v2][d])*
					(vertexData[v1][d]-vertexData[v2][d]);
      distance = std::sqrt(distance);
      double wallLength=wallData[i][wallLengthIndex];
      double coeff = parameter(0)*((1.0/wallLength)-(1.0/distance));
      if( distance <= 0.0 && wallLength <=0.0 ) {
				//std::cerr << i << " - " << wallLength << " " << distance << std::endl;
				coeff = 0.0;
      }
      if( distance>wallLength )
				coeff *=parameter(1);

			//Save force in wall variable if appropriate
			if( numVariableIndexLevel()>1 )
				wallData[i][variableIndex(1,0)] = coeff*distance;
      
      //Update both vertices for each dimension
      for(size_t d=0 ; d<dimension ; d++ ) {
				double div = (vertexData[v1][d]-vertexData[v2][d])*coeff;
				vertexDerivs[v1][d] -= div;
				vertexDerivs[v2][d] += div;
      }
    }
		else if( numVariableIndexLevel()>1 )
			wallData[i][variableIndex(1,0)] = 0.0;
  }
}

VertexFromEpidermalCellWallSpring::
VertexFromEpidermalCellWallSpring(std::vector<double> &paraValue, 
																						std::vector< std::vector<size_t> > 
																						&indValue ) 
{  
  //Do some checks on the parameters and variable indeces
  //////////////////////////////////////////////////////////////////////
  if( paraValue.size()!=2 ) {
    std::cerr << "VertexFromEpidermalCellWallSpring::"
							<< "VertexFromEpidermalCellWallSpring() "
							<< "Uses two parameters K_force frac_adhesion.\n";
    exit(0);
  }
  if( indValue.size() < 1 || indValue.size() > 2 
			|| indValue[0].size() != 1 
			|| (indValue.size()==2 && indValue[1].size() != 1) ) {
    std::cerr << "VertexFromEpidermalCellWallSpring::"
							<< "VertexFromEpidermalCellWallSpring() "
							<< "Wall length index given in first level,"
							<< " and optionally wall variable save index in second.\n";
    exit(0);
  }
  //Set the variable values
  //////////////////////////////////////////////////////////////////////
  setId("VertexFromEpidermalCellWallSpring");
  setParameter(paraValue);  
  setVariableIndex(indValue);
  
  //Set the parameter identities
  //////////////////////////////////////////////////////////////////////
  std::vector<std::string> tmp( numParameter() );
  tmp[0] = "K_force";
  tmp[1] = "frac_adh";
  setParameterId( tmp );
}

void VertexFromEpidermalCellWallSpring::
derivs(Tissue &T,
       DataMatrix &cellData,
       DataMatrix &wallData,
       DataMatrix &vertexData,
       DataMatrix &cellDerivs,
       DataMatrix &wallDerivs,
       DataMatrix &vertexDerivs ) 
{
  
  //Do the update for each wall
  size_t numWalls = T.numWall();
  size_t wallLengthIndex = variableIndex(0,0);
  
  for( size_t i=0 ; i<numWalls ; ++i ) {
    if( T.wall(i).cell1() == T.background() ||
				T.wall(i).cell1()->isNeighbor(T.background()) ||
				T.wall(i).cell2() == T.background() || 
				T.wall(i).cell2()->isNeighbor(T.background()) ) {
      size_t v1 = T.wall(i).vertex1()->index();
      size_t v2 = T.wall(i).vertex2()->index();
      size_t dimension = vertexData[v1].size();
      assert( vertexData[v2].size()==dimension );
      //Calculate shared factors
      double distance=0.0;
      for( size_t d=0 ; d<dimension ; d++ )
				distance += (vertexData[v1][d]-vertexData[v2][d])*
					(vertexData[v1][d]-vertexData[v2][d]);
      distance = std::sqrt(distance);
      double wallLength=wallData[i][wallLengthIndex];
      double coeff = parameter(0)*((1.0/wallLength)-(1.0/distance));
      if( distance <= 0.0 && wallLength <=0.0 ) {
				//std::cerr << i << " - " << wallLength << " " << distance << std::endl;
				coeff = 0.0;
      }
      if( distance>wallLength )
				coeff *=parameter(1);
      
			//Save force in wall variable if appropriate
			if( numVariableIndexLevel()>1 )
				wallData[i][variableIndex(1,0)] = coeff*distance;
			
      //Update both vertices for each dimension
      for(size_t d=0 ; d<dimension ; d++ ) {
				double div = (vertexData[v1][d]-vertexData[v2][d])*coeff;
				vertexDerivs[v1][d] -= div;
				vertexDerivs[v2][d] += div;
      }
    }
		else if( numVariableIndexLevel()>1 )
			wallData[i][variableIndex(1,0)] = 0.0;
  }
}

VertexFromWallSpringExperimental::
VertexFromWallSpringExperimental(std::vector<double> &paraValue,
																 std::vector< std::vector<size_t> > &indValue)
{
	if (paraValue.size() != 1) {
		std::cerr << "VertexFromWallSpringExperimental::VertexFromWallSpringExperimental() "
				<< "Uses one parameter: k" << std::endl;
		exit(EXIT_FAILURE);
	}

     if (indValue.size() == 0 || indValue.size() > 2 || indValue[0].size() != 1) {
		std::cerr << "VertexFromWallSpringExperimental::VertexFromWallSpringExperimental() "
                    << "Wall length index given.\n";
          exit(EXIT_FAILURE);
     }

     if (indValue.size() == 1 && indValue[0].size() != 1) {
		std::cerr << "VertexFromWallSpringExperimental::VertexFromWallSpringExperimental() -"
                    << "Second level of indices gives index for storage of force.\n";
          exit(EXIT_FAILURE);
     }

	setId("VertexFromWallSpringExperimental");
	setParameter(paraValue);  
	setVariableIndex(indValue);
	
	std::vector<std::string> tmp(numParameter());
	tmp[0] = "k";
	setParameterId(tmp);
}

void VertexFromWallSpringExperimental::
derivs(Tissue &T,
			 DataMatrix &cellData,
			 DataMatrix &wallData,
			 DataMatrix &vertexData,
			 DataMatrix &cellDerivs,
			 DataMatrix &wallDerivs,
			 DataMatrix &vertexDerivs)
{
	for (size_t i = 0; i < T.numWall(); ++i) {
		size_t vertex1Index = T.wall(i).vertex1()->index();
		size_t vertex2Index = T.wall(i).vertex2()->index();
		size_t dimensions = vertexData[vertex1Index].size();
		
		double distance = 0.0;
		for (size_t d = 0; d < dimensions; ++d) {
			distance += (vertexData[vertex1Index][d] - vertexData[vertex2Index][d])
				* (vertexData[vertex1Index][d] - vertexData[vertex2Index][d]);
		}
		distance = std::sqrt(distance);

 		for (size_t d = 0; d < dimensions; ++d) {
			double dx1dt = parameter(0) * (vertexData[vertex2Index][d] - vertexData[vertex1Index][d])
				* (1.0/wallData[i][variableIndex(0, 0)] - 1.0/distance);

			vertexDerivs[vertex1Index][d] += dx1dt;
			vertexDerivs[vertex2Index][d] -= dx1dt;
		}
		if (numVariableIndexLevel() == 2) {
			wallData[T.wall(i).index()][variableIndex(1, 0)] = (parameter(0) / wallData[T.wall(i).index()][variableIndex(0, 0)]);
			wallData[T.wall(i).index()][variableIndex(1, 0)] *= (distance - wallData[T.wall(i).index()][variableIndex(0, 0)]);
		}
 	}
}

VertexFromWallSpringConcentrationHill::
VertexFromWallSpringConcentrationHill(std::vector<double> &paraValue, 
															 std::vector< std::vector<size_t> > 
															 &indValue ) 
{  
  // Do some checks on the parameters and variable indeces
  if( paraValue.size()!=5 ) {
    std::cerr << "VertexFromWallSpringConcentrationHill::"
	      << "VertexFromWallSpringConcentrationHill() "
	      << "Uses five parameters K_min, K_max, K_Hill, n_Hill and frac_adhesion.\n";
    exit(0);
  }
  if (indValue.size() < 1 || indValue.size() > 2 
			|| indValue[0].size() != 2 
			|| (indValue.size()==2 && indValue[1].size() != 1) ) {
    std::cerr << "VertexFromWallSpringConcentrationHill::"
							<< "VertexFromWallSpringConcentrationHill() "
							<< "Wall length index and cell concentration index given in first level,"
							<< " and optionally wall force save index in second.\n";
    exit(0);
  }
	
  // Set the variable values
  setId("VertexFromWallSpringConcentrationHill");
  setParameter(paraValue);  
  setVariableIndex(indValue);
  
  // Set the parameter identities
  std::vector<std::string> tmp( numParameter() );
  tmp[0] = "K_min";
  tmp[1] = "K_max";
  tmp[2] = "K_Hill";
  tmp[3] = "n_Hill";
  tmp[4] = "frac_adh";
  setParameterId( tmp );
}

//! Derivative contribution for asymmetric wall springs on vertices
/*! 
*/
void VertexFromWallSpringConcentrationHill::
derivs(Tissue &T,
       DataMatrix &cellData,
       DataMatrix &wallData,
       DataMatrix &vertexData,
       DataMatrix &cellDerivs,
       DataMatrix &wallDerivs,
       DataMatrix &vertexDerivs ) {
  
  //Do the update for each wall
  size_t numWalls = T.numWall();
  size_t wallLengthIndex = variableIndex(0,0);
  size_t concentrationIndex = variableIndex(0,1);
  size_t dimension = vertexData[0].size();
  
  for( size_t i=0 ; i<numWalls ; ++i ) {
    size_t v1 = T.wall(i).vertex1()->index();
    size_t v2 = T.wall(i).vertex2()->index();
    assert( vertexData[v2].size()==dimension );
    //Calculate shared factors
    double distance=0.0;
    std::vector<double> n_w(dimension),n_c1(dimension),n_c2(dimension);
    for( size_t d=0 ; d<dimension ; d++ ) {
      n_w[d] = vertexData[v2][d]-vertexData[v1][d];
      distance += n_w[d]*n_w[d];
    }
    distance = std::sqrt( distance );
    double c1Fac=0.0,c2Fac=0.0,KPow = std::pow(parameter(2),parameter(3));
    if( T.wall(i).cell1() != T.background() ) {
      double conc = cellData[T.wall(i).cell1()->index()][concentrationIndex];
      c1Fac = KPow/(KPow+std::pow(conc,parameter(3)));
    }
    if( T.wall(i).cell2() != T.background() ) {
      double conc = cellData[T.wall(i).cell2()->index()][concentrationIndex];
      c2Fac = KPow/(KPow+std::pow(conc,parameter(3)));
    }
    
    double wallLength=wallData[i][wallLengthIndex];
    double coeff = (parameter(0)+parameter(1)*(c1Fac+c2Fac))*
      ((1.0/wallLength)-(1.0/distance));
    if( distance <= 0.0 && wallLength <=0.0 ) {
      //std::cerr << i << " - " << wallLength << " " << distance << std::endl;
      coeff = 0.0;
    }
    if( distance>wallLength )
      coeff *=parameter(4);
    
    //Save force in wall variable if appropriate
    if( numVariableIndexLevel()>1 )
      wallData[i][variableIndex(1,0)] = coeff*distance;
    
    //Update both vertices for each dimension
    for(size_t d=0 ; d<dimension ; d++ ) {
      double div = (vertexData[v1][d]-vertexData[v2][d])*coeff;
      vertexDerivs[v1][d] -= div;
      vertexDerivs[v2][d] += div;
    }
  }
}

VertexFromWallSpringMTConcentrationHill::
VertexFromWallSpringMTConcentrationHill(std::vector<double> &paraValue, 
					std::vector< std::vector<size_t> > 
					&indValue ) 
{  
  // Do some checks on the parameters and variable indeces
  if( paraValue.size()!=6 ) {
    std::cerr << "VertexFromWallSpringMTConcentrationHill::"
	      << "VertexFromWallSpringMTConcentrationHill() "
	      << "Uses six parameters K_0 frac_MT frac_conc K_Hill n_Hill "
	      << "frac_adhesion.\n";
    exit(0);
  }
  if( indValue.size() < 2 || indValue.size() > 3 
      || indValue[0].size() != 2
      || indValue[1].size() != 1
      || (indValue.size()==3 && indValue[2].size() != 1) ) {
    std::cerr << "VertexFromWallSpringMTConcentrationHill::"
	      << "VertexFromWallSpringMTConcentrationHill() "
	      << "Wall length index and cell MT direction start index"
	      << "given at first level, conc index at second,"
	      << " and optionally wall variable save index in third.\n";
    exit(0);
  }
  //Set the variable values
  setId("VertexFromWallSpringMTConcentrationHill");
  setParameter(paraValue);  
  setVariableIndex(indValue);
  
  //Set the parameter identities
  std::vector<std::string> tmp( numParameter() );
  tmp[0] = "K_0";
  tmp[1] = "frac_MT";
  tmp[2] = "frac_conc";
  tmp[3] = "K_Hill";
  tmp[4] = "n_Hill";
  tmp[5] = "frac_adh";
  setParameterId( tmp );	
}

void VertexFromWallSpringMTConcentrationHill::
derivs(Tissue &T,
       DataMatrix &cellData,
       DataMatrix &wallData,
       DataMatrix &vertexData,
       DataMatrix &cellDerivs,
       DataMatrix &wallDerivs,
       DataMatrix &vertexDerivs ) 
{  
  //Do the update for each wall
  size_t numWalls = T.numWall();
  size_t wallLengthIndex = variableIndex(0,0);
  size_t directionIndex = variableIndex(0,1);
  size_t dimension = vertexData[0].size();
  double KPow = std::pow(parameter(3),parameter(4));
  
  for( size_t i=0 ; i<numWalls ; ++i ) {
    size_t v1 = T.wall(i).vertex1()->index();
    size_t v2 = T.wall(i).vertex2()->index();
    assert( vertexData[v1].size()==dimension );
    assert( vertexData[v2].size()==dimension );
    //Calculate shared factors
    double distance=0.0,c1Norm=0.0,c2Norm=0.0;
    std::vector<double> n_w(dimension),n_c1(dimension),n_c2(dimension);
    for( size_t d=0 ; d<dimension ; d++ ) {
      n_w[d] = vertexData[v2][d]-vertexData[v1][d];
      distance += n_w[d]*n_w[d];
      if( T.wall(i).cell1() != T.background() && 
	  cellData[T.wall(i).cell1()->index()][directionIndex+dimension]>0.5 ) {
	n_c1[d] = cellData[T.wall(i).cell1()->index()][directionIndex+d];
	c1Norm += n_c1[d]*n_c1[d];
      }
      if( T.wall(i).cell2() != T.background() &&
	  cellData[T.wall(i).cell2()->index()][directionIndex+dimension]>0.5 ) {
	n_c2[d] = cellData[T.wall(i).cell2()->index()][directionIndex+d];
	c2Norm += n_c2[d]*n_c2[d];			
      }
    }
    distance = std::sqrt( distance );
    c1Norm = std::sqrt( c1Norm );
    c2Norm = std::sqrt( c2Norm );
    double c1Fac=0.0,c2Fac=0.0,c1FacConc=0.0,c2FacConc=0.0;
    if( T.wall(i).cell1() != T.background() &&
	cellData[T.wall(i).cell1()->index()][directionIndex+dimension]>0.5 ) {
      for( size_t d=0 ; d<dimension ; d++ )		
	c1Fac += n_c1[d]*n_w[d];
      c1Fac /= (c1Norm*distance);
      c1Fac = c1Fac*c1Fac;
      double conc=cellData[T.wall(i).cell1()->index()][variableIndex(1,0)];
      c1FacConc = KPow/(KPow+std::pow(conc,parameter(4)));
    }
    else
      c1Fac = 0.5;//1.0;
    if( T.wall(i).cell2() != T.background() &&
	cellData[T.wall(i).cell2()->index()][directionIndex+dimension]>0.5 ) {
      for( size_t d=0 ; d<dimension ; d++ )		
	c2Fac += n_c2[d]*n_w[d];
      c2Fac /= (c2Norm*distance);
      c2Fac = c2Fac*c2Fac;
      double conc=cellData[T.wall(i).cell2()->index()][variableIndex(1,0)];
      c2FacConc = KPow/(KPow+std::pow(conc,parameter(4)));
    }
    else
      c2Fac = 0.5;//1.0;
    
    double wallLength=wallData[i][wallLengthIndex];
    double coeff = parameter(0)*((1.0-parameter(1))+parameter(1)*0.5*(2.0-c1Fac-c2Fac))*
      ((1.0-parameter(2))+parameter(2)*0.5*(c1FacConc+c2FacConc))*
      ((1.0/wallLength)-(1.0/distance));
    if( distance <= 0.0 && wallLength <=0.0 ) {
      //std::cerr << i << " - " << wallLength << " " << distance << std::endl;
      coeff = 0.0;
    }
    if( distance>wallLength )
      coeff *=parameter(5);
    
    //Save force in wall variable if appropriate
    if( numVariableIndexLevel()>2 )
      wallData[i][variableIndex(2,0)] = coeff*distance;
    
    //Update both vertices for each dimension
    for(size_t d=0 ; d<dimension ; d++ ) {
      double div = (vertexData[v1][d]-vertexData[v2][d])*coeff;
      vertexDerivs[v1][d] -= div;
      vertexDerivs[v2][d] += div;
    }
  }
}

VertexFromDoubleWallSpringMTConcentrationHill::
VertexFromDoubleWallSpringMTConcentrationHill(std::vector<double> &paraValue,											 std::vector< std::vector<size_t> > &indValue ) 
{  
  // Do some checks on the parameters and variable indeces
  if( paraValue.size()!=6 ) {
    std::cerr << "VertexFromDoubleWallSpringMTConcentrationHill::"
	      << "VertexFromDoubleWallSpringMTConcentrationHill() "
	      << "Uses six parameters K_0 frac_MT frac_conc K_Hill n_Hill "
	      << "frac_adhesion.\n";
    exit(0);
  }
  if( indValue.size() < 2 || indValue.size() > 3 
      || indValue[0].size() != 2
      || indValue[1].size() != 1
      || (indValue.size()==3 && indValue[2].size() != 1 && indValue[2].size() != 3) ) {
    std::cerr << "VertexFromDoubleWallSpringMTConcentrationHill::"
	      << "VertexFromDoubleWallSpringMTConcentrationHill() "
	      << "Wall length index and cell MT direction start index"
	      << "given at first level, conc index at second,"
	      << " and optionally wall variable save index (F) or "
	      << "indices (F,k1,k2) in third.\n";
    exit(0);
  }
  //Set the variable values
  setId("VertexFromDoubleWallSpringMTConcentrationHill");
  setParameter(paraValue);  
  setVariableIndex(indValue);
  
  //Set the parameter identities
  std::vector<std::string> tmp( numParameter() );
  tmp[0] = "K_0";
  tmp[1] = "frac_MT";
  tmp[2] = "frac_conc";
  tmp[3] = "K_Hill";
  tmp[4] = "n_Hill";
  tmp[5] = "frac_adh";
  setParameterId( tmp );	
}

void VertexFromDoubleWallSpringMTConcentrationHill::
derivs(Tissue &T,
       DataMatrix &cellData,
       DataMatrix &wallData,
       DataMatrix &vertexData,
       DataMatrix &cellDerivs,
       DataMatrix &wallDerivs,
       DataMatrix &vertexDerivs ) 
{  
  //Do the update for each wall
  size_t numWalls = T.numWall();
  size_t wallLengthIndex = variableIndex(0,0);
	size_t directionIndex = variableIndex(0,1);
	size_t dimension = vertexData[0].size();
  double KPow = std::pow(parameter(3),parameter(4));
	
  for( size_t i=0 ; i<numWalls ; ++i ) {
    size_t v1 = T.wall(i).vertex1()->index();
    size_t v2 = T.wall(i).vertex2()->index();
    assert( vertexData[v1].size()==dimension );
    assert( vertexData[v2].size()==dimension );
    //Calculate shared factors
    double distance=0.0,c1Norm=0.0,c2Norm=0.0;
    std::vector<double> n_w(dimension),n_c1(dimension),n_c2(dimension);
    for( size_t d=0 ; d<dimension ; d++ ) {
      n_w[d] = vertexData[v2][d]-vertexData[v1][d];
      distance += n_w[d]*n_w[d];
      if( T.wall(i).cell1() != T.background() && 
	  cellData[T.wall(i).cell1()->index()][directionIndex+dimension]>0.5 ) {
	n_c1[d] = cellData[T.wall(i).cell1()->index()][directionIndex+d];
	c1Norm += n_c1[d]*n_c1[d];
      }
      if( T.wall(i).cell2() != T.background() &&
	  cellData[T.wall(i).cell2()->index()][directionIndex+dimension]>0.5 ) {
	n_c2[d] = cellData[T.wall(i).cell2()->index()][directionIndex+d];
	c2Norm += n_c2[d]*n_c2[d];			
      }
    }
    distance = std::sqrt( distance );
    c1Norm = std::sqrt( c1Norm );
    c2Norm = std::sqrt( c2Norm );
    double c1Fac=0.0,c2Fac=0.0,c1FacConc=0.0,c2FacConc=0.0;
    if( T.wall(i).cell1() != T.background() &&
	cellData[T.wall(i).cell1()->index()][directionIndex+dimension]>0.5 ) {
      for( size_t d=0 ; d<dimension ; d++ )		
	c1Fac += n_c1[d]*n_w[d];
      c1Fac /= (c1Norm*distance);
      c1Fac = c1Fac*c1Fac;
      double conc=cellData[T.wall(i).cell1()->index()][variableIndex(1,0)];
      c1FacConc = KPow/(KPow+std::pow(conc,parameter(4)));
    }
    else
      c1Fac = 0.5;//1.0;
    if( T.wall(i).cell2() != T.background() &&
	cellData[T.wall(i).cell2()->index()][directionIndex+dimension]>0.5 ) {
      for( size_t d=0 ; d<dimension ; d++ )		
	c2Fac += n_c2[d]*n_w[d];
      c2Fac /= (c2Norm*distance);
      c2Fac = c2Fac*c2Fac;
      double conc=cellData[T.wall(i).cell2()->index()][variableIndex(1,0)];
      c2FacConc = KPow/(KPow+std::pow(conc,parameter(4)));
    }
    else
      c2Fac = 0.5;//1.0;
    
    double wallLength=wallData[i][wallLengthIndex];
    double k1 = 0.5*parameter(0)*((1.0-parameter(1))+parameter(1)*(1.0-c1Fac))*
      ((1.0-parameter(2))+parameter(2)*c1FacConc);
    double k2 = 0.5*parameter(0)*((1.0-parameter(1))+parameter(1)*(1.0-c2Fac))*
      ((1.0-parameter(2))+parameter(2)*c2FacConc);
    
    double coeff = (k1+k2)*((1.0/wallLength)-(1.0/distance));
    if( distance <= 0.0 && wallLength <=0.0 ) {
      //std::cerr << i << " - " << wallLength << " " << distance << std::endl;
      coeff = 0.0;
    }
    if( distance>wallLength && parameter(5) != 1.0 ) {
      coeff *= parameter(5);
      k1 *= parameter(5);
      k2 *= parameter(5);
    }
    //Save force as well as k parameters in wall variable if appropriate
    if( numVariableIndexLevel()>2 ) {
      wallData[i][variableIndex(2,0)] = coeff*distance;
      if( numVariableIndex(2) == 3 ) {
	wallData[i][variableIndex(2,1)] = k1;
	wallData[i][variableIndex(2,2)] = k2;
      }
    }
    //Update both vertices for each dimension
    for(size_t d=0 ; d<dimension ; d++ ) {
      double div = (vertexData[v1][d]-vertexData[v2][d])*coeff;
      vertexDerivs[v1][d] -= div;
      vertexDerivs[v2][d] += div;
    }
  }
}


VertexFromExternalSpring::
VertexFromExternalSpring(std::vector<double> &paraValue, 
			 std::vector< std::vector<size_t> > &indValue ) 
{  
  // Do some checks on the parameters and variable indeces
  if( paraValue.size()!=4 ) {
    std::cerr << "VertexFromExternalSpring::"
	      << "VertexFromExternalSpring() "
	      << "Uses four parameters spring constant K, frac_adhesion, Lmaxfactor and growth_rate.\n";
    exit(0);
  }
  if( indValue.size() != 3  || indValue[1].size() !=indValue[2].size() || indValue[0].size()!=1 ) {
    std::cerr << "VertexFromExternalSpring::"
	      << "VertexFromExternalSpring() "
	      << "vertex indices come as pairs each from one of the two sets with " 
              << "the same number of elements in the second and third levels. \n";
    exit(0);
  }
  //Set the variable values
  setId("VertexFromExternalSpring");
  setParameter(paraValue);  
  setVariableIndex(indValue);
  
  //Set the parameter identities
  std::vector<std::string> tmp( numParameter() );
  tmp[0] = "K_sp";
  tmp[1] = "frac_adh";
  tmp[2] = "Lmaxfactor";
  tmp[3] = "growth_rate";
  
  setParameterId( tmp );

  Npairs=indValue[1].size();
}


void VertexFromExternalSpring::initiate(Tissue &T,
					DataMatrix &cellData,
					DataMatrix &wallData,
					DataMatrix &vertexData,
					DataMatrix &cellDerivs,
					DataMatrix &wallDerivs,
					DataMatrix &vertexDerivs) { 

  //size_t Npairs=numVariableIndex(1);  
  restinglength.resize(Npairs);
  Kspring.resize(Npairs);
  
  size_t dimension=vertexData[0].size();
  
  
  //double distance=std::sqrt(distance);
  
  for (size_t i=0 ; i< Npairs ; i++){
    Kspring[i]=parameter(0);
    size_t v1=variableIndex(1,i);
    size_t v2=variableIndex(2,i);
    restinglength[i]=0;
    for( size_t d=0 ; d<dimension ; d++ ) {
      restinglength[i] += (vertexData[v2][d]-vertexData[v1][d])* (vertexData[v2][d]-vertexData[v1][d]);
    }
    
    restinglength[i]=std::sqrt(restinglength[i]);
  }
   
}


void VertexFromExternalSpring::
derivs(Tissue &T,
       DataMatrix &cellData,
       DataMatrix &wallData,
       DataMatrix &vertexData,
       DataMatrix &cellDerivs,
       DataMatrix &wallDerivs,
       DataMatrix &vertexDerivs ) 
{  
  double fad=parameter(1);
 
  //size_t Npairs=indValue[1].size();
  size_t dimension=vertexData[0].size();

  for (size_t i=0 ; i< Npairs ; i++){
    
    size_t v1=variableIndex(1,i);
    size_t v2=variableIndex(2,i);
    
    double distance=0;
    
    for( size_t d=0 ; d<dimension ; d++ ) 
      distance += (vertexData[v2][d]-vertexData[v1][d])*(vertexData[v2][d]-vertexData[v1][d]);
    
    distance=std::sqrt(distance);

    double coeff=0;
    if ( restinglength[i]>0.0)
      coeff=Kspring[i]*((1.0/restinglength[i])-(1.0/distance));
    
    if( distance <= 0.0 && restinglength[i] <=0.0 ) 
      coeff = 0.0;
    
    if( distance>restinglength[i])
      coeff *=fad;
    //Update both vertices for each dimension
    for(size_t d=0 ; d<dimension ; d++ ) {
      double div = coeff*(vertexData[v2][d]-vertexData[v1][d]);
      if ( restinglength[i]>0){
	vertexDerivs[v1][d] += div;
	vertexDerivs[v2][d] -= div;
      }
      if ( distance<.1*restinglength[i]){
	double force=vertexDerivs[v1][d];
	vertexDerivs[v1][d] +=vertexDerivs[v2][d];
	vertexDerivs[v2][d] +=force;
      }
      
    }
  }  
}

void VertexFromExternalSpring::update(Tissue &T,
				      DataMatrix &cellData,
				      DataMatrix &wallData,
				      DataMatrix &vertexData, 
				      double h) 
{
  double Lmaxfactor=parameter(2);
  double Kgrowth=parameter(3);
  
  //size_t Npairs=indValue[1].size();
  size_t dimension=vertexData[0].size();
  
  for (size_t i=0 ; i< Npairs ; i++){
    size_t v1=variableIndex(1,i);
    size_t v2=variableIndex(2,i);
    double distance=0;
    for( size_t d=0 ; d<dimension ; d++ ) 
      distance += (vertexData[v2][d]-vertexData[v1][d])*(vertexData[v2][d]-vertexData[v1][d]);
    
    distance=std::sqrt(distance);
    
    if (distance>Lmaxfactor*restinglength[i])  Kspring[i]=0;  
    if (distance<Lmaxfactor*restinglength[i])  Kspring[i]=parameter(0);  
  
    if (Kspring[i]!=0 && restinglength[i]>0){ 
      if(variableIndex(0,0)==1) restinglength[i]+=h*Kgrowth ;
      if(variableIndex(0,0)==2) restinglength[i]+=h*Kgrowth*restinglength[i] ;
      if(variableIndex(0,0)==3) restinglength[i]+=h*Kgrowth*(distance-restinglength[i]) ;
      if(variableIndex(0,0)==4 && distance>restinglength[i]) restinglength[i]+=h*Kgrowth ;
      if(variableIndex(0,0)==5 && distance>restinglength[i]) restinglength[i]+=h*Kgrowth*restinglength[i] ;
      if(variableIndex(0,0)==6 && distance>restinglength[i]) restinglength[i]+=h*Kgrowth*(distance-restinglength[i]) ;
      
      
    }

    
  }
  //std::cerr<<"resting   "<<restinglength[14]<<std::endl; 
}


VertexFromExternalSpringFromPerpVertex::
VertexFromExternalSpringFromPerpVertex(std::vector<double> &paraValue, 
			 std::vector< std::vector<size_t> > &indValue ) 
{  
  // Do some checks on the parameters and variable indeces
  if( paraValue.size()!=8 ) {
    std::cerr << "VertexFromExternalSpringFromPerpVertex::"
	      << "VertexFromExternalSpringFromPerpVertex() "
	      << "Uses eight parameters spring constant K, frac_adhesion,"
	      << "Lmaxfactor, growth_rate, intraction-angle, corner_angle, "
	      << "growthDecay, growth_rate_stress. "<< std::endl;

    exit(EXIT_FAILURE);
  }
  if( indValue.size() != 1 || indValue[0].size()!=4 ) {
    std::cerr << " VertexFromExternalSpringFromPerpVertex::"
	      << " VertexFromExternalSpringFromPerpVertex()"
	      << " one level four indices for gowth flag" 
	      << " connection_flag (constraint on first vertex(1)"
	      << " or both vertices(2)), exclude_corner_flag,"
	      << " and initiate flag (0: for all vertices, 1: only"
	      << " the vertices in the sisterVertex list)" 
	      << " constraint on connections." << std::endl;
    exit(EXIT_FAILURE);
  }
  //Set the variable values
  setId("VertexFromExternalSpringFromPerpVertex");
  setParameter(paraValue);  
  setVariableIndex(indValue);
  
  //Set the parameter identities
  std::vector<std::string> tmp( numParameter() );
  tmp[0] = "K_sp";
  tmp[1] = "frac_adh";
  tmp[2] = "Lmaxfactor";
  tmp[3] = "growth_rate";
  tmp[4] = "intraction_angle";
  tmp[5] = "corner_angle";
  tmp[6] = "growth_rate_decay_rate";
  tmp[7] = "growth_rate_stress";

  setParameterId( tmp ); 
}


void VertexFromExternalSpringFromPerpVertex::
initiate(Tissue &T,
	 DataMatrix &cellData,
	 DataMatrix &wallData,
	 DataMatrix &vertexData,
	 DataMatrix &cellDerivs,
	 DataMatrix &wallDerivs,
	 DataMatrix &vertexDerivs) 
{   
  size_t numCells = T.numCell();
  connections.resize(numCells);
  for (size_t cellIndex = 0; cellIndex <numCells; cellIndex++){
    size_t numCellVertices= T.cell(cellIndex).numVertex();
    connections[cellIndex].resize(numCellVertices);
    for (size_t vertexCellIndex = 0; vertexCellIndex < numCellVertices; vertexCellIndex++)
      {
	//size_t vertex = T.cell(cellIndex).vertex(verIndex)->index();
	connections[cellIndex][vertexCellIndex].resize(numCellVertices,0);
      }
  }
  
  std:: vector<int> hasSister;
  hasSister.resize(T.numVertex());
  size_t NsisterPairs = T.numSisterVertex();
  for(size_t is=0 ; is<NsisterPairs ; is++) {
    hasSister[T.sisterVertex(is,0)]=1; 
    hasSister[T.sisterVertex(is,1)]=1; 
  }
  
  vertexVec.resize(T.numVertex());
  
  for(size_t i=0 ; i<T.numVertex() ; i++) 
    vertexVec[i].resize(3,0);

  // calculating normals to the membrane
  for (size_t cellIndex=0 ; cellIndex< numCells ; cellIndex++){
    size_t numCellVertices= T.cell(cellIndex).numVertex();
    for (size_t vertexCellIndex=0 ; vertexCellIndex< numCellVertices ; vertexCellIndex++){
      
      size_t vertexIndex = T.cell(cellIndex).vertex(vertexCellIndex)->index();
      size_t vertexPlusIndex;
      size_t vertexMinusIndex;
      if (vertexCellIndex!=0 )
	vertexMinusIndex = T.cell(cellIndex).vertex(vertexCellIndex-1)->index();
      else
	vertexMinusIndex= T.cell(cellIndex).vertex(numCellVertices-1)->index();
      if ( vertexCellIndex!=numCellVertices-1 )
	vertexPlusIndex = T.cell(cellIndex).vertex(vertexCellIndex+1)->index();
      else
	vertexPlusIndex = T.cell(cellIndex).vertex(0)->index();
      
      DataMatrix position(3,vertexData[vertexMinusIndex]);
      position[1] = vertexData[vertexIndex];
      position[2] = vertexData[vertexPlusIndex];
      // position[0][2] z for vertexMinus
      double right[3]={position[2][0]-position[1][0] ,
		       position[2][1]-position[1][1] ,
		       position[2][2]-position[1][2] };
      double left[3]={position[0][0]-position[1][0] ,
		      position[0][1]-position[1][1] ,
		      position[0][2]-position[1][2] };
      double tmp=std::sqrt(right[0]*right[0]+right[1]*right[1]+right[2]*right[2]);
      if (tmp!=0){
	right[0]/=tmp;
	right[1]/=tmp;
	right[2]/=tmp;
      }
      tmp=std::sqrt(left[0]*left[0]+left[1]*left[1]+left[2]*left[2]);
      if (tmp!=0){
	left[0]/=tmp;
	left[1]/=tmp;
	left[2]/=tmp;
      }
      vertexVec[vertexIndex][0]=-(right[1]-left[1]);
      vertexVec[vertexIndex][1]=right[0]-left[0];
      tmp=std::sqrt(
		    vertexVec[vertexIndex][0]*vertexVec[vertexIndex][0]+
		    vertexVec[vertexIndex][1]*vertexVec[vertexIndex][1]);
      if (tmp!=0){ 
	vertexVec[vertexIndex][0]/=tmp;
	vertexVec[vertexIndex][1]/=tmp;
      }
      else{ // if two consecutive edges overlay the right one is sellected!!
	vertexVec[vertexIndex][0]=right[0];
	vertexVec[vertexIndex][1]=right[1];
      }
    }
  }
  
  //setting internal actins
  for (size_t cellIndex=0 ; cellIndex< numCells ; cellIndex++){
    size_t numCellVertices= T.cell(cellIndex).numVertex();
    for (size_t vertexCellIndex1=0 ; vertexCellIndex1< numCellVertices ; vertexCellIndex1++){
      
      size_t vertexIndex1 = T.cell(cellIndex).vertex(vertexCellIndex1)->index();
      DataMatrix position(2,vertexData[vertexIndex1]);
      
      for (size_t vertexCellIndex2=0 ; vertexCellIndex2< numCellVertices ; vertexCellIndex2++)
  	if (vertexCellIndex2!=vertexCellIndex1){
  	  size_t vertexIndex2= T.cell(cellIndex).vertex(vertexCellIndex2)->index();
	  position[1] = vertexData[vertexIndex2];
	  
  	  // double  N1N2=
  	  //   vertexVec[vertexIndex1][0]*vertexVec[vertexIndex2][0]+
  	  //   vertexVec[vertexIndex1][1]*vertexVec[vertexIndex2][1];
          
	  double v1v2[2]={vertexData[vertexIndex2][0]-vertexData[vertexIndex1][0],
			  vertexData[vertexIndex2][1]-vertexData[vertexIndex1][1]};
	  
	  double tmp=std::sqrt(v1v2[0]*v1v2[0]+v1v2[1]*v1v2[1]);
	  if (tmp!=0){
	    v1v2[0]/=tmp;
	    v1v2[1]/=tmp;
	  }
	  double teta1=std::acos(
				 vertexVec[vertexIndex1][0]*v1v2[0]+
				 vertexVec[vertexIndex1][1]*v1v2[1]
				 );
	  double teta2=std::acos(
				 -vertexVec[vertexIndex2][0]*v1v2[0]+
				 -vertexVec[vertexIndex2][1]*v1v2[1]
				 );
	  
	  //if (tmp==0) 
	  //  std::cerr<<"cell "<<cellIndex<<" N  " << vertexIndex1 <<" N " << vertexIndex2 <<" "<< N1N2<<" teta "<< teta<<std::endl;
	  if(variableIndex(0,3)==0 || (variableIndex(0,3)==1 && hasSister[vertexIndex1]==1 )){
	    if(variableIndex(0,2)==0){       // no constrain on corners
	      if (variableIndex(0,1)==1 && teta1<(parameter(4)*3.1416/180) ) 
		connections[cellIndex][vertexCellIndex1][vertexCellIndex2]
		  = std::sqrt((position[0][0]-position[1][0])*(position[0][0]-position[1][0])+
			      (position[0][1]-position[1][1])*(position[0][1]-position[1][1])); 
	      
	      if (variableIndex(0,1)==2 && teta1<(parameter(4)*3.1416/180) && teta2<(parameter(4)*3.1416/180)) 
		connections[cellIndex][vertexCellIndex1][vertexCellIndex2]
		  = std::sqrt((position[0][0]-position[1][0])*(position[0][0]-position[1][0])+
			      (position[0][1]-position[1][1])*(position[0][1]-position[1][1])); 
	    }
	    
	    if(variableIndex(0,2)==1) {      // exclude_corner
	      
	      // size_t vertexIndex1 = T.cell(cellIndex).vertex(vertex1)->index();
	      size_t vertexPlusIndex;
	      size_t vertexMinusIndex;
	      
	      if (vertexCellIndex1!=0 )
		vertexMinusIndex = T.cell(cellIndex).vertex(vertexCellIndex1-1)->index();
	      else
		vertexMinusIndex= T.cell(cellIndex).vertex(numCellVertices-1)->index();
	      if ( vertexCellIndex1!=numCellVertices-1 )
		vertexPlusIndex = T.cell(cellIndex).vertex(vertexCellIndex1+1)->index();
	      else
		vertexPlusIndex = T.cell(cellIndex).vertex(0)->index();
	      
	      double cornerAngle=vertexVec[vertexMinusIndex][0]*vertexVec[vertexPlusIndex][0]+
		vertexVec[vertexMinusIndex][1]*vertexVec[vertexPlusIndex][1];
	      if (cornerAngle > std::cos(3.1416*(180-parameter(5))/180)){
		if (variableIndex(0,1)==1 && teta1<(parameter(4)*3.1416/180) ) 
		  connections[cellIndex][vertexCellIndex1][vertexCellIndex2]=
		    std::sqrt((position[0][0]-position[1][0])*(position[0][0]-position[1][0])+
			      (position[0][1]-position[1][1])*(position[0][1]-position[1][1])); 
		
		if (variableIndex(0,1)==2 && teta1<(parameter(4)*3.1416/180) && teta2<(parameter(4)*3.1416/180)) 
		  connections[cellIndex][vertexCellIndex1][vertexCellIndex2]= 
		    std::sqrt((position[0][0]-position[1][0])*(position[0][0]-position[1][0])+
			      (position[0][1]-position[1][1])*(position[0][1]-position[1][1])); 
	      }
	    }
	  }
	  connections[cellIndex][vertexCellIndex2][vertexCellIndex1]=
	    connections[cellIndex][vertexCellIndex1][vertexCellIndex2];
	  
  	}
      
    }
  }
  
  
  // for(size_t zx=0; zx<numCells;zx++){
  //   std::cerr<<"cell  "<<zx<<std::endl;
  //   size_t numV= T.cell(zx).numVertex();
  //   for (int a=1;a<numV;a++)
  //     for (int b=1;b<numV;b++)
  // 	if (connections[zx][a][b]!=0)
  // 	  {
  // 	  std::cerr<<"a,b  "<<a<<" , "<<b<<" connections["<<zx<<"][a][b] is "<<connections[zx][a][b]<<std::endl;
	 
  // 	  }
  // }
  
  //size_t Npairs=variableIndex(1).size();    
  // Print the edges gnuplot style to check connectivity
  size_t printFlag=0;
  if (printFlag) {
    for (size_t i=0; i<numCells; ++i) {
      size_t numCellVertices= T.cell(i).numVertex();
      for (size_t j=0; j<numCellVertices; ++j) {
	for (size_t k=j+1; k<numCellVertices; ++k) {
	  if (connections[i][j][k]) {
	    std::cerr << "In cell " << i << " vertices " << j << " and " << k << " connected." << std::endl;  
	    size_t numDimension = vertexData[0].size();
	    size_t v1 = T.cell(i).vertex(j)->index();
	    size_t v2 = T.cell(i).vertex(k)->index();
	    for (size_t d=0; d<numDimension; ++d) {
	      std::cout << vertexData[v1][d] << " ";
	    }
	    std::cout << i << std::endl;
	    for (size_t d=0; d<numDimension; ++d) {
	      std::cout << vertexData[v2][d] << " ";
	    }
	    std::cout << i << std::endl;
	    std::cout << std::endl;
	  }
	}
      }
    }
    std::cerr << "End of printing." << std::endl;
    // END printing
  }
}


void VertexFromExternalSpringFromPerpVertex::
derivs(Tissue &T,
       DataMatrix &cellData,
       DataMatrix &wallData,
       DataMatrix &vertexData,
       DataMatrix &cellDerivs,
       DataMatrix &wallDerivs,
       DataMatrix &vertexDerivs ) 
{  
  double fad=parameter(1);
 
  //size_t Npairs=indValue[1].size();
  size_t dimension=vertexData[0].size();

  size_t numCells = T.numCell();

  for (size_t cellIndex=0 ; cellIndex< numCells ; cellIndex++){
    size_t numVertices= T.cell(cellIndex).numVertex();
    for (size_t verIndex1=0 ; verIndex1< numVertices-1 ; verIndex1++){
      
      size_t vertex1 = T.cell(cellIndex).vertex(verIndex1)->index();
     
      
      for (size_t verIndex2=verIndex1+1 ; verIndex2< numVertices ; verIndex2++)
  	if (verIndex2!=verIndex1 && connections[cellIndex][verIndex1][verIndex2]!=0){
  	  size_t vertex2= T.cell(cellIndex).vertex(verIndex2)->index();
  	 
	  
	  double distance=0;
	  
	  for( size_t d=0 ; d<dimension ; d++ ) 
	    distance += (vertexData[vertex2][d]-vertexData[vertex1][d])*(vertexData[vertex2][d]-vertexData[vertex1][d]);
	  
	  distance=std::sqrt(distance);
  	double coeff=0;
	if ( connections[cellIndex][verIndex1][verIndex2]>0.0)
	  coeff=parameter(0)*((1.0/connections[cellIndex][verIndex1][verIndex2])-(1.0/distance));
	
	if( distance <= 0.0 && connections[cellIndex][verIndex1][verIndex2] <=0.0 ) 
	  coeff = 0.0;
	
	if( distance>connections[cellIndex][verIndex1][verIndex2])
	  coeff *=fad;
	//Update both vertices for each dimension
	for(size_t d=0 ; d<dimension ; d++ ) {
	  double div = coeff*(vertexData[vertex2][d]-vertexData[vertex1][d]);
	  if ( connections[cellIndex][verIndex1][verIndex2]>0){
	    vertexDerivs[vertex1][d] += div;
	    vertexDerivs[vertex2][d] -= div;
	  }
	  // if ( distance<.1*restinglength[i]){
	  //   double force=vertexDerivs[vertex1][d];
	  //   vertexDerivs[vertex1][d] +=vertexDerivs[v2][d];
	  //   vertexDerivs[vertex2][d] +=force;
	  // }  
	}
	}
      
    }
    
    
  }  
}

void VertexFromExternalSpringFromPerpVertex::update(Tissue &T,
				      DataMatrix &cellData,
				      DataMatrix &wallData,
				      DataMatrix &vertexData, 
				      double h) 
{
  // double Lmaxfactor=parameter(2);
  double Kgrowth=parameter(3);
  double KgrowthStress=parameter(7);

  //size_t Npairs=indValue[1].size();
  size_t dimension=vertexData[0].size();

  std:: vector<int> hasSister; 
  hasSister.resize(T.numVertex());
  size_t NsisterPairs = T.numSisterVertex();
  for(size_t is=0 ; is<NsisterPairs ; is++) {
    hasSister[T.sisterVertex(is,0)]=1; 
    hasSister[T.sisterVertex(is,1)]=1; 
  }
  
  size_t numCells = T.numCell();
  
  for (size_t cellIndex=0 ; cellIndex< numCells ; cellIndex++){
    size_t numVertices= T.cell(cellIndex).numVertex();
    for (size_t verIndex1=0 ; verIndex1< numVertices-1 ; verIndex1++){
      size_t vertex1 = T.cell(cellIndex).vertex(verIndex1)->index();
      for (size_t verIndex2=verIndex1+1 ; verIndex2< numVertices ; verIndex2++)
	if (verIndex2!=verIndex1 && connections[cellIndex][verIndex1][verIndex2]!=0){
	  double restinglength=connections[cellIndex][verIndex1][verIndex2];
	  size_t vertex2= T.cell(cellIndex).vertex(verIndex2)->index();
	  
	  double distance=0;
	  for( size_t d=0 ; d<dimension ; d++ ) 
	    distance += (vertexData[vertex2][d]-vertexData[vertex1][d])*
	      (vertexData[vertex2][d]-vertexData[vertex1][d]);
	  
	  distance=std::sqrt(distance);
	  
	  if (restinglength>0){ 
	    if(variableIndex(0,0)==1) 
	      restinglength+=h*Kgrowth;
	    else if(variableIndex(0,0)==2) 
	      restinglength+=h*Kgrowth*restinglength ;
	    else if(variableIndex(0,0)==3) 
	      restinglength+=h*Kgrowth*(distance-restinglength) ;
	    else if(variableIndex(0,0)==4 && distance>restinglength) 
	      restinglength+=h*Kgrowth ;
	    else if(variableIndex(0,0)==5 && distance>restinglength) 
	      restinglength+=h*Kgrowth*restinglength ;
	    else if(variableIndex(0,0)==6 && distance>restinglength) 
	      restinglength+=h*Kgrowth*(distance-restinglength) ;	  
	    else if(variableIndex(0,0)==7) {
	      restinglength += h*KgrowthStress*(distance-restinglength)
		+ h*Kgrowth*restinglength;
	    }
	    else if(variableIndex(0,0)==8) {
	      if(hasSister[vertex1]==1 || hasSister[vertex2]==1)
		restinglength+=h*Kgrowth*restinglength ;
	      else{
		restinglength+=h*KgrowthStress*restinglength;
		//std::cerr<<"broken sisters"<<std::endl;
		
	      }
	    }
	    
	    else {
	      std::cerr << "VertexFromExternalSpringFromPerpVertex::update()"
			<< std::endl << "Wrong growth rule index given!"
			<< std::endl;
	      std::exit(EXIT_FAILURE);
	    }
	    connections[cellIndex][verIndex1][verIndex2]=connections[cellIndex][verIndex2][verIndex1]=restinglength;
	  }					
	}
    }
  }

 
  setParameter(3,parameter(3)*parameter(6));
  //std::cerr << parameter(3) << std::endl;
}

void VertexFromExternalSpringFromPerpVertex::
printState(Tissue *T,
	   DataMatrix &cellData,
	   DataMatrix &wallData,
	   DataMatrix &vertexData, 
	   std::ostream &os)
{
  static size_t index=0;
  size_t counter=0; 
  size_t dimension = vertexData[0].size();
  size_t numCells = T->numCell();
  for (size_t cellIndex=0 ; cellIndex< numCells ; cellIndex++){
    size_t numVertices= T->cell(cellIndex).numVertex();
    for (size_t verIndex1=0 ; verIndex1< numVertices-1 ; verIndex1++){
      size_t vertex1 = T->cell(cellIndex).vertex(verIndex1)->index();
      for (size_t verIndex2=verIndex1+1 ; verIndex2< numVertices ; verIndex2++)
	if (verIndex2!=verIndex1 && connections[cellIndex][verIndex1][verIndex2]!=0){
	  double restingLength=connections[cellIndex][verIndex1][verIndex2];
	  size_t vertex2= T->cell(cellIndex).vertex(verIndex2)->index();
	  double distance=0;
	  for( size_t d=0 ; d<dimension ; d++ )
	    distance += (vertexData[vertex2][d]-vertexData[vertex1][d])*
	      (vertexData[vertex2][d]-vertexData[vertex1][d]);	  
	  distance=std::sqrt(distance);

	  //vertex1
	  os << index << " " << counter << " ";
	  for( size_t d=0 ; d<dimension ; d++ )
	    os << vertexData[vertex1][d] << " ";
	  os << restingLength << " " << distance << " " 
	     << parameter(3)*restingLength+parameter(7)*(distance-restingLength) << std::endl;
	  //vertex2
	  os << index << " " << counter << " ";
	  for( size_t d=0 ; d<dimension ; d++ )
	    os << vertexData[vertex2][d] << " ";
	  os << restingLength << " " << distance
	     << parameter(3)*restingLength+parameter(7)*(distance-restingLength) << std::endl;
	  os << std::endl;
	  counter++;
	}
    }
  }
  index++;
  //std::cerr<<" index "<<index<<"  counter "<< counter<< std::endl;
}


////////////////////////////////////////////////////////////////

VertexFromExternalSpringFromPerpVertexDynamic::
VertexFromExternalSpringFromPerpVertexDynamic(std::vector<double> &paraValue, 
			 std::vector< std::vector<size_t> > &indValue ) 
{  
  // Do some checks on the parameters and variable indeces
  if( paraValue.size()!=8 ) {
    std::cerr << "VertexFromExternalSpringFromPerpVertexDynamic::"
	      << "VertexFromExternalSpringFromPerpVertexDynamic() "
	      << "Uses eight parameters spring constant K, frac_adhesion,"
	      << "Lmaxfactor, growth_rate, intraction-angle, corner_angle, "
	      << "growthDecay, growth_rate_stress. "<< std::endl;

    exit(EXIT_FAILURE);
  }
  if( indValue.size() != 1 || indValue[0].size()!=4 ) {
    std::cerr << " VertexFromExternalSpringFromPerpVertexDynamic::"
	      << " VertexFromExternalSpringFromPerpVertexDynamic()"
	      << " one level four indices for gowth flag" 
	      << " connection_flag (constraint on first vertex(1)"
	      << " or both vertices(2)), exclude_corner_flag,"
	      << " and initiate flag (0: for all vertices, 1: only"
	      << " the vertices in the sisterVertex list)" 
	      << " constraint on connections." << std::endl;
    exit(EXIT_FAILURE);
  }
  //Set the variable values
  setId("VertexFromExternalSpringFromPerpVertexDynamic");
  setParameter(paraValue);  
  setVariableIndex(indValue);
  
  //Set the parameter identities
  std::vector<std::string> tmp( numParameter() );
  tmp[0] = "K_sp";
  tmp[1] = "frac_adh";
  tmp[2] = "Lmaxfactor";
  tmp[3] = "growth_rate";
  tmp[4] = "intraction_angle";
  tmp[5] = "corner_angle";
  tmp[6] = "growth_rate_decay_rate";
  tmp[7] = "growth_rate_stress";

  setParameterId( tmp ); 
}

void VertexFromExternalSpringFromPerpVertexDynamic::
initiate(Tissue &T,
	 DataMatrix &cellData,
	 DataMatrix &wallData,
	 DataMatrix &vertexData,
	 DataMatrix &cellDerivs,
	 DataMatrix &wallDerivs,
	 DataMatrix &vertexDerivs) 
{   
  size_t numCells = T.numCell();
  connections.resize(numCells);
  for (size_t cellIndex = 0; cellIndex <numCells; cellIndex++){
    size_t numCellVertices= T.cell(cellIndex).numVertex();
    connections[cellIndex].resize(numCellVertices);
    for (size_t vertexCellIndex = 0; vertexCellIndex < numCellVertices; vertexCellIndex++)
      {
	//size_t vertex = T.cell(cellIndex).vertex(verIndex)->index();
	connections[cellIndex][vertexCellIndex].resize(numCellVertices,0);
      }
  }
  
  std:: vector<int> hasSister;
  hasSister.resize(T.numVertex());
  size_t NsisterPairs = T.numSisterVertex();
  for(size_t is=0 ; is<NsisterPairs ; is++) {
    hasSister[T.sisterVertex(is,0)]=1; 
    hasSister[T.sisterVertex(is,1)]=1; 
  }
  
  vertexVec.resize(T.numVertex());
  
  for(size_t i=0 ; i<T.numVertex() ; i++) 
    vertexVec[i].resize(3,0);

  // calculating normals to the membrane
  for (size_t cellIndex=0 ; cellIndex< numCells ; cellIndex++){
    size_t numCellVertices= T.cell(cellIndex).numVertex();
    for (size_t vertexCellIndex=0 ; vertexCellIndex< numCellVertices ; vertexCellIndex++){
      
      size_t vertexIndex = T.cell(cellIndex).vertex(vertexCellIndex)->index();
      size_t vertexPlusIndex;
      size_t vertexMinusIndex;
      if (vertexCellIndex!=0 )
	vertexMinusIndex = T.cell(cellIndex).vertex(vertexCellIndex-1)->index();
      else
	vertexMinusIndex= T.cell(cellIndex).vertex(numCellVertices-1)->index();
      if ( vertexCellIndex!=numCellVertices-1 )
	vertexPlusIndex = T.cell(cellIndex).vertex(vertexCellIndex+1)->index();
      else
	vertexPlusIndex = T.cell(cellIndex).vertex(0)->index();
      
      DataMatrix position(3,vertexData[vertexMinusIndex]);
      position[1] = vertexData[vertexIndex];
      position[2] = vertexData[vertexPlusIndex];
      // position[0][2] z for vertexMinus
      double right[3]={position[2][0]-position[1][0] ,
		       position[2][1]-position[1][1] ,
		       position[2][2]-position[1][2] };
      double left[3]={position[0][0]-position[1][0] ,
		      position[0][1]-position[1][1] ,
		      position[0][2]-position[1][2] };
      double tmp=std::sqrt(right[0]*right[0]+right[1]*right[1]+right[2]*right[2]);
      if (tmp!=0){
	right[0]/=tmp;
	right[1]/=tmp;
	right[2]/=tmp;
      }
      tmp=std::sqrt(left[0]*left[0]+left[1]*left[1]+left[2]*left[2]);
      if (tmp!=0){
	left[0]/=tmp;
	left[1]/=tmp;
	left[2]/=tmp;
      }
      vertexVec[vertexIndex][0]=-(right[1]-left[1]);
      vertexVec[vertexIndex][1]=right[0]-left[0];
      tmp=std::sqrt(
		    vertexVec[vertexIndex][0]*vertexVec[vertexIndex][0]+
		    vertexVec[vertexIndex][1]*vertexVec[vertexIndex][1]);
      if (tmp!=0){ 
	vertexVec[vertexIndex][0]/=tmp;
	vertexVec[vertexIndex][1]/=tmp;
      }
      else{ // if two consecutive edges overlay the right one is sellected!!
	vertexVec[vertexIndex][0]=right[0];
	vertexVec[vertexIndex][1]=right[1];
      }
    }
  }
  
  //setting internal actins
  for (size_t cellIndex=0 ; cellIndex< numCells ; cellIndex++){
    size_t numCellVertices= T.cell(cellIndex).numVertex();
    for (size_t vertexCellIndex1=0 ; vertexCellIndex1< numCellVertices ; vertexCellIndex1++){
      
      size_t vertexIndex1 = T.cell(cellIndex).vertex(vertexCellIndex1)->index();
      DataMatrix position(2,vertexData[vertexIndex1]);
      
      for (size_t vertexCellIndex2=0 ; vertexCellIndex2< numCellVertices ; vertexCellIndex2++)
  	if (vertexCellIndex2!=vertexCellIndex1){
  	  size_t vertexIndex2= T.cell(cellIndex).vertex(vertexCellIndex2)->index();
	  position[1] = vertexData[vertexIndex2];
	  
  	  // double  N1N2=
  	  //   vertexVec[vertexIndex1][0]*vertexVec[vertexIndex2][0]+
  	  //   vertexVec[vertexIndex1][1]*vertexVec[vertexIndex2][1];
          
	  double v1v2[2]={vertexData[vertexIndex2][0]-vertexData[vertexIndex1][0],
			  vertexData[vertexIndex2][1]-vertexData[vertexIndex1][1]};
	  
	  double tmp=std::sqrt(v1v2[0]*v1v2[0]+v1v2[1]*v1v2[1]);
	  if (tmp!=0){
	    v1v2[0]/=tmp;
	    v1v2[1]/=tmp;
	  }
	  double teta1=std::acos(
				 vertexVec[vertexIndex1][0]*v1v2[0]+
				 vertexVec[vertexIndex1][1]*v1v2[1]
				 );
	  double teta2=std::acos(
				 -vertexVec[vertexIndex2][0]*v1v2[0]+
				 -vertexVec[vertexIndex2][1]*v1v2[1]
				 );
	  
	  //if (tmp==0) 
	  //  std::cerr<<"cell "<<cellIndex<<" N  " << vertexIndex1 <<" N " << vertexIndex2 <<" "<< N1N2<<" teta "<< teta<<std::endl;
	  if(variableIndex(0,3)==0 || (variableIndex(0,3)==1 && hasSister[vertexIndex1]==1 )){
	    if(variableIndex(0,2)==0){       // no constrain on corners
	      if (variableIndex(0,1)==1 && teta1<(parameter(4)*3.1416/180) ) 
		connections[cellIndex][vertexCellIndex1][vertexCellIndex2]
		  = std::sqrt((position[0][0]-position[1][0])*(position[0][0]-position[1][0])+
			      (position[0][1]-position[1][1])*(position[0][1]-position[1][1])); 
	      
	      if (variableIndex(0,1)==2 && teta1<(parameter(4)*3.1416/180) && teta2<(parameter(4)*3.1416/180)) 
		connections[cellIndex][vertexCellIndex1][vertexCellIndex2]
		  = std::sqrt((position[0][0]-position[1][0])*(position[0][0]-position[1][0])+
			      (position[0][1]-position[1][1])*(position[0][1]-position[1][1])); 
	    }
	    
	    if(variableIndex(0,2)==1) {      // exclude_corner
	      
	      // size_t vertexIndex1 = T.cell(cellIndex).vertex(vertex1)->index();
	      size_t vertexPlusIndex;
	      size_t vertexMinusIndex;
	      
	      if (vertexCellIndex1!=0 )
		vertexMinusIndex = T.cell(cellIndex).vertex(vertexCellIndex1-1)->index();
	      else
		vertexMinusIndex= T.cell(cellIndex).vertex(numCellVertices-1)->index();
	      if ( vertexCellIndex1!=numCellVertices-1 )
		vertexPlusIndex = T.cell(cellIndex).vertex(vertexCellIndex1+1)->index();
	      else
		vertexPlusIndex = T.cell(cellIndex).vertex(0)->index();
	      
	      double cornerAngle=vertexVec[vertexMinusIndex][0]*vertexVec[vertexPlusIndex][0]+
		vertexVec[vertexMinusIndex][1]*vertexVec[vertexPlusIndex][1];
	      if (cornerAngle > std::cos(3.1416*(180-parameter(5))/180)){
		if (variableIndex(0,1)==1 && teta1<(parameter(4)*3.1416/180) ) 
		  connections[cellIndex][vertexCellIndex1][vertexCellIndex2]=
		    std::sqrt((position[0][0]-position[1][0])*(position[0][0]-position[1][0])+
			      (position[0][1]-position[1][1])*(position[0][1]-position[1][1])); 
		
		if (variableIndex(0,1)==2 && teta1<(parameter(4)*3.1416/180) && teta2<(parameter(4)*3.1416/180)) 
		  connections[cellIndex][vertexCellIndex1][vertexCellIndex2]= 
		    std::sqrt((position[0][0]-position[1][0])*(position[0][0]-position[1][0])+
			      (position[0][1]-position[1][1])*(position[0][1]-position[1][1])); 
	      }
	    }
	  }
	  connections[cellIndex][vertexCellIndex2][vertexCellIndex1]=
	    connections[cellIndex][vertexCellIndex1][vertexCellIndex2];
	  
  	}
      
    }
  }
  
  
  // for(size_t zx=0; zx<numCells;zx++){
  //   std::cerr<<"cell  "<<zx<<std::endl;
  //   size_t numV= T.cell(zx).numVertex();
  //   for (int a=1;a<numV;a++)
  //     for (int b=1;b<numV;b++)
  // 	if (connections[zx][a][b]!=0)
  // 	  {
  // 	  std::cerr<<"a,b  "<<a<<" , "<<b<<" connections["<<zx<<"][a][b] is "<<connections[zx][a][b]<<std::endl;
	 
  // 	  }
  // }
  
  //size_t Npairs=variableIndex(1).size();    
  // Print the edges gnuplot style to check connectivity
  size_t printFlag=0;
  if (printFlag) {
    for (size_t i=0; i<numCells; ++i) {
      size_t numCellVertices= T.cell(i).numVertex();
      for (size_t j=0; j<numCellVertices; ++j) {
	for (size_t k=j+1; k<numCellVertices; ++k) {
	  if (connections[i][j][k]) {
	    //std::cerr << "In cell " << i << " vertices " << j << " and " << k << " connected." << std::endl;  
	    size_t numDimension = vertexData[0].size();
	    size_t v1 = T.cell(i).vertex(j)->index();
	    size_t v2 = T.cell(i).vertex(k)->index();
	    for (size_t d=0; d<numDimension; ++d) {
	      std::cout << vertexData[v1][d] << " ";
	    }
	    std::cout << i << std::endl;
	    for (size_t d=0; d<numDimension; ++d) {
	      std::cout << vertexData[v2][d] << " ";
	    }
	    std::cout << i << std::endl;
	    std::cout << std::endl;
	  }
	}
      }
    }
    std::cerr << "End of printing." << std::endl;
    // END printing
  }
}


void VertexFromExternalSpringFromPerpVertexDynamic::
derivs(Tissue &T,
       DataMatrix &cellData,
       DataMatrix &wallData,
       DataMatrix &vertexData,
       DataMatrix &cellDerivs,
       DataMatrix &wallDerivs,
       DataMatrix &vertexDerivs ) 
{  
  double fad=parameter(1);
  //size_t Npairs=indValue[1].size();
  size_t dimension=vertexData[0].size();
  
  size_t numCells = T.numCell();
  for (size_t cellIndex=0 ; cellIndex< numCells ; cellIndex++){
    size_t numCellVertices= T.cell(cellIndex).numVertex();
    for (size_t vertexCellIndex1=0 ; vertexCellIndex1< numCellVertices-1 ; vertexCellIndex1++){
      
      size_t vertexIndex1 = T.cell(cellIndex).vertex(vertexCellIndex1)->index();
      
      for (size_t vertexCellIndex2=vertexCellIndex1+1 ; vertexCellIndex2< numCellVertices ; vertexCellIndex2++)
  	if (vertexCellIndex2!=vertexCellIndex1 && connections[cellIndex][vertexCellIndex1][vertexCellIndex2]!=0){
  	  size_t vertexIndex2= T.cell(cellIndex).vertex(vertexCellIndex2)->index();
	  
	  double distance=0;
	  
	  for( size_t d=0 ; d<dimension ; d++ ) 
	    distance += (vertexData[vertexIndex2][d]-vertexData[vertexIndex1][d])
	      *(vertexData[vertexIndex2][d]-vertexData[vertexIndex1][d]);
	  
	  distance=std::sqrt(distance);
	  double coeff=0;
	  if ( connections[cellIndex][vertexCellIndex1][vertexCellIndex2]>0.0)
	    coeff=parameter(0)*((1.0/connections[cellIndex][vertexCellIndex1][vertexCellIndex2])-(1.0/distance));
	  
	  if( distance <= 0.0 && connections[cellIndex][vertexCellIndex1][vertexCellIndex2] <=0.0 ) 
	    coeff = 0.0;
	  
	  if( distance>connections[cellIndex][vertexCellIndex1][vertexCellIndex2])
	    coeff *=fad; // adhision factor
	  
	  // this is ad-hoc ( a weight to consider concentration of vertices on membrane 
          //coeff*=(wallData[ T.vertex(vertexIndex1).wall(0)->index()][0]
	  //	  +wallData[ T.vertex(vertexIndex1).wall(1)->index()][0])/0.2;
	  
          //Update both vertices for each dimension
	  for(size_t d=0 ; d<dimension ; d++ ) {
	    double div = coeff*(vertexData[vertexIndex2][d]-vertexData[vertexIndex1][d]);
	    if ( connections[cellIndex][vertexCellIndex1][vertexCellIndex2]>0){
	      vertexDerivs[vertexIndex1][d] += div;
	      vertexDerivs[vertexIndex2][d] -= div;
	    }
	    // if ( distance<.1*restinglength[i]){
	    //   double force=vertexDerivs[vertex1][d];
	    //   vertexDerivs[vertex1][d] +=vertexDerivs[v2][d];
	    //   vertexDerivs[vertex2][d] +=force;
	    // }  
	  }
	}
    }
  }  
}

void VertexFromExternalSpringFromPerpVertexDynamic::update(Tissue &T,
				      DataMatrix &cellData,
				      DataMatrix &wallData,
				      DataMatrix &vertexData, 
				      double h) 
{ double Lmax=parameter(2);
  double Kgrowth=parameter(3);
  double KgrowthStress=parameter(7);
  
  //size_t Npairs=indValue[1].size();
  size_t dimension=vertexData[0].size();
  
  size_t numCells = T.numCell(); 
  //size_t numTotalVertices = T.numVertex();
  
 


  // setting flag for sistership
  std:: vector<int> hasSister; 
  hasSister.resize(T.numVertex());
  size_t NsisterPairs = T.numSisterVertex();
  for(size_t is=0 ; is<NsisterPairs ; is++) {
    hasSister[T.sisterVertex(is,0)]=1; 
    hasSister[T.sisterVertex(is,1)]=1; 
  }
  
  // internal actin and membrane normal update
  // updating normals to the membrane Counterclockwise sorting of vertices
  for (size_t cellIndex=0 ; cellIndex< numCells ; cellIndex++){
    size_t numCellVertices= T.cell(cellIndex).numVertex();
    for (size_t vertexCellIndex=0 ; vertexCellIndex< numCellVertices ; vertexCellIndex++){
      
      size_t vertexIndex = T.cell(cellIndex).vertex(vertexCellIndex)->index();
      size_t vertexPlusIndex;
      size_t vertexMinusIndex;
      if (vertexCellIndex!=0 )
  	vertexMinusIndex = T.cell(cellIndex).vertex(vertexCellIndex-1)->index();
      else
  	vertexMinusIndex= T.cell(cellIndex).vertex(numCellVertices-1)->index();
      if ( vertexCellIndex!=numCellVertices-1 )
  	vertexPlusIndex = T.cell(cellIndex).vertex(vertexCellIndex+1)->index();
      else
  	vertexPlusIndex = T.cell(cellIndex).vertex(0)->index();
      DataMatrix position(3,vertexData[vertexMinusIndex]);
      position[1] = vertexData[vertexIndex];
      position[2] = vertexData[vertexPlusIndex];
      // position[0][2] z for vertexMinus
      double right[3]={position[2][0]-position[1][0] ,
  		       position[2][1]-position[1][1] ,
  		       position[2][2]-position[1][2] };
      double left[3]={position[0][0]-position[1][0] ,
  		      position[0][1]-position[1][1] ,
  		      position[0][2]-position[1][2] };
      double tmp=std::sqrt(right[0]*right[0]+right[1]*right[1]+right[2]*right[2]);
      if (tmp!=0){
  	right[0]/=tmp;
  	right[1]/=tmp;
  	right[2]/=tmp;
      }
      tmp=std::sqrt(left[0]*left[0]+left[1]*left[1]+left[2]*left[2]);
      if (tmp!=0){
  	left[0]/=tmp;
  	left[1]/=tmp;
  	left[2]/=tmp;
      }
      vertexVec[vertexIndex][0]=-(right[1]-left[1]);
      vertexVec[vertexIndex][1]=right[0]-left[0];
      tmp=std::sqrt(
  		    vertexVec[vertexIndex][0]*vertexVec[vertexIndex][0]+
  		    vertexVec[vertexIndex][1]*vertexVec[vertexIndex][1]);
      if (tmp!=0){ 
  	vertexVec[vertexIndex][0]/=tmp;
  	vertexVec[vertexIndex][1]/=tmp;
      }
      else{ // if two consecutive edges overlay the right one is sellected!!
  	vertexVec[vertexIndex][0]=right[0];
  	vertexVec[vertexIndex][1]=right[1];
      }
    }
  }
  
  //updating internal actins
  std:: vector<std::vector<std::vector<double> > >  connectionsNew;
  connectionsNew.resize(numCells);
  for (size_t cellIndex = 0; cellIndex <numCells; cellIndex++){
    size_t numCellVertices= T.cell(cellIndex).numVertex();
    connectionsNew[cellIndex].resize(numCellVertices);
    for (size_t vertexCellIndex = 0; vertexCellIndex < numCellVertices; vertexCellIndex++)
      {
	//size_t vertex = T.cell(cellIndex).vertex(verIndex)->index();
	connectionsNew[cellIndex][vertexCellIndex].resize(numCellVertices,0);
      }
  }
  
  for (size_t cellIndex=0 ; cellIndex< numCells ; cellIndex++){
    size_t numCellVertices= T.cell(cellIndex).numVertex();
    for (size_t vertexCellIndex1=0 ; vertexCellIndex1< numCellVertices ; vertexCellIndex1++){
      
      size_t vertexIndex1 = T.cell(cellIndex).vertex(vertexCellIndex1)->index();
      DataMatrix position(2,vertexData[vertexIndex1]);
      
      for (size_t vertexCellIndex2=0 ; vertexCellIndex2< numCellVertices ; vertexCellIndex2++)
  	if (vertexCellIndex2!=vertexCellIndex1){


  	  size_t vertexIndex2= T.cell(cellIndex).vertex(vertexCellIndex2)->index();
  	  position[1] = vertexData[vertexIndex2];
  	
          
  	  double v1v2[2]={vertexData[vertexIndex2][0]-vertexData[vertexIndex1][0],
  			  vertexData[vertexIndex2][1]-vertexData[vertexIndex1][1]};
	  if (std::sqrt(v1v2[0]*v1v2[0]+v1v2[1]*v1v2[1])<Lmax){ // <<<<<<<<<<<<<<<<<<<<<<<<<<<<<<<<<<<<<<<<<<<<<<<<<<<<
	  //line intersect test

	  bool intersect=false;
	  size_t vertexCellIndex1pre=numCellVertices-1;
	  if(vertexCellIndex1>0) vertexCellIndex1pre=vertexCellIndex1-1;
	  size_t vertexCellIndex2pre=numCellVertices-1;
	  if(vertexCellIndex2>0) vertexCellIndex2pre=vertexCellIndex2-1;

	  for (size_t intersectV=0; intersectV<numCellVertices ;intersectV++)
	    if(intersectV!=vertexCellIndex1 && intersectV!=vertexCellIndex2 &&
	       intersectV!=vertexCellIndex1pre && intersectV!=vertexCellIndex2pre)
	      {
		size_t intersectVnext;
		if(intersectV<numCellVertices-1)
		  intersectVnext=intersectV+1;
		else
		  intersectVnext=0;
		size_t VIndex = T.cell(cellIndex).vertex(intersectV)->index();
		size_t VnextIndex = T.cell(cellIndex).vertex(intersectVnext)->index();
		double UU[2]={vertexData[VnextIndex][0]-vertexData[VIndex][0],
			      vertexData[VnextIndex][1]-vertexData[VIndex][1]};
		double qp[2]={vertexData[vertexIndex1][0]-vertexData[VIndex][0],
			      vertexData[vertexIndex1][1]-vertexData[VIndex][1]};
		double rs=UU[0]*v1v2[1]-UU[1]*v1v2[0];
		if (rs==0 && qp[0]*UU[1]-qp[1]*UU[0]==0) //collinear: no actin;
		  intersect=true;
		else {
		  double tt=(qp[0]*v1v2[1]-qp[1]*v1v2[0])/rs;
		  double uu=(qp[0]*UU[1]-qp[1]*UU[0])/rs;
		  if (tt>=0 && tt<=1 && uu>=0 && uu<=1) //they intersect : no actin;
		    intersect=true;
		  
		}
	
	      }
	  // end of line intersect test
	  


  	  double tmp=std::sqrt(v1v2[0]*v1v2[0]+v1v2[1]*v1v2[1]);
  	  if (tmp!=0){
  	    v1v2[0]/=tmp;
  	    v1v2[1]/=tmp;
  	  }
  	  double teta1=std::acos(
  				 vertexVec[vertexIndex1][0]*v1v2[0]+
  				 vertexVec[vertexIndex1][1]*v1v2[1]
  				 );
  	  double teta2=std::acos(
  				 -vertexVec[vertexIndex2][0]*v1v2[0]+
  				 -vertexVec[vertexIndex2][1]*v1v2[1]
  				 );
	  
  	  if (tmp==0)  
	    std::cerr<<"cell "<<cellIndex<<"vertex " << vertexIndex1 
		     <<" intersects with vertex " << vertexIndex2 <<std::endl;
	  if (!intersect)
	    if(variableIndex(0,3)==0 || (variableIndex(0,3)==1 && hasSister[vertexIndex1]==1 )){
	      
	      if(variableIndex(0,2)==0){       // no constrain on corners
		if (variableIndex(0,1)==1 && teta1<(parameter(4)*3.1416/180)&& teta2<89 ) 
		  connectionsNew[cellIndex][vertexCellIndex1][vertexCellIndex2]= 
		      std::sqrt( (position[0][0]-position[1][0])*(position[0][0]-position[1][0])+
				 (position[0][1]-position[1][1])*(position[0][1]-position[1][1])); 
		
		if (variableIndex(0,1)==2 && teta1<(parameter(4)*3.1416/180) && teta2<(parameter(4)*3.1416/180)) 
		  connectionsNew[cellIndex][vertexCellIndex1][vertexCellIndex2]= 
		      std::sqrt((position[0][0]-position[1][0])*(position[0][0]-position[1][0])+
				(position[0][1]-position[1][1])*(position[0][1]-position[1][1])); 
		
	      }
	      
	      if(variableIndex(0,2)==1) {      // exclude_corner
		
		// size_t vertexIndex1 = T.cell(cellIndex).vertex(vertex1)->index();
		size_t vertexPlusIndex;
		size_t vertexMinusIndex;
		
		if (vertexCellIndex1!=0 )
		  vertexMinusIndex = T.cell(cellIndex).vertex(vertexCellIndex1-1)->index();
		else
		  vertexMinusIndex= T.cell(cellIndex).vertex(numCellVertices-1)->index();
		if ( vertexCellIndex1!=numCellVertices-1 )
		  vertexPlusIndex = T.cell(cellIndex).vertex(vertexCellIndex1+1)->index();
		else
		  vertexPlusIndex = T.cell(cellIndex).vertex(0)->index();
		
		double cornerAngle=vertexVec[vertexMinusIndex][0]*vertexVec[vertexPlusIndex][0]+
		  vertexVec[vertexMinusIndex][1]*vertexVec[vertexPlusIndex][1];
		
		
		if (cornerAngle > std::cos(3.1416*(180-parameter(5))/180)){	 
		  if (variableIndex(0,1)==1 && teta1<(parameter(4)*3.1416/180) ) 
		    connectionsNew[cellIndex][vertexCellIndex1][vertexCellIndex2]= 
		      std::sqrt((position[0][0]-position[1][0])*(position[0][0]-position[1][0])+
				(position[0][1]-position[1][1])*(position[0][1]-position[1][1])); 
		  
		  if (variableIndex(0,1)==2 && teta1<(parameter(4)*3.1416/180) && teta2<(parameter(4)*3.1416/180)) 
		    connectionsNew[cellIndex][vertexCellIndex1][vertexCellIndex2]= 
		      std::sqrt((position[0][0]-position[1][0])*(position[0][0]-position[1][0])+
				(position[0][1]-position[1][1])*(position[0][1]-position[1][1])); 
		}
	      }
	    }
	  //std::cerr<< "up to here"<<std::endl;
  	  connectionsNew[cellIndex][vertexCellIndex2][vertexCellIndex1]=
	    connectionsNew[cellIndex][vertexCellIndex1][vertexCellIndex2]; 
  	}

	}// here

    }
  }
  
  // setting new connections if there were no connection already and keeping the old ones
  for(size_t iNew=0; iNew< numCells ;iNew++){
    size_t numCellVertices = T.cell(iNew).numVertex();
    for(size_t jNew=0; jNew< numCellVertices ;jNew++)
      for(size_t kNew=0; kNew< numCellVertices ;kNew++){
  	if(connections[iNew][jNew][kNew]==0)
  	  connections[iNew][jNew][kNew]=connectionsNew[iNew][jNew][kNew];
  	else if(connectionsNew[iNew][jNew][kNew]==0)
  	  connections[iNew][jNew][kNew]=0;
      }
  }
  
  // End of internal actin and membrane normal update
 
  // growth rules  
  for (size_t cellIndex=0 ; cellIndex< numCells ; cellIndex++){
    size_t numCellVertices= T.cell(cellIndex).numVertex();
    for (size_t vertexCellIndex1=0 ; vertexCellIndex1< numCellVertices ; vertexCellIndex1++){
      size_t vertexIndex1 = T.cell(cellIndex).vertex(vertexCellIndex1)->index();
      for (size_t vertexCellIndex2=0 ; vertexCellIndex2< numCellVertices ; vertexCellIndex2++)
	if (vertexCellIndex2!=vertexCellIndex1 && connections[cellIndex][vertexCellIndex1][vertexCellIndex2]!=0){
	  double restinglength=connections[cellIndex][vertexCellIndex1][vertexCellIndex2];
	  size_t vertexIndex2= T.cell(cellIndex).vertex(vertexCellIndex2)->index();
	  double distance=0;
	  for( size_t d=0 ; d<dimension ; d++ ) 
	    distance += (vertexData[vertexIndex2][d]-vertexData[vertexIndex1][d])*
	      (vertexData[vertexIndex2][d]-vertexData[vertexIndex1][d]);
	  
	  distance=std::sqrt(distance);
	  
	  if (restinglength>0){ 
	    if(variableIndex(0,0)==1) 
	      restinglength+=h*Kgrowth;
	    else if(variableIndex(0,0)==2) 
	      restinglength+=h*Kgrowth*restinglength ;
	    else if(variableIndex(0,0)==3){ 
	      restinglength+=h*Kgrowth*(distance-restinglength) ;
	    }
	    else if(variableIndex(0,0)==4 && distance>restinglength) 
	      restinglength+=h*Kgrowth ;
	    else if(variableIndex(0,0)==5 && distance>restinglength) 
	      restinglength+=h*Kgrowth*restinglength ;
	    else if(variableIndex(0,0)==6 && distance>restinglength) 
	      restinglength+=h*Kgrowth*(distance-restinglength) ;	  
	    else if(variableIndex(0,0)==7) {
	      restinglength += h*KgrowthStress*(distance-restinglength)
		+ h*Kgrowth*restinglength;
	    }
	    else if(variableIndex(0,0)==8) {
	      if(hasSister[vertexIndex1]==1 || hasSister[vertexIndex2]==1)
		restinglength+=h*Kgrowth*restinglength ;
	      else{
		restinglength+=h*KgrowthStress*restinglength;
		//std::cerr<<"broken sisters"<<std::endl;
	      }
	    }
	    else {
	      std::cerr << "VertexFromExternalSpringFromPerpVertexDynamic::update()"
			<< std::endl << "Wrong growth rule index given!"
			<< std::endl;
	      std::exit(EXIT_FAILURE);
	    }
	    connections[cellIndex][vertexCellIndex1][vertexCellIndex2]=restinglength;
	  }					
	}
    }
  } // end of growth rules
  // growth decay
  setParameter(3,parameter(3)*parameter(6));
  setParameter(7,parameter(7)*parameter(6));
  //std::cerr << parameter(3) << std::endl;
}

void VertexFromExternalSpringFromPerpVertexDynamic::
printState(Tissue *T,
	   DataMatrix &cellData,
	   DataMatrix &wallData,
	   DataMatrix &vertexData, 
	   std::ostream &os)
{
  static size_t index=0;
  size_t counter=0; 
  size_t dimension = vertexData[0].size();
  size_t numCells = T->numCell();
  for (size_t cellIndex=0 ; cellIndex< numCells ; cellIndex++){
    size_t numCellVertices= T->cell(cellIndex).numVertex();
    for (size_t vertexCellIndex1=0 ; vertexCellIndex1< numCellVertices ; vertexCellIndex1++){
      size_t vertexIndex1 = T->cell(cellIndex).vertex(vertexCellIndex1)->index();
      for (size_t vertexCellIndex2=0 ; vertexCellIndex2< numCellVertices ; vertexCellIndex2++)
	if (vertexCellIndex2!=vertexCellIndex1 && connections[cellIndex][vertexCellIndex1][vertexCellIndex2]!=0){
	  double restingLength=connections[cellIndex][vertexCellIndex1][vertexCellIndex2];
	  size_t vertexIndex2= T->cell(cellIndex).vertex(vertexCellIndex2)->index();
	  double distance=0;
	  for( size_t d=0 ; d<dimension ; d++ )
	    distance += (vertexData[vertexIndex2][d]-vertexData[vertexIndex1][d])*
	      (vertexData[vertexIndex2][d]-vertexData[vertexIndex1][d]);	  
	  distance=std::sqrt(distance);

	  //vertex1
	  os << index << " " << counter << " ";
	  for( size_t d=0 ; d<dimension ; d++ )
	    os << vertexData[vertexIndex1][d] << " ";
	  os << restingLength << " " << distance << " " 
	     << parameter(3)*restingLength+parameter(7)*(distance-restingLength) << std::endl;
	  //vertex2
	  os << index << " " << counter << " ";
	  for( size_t d=0 ; d<dimension ; d++ )
	    os << vertexData[vertexIndex2][d] << " ";
	  os << restingLength << " " << distance
	     << parameter(3)*restingLength+parameter(7)*(distance-restingLength) << std::endl;
	  os << std::endl;
	  counter++;
	}
    }
  }
  index++;
}


 

 ////////////////////////////////////////////////////////////////

cellcellRepulsion::
cellcellRepulsion(std::vector<double> &paraValue, 
			 std::vector< std::vector<size_t> > &indValue ) 
{  
  // Do some checks on the parameters and variable indeces
  if( paraValue.size()!=2 ) {
    std::cerr << "cellcellRepulsion::"
	      << "cellcellRepulsion() "
	      << "Uses two parameters spring constant K and checking radius R "<< std::endl;

    exit(EXIT_FAILURE);
  }
  if( indValue.size() != 0  ) {
    std::cerr << " cellcellRepulsion::"
	      << " cellcellRepulsion()"
	      << " No index is used." << std::endl;
    exit(EXIT_FAILURE);
  }
  //Set the variable values
  setId("cellcellRepulsion");
  setParameter(paraValue);  
  setVariableIndex(indValue);
  
  //Set the parameter identities
  std::vector<std::string> tmp( numParameter() );
  tmp[0] = "K_sp";
  tmp[1] = "checking_radius";

  setParameterId( tmp ); 
}

void cellcellRepulsion::
initiate(Tissue &T,
	 DataMatrix &cellData,
	 DataMatrix &wallData,
	 DataMatrix &vertexData,
	 DataMatrix &cellDerivs,
	 DataMatrix &wallDerivs,
	 DataMatrix &vertexDerivs) 
{   
  size_t numCells = T.numCell();
  vertexVec.resize(T.numVertex());

   // //updating the grid matrix 
  // Xmin;
  // Xmax;
  // Ymin;
  // Ymax;
  // nx;
  // ny;

  // dX=(Xmax-Xmin)/nx;
  // dY=(Ymax-Ymin)/ny;
 
  // grid.resize(nx);
  // for(size_t i=0; i<nx;i++)
  //   grid[i].resize(ny);
  // for(size_t vertexIndex=0; vertexIndex<T.numVertex(); vertexIndex++)
  //   grid[std::floor((vertexData[vertexIndex][0]-Xmin)/dX)]


  // vertexVec(0,1,2): normal;vertexVec(3): intersect flag; vertexVec(4):interference area 
  for(size_t i=0 ; i<T.numVertex() ; i++) 
    vertexVec[i].resize(5,0);

  // calculating normals to the membrane
  for (size_t cellIndex=0 ; cellIndex< numCells ; cellIndex++){
    size_t numCellVertices= T.cell(cellIndex).numVertex();
    for (size_t vertexCellIndex=0 ; vertexCellIndex< numCellVertices ; vertexCellIndex++){
      
      size_t vertexIndex = T.cell(cellIndex).vertex(vertexCellIndex)->index();
      size_t vertexPlusIndex;
      size_t vertexMinusIndex;
      if (vertexCellIndex!=0 )
	vertexMinusIndex = T.cell(cellIndex).vertex(vertexCellIndex-1)->index();
      else
	vertexMinusIndex= T.cell(cellIndex).vertex(numCellVertices-1)->index();
      if ( vertexCellIndex!=numCellVertices-1 )
	vertexPlusIndex = T.cell(cellIndex).vertex(vertexCellIndex+1)->index();
      else
	vertexPlusIndex = T.cell(cellIndex).vertex(0)->index();
      
      DataMatrix position(3,vertexData[vertexMinusIndex]);
      position[1] = vertexData[vertexIndex];
      position[2] = vertexData[vertexPlusIndex];
      // position[0][2] z for vertexMinus
      double right[3]={position[2][0]-position[1][0] ,
		       position[2][1]-position[1][1] ,
		       position[2][2]-position[1][2] };
      double left[3]={position[0][0]-position[1][0] ,
		      position[0][1]-position[1][1] ,
		      position[0][2]-position[1][2] };
      double tmp=std::sqrt(right[0]*right[0]+right[1]*right[1]+right[2]*right[2]);
      if (tmp!=0){
	right[0]/=tmp;
	right[1]/=tmp;
	right[2]/=tmp;
      }
      tmp=std::sqrt(left[0]*left[0]+left[1]*left[1]+left[2]*left[2]);
      if (tmp!=0){
	left[0]/=tmp;
	left[1]/=tmp;
	left[2]/=tmp;
      }
      vertexVec[vertexIndex][0]=-(right[1]-left[1]);
      vertexVec[vertexIndex][1]=right[0]-left[0];
      tmp=std::sqrt(
		    vertexVec[vertexIndex][0]*vertexVec[vertexIndex][0]+
		    vertexVec[vertexIndex][1]*vertexVec[vertexIndex][1]);
      if (tmp!=0){ 
	vertexVec[vertexIndex][0]/=tmp;
	vertexVec[vertexIndex][1]/=tmp;
      }
      else{ // if two consecutive edges overlay the right one is sellected!!
	vertexVec[vertexIndex][0]=right[0];
	vertexVec[vertexIndex][1]=right[1];
      }
    }
  }
  
 
}


void cellcellRepulsion::
derivs(Tissue &T,
       DataMatrix &cellData,
       DataMatrix &wallData,
       DataMatrix &vertexData,
       DataMatrix &cellDerivs,
       DataMatrix &wallDerivs,
       DataMatrix &vertexDerivs ) 
{  
  
  
  size_t dimension=vertexData[0].size();
  
  size_t numVertices = T.numVertex();
  for (size_t vertexIndex=0 ; vertexIndex< numVertices ; vertexIndex++)
    if (vertexVec[vertexIndex][3]==1)
      {
        double coeff=parameter(0);//*vertexVec[vertexIndex][4];
	vertexDerivs[vertexIndex][0] += coeff*vertexVec[vertexIndex][0];
	vertexDerivs[vertexIndex][1] += coeff*vertexVec[vertexIndex][1];
	
      }  
}

void cellcellRepulsion::update(Tissue &T,
				      DataMatrix &cellData,
				      DataMatrix &wallData,
				      DataMatrix &vertexData, 
				      double h) 
{ 
  size_t numCells = T.numCell();
 
  // updating normals to the membrane Counterclockwise sorting of vertices
  for (size_t cellIndex=0 ; cellIndex< numCells ; cellIndex++){
    size_t numCellVertices= T.cell(cellIndex).numVertex();
    for (size_t vertexCellIndex=0 ; vertexCellIndex< numCellVertices ; vertexCellIndex++){
      
      size_t vertexIndex = T.cell(cellIndex).vertex(vertexCellIndex)->index();
      size_t vertexPlusIndex;
      size_t vertexMinusIndex;
      if (vertexCellIndex!=0 )
  	vertexMinusIndex = T.cell(cellIndex).vertex(vertexCellIndex-1)->index();
      else
  	vertexMinusIndex= T.cell(cellIndex).vertex(numCellVertices-1)->index();
      if ( vertexCellIndex!=numCellVertices-1 )
  	vertexPlusIndex = T.cell(cellIndex).vertex(vertexCellIndex+1)->index();
      else
  	vertexPlusIndex = T.cell(cellIndex).vertex(0)->index();
      DataMatrix position(3,vertexData[vertexMinusIndex]);
      position[1] = vertexData[vertexIndex];
      position[2] = vertexData[vertexPlusIndex];
      // position[0][2] z for vertexMinus
      double right[3]={position[2][0]-position[1][0] ,
  		       position[2][1]-position[1][1] ,
  		       position[2][2]-position[1][2] };
      double left[3]={position[0][0]-position[1][0] ,
  		      position[0][1]-position[1][1] ,
  		      position[0][2]-position[1][2] };
      double tmp=std::sqrt(right[0]*right[0]+right[1]*right[1]+right[2]*right[2]);
      if (tmp!=0){
  	right[0]/=tmp;
  	right[1]/=tmp;
  	right[2]/=tmp;
      }
      tmp=std::sqrt(left[0]*left[0]+left[1]*left[1]+left[2]*left[2]);
      if (tmp!=0){
  	left[0]/=tmp;
  	left[1]/=tmp;
  	left[2]/=tmp;
      }
      vertexVec[vertexIndex][0]=-(right[1]-left[1]);
      vertexVec[vertexIndex][1]=right[0]-left[0];
      tmp=std::sqrt(
  		    vertexVec[vertexIndex][0]*vertexVec[vertexIndex][0]+
  		    vertexVec[vertexIndex][1]*vertexVec[vertexIndex][1]);
      if (tmp!=0){ 
  	vertexVec[vertexIndex][0]/=tmp;
  	vertexVec[vertexIndex][1]/=tmp;
      }
      else{ // if two consecutive edges overlay the right one is sellected!!
  	vertexVec[vertexIndex][0]=right[0];
  	vertexVec[vertexIndex][1]=right[1];
      }
    }
  }
  // End  updating normals to the membrane
 
  
  //line intersect test 
  size_t numVertices = T.numVertex();
  for (size_t vertexIndex=0 ; vertexIndex< numVertices ; vertexIndex++)
    vertexVec[vertexIndex][3]=0;
 

 
  for( size_t cellIndex1=0; cellIndex1<numCells-1; cellIndex1++)
    for( size_t cellIndex2=cellIndex1+1; cellIndex2<numCells; cellIndex2++)
      {
	size_t numCell1Walls=T.cell(cellIndex1).numWall();
	size_t numCell2Walls=T.cell(cellIndex2).numWall();
	                                	
	for (size_t wallCell1Index=0; wallCell1Index<numCell1Walls ;wallCell1Index++)
	  for (size_t wallCell2Index=0; wallCell2Index<numCell2Walls ;wallCell2Index++) {
	    size_t wallIndex1=T.cell(cellIndex1).wall(wallCell1Index) -> index();      
	    size_t wallIndex2=T.cell(cellIndex2).wall(wallCell2Index) -> index(); 
	    
	    bool intersect=false;
	    size_t v1=T.wall(wallIndex1).vertex1() ->index();
	    size_t v2=T.wall(wallIndex1).vertex2() ->index();
	    size_t u1=T.wall(wallIndex2).vertex1() ->index();
	    size_t u2=T.wall(wallIndex2).vertex2() ->index();
	    
	    double uvDistance=0.5*std::sqrt((vertexData[v1][0]+vertexData[v2][0]-vertexData[u1][0]-vertexData[u2][0])*
					    (vertexData[v1][0]+vertexData[v2][0]-vertexData[u1][0]-vertexData[u2][0])+
					    (vertexData[v1][1]+vertexData[v2][1]-vertexData[u1][1]-vertexData[u2][1])*
					    (vertexData[v1][1]+vertexData[v2][1]-vertexData[u1][1]-vertexData[u2][1]));
	    if(uvDistance<parameter(1)){
	      double rr[2]={vertexData[v2][0]-vertexData[v1][0],
			    vertexData[v2][1]-vertexData[v1][1]};
	      double ss[2]={vertexData[u2][0]-vertexData[u1][0],
			    vertexData[u2][1]-vertexData[u1][1]};
	      
	      double rs=rr[0]*ss[1]-rr[1]*ss[0];
	      
	      double qp[2]={vertexData[u1][0]-vertexData[v1][0],
			    vertexData[u1][1]-vertexData[v1][1]};
	      
	      
	      if (rs==0 && qp[0]*rr[1]-qp[1]*rr[0]==0) //collinear
		intersect=true;
	      else {
		double tt=(qp[0]*rr[1]-qp[1]*rr[0])/rs;
		double uu=(qp[0]*ss[1]-qp[1]*ss[0])/rs;
		if (tt>=0 && tt<=1 && uu>=0 && uu<=1)  //intersect 
		  intersect=true;
		
	      }
	      
	      
	    }
	    //d::cerr<<intersect<<std::endl;
	    if(intersect){
	      vertexVec[v1][3]=vertexVec[v2][3]=vertexVec[u1][3]=vertexVec[u2][3]=1;
	      //	vertexVec[v1][4]=vertexVec[v2][4]=vertexVec[u1][4]=vertexVec[u2][4]=;
	    }
	  }
   
		
      }  // End of line intersect test
  
}


 ////////////////////////////////////////////////////////////////

vertexFromSubstrate::
vertexFromSubstrate(std::vector<double> &paraValue, 
			 std::vector< std::vector<size_t> > &indValue ) 
{  
  // Do some checks on the parameters and variable indeces
  if( paraValue.size()!=7 ) {
    std::cerr << "vertexFromSubstrate::"
	      << "vertexFromSubstrate() "
	      << "Uses seven parameters (0)spring constant K , (1)stretch rate "
	      << "                    (2,3)stretch direction , (4,5)center "<< std::endl;
    exit(EXIT_FAILURE);
  }
  if( indValue.size() != 0  ) {
    std::cerr << " vertexFromSubstrate::"
	      << " vertexFromSubstrate()"
	      << " No index is used." << std::endl;
    exit(EXIT_FAILURE);
  }
  //Set the variable values
  setId("vertexFromSubstrate");
  setParameter(paraValue);  
  setVariableIndex(indValue);
  
  //Set the parameter identities
  std::vector<std::string> tmp( numParameter() );
  tmp[0] = "K_sp";
  tmp[1] = "stretch_rate";
  tmp[2] = "x_direction";
  tmp[3] = "y_direction";
  tmp[4] = "x_center";
  tmp[5] = "y_center";
  tmp[6] = "vertex_percent";

  setParameterId( tmp ); 
}

void vertexFromSubstrate::
initiate(Tissue &T,
	 DataMatrix &cellData,
	 DataMatrix &wallData,
	 DataMatrix &vertexData,
	 DataMatrix &cellDerivs,
	 DataMatrix &wallDerivs,
	 DataMatrix &vertexDerivs) 
{ 
  numAttachedCells=std::floor(parameter(6)*T.numCell()/100);
  //std::vector<size_t> list;
  list.resize(T.numCell());
  for(size_t i=0 ;i<T.numCell() ; i++)
    list[i]=i;

  //srand(time(0));
  std::random_shuffle(list.begin(), list.end());
  
  // numAttachedVertices=0;
  // for (size_t i=0 ;i<numAttachedCells ; i++){
  //   numAttachedVertices+=T.cell(list[i]).numVertex();
  //  }
  
  vertexVec.resize(numAttachedCells);

  for(size_t i=0 ;i<numAttachedCells ; i++){ 
    vertexVec[i].resize(T.cell(list[i]).numVertex());
    for(size_t j=0; j< T.cell(list[i]).numVertex() ; j++){
      vertexVec[i][j].resize(2);
      vertexVec[i][j][0]=vertexData[T.cell(list[i]).vertex(j) -> index()][0];
      vertexVec[i][j][1]=vertexData[T.cell(list[i]).vertex(j) -> index()][1];
    }
   
  }

}   

void vertexFromSubstrate::
derivs(Tissue &T,
       DataMatrix &cellData,
       DataMatrix &wallData,
       DataMatrix &vertexData,
       DataMatrix &cellDerivs,
       DataMatrix &wallDerivs,
       DataMatrix &vertexDerivs ) 
{  
  double coeff=parameter(0);
  for(size_t i=0 ;i<numAttachedCells ; i++)
    for(size_t j=0; j< T.cell(list[i]).numVertex() ; j++){
      size_t verIndex=T.cell(list[i]).vertex(j) -> index();
      vertexDerivs[verIndex][0] += coeff*(vertexVec[i][j][0]-vertexData[verIndex][0]);
      vertexDerivs[verIndex][1] += coeff*(vertexVec[i][j][1]-vertexData[verIndex][1]);
    }


  // size_t numVertices = T.numVertex();
  // for (size_t i=0 ; i< numAttachedVertices ; i++)
  //   //if (vertexVec[vertexIndex][3]==1)
  //     {
  //       double coeff=parameter(0);//*vertexVec[vertexIndex][4];
  // 	vertexDerivs[vertexVec[i][2]][0] += coeff*(vertexVec[i][0]-vertexData[vertexVec[i][2]][0]);
  // 	vertexDerivs[vertexVec[i][2]][1] += coeff*(vertexVec[i][1]-vertexData[vertexVec[i][2]][1]);
	
  //     }  
}

void vertexFromSubstrate::update(Tissue &T,
				      DataMatrix &cellData,
				      DataMatrix &wallData,
				      DataMatrix &vertexData, 
				      double h) 
{ 


  for(size_t i=0 ;i<numAttachedCells ; i++)
    for(size_t j=0; j< T.cell(list[i]).numVertex() ; j++)
      vertexVec[i][j][0]+=h*(parameter(1)-1)*(vertexVec[i][j][0]-parameter(4));


 
}

// void vertexFromSubstrate::
// initiate(Tissue &T,
// 	 DataMatrix &cellData,
// 	 DataMatrix &wallData,
// 	 DataMatrix &vertexData,
// 	 DataMatrix &cellDerivs,
// 	 DataMatrix &wallDerivs,
// 	 DataMatrix &vertexDerivs) 
// { 
//   numAttachedVertices=std::floor(parameter(6)*T.numVertex()/100);
//   std::vector<size_t> list;
//   list.resize(T.numVertex());
//   for(size_t i=0 ;i<T.numVertex() ; i++)
//     list[i]=i;

//   srand(time(0));
//   std::random_shuffle(list.begin(), list.end());

//   vertexVec.resize(numAttachedVertices);

//   for(size_t i=0 ;i<numAttachedVertices ; i++){ 
//     vertexVec[i].resize(3,0);
//     vertexVec[i][2]=list[i];
//     vertexVec[i][0]=vertexData[vertexVec[i][2]][0];
//     vertexVec[i][1]=vertexData[vertexVec[i][2]][1];
//     std::cerr<<vertexVec[i][2]<<std::endl;
//   }

// }   

// void vertexFromSubstrate::
// derivs(Tissue &T,
//        DataMatrix &cellData,
//        DataMatrix &wallData,
//        DataMatrix &vertexData,
//        DataMatrix &cellDerivs,
//        DataMatrix &wallDerivs,
//        DataMatrix &vertexDerivs ) 
// {  
  
//   size_t numVertices = T.numVertex();
//   for (size_t i=0 ; i< numAttachedVertices ; i++)
//     //if (vertexVec[vertexIndex][3]==1)
//       {
//         double coeff=parameter(0);//*vertexVec[vertexIndex][4];
// 	vertexDerivs[vertexVec[i][2]][0] += coeff*(vertexVec[i][0]-vertexData[vertexVec[i][2]][0]);
// 	vertexDerivs[vertexVec[i][2]][1] += coeff*(vertexVec[i][1]-vertexData[vertexVec[i][2]][1]);
	
//       }  
// }

// void vertexFromSubstrate::update(Tissue &T,
// 				      DataMatrix &cellData,
// 				      DataMatrix &wallData,
// 				      DataMatrix &vertexData, 
// 				      double h) 
// { 
//   for(size_t i=0 ; i<numAttachedVertices ; i++){ 
//     vertexVec[i][0]+=h*(parameter(1)-1)*(vertexVec[i][0]-parameter(4));
//   }
  
// }
