# Supplementary material for: Fluctuations of the transcription factor ATML1 generate the pattern of giant cells in the Arabidopsis sepal
Source: eLife. 2017 Feb 1;6:e19131. doi: 10.7554/eLife.19131 (PMC5333958; doi:10.7554/eLife.19131)
Supplement: Source code 2. — Scripts for the analysis and representation of the simulation results are also provided. See readme files within the different folders for further information. DOI: http://dx.doi.org/10.7554/eLife.19131.048 [file elife-19131-code2.zip › Source_code_2/src/mechanicalSpring.h]

//
// Filename     : mechanicalSpring.h
// Description  : Classes describing mechanical updates for wall springs
// Author(s)    : Henrik Jonsson (henrik@thep.lu.se)
// Created      : September 2007
// Revision     : $Id:$
//
#ifndef MECHANICALSPRING_H
#define MECHANICALSPRING_H

#include"tissue.h"
#include"baseReaction.h"
#include<cmath>

///
/// @brief Updates vertices from an asymmetric wall spring potential
///
/// The update (in all dimensions) are given by
///
/// @f[ \frac{dx_i}{dt} = (x_{i}-x_{j}) \frac{K_{force}}{L_{ij}}(1-\frac{L_{ij}}{d}) @f]
///
/// where @f$ d @f$ = distance between vertices,
/// where @f$ x_i,x_j @f$ = vertex position in specific dimension,
/// @f$ L_{ij} @f$ = variable for the resting length of the wall.
///
/// The parameters are @f$ K_{force} @f$ (parameter(0)), which sets the strength
/// of the spring (spring constant), and @f$ K_{adh} @f$ (parameter(1)), which
/// sets the relative strength of adhesive forces compared to repressive
/// forces (when adhesive forces, the two parameters are multiplied 
/// (@f$ K=K_{force}K_{adhFrac} @f$). 
/// The update needs the index of the wall length variable at the 
/// first level (variableIndex(0,0)), and 
/// optionally a variable for storing the total wall Force (variableIndex(1,0)). 
///
/// In a model file the reaction is defined as
///
/// @verbatim
/// VertexFromWallSpring 2 1 1
/// K_force K_adh
/// L_ij-index
///
/// or
///
/// VertexFromWallSpring 2 2 1 1
/// K_force K_adh
/// L_ij-index
/// Forcesave-index
///
/// or
///
/// VertexFromWallSpring 3 3 1 1/0 1
/// K_force K_adh
/// L_ij-index
/// [Forcesave-index]
/// wall_type_index
/// @endverbatim
///
/// Alternatively if no force save index is supplied the first line
/// can be replaced by 'VertexFromWallSpring 2 1 1'.
///
class VertexFromWallSpring : public BaseReaction {
  
 public:
  ///
  /// @brief Main constructor
  ///
  /// This is the main constructor which sets the parameters and variable
  /// indices that defines the reaction.
  ///
  /// @param paraValue vector with parameters
  ///
  /// @param indValue vector of vectors with variable indices
  ///
  /// @see BaseReaction::createReaction(std::vector<double> &paraValue,...)
  ///
  VertexFromWallSpring(std::vector<double> &paraValue, 
		       std::vector< std::vector<size_t> > 
		       &indValue );

  void initiate(Tissue &T,
		DataMatrix &cellData,
		DataMatrix &wallData,
		DataMatrix &vertexData,
		DataMatrix &cellDerivs,
		DataMatrix &wallDerivs,
		DataMatrix &vertexDerivs );
  
  ///
  /// @brief Derivative function for this reaction class
  ///
  /// @see BaseReaction::derivs(Tissue &T,...)
  ///
  void derivs(Tissue &T,
	      DataMatrix &cellData,
	      DataMatrix &wallData,
	      DataMatrix &vertexData,
	      DataMatrix &cellDerivs,
	      DataMatrix &wallDerivs,
	      DataMatrix &vertexDerivs );

  void derivsWithAbs(Tissue &T,
         DataMatrix &cellData,
         DataMatrix &wallData,
         DataMatrix &vertexData,
         DataMatrix &cellDerivs,
         DataMatrix &wallDerivs,
         DataMatrix &vertexDerivs,
         DataMatrix &sdydtCell,
         DataMatrix &sdydtWall,
         DataMatrix &sdydtVertex );

};

///
/// @brief Updates vertices from an asymmetric wall spring potential
///
/// 
///
/// In a model file the reaction is defined as
///
/// @verbatim
/// VertexFromWallSpringMTnew 3/4 2 1 1 
/// K_matrix K_adh K_fiber (double_length_flag)
/// L_ij-index
/// MT_index
///
/// or
///
/// VertexFromWallSpringMTnew 3/4 3 1 1 1
/// K_matrix K_adh K_fiber (double_length_flag)
/// L_ij-index
/// MT_index
/// forceSave_index
///
/// @endverbatim
///
/// 

class VertexFromWallSpringMTnew : public BaseReaction {
  
 public:
  ///
  /// @brief Main constructor
  ///
  /// This is the main constructor which sets the parameters and variable
  /// indices that defines the reaction.
  ///
  /// @param paraValue vector with parameters
  ///
  /// @param indValue vector of vectors with variable indices
  ///
  /// @see BaseReaction::createReaction(std::vector<double> &paraValue,...)
  ///
  VertexFromWallSpringMTnew(std::vector<double> &paraValue, 
		       std::vector< std::vector<size_t> > 
		       &indValue );

  void initiate(Tissue &T,
		DataMatrix &cellData,
		DataMatrix &wallData,
		DataMatrix &vertexData,
		DataMatrix &cellDerivs,
		DataMatrix &wallDerivs,
		DataMatrix &vertexDerivs );
  
  ///
  /// @brief Derivative function for this reaction class
  ///
  /// @see BaseReaction::derivs(Tissue &T,...)
  ///
  void derivs(Tissue &T,
	      DataMatrix &cellData,
	      DataMatrix &wallData,
	      DataMatrix &vertexData,
	      DataMatrix &cellDerivs,
	      DataMatrix &wallDerivs,
	      DataMatrix &vertexDerivs );
};


///
/// @brief Updates vertices from an asymmetric wall spring potential
///
/// Similar to VertexFromWallSpring bt only acts on the boundary walls.
///
/// @endverbatim
///
class VertexFromWallBoundarySpring : public BaseReaction {
  
 public:
  ///
  /// @brief Main constructor
  ///
  /// This is the main constructor which sets the parameters and variable
  /// indices that defines the reaction.
  ///
  /// @param paraValue vector with parameters
  ///
  /// @param indValue vector of vectors with variable indices
  ///
  /// @see BaseReaction::createReaction(std::vector<double> &paraValue,...)
  ///
  VertexFromWallBoundarySpring(std::vector<double> &paraValue, 
		       std::vector< std::vector<size_t> > 
		       &indValue );  
  ///
  /// @brief Derivative function for this reaction class
  ///
  /// @see BaseReaction::derivs(Tissue &T,...)
  ///
  void derivs(Tissue &T,
	      DataMatrix &cellData,
	      DataMatrix &wallData,
	      DataMatrix &vertexData,
	      DataMatrix &cellDerivs,
	      DataMatrix &wallDerivs,
	      DataMatrix &vertexDerivs );
};

namespace CenterTriangulation {
	///
	/// @brief Updates vertices from an asymmetric spring potential on internal edges
	///
	/// The update (in all dimensions) are given by
	///
	/// @f[ \frac{dx_i}{dt} = (x_{i}-x_{j}) \frac{K_{force}}{L_{ij}}(1-\frac{L_{ij}}{d}) @f]
	///
	/// where @f$ d @f$ = distance between vertices (vertex and center point),
	/// where @f$ x_i,x_j @f$ = vertex position in specific dimension,
	/// @f$ L_{ij} @f$ = resting length of internal edge
	///
	/// The parameters are @f$ K_{force} @f$ (parameter(0)), which sets the strength
	/// of the spring (spring constant), and @f$ K_{adh} @f$ (parameter(1)), which
	/// sets the relative strength of adhesive forces compared to repressive
	/// forces (when adhesive forces, the two parameters are multiplied 
	/// (@f$ K=K_{force}K_{adhFrac} @f$). 
	/// The column index for the cell additional variables of the central mesh 
	/// (x,y,z,L_1,...,L_n) should be given in the first level of indices.
	///
	/// In a model file the reaction is defined as
	///
	/// @verbatim
	/// CenterTriangulation::EdgeSpring 2 1 1
	/// K_force K_adh
	/// index
	/// @endverbatim
	///
	/// @see VertexFromWallSpring
	///
	class EdgeSpring : public BaseReaction {
		
	public:
		///
		/// @brief Main constructor
		///
		/// This is the main constructor which sets the parameters and variable
		/// indices that defines the reaction.
		///
		/// @param paraValue vector with parameters
		///
		/// @param indValue vector of vectors with variable indices
		///
		/// @see BaseReaction::createReaction(std::vector<double> &paraValue,...)
		///
		EdgeSpring(std::vector<double> &paraValue, 
							 std::vector< std::vector<size_t> > 
							 &indValue );  
		///
		/// @brief Derivative function for this reaction class
		///
		/// @see BaseReaction::derivs(Tissue &T,...)
		///
		void derivs(Tissue &T,
								DataMatrix &cellData,
								DataMatrix &wallData,
								DataMatrix &vertexData,
								DataMatrix &cellDerivs,
								DataMatrix &wallDerivs,
								DataMatrix &vertexDerivs );
	};
}

///
/// @brief Updates vertices from an asymmetric wall spring potential
/// where the spring constants are taken from two wall variables
///
/// This class updates according to a spring potential where two
/// spring constants are set from elsewhere, i.e. values are taken
/// from two variables representing the values for the TWO parts of
/// the wall connected to the two neighboring cells. 
///
class VertexFromDoubleWallSpring : public BaseReaction {
  
 public:
  ///
  /// @brief Main constructor
  ///
  /// This is the main constructor which sets the parameters and variable
  /// indices that defines the reaction.
  ///
  /// @param paraValue vector with parameters
  ///
  /// @param indValue vector of vectors with variable indices
  ///
  /// @see BaseReaction::createReaction(std::vector<double> &paraValue,...)
  ///
  VertexFromDoubleWallSpring(std::vector<double> &paraValue, 
			     std::vector< std::vector<size_t> > 
			     &indValue );
  ///
  /// @brief Derivative function for this reaction class
  ///
  /// @see BaseReaction::derivs(Tissue &T,...)
  ///
  void derivs(Tissue &T,
	      DataMatrix &cellData,
	      DataMatrix &wallData,
	      DataMatrix &vertexData,
	      DataMatrix &cellDerivs,
	      DataMatrix &wallDerivs,
	      DataMatrix &vertexDerivs );
};

///
/// @brief Updates vertices from an asymmetric wall spring potential with a spatial factor
///
class VertexFromWallSpringSpatial : public BaseReaction {
  
 private:
  
  double Kpow_;
  
 public:  
  ///
  /// @brief Main constructor
  ///
  /// This is the main constructor which sets the parameters and variable
  /// indices that defines the reaction.
  ///
  /// @param paraValue vector with parameters
  ///
  /// @param indValue vector of vectors with variable indices
  ///
  /// @see BaseReaction::createReaction(std::vector<double> &paraValue,...)
  ///
  VertexFromWallSpringSpatial(std::vector<double> &paraValue, 
			      std::vector< std::vector<size_t> > 
			      &indValue );
  ///
  /// @brief Derivative function for this reaction class
  ///
  /// @see BaseReaction::derivs(Tissue &T,...)
  ///
  void derivs(Tissue &T,
	      DataMatrix &cellData,
	      DataMatrix &wallData,
	      DataMatrix &vertexData,
	      DataMatrix &cellDerivs,
	      DataMatrix &wallDerivs,
	      DataMatrix &vertexDerivs );
};

///
/// @brief Updates vertices from an asymmetric wall spring potential with a spatial MT factor
///
/// This function has a base level for the spring constant and then adds a
/// factor dependent on the MT direction in the cells as well as a spatial
/// factor. The spring constant of the wall is determined by:
///
/// @f[ k = p_0 + (p_1 + p_2*spatialFactor)*mtFactor @f]
///
/// where the spatial factor is determined by a Hill function and the MT
/// factor comes from the absolute value of the scalar products of the wall
/// vector and cell direction vectors.
///
class VertexFromWallSpringMTSpatial : public BaseReaction {
  
 private:
  
  double Kpow_;
  
 public:
  ///
  /// @brief Main constructor
  ///
  /// This is the main constructor which sets the parameters and variable
  /// indices that defines the reaction.
  ///
  /// @param paraValue vector with parameters
  ///
  /// @param indValue vector of vectors with variable indices
  ///
  /// @see BaseReaction::createReaction(std::vector<double> &paraValue,...)
  ///
  VertexFromWallSpringMTSpatial(std::vector<double> &paraValue, 
				std::vector< std::vector<size_t> > 
				&indValue );
  ///
  /// @brief Derivative function for this reaction class
  ///
  /// @see BaseReaction::derivs(Tissue &T,...)
  ///
  void derivs(Tissue &T,
	      DataMatrix &cellData,
	      DataMatrix &wallData,
	      DataMatrix &vertexData,
	      DataMatrix &cellDerivs,
	      DataMatrix &wallDerivs,
	      DataMatrix &vertexDerivs );
};

///
/// @brief Updates vertices from an spatially asymmetric wall spring potential
/// given by microtubule directions
///
/// This function has a base level for the spring constant and then adds a
/// factor dependent on the MT direction in the cells. The spring constant 
/// of the wall is determined by:
///
/// @f[ k = p_0 + p_1*|n_{wall} n_{MT}| @f]
///
/// where the MT factor comes from the absolute value of the scalar products 
/// of the wall vector and cell direction (microtubular) vector. An additional
/// parameter @f$p_{2}@f$ sets an additional multiplied contribution if the spring
/// is contracted.
///
/// In a model file the reaction is defined as
///
/// @verbatim
/// VertexFromWallSpringMT 3 2 2 0/1
/// K_homogeneous K_MT f_adh
/// L_ij-index MT-index
/// [Forcesave-index]
/// @endverbatim
///
/// Alternatively if no force save index is supplied the first line
/// can be replaced by 'VertexFromWallSpringMT 3 1 2'.
///
class VertexFromWallSpringMT : public BaseReaction {
  
 public:
  ///
  /// @brief Main constructor
  ///
  /// This is the main constructor which sets the parameters and variable
  /// indices that defines the reaction.
  ///
  /// @param paraValue vector with parameters
  ///
  /// @param indValue vector of vectors with variable indices
  ///
  /// @see BaseReaction::createReaction(std::vector<double> &paraValue,...)
  ///
  VertexFromWallSpringMT(std::vector<double> &paraValue, 
			 std::vector< std::vector<size_t> > 
			 &indValue );
  ///
  /// @brief Derivative function for this reaction class
  ///
  /// @see BaseReaction::derivs(Tissue &T,...)
  ///
  void derivs(Tissue &T,
	      DataMatrix &cellData,
	      DataMatrix &wallData,
	      DataMatrix &vertexData,
	      DataMatrix &cellDerivs,
	      DataMatrix &wallDerivs,
	      DataMatrix &vertexDerivs );
};

///
/// @brief Updates vertices from an spatially asymmetric wall spring potential
/// given by microtubule directions and also updates the spring constants
/// slowly.
///
class VertexFromWallSpringMTHistory : public BaseReaction {
  
 public:
  ///
  /// @brief Main constructor
  ///
  /// This is the main constructor which sets the parameters and variable
  /// indices that defines the reaction.
  ///
  /// @param paraValue vector with parameters
  ///
  /// @param indValue vector of vectors with variable indices
  ///
  /// @see BaseReaction::createReaction(std::vector<double> &paraValue,...)
  ///
  VertexFromWallSpringMTHistory(std::vector<double> &paraValue, 
				std::vector< std::vector<size_t> > 
				&indValue );  
  ///
  /// @brief Derivative function for this reaction class
  ///
  /// @see BaseReaction::derivs(Tissue &T,...)
  ///
  void derivs(Tissue &T,
	      DataMatrix &cellData,
	      DataMatrix &wallData,
	      DataMatrix &vertexData,
	      DataMatrix &cellDerivs,
	      DataMatrix &wallDerivs,
	      DataMatrix &vertexDerivs );
  void initiate(Tissue &T,
		DataMatrix &cellData,
		DataMatrix &wallData,
		DataMatrix &vertexData,
		DataMatrix &cellDerivs,
		DataMatrix &wallDerivs,
		DataMatrix &vertexDerivs );
};

//!Updates vertices from an asymmetric epidermal wall spring potential
class VertexFromEpidermalWallSpring : public BaseReaction {
  
 public:
  ///
  /// @brief Main constructor
  ///
  /// This is the main constructor which sets the parameters and variable
  /// indices that defines the reaction.
  ///
  /// @param paraValue vector with parameters
  ///
  /// @param indValue vector of vectors with variable indices
  ///
  /// @see BaseReaction::createReaction(std::vector<double> &paraValue,...)
  ///
  VertexFromEpidermalWallSpring(std::vector<double> &paraValue, 
				std::vector< std::vector<size_t> > 
				&indValue );
  ///
  /// @brief Derivative function for this reaction class
  ///
  /// @see BaseReaction::derivs(Tissue &T,...)
  ///    
  void derivs(Tissue &T,
	      DataMatrix &cellData,
	      DataMatrix &wallData,
	      DataMatrix &vertexData,
	      DataMatrix &cellDerivs,
	      DataMatrix &wallDerivs,
	      DataMatrix &vertexDerivs );
};

//!Updates vertices from an asymmetric epidermal wall spring potential
class VertexFromEpidermalCellWallSpring : public BaseReaction {
  
 public:
  ///
  /// @brief Main constructor
  ///
  /// This is the main constructor which sets the parameters and variable
  /// indices that defines the reaction.
  ///
  /// @param paraValue vector with parameters
  ///
  /// @param indValue vector of vectors with variable indices
  ///
  /// @see BaseReaction::createReaction(std::vector<double> &paraValue,...)
  ///
  VertexFromEpidermalCellWallSpring(std::vector<double> &paraValue, 
				    std::vector< std::vector<size_t> > 
				    &indValue );
  ///
  /// @brief Derivative function for this reaction class
  ///
  /// @see BaseReaction::derivs(Tissue &T,...)
  ///  
  void derivs(Tissue &T,
	      DataMatrix &cellData,
	      DataMatrix &wallData,
	      DataMatrix &vertexData,
	      DataMatrix &cellDerivs,
	      DataMatrix &wallDerivs,
	      DataMatrix &vertexDerivs );
};

class VertexFromWallSpringExperimental : public BaseReaction
{
 public:
  ///
  /// @brief Main constructor
  ///
  /// This is the main constructor which sets the parameters and variable
  /// indices that defines the reaction.
  ///
  /// @param paraValue vector with parameters
  ///
  /// @param indValue vector of vectors with variable indices
  ///
  /// @see BaseReaction::createReaction(std::vector<double> &paraValue,...)
  ///
  VertexFromWallSpringExperimental(std::vector<double> &paraValue,
				   std::vector< std::vector<size_t> > &indValue);
  ///
  /// @brief Derivative function for this reaction class
  ///
  /// @see BaseReaction::derivs(Tissue &T,...)
  ///  
  void derivs(Tissue &T,
	      DataMatrix &cellData,
	      DataMatrix &wallData,
	      DataMatrix &vertexData,
	      DataMatrix &cellDerivs,
	      DataMatrix &wallDerivs,
	      DataMatrix &vertexDerivs);
};

///
/// @brief Updates vertices from an asymmetric wall spring potential depending
/// on cell concentrations
///
class VertexFromWallSpringConcentrationHill : public BaseReaction {
  
 public:
  ///
  /// @brief Main constructor
  ///
  /// This is the main constructor which sets the parameters and variable
  /// indices that defines the reaction.
  ///
  /// @param paraValue vector with parameters
  ///
  /// @param indValue vector of vectors with variable indices
  ///
  /// @see BaseReaction::createReaction(std::vector<double> &paraValue,...)
  ///
  VertexFromWallSpringConcentrationHill(std::vector<double> &paraValue, 
					std::vector< std::vector<size_t> > 
					&indValue );
  ///
  /// @brief Derivative function for this reaction class
  ///
  /// @see BaseReaction::derivs(Tissue &T,...)
  ///  
  void derivs(Tissue &T,
	      DataMatrix &cellData,
	      DataMatrix &wallData,
	      DataMatrix &vertexData,
	      DataMatrix &cellDerivs,
	      DataMatrix &wallDerivs,
	      DataMatrix &vertexDerivs );
};

class VertexFromWallSpringMTConcentrationHill : public BaseReaction {
  
 public:
  ///
  /// @brief Main constructor
  ///
  /// This is the main constructor which sets the parameters and variable
  /// indices that defines the reaction.
  ///
  /// @param paraValue vector with parameters
  ///
  /// @param indValue vector of vectors with variable indices
  ///
  /// @see BaseReaction::createReaction(std::vector<double> &paraValue,...)
  ///
  VertexFromWallSpringMTConcentrationHill(std::vector<double> &paraValue, 
					  std::vector< std::vector<size_t> > 
					  &indValue );
  ///
  /// @brief Derivative function for this reaction class
  ///
  /// @see BaseReaction::derivs(Tissue &T,...)
  ///  
  void derivs(Tissue &T,
	      DataMatrix &cellData,
	      DataMatrix &wallData,
	      DataMatrix &vertexData,
	      DataMatrix &cellDerivs,
	      DataMatrix &wallDerivs,
	      DataMatrix &vertexDerivs );
};

///
/// @brief Sets mechanical properties for wall segments from MT
/// directions and (auxin) concentrations
///
/// Uses a square scalar product between wall and MT directions and a
/// Hill formalism for auxin dependent wall mechanics. The walls are
/// divided into two segments 'belonging to' respective neighboring
/// cell.
///
class VertexFromDoubleWallSpringMTConcentrationHill : public BaseReaction {
  
 public:
  ///
  /// @brief Main constructor
  ///
  /// This is the main constructor which sets the parameters and variable
  /// indices that defines the reaction.
  ///
  /// @param paraValue vector with parameters
  ///
  /// @param indValue vector of vectors with variable indices
  ///
  /// @see BaseReaction::createReaction(std::vector<double> &paraValue,...)
  ///
  VertexFromDoubleWallSpringMTConcentrationHill(std::vector<double> &paraValue, 
						std::vector< std::vector<size_t> > 
						&indValue );
  ///
  /// @brief Derivative function for this reaction class
  ///
  /// @see BaseReaction::derivs(Tissue &T,...)
  ///  
  void derivs(Tissue &T,
	      DataMatrix &cellData,
	      DataMatrix &wallData,
	      DataMatrix &vertexData,
	      DataMatrix &cellDerivs,
	      DataMatrix &wallDerivs,
	      DataMatrix &vertexDerivs );
};


///
/// @brief Sets external  breakable springs between vertices at given indices
///
/// This function has a spring constant and adhision factor 
///
/// @f[ F=-K*f_{adh}*(L_0-X) @f]
///
/// when the distance between vertices is greater than Lmax Force becomes zero.
///
/// In a model file the reaction is defined as
///
/// @verbatim
/// VertexFromExternalSpring 4 3 1 1/.../n 1/.../n
///
/// K f_adh Lmaxfactor growth_rate 
/// growth_flag
/// vertex-index11 ... vertex-index1n 
/// vertex-index21 ... vertex-index2n  
/// 
/// @endverbatim
///
///
class VertexFromExternalSpring : public BaseReaction {
 
 private: 
  std:: vector<double> restinglength;
  std:: vector<double> Kspring;
  size_t Npairs;

 public:
  ///
  /// @brief Main constructor
  ///
  /// This is the main constructor which sets the parameters and variable
  /// indices that defines the reaction.
  ///
  /// @param paraValue vector with parameters
  ///
  /// @param indValue vector of vectors with variable indices
  ///
  /// @see BaseReaction::createReaction(std::vector<double> &paraValue,...)
  ///
  VertexFromExternalSpring(std::vector<double> &paraValue, 
			   std::vector< std::vector<size_t> > &indValue );
  ///
  /// @brief Derivative function for this reaction class
  ///
  /// @see BaseReaction::derivs(Tissue &T,...)
  ///  
  void initiate(Tissue &T,
		DataMatrix &cellData,
		DataMatrix &wallData,
		DataMatrix &vertexData,
		DataMatrix &cellDerivs,
		DataMatrix &wallDerivs,
		DataMatrix &vertexDerivs);

  void derivs(Tissue &T,
	      DataMatrix &cellData,
	      DataMatrix &wallData,
	      DataMatrix &vertexData,
	      DataMatrix &cellDerivs,
	      DataMatrix &wallDerivs,
	      DataMatrix &vertexDerivs );

  ///
  /// @brief Update function for this reaction class
  ///
  /// @see BaseReaction::update(Tissue &T,...)
  ///
  void update(Tissue &T,
              DataMatrix &cellData,
              DataMatrix &wallData,
              DataMatrix &vertexData, 
              double h);


};


///
/// @brief Sets external  breakable springs between vertices which see eachother 
/// in a given angle intervall respect to the normal direction to their membrane.
///
/// This function has a spring constant and adhision factor 
///
/// @f[ F=-K*f_{adh}*(L_0-X) @f]
///
/// when the distance between vertices is greater than Lmax Force becomes zero.
///
/// In a model file the reaction is defined as
///
/// @verbatim
///
/// VertexFromExternalSpringFromPerpVertex 8 1 4 
/// K   
/// f_adh 
/// Lmaxfactor 
/// growth_rate  
/// intraction_angle 
/// corner_angle
/// growth_rate_decay_rate
/// growthStress
///
/// growth_flag (0:non ,1: ,2: ,3: ,4: ,5: ,6: 7: 8: )
/// connection_flag (1: constraint on the first node only, 2: for both)
/// exclude_corner_flag (0:include corners, 1: exclude corners)
/// initiate_flag       (0: for all vertices, 
///                      1: only the vertices in the sisterVertex list)
/// @endverbatim
///
///
class VertexFromExternalSpringFromPerpVertex : public BaseReaction {
 
 private: 
  
  size_t Npairs;
  std:: vector<std::vector<std::vector<double> > >  connections;
  std:: vector<std::vector<double> >  vertexVec;
  
 public:
  ///
  /// @brief Main constructor
  ///
  /// This is the main constructor which sets the parameters and variable
  /// indices that defines the reaction.
  ///
  /// @param paraValue vector with parameters
  ///
  /// @param indValue vector of vectors with variable indices
  ///
  /// @see BaseReaction::createReaction(std::vector<double> &paraValue,...)
  ///
  VertexFromExternalSpringFromPerpVertex(std::vector<double> &paraValue, 
			   std::vector< std::vector<size_t> > &indValue );
  ///
  /// @brief Derivative function for this reaction class
  ///
  /// @see BaseReaction::derivs(Tissue &T,...)
  ///  
  void initiate(Tissue &T,
		DataMatrix &cellData,
		DataMatrix &wallData,
		DataMatrix &vertexData,
		DataMatrix &cellDerivs,
		DataMatrix &wallDerivs,
		DataMatrix &vertexDerivs);

  void derivs(Tissue &T,
	      DataMatrix &cellData,
	      DataMatrix &wallData,
	      DataMatrix &vertexData,
	      DataMatrix &cellDerivs,
	      DataMatrix &wallDerivs,
	      DataMatrix &vertexDerivs );

  ///
  /// @brief Update function for this reaction class
  ///
  /// @see BaseReaction::update(Tissue &T,...)
  ///
  void update(Tissue &T,
              DataMatrix &cellData,
              DataMatrix &wallData,
              DataMatrix &vertexData, 
              double h);
  ///
  /// @brief Prints internal variables for plotting
  ///
  /// Plots the internal edges for plotting using gnuplot. The format is 
  /// t_i i x1 y1 [z1] edgeLength
  /// t_i i x2 y2 [z2] edgeLength
  /// for each internal edge.
  ///
  /// @note Requires the BaseSolver::print() function to call printState()
  /// @see BaseReaction::printState()
  ///
  void printState(Tissue *T,
		  DataMatrix &cellData,
		  DataMatrix &wallData,
		  DataMatrix &vertexData, 
		  std::ostream &os=std::cout);
};


////////////////////////////////////////////////////////////

///
/// @brief Sets external  breakable springs between vertices which see eachother 
/// in a given angle intervall respect to the normal direction to their membrane.
///
/// This function has a spring constant and adhision factor 
///
/// @f[ F=-K*f_{adh}*(L_0-X) @f]
///
/// when the distance between vertices is greater than Lmax Force becomes zero.
///
/// In a model file the reaction is defined as
///
/// @verbatim
///
/// VertexFromExternalSpringFromPerpVertexDynamic 8 1 4 
/// K   
/// f_adh 
/// Lmaxfactor 
/// growth_rate  
/// intraction_angle 
/// corner_angle
/// growth_rate_decay_rate
/// growthStress
///
/// growth_flag (0:non ,1: ,2: ,3: ,4: ,5: ,6: 7: 8: )
/// connection_flag (1: constraint on the first node only, 2: for both)
/// exclude_corner_flag (0:include corners, 1: exclude corners)
/// initiate_flag       (0: for all vertices, 
///                      1: only the vertices in the sisterVertex list)
/// @endverbatim
///
///
class VertexFromExternalSpringFromPerpVertexDynamic : public BaseReaction {
 
 private: 
  
  size_t Npairs;
  std:: vector<std::vector<std::vector<double> > >  connections;
  std:: vector<std::vector<double> >  vertexVec;
  
 public:
  ///
  /// @brief Main constructor
  ///
  /// This is the main constructor which sets the parameters and variable
  /// indices that defines the reaction.
  ///
  /// @param paraValue vector with parameters
  ///
  /// @param indValue vector of vectors with variable indices
  ///
  /// @see BaseReaction::createReaction(std::vector<double> &paraValue,...)
  ///
  VertexFromExternalSpringFromPerpVertexDynamic(std::vector<double> &paraValue, 
			   std::vector< std::vector<size_t> > &indValue );
  ///
  /// @brief Derivative function for this reaction class
  ///
  /// @see BaseReaction::derivs(Tissue &T,...)
  ///  
  void initiate(Tissue &T,
		DataMatrix &cellData,
		DataMatrix &wallData,
		DataMatrix &vertexData,
		DataMatrix &cellDerivs,
		DataMatrix &wallDerivs,
		DataMatrix &vertexDerivs);

  void derivs(Tissue &T,
	      DataMatrix &cellData,
	      DataMatrix &wallData,
	      DataMatrix &vertexData,
	      DataMatrix &cellDerivs,
	      DataMatrix &wallDerivs,
	      DataMatrix &vertexDerivs );

  ///
  /// @brief Update function for this reaction class
  ///
  /// @see BaseReaction::update(Tissue &T,...)
  ///
  void update(Tissue &T,
              DataMatrix &cellData,
              DataMatrix &wallData,
              DataMatrix &vertexData, 
              double h);
  ///
  /// @brief Prints internal variables for plotting
  ///
  /// Plots the internal edges for plotting using gnuplot. The format is 
  /// t_i i x1 y1 [z1] edgeLength
  /// t_i i x2 y2 [z2] edgeLength
  /// for each internal edge.
  ///
  /// @note Requires the BaseSolver::print() function to call printState()
  /// @see BaseReaction::printState()
  ///
  void printState(Tissue *T,
		  DataMatrix &cellData,
		  DataMatrix &wallData,
		  DataMatrix &vertexData, 
		  std::ostream &os=std::cout);
};


///
/// @brief A repulstion spring force with a given constant
/// between nodes on the vertices of two cells
/// in the places that membranes intersect.
///
/// @details In a model file the reaction is defined as
/// @verbatim
/// cellcellRepulsion 1 0 
/// K   
/// checking_radius
/// @endverbatim
///

class cellcellRepulsion : public BaseReaction {
 
 private: 
  
  std:: vector<std::vector<double> >  vertexVec;
  std:: vector<std::vector<int> > grid;
 public:
  ///
  /// @brief Main constructor
  ///
  /// This is the main constructor which sets the parameters and variable
  /// indices that defines the reaction.
  ///
  /// @param paraValue vector with parameters
  ///
  /// @param indValue vector of vectors with variable indices
  ///
  /// @see BaseReaction::createReaction(std::vector<double> &paraValue,...)
  ///
  cellcellRepulsion(std::vector<double> &paraValue, 
			   std::vector< std::vector<size_t> > &indValue );
  ///
  /// @brief Derivative function for this reaction class
  ///
  /// @see BaseReaction::derivs(Tissue &T,...)
  ///  
  void initiate(Tissue &T,
		DataMatrix &cellData,
		DataMatrix &wallData,
		DataMatrix &vertexData,
		DataMatrix &cellDerivs,
		DataMatrix &wallDerivs,
		DataMatrix &vertexDerivs);

  void derivs(Tissue &T,
	      DataMatrix &cellData,
	      DataMatrix &wallData,
	      DataMatrix &vertexData,
	      DataMatrix &cellDerivs,
	      DataMatrix &wallDerivs,
	      DataMatrix &vertexDerivs );

  ///
  /// @brief Update function for this reaction class
  ///
  /// @see BaseReaction::update(Tissue &T,...)
  ///
  void update(Tissue &T,
              DataMatrix &cellData,
              DataMatrix &wallData,
              DataMatrix &vertexData, 
              double h);
};

///
/// @brief Assumes the template on a stretching substrate 
/// connected to the vertices with springs with a given constant
/// @details In a model file the reaction is defined as
/// @verbatim
/// vertexFromSubstrate 7 0 
/// K_sp
/// stretch_rate
/// x_direction
/// y_direction
/// x_center
/// y_center
/// vertex_percentage
/// @endverbatim
///

class vertexFromSubstrate : public BaseReaction {
 
 private: 
  std:: vector<size_t> list;
  std:: vector<std::vector<std::vector<double> > >  vertexVec;
  //std:: vector<std::vector<double>>  vertexVec;
  size_t numAttachedCells;
  size_t numAttachedVertices;
 public:
  ///
  /// @brief Main constructor
  ///
  /// This is the main constructor which sets the parameters and variable
  /// indices that defines the reaction.
  ///
  /// @param paraValue vector with parameters
  ///
  /// @param indValue vector of vectors with variable indices
  ///
  /// @see BaseReaction::createReaction(std::vector<double> &paraValue,...)
  ///
  vertexFromSubstrate(std::vector<double> &paraValue, 
			   std::vector< std::vector<size_t> > &indValue );
  ///
  /// @brief Derivative function for this reaction class
  ///
  /// @see BaseReaction::derivs(Tissue &T,...)
  ///  
  void initiate(Tissue &T,
		DataMatrix &cellData,
		DataMatrix &wallData,
		DataMatrix &vertexData,
		DataMatrix &cellDerivs,
		DataMatrix &wallDerivs,
		DataMatrix &vertexDerivs);

  void derivs(Tissue &T,
	      DataMatrix &cellData,
	      DataMatrix &wallData,
	      DataMatrix &vertexData,
	      DataMatrix &cellDerivs,
	      DataMatrix &wallDerivs,
	      DataMatrix &vertexDerivs );

  ///
  /// @brief Update function for this reaction class
  ///
  /// @see BaseReaction::update(Tissue &T,...)
  ///
  void update(Tissue &T,
              DataMatrix &cellData,
              DataMatrix &wallData,
              DataMatrix &vertexData, 
              double h);
};


#endif
