# Supplementary material for: Fluctuations of the transcription factor ATML1 generate the pattern of giant cells in the Arabidopsis sepal
Source: eLife. 2017 Feb 1;6:e19131. doi: 10.7554/eLife.19131 (PMC5333958; doi:10.7554/eLife.19131)
Supplement: Source code 2. — Scripts for the analysis and representation of the simulation results are also provided. See readme files within the different folders for further information. DOI: http://dx.doi.org/10.7554/eLife.19131.048 [file elife-19131-code2.zip › Source_code_2/src/mechanicalTRBS.cc]

//
// Filename     : mechanicalTRBS.cc
// Description  : Classes describing updates due to mechanical triangular biquadratic springs
// Author(s)    : Behruz Bozorg, Henrik Jonsson (henrik@thep.lu.se)
// Created      : February 2011
// Revision     : $Id:$
//
#include <utility>
#include <vector>
#include "baseReaction.h"
#include "mechanicalTRBS.h"
#include "tissue.h"
#include <cmath>
#include <fstream>
#include <iostream>
#include <sstream>


VertexFromTRBS::  
VertexFromTRBS(std::vector<double> &paraValue, 
	       std::vector< std::vector<size_t> > 
	       &indValue ) 
{  
  // Do some checks on the parameters and variable indeces
  if( paraValue.size()!=2 ) {
    std::cerr << "VertexFromTRBS::"
	      << "VertexFromTRBS() "
	      << "Uses two parameters young modulus and poisson coefficient.\n";
    exit(0);
  }
  if( indValue.size()!=1 || indValue[0].size()!=1 ) { 
    std::cerr << "VertexFromTRBS::"
	      << "VertexFromTRBS() "
	      << "Only wall length index given in first level." << std::endl;
    exit(0);
  }
  
  // Set the variable values
  setId("VertexFromTRBS");
  setParameter(paraValue);  
  setVariableIndex(indValue);
  
  // Set the parameter identities
  std::vector<std::string> tmp( numParameter() );
  tmp[0] = "Y_mod";
  tmp[1] = "P_ratio";
  setParameterId( tmp );
}

void VertexFromTRBS::
derivs(Tissue &T,
       DataMatrix &cellData,
       DataMatrix &wallData,
       DataMatrix &vertexData,
       DataMatrix &cellDerivs,
       DataMatrix &wallDerivs,
       DataMatrix &vertexDerivs ) {
  
  //Do the update for each cell
  size_t numCells = T.numCell();
  size_t wallLengthIndex = variableIndex(0,0);
  size_t numWalls = 3; // defined only for triangles at the moment
  
  for( size_t i=0 ; i<numCells ; ++i ) {
    if( T.cell(i).numWall() != numWalls ) {
      std::cerr << "VertexFromTRBS::derivs() only defined for triangular cells."
		<< " Not for cells with " << T.cell(i).numWall() << " walls!"
		<< std::endl;
      exit(-1);
    }
    
    double young = parameter(0);
    double poisson =parameter(1);                
    size_t v1 = T.cell(i).vertex(0)->index();
    size_t v2 = T.cell(i).vertex(1)->index();
    size_t v3 = T.cell(i).vertex(2)->index();
    size_t w1 = T.cell(i).wall(0)->index();
    size_t w2 = T.cell(i).wall(1)->index();
    size_t w3 = T.cell(i).wall(2)->index();
    std::vector<double> restingLength(numWalls);
    restingLength[0] = wallData[w1][wallLengthIndex];
    restingLength[1] = wallData[w2][wallLengthIndex];
    restingLength[2] = wallData[w3][wallLengthIndex];

    DataMatrix position(3,vertexData[v1]);
    position[1] = vertexData[v2];
    position[2] = vertexData[v3];
    //position[0][2] z for vertex 1 (of the cell)
   
    std::vector<double> length(numWalls);
    length[0] = T.wall(w1).lengthFromVertexPosition(vertexData);
    length[1] = T.wall(w2).lengthFromVertexPosition(vertexData);
    length[2] = T.wall(w3).lengthFromVertexPosition(vertexData);
    
    // Lame coefficients (can be defined out of loop)
    double lambda=young*poisson/(1-poisson*poisson);
    double mio=young/(1+poisson);
    
    // Area of the element (using Heron's formula)                                      
    double Area=std::sqrt( ( restingLength[0]+restingLength[1]+restingLength[2])*
                           (-restingLength[0]+restingLength[1]+restingLength[2])*
                           ( restingLength[0]-restingLength[1]+restingLength[2])*
                           ( restingLength[0]+restingLength[1]-restingLength[2])  )*0.25;
    
    //Angles of the element ( assuming the order: 0,L0,1,L1,2,L2 )
    std::vector<double> Angle(3);
    Angle[0]=std::acos(  (restingLength[0]*restingLength[0]+restingLength[2]*restingLength[2]-restingLength[1]*restingLength[1])/
                         (restingLength[0]*restingLength[2]*2)    );
    Angle[1]=std::acos(  (restingLength[0]*restingLength[0]+restingLength[1]*restingLength[1]-restingLength[2]*restingLength[2])/
                         (restingLength[0]*restingLength[1]*2)    );
    Angle[2]=std::acos(  (restingLength[1]*restingLength[1]+restingLength[2]*restingLength[2]-restingLength[0]*restingLength[0])/
                         (restingLength[1]*restingLength[2]*2)    );
    // can be ommited by cotan(A)=.25*sqrt(4*b*b*c*c/K-1)
    
    //Tensile Stiffness
    double tensileStiffness[3];
    double const temp = 1.0/(Area*16);                                      
    double cotan[3] = {1.0/std::tan(Angle[0]),1.0/std::tan(Angle[1]),1.0/std::tan(Angle[2])};    
    tensileStiffness[0]=(2*cotan[2]*cotan[2]*(lambda+mio)+mio)*temp;
    tensileStiffness[1]=(2*cotan[0]*cotan[0]*(lambda+mio)+mio)*temp;
    tensileStiffness[2]=(2*cotan[1]*cotan[1]*(lambda+mio)+mio)*temp;
    
    //std::cerr <<"young, parameter0, poisson, parameter1, lambda and mio :  " 
    //          << young <<" , " << parameter(0) <<" "<< poisson <<" , " << parameter(1)<< " "<< lambda <<" , "<< mio << std::endl;
    
    //std::cerr <<" angles, element " << i << std::endl;                                   
    //std::cerr <<"[0] "<< Angle[0] << std::endl
    //          <<"[1] "<< Angle[1] << std::endl
    //          <<"[2] "<< Angle[2] << std::endl << std::endl;
    
    
    //std::cerr <<"cotan of angles, element " << i << std::endl;     
    //std::cerr <<"[0] "<< cotan[0] << std::endl
    //          <<"[1] "<< cotan[1] << std::endl
    //          <<"[2] "<< cotan[2] << std::endl << std::endl;

    //std::cerr <<"tan of angles, element " << i << std::endl;                                    
    //std::cerr <<"[0] "<< std::tan(Angle[0]) << std::endl
    //          <<"[1] "<< std::tan(Angle[1]) << std::endl
    //          <<"[2] "<< std::tan(Angle[2]) << std::endl << std::endl;


    //std::cerr <<"Tensile stiffness, element " << i << std::endl;                                   
    //std::cerr <<"[0] "<< tensileStiffness[0] << std::endl
    //	        <<"[1] "<< tensileStiffness[1] << std::endl
    // 	        <<"[2] "<< tensileStiffness[2] << std::endl << std::endl;

    //Angular Stiffness
    double angularStiffness[3];
    angularStiffness[0]=(2*cotan[1]*cotan[2]*(lambda+mio)-mio)*temp;
    angularStiffness[1]=(2*cotan[0]*cotan[2]*(lambda+mio)-mio)*temp;
    angularStiffness[2]=(2*cotan[0]*cotan[1]*(lambda+mio)-mio)*temp;

    

    
    //Calculate biquadratic strains  
    std::vector<double> Delta(3);
    Delta[0]=(length[0])*(length[0])-(restingLength[0])*(restingLength[0]);
    Delta[1]=(length[1])*(length[1])-(restingLength[1])*(restingLength[1]);
    Delta[2]=(length[2])*(length[2])-(restingLength[2])*(restingLength[2]);
    //Forces of vertices
    double Force[3][3];                                           
          
    Force[0][0]= (tensileStiffness[0]*Delta[0]+angularStiffness[1]*Delta[1]+angularStiffness[0]*Delta[2])*(position[1][0]-position[0][0])
                +(tensileStiffness[2]*Delta[2]+angularStiffness[2]*Delta[1]+angularStiffness[0]*Delta[0])*(position[2][0]-position[0][0]); 
    Force[0][1]= (tensileStiffness[0]*Delta[0]+angularStiffness[1]*Delta[1]+angularStiffness[0]*Delta[2])*(position[1][1]-position[0][1])
                +(tensileStiffness[2]*Delta[2]+angularStiffness[2]*Delta[1]+angularStiffness[0]*Delta[0])*(position[2][1]-position[0][1]); 
    Force[0][2]= (tensileStiffness[0]*Delta[0]+angularStiffness[1]*Delta[1]+angularStiffness[0]*Delta[2])*(position[1][2]-position[0][2])
                +(tensileStiffness[2]*Delta[2]+angularStiffness[2]*Delta[1]+angularStiffness[0]*Delta[0])*(position[2][2]-position[0][2]); 

    Force[1][0]= (tensileStiffness[0]*Delta[0]+angularStiffness[0]*Delta[2]+angularStiffness[1]*Delta[1])*(position[0][0]-position[1][0])
                +(tensileStiffness[1]*Delta[1]+angularStiffness[2]*Delta[2]+angularStiffness[1]*Delta[0])*(position[2][0]-position[1][0]); 
    Force[1][1]= (tensileStiffness[0]*Delta[0]+angularStiffness[0]*Delta[2]+angularStiffness[1]*Delta[1])*(position[0][1]-position[1][1])
                +(tensileStiffness[1]*Delta[1]+angularStiffness[2]*Delta[2]+angularStiffness[1]*Delta[0])*(position[2][1]-position[1][1]); 
    Force[1][2]= (tensileStiffness[0]*Delta[0]+angularStiffness[0]*Delta[2]+angularStiffness[1]*Delta[1])*(position[0][2]-position[1][2])
                +(tensileStiffness[1]*Delta[1]+angularStiffness[2]*Delta[2]+angularStiffness[1]*Delta[0])*(position[2][2]-position[1][2]); 

    Force[2][0]= (tensileStiffness[2]*Delta[2]+angularStiffness[0]*Delta[0]+angularStiffness[2]*Delta[1])*(position[0][0]-position[2][0])
                +(tensileStiffness[1]*Delta[1]+angularStiffness[1]*Delta[0]+angularStiffness[2]*Delta[2])*(position[1][0]-position[2][0]); 
    Force[2][1]= (tensileStiffness[2]*Delta[2]+angularStiffness[0]*Delta[0]+angularStiffness[2]*Delta[1])*(position[0][1]-position[2][1])
                +(tensileStiffness[1]*Delta[1]+angularStiffness[1]*Delta[0]+angularStiffness[2]*Delta[2])*(position[1][1]-position[2][1]); 
    Force[2][2]= (tensileStiffness[2]*Delta[2]+angularStiffness[0]*Delta[0]+angularStiffness[2]*Delta[1])*(position[0][2]-position[2][2])
                +(tensileStiffness[1]*Delta[1]+angularStiffness[1]*Delta[0]+angularStiffness[2]*Delta[2])*(position[1][2]-position[2][2]); 

    //std::cerr <<"Forces on Vertices , Element  "<< i << std::endl;                                                  //<<<<<<<<<<
    //std::cerr <<"vertex [0] "<< Force[0][0] <<" "<<Force[0][1] <<" "<<Force[0][2] << std::endl
    //          <<"vertex [1] "<< Force[1][0] <<" "<<Force[1][1] <<" "<<Force[1][2] << std::endl
    //          <<"vertex [2] "<< Force[2][0] <<" "<<Force[2][1] <<" "<<Force[2][2] << std::endl<< std::endl;
   

    // adding TRBS forces to the total vertexDerivs
    
    vertexDerivs[v1][0]+= Force[0][0];
    vertexDerivs[v1][1]+= Force[0][1];
    vertexDerivs[v1][2]+= Force[0][2];
    
    vertexDerivs[v2][0]+= Force[1][0];
    vertexDerivs[v2][1]+= Force[1][1];
    vertexDerivs[v2][2]+= Force[1][2];
    
    vertexDerivs[v3][0]+= Force[2][0];
    vertexDerivs[v3][1]+= Force[2][1];
    vertexDerivs[v3][2]+= Force[2][2];
  }
}


VertexFromTRBScenterTriangulation::
VertexFromTRBScenterTriangulation(std::vector<double> &paraValue, 
	       std::vector< std::vector<size_t> > 
	       &indValue ) 
{  
  // Do some checks on the parameters and variable indeces
  if( paraValue.size()!=2 ) {
    std::cerr << "VertexFromTRBScenterTriangulation::"
	      << "VertexFromTRBScenterTriangulation() "
	      << "Uses two parameters young modulus and poisson coefficient.\n";
    exit(0);
  }
  if( (indValue.size()!=2 && indValue.size()!=4) || 
      indValue[0].size()!=1 || indValue[1].size()!=1 ||
      (indValue.size()==4 && (indValue[2].size()!=0 && indValue[2].size()!=1)) ||
      (indValue.size()==4 && (indValue[3].size()!=0 && indValue[3].size()!=1)) 
      ){
    std::cerr << "VertexFromTRBScenterTriangulation::"
	      << "VertexFromTRBScenterTriangulation() "
	      << "Wall length index is given in first level." 
	      << "Start of additional Cell variable indices (center(x,y,z) "
	      << "L_1,...,L_n, n=num vertex) is given in second level (typically at end)." 
              << "Optionally two additional levels can be given where the strain and stress "
	      << "directions can be stored at given indices. If index given at third level, "
	      << "strain direction will be stored starting at this (cell) variable index, "
	      << "and for fourth level stress will be stored."
	      << std::endl;
    exit(0);
  }
  
  // Set the variable values
  setId("VertexFromTRBScenterTriangulation");
  setParameter(paraValue);  
  setVariableIndex(indValue);
  
  // Set the parameter identities
  std::vector<std::string> tmp( numParameter() );
  tmp[0] = "Y_mod";
  tmp[1] = "P_ratio";
  setParameterId( tmp );
}


void VertexFromTRBScenterTriangulation::
derivs(Tissue &T,
       DataMatrix &cellData,
       DataMatrix &wallData,
       DataMatrix &vertexData,
       DataMatrix &cellDerivs,
       DataMatrix &wallDerivs,
       DataMatrix &vertexDerivs ) {
  
  //Do the update for each cell
  size_t dimension = 3;
  assert (dimension==vertexData[0].size());
  size_t numCells = T.numCell();
  size_t wallLengthIndex = variableIndex(0,0);
  size_t comIndex = variableIndex(1,0);
  size_t lengthInternalIndex = comIndex+dimension;
  
  
  for (size_t cellIndex=0 ; cellIndex<numCells ; ++cellIndex) {
    size_t numWalls = T.cell(cellIndex).numWall(); 
    
    if(  T.cell(cellIndex).numVertex()!= numWalls ) {
      std::cerr << "VertexFromTRBScenterTriangulation::derivs() same number of vertices and walls."
		<< " Not for cells with " << T.cell(cellIndex).numWall() << " walls and "
		<< T.cell(cellIndex).numVertex() << " vertices!"	
		<< std::endl;
      exit(-1);
    }
    
    double young = parameter(0);
    double poisson =parameter(1);
    
    double StrainCellGlobal[3][3]={{0,0,0},{0,0,0},{0,0,0}};
    double StressCellGlobal[3][3]={{0,0,0},{0,0,0},{0,0,0}};
    double TotalCellRestingArea=0;

    // One triangle per 'vertex' in cyclic order
    for (size_t k=0; k<numWalls; ++k) { 
      size_t kPlusOneMod = (k+1)%numWalls;
      //size_t v1 = com;
      size_t v2 = T.cell(cellIndex).vertex(k)->index();
      size_t v3 = T.cell(cellIndex).vertex(kPlusOneMod)->index();
      //size_t w1 = internal k
      size_t w2 = T.cell(cellIndex).wall(k)->index();
      //size_t w3 = internal k+1

      // Position matrix holds in rows positions for com, vertex(k), vertex(k+1)
      DataMatrix position(3,vertexData[v2]);
      for (size_t d=0; d<dimension; ++d)
	position[0][d] = cellData[cellIndex][comIndex+d]; // com position
      //position[1] = vertexData[v2]; // given by initiation
      position[2] = vertexData[v3];
      
      // Resting lengths are from com-vertex(k), vertex(k)-vertex(k+1) (wall(k)), com-vertex(k+1)
      std::vector<double> restingLength(numWalls);
      restingLength[0] = cellData[cellIndex][lengthInternalIndex + k];
      restingLength[1] = wallData[w2][wallLengthIndex];
      restingLength[2] = cellData[cellIndex][lengthInternalIndex + kPlusOneMod];
      
      // Lengths are from com-vertex(k), vertex(k)-vertex(k+1) (wall(k)), com-vertex(k+1)
      std::vector<double> length(numWalls);
      length[0] = std::sqrt( (position[0][0]-position[1][0])*(position[0][0]-position[1][0]) +
			     (position[0][1]-position[1][1])*(position[0][1]-position[1][1]) +
			     (position[0][2]-position[1][2])*(position[0][2]-position[1][2]) );
      
      length[1] = T.wall(w2).lengthFromVertexPosition(vertexData);
        
      length[2] = std::sqrt( (position[0][0]-position[2][0])*(position[0][0]-position[2][0]) +
			     (position[0][1]-position[2][1])*(position[0][1]-position[2][1]) +
			     (position[0][2]-position[2][2])*(position[0][2]-position[2][2]) );

            
      // Lame coefficients (can be defined out of loop)
      double lambda=young*poisson/(1-poisson*poisson);
      double mio=young/(1+poisson);
      
      // resting Area of the element (using Heron's formula)                                      
      double restingArea=std::sqrt( ( restingLength[0]+restingLength[1]+restingLength[2])*
                                    (-restingLength[0]+restingLength[1]+restingLength[2])*
                                    ( restingLength[0]-restingLength[1]+restingLength[2])*
                                    ( restingLength[0]+restingLength[1]-restingLength[2])  )*0.25;
            

      //Angles of the element ( assuming the order: 0,L0,1,L1,2,L2 )
      std::vector<double> Angle(3);
       // can be ommited by cotan(A)=.25*sqrt(4*b*b*c*c/K-1)
      Angle[0]=std::acos(  (restingLength[0]*restingLength[0]+restingLength[2]*restingLength[2]-restingLength[1]*restingLength[1])/
                           (restingLength[0]*restingLength[2]*2)    );
      Angle[1]=std::acos(  (restingLength[0]*restingLength[0]+restingLength[1]*restingLength[1]-restingLength[2]*restingLength[2])/
                           (restingLength[0]*restingLength[1]*2)    );
      Angle[2]=std::acos(  (restingLength[1]*restingLength[1]+restingLength[2]*restingLength[2]-restingLength[0]*restingLength[0])/
                           (restingLength[1]*restingLength[2]*2)    );
      
      //Tensile Stiffness
      double tensileStiffness[3];
      double temp = 1.0/(restingArea*16);                                      
      double cotan[3] = {1.0/std::tan(Angle[0]),1.0/std::tan(Angle[1]),1.0/std::tan(Angle[2])};    
      tensileStiffness[0]=(2*cotan[2]*cotan[2]*(lambda+mio)+mio)*temp;
      tensileStiffness[1]=(2*cotan[0]*cotan[0]*(lambda+mio)+mio)*temp;
      tensileStiffness[2]=(2*cotan[1]*cotan[1]*(lambda+mio)+mio)*temp;
      
      //Angular Stiffness
      double angularStiffness[3];
      angularStiffness[0]=(2*cotan[1]*cotan[2]*(lambda+mio)-mio)*temp;
      angularStiffness[1]=(2*cotan[0]*cotan[2]*(lambda+mio)-mio)*temp;
      angularStiffness[2]=(2*cotan[0]*cotan[1]*(lambda+mio)-mio)*temp;
      
      //Calculate biquadratic strains  
      std::vector<double> Delta(3);
      Delta[0]=(length[0])*(length[0])-(restingLength[0])*(restingLength[0]);
      Delta[1]=(length[1])*(length[1])-(restingLength[1])*(restingLength[1]);
      Delta[2]=(length[2])*(length[2])-(restingLength[2])*(restingLength[2]);
  
      //Area of the element (using Heron's formula)                                      
      double Area=std::sqrt( ( length[0]+length[1]+length[2])*
                             (-length[0]+length[1]+length[2])*
                             ( length[0]-length[1]+length[2])*
                             ( length[0]+length[1]-length[2])  )*0.25;
        

      //Current shape local coordinate of the element  (counterclockwise ordering of nodes/edges)
      double CurrentAngle1=std::acos(  (length[0]*length[0]+length[1]*length[1]-length[2]*length[2])/
                                       (length[0]*length[1]*2)    );

      double Qa=std::cos(CurrentAngle1)*length[0];
      double Qc=std::sin(CurrentAngle1)*length[0];
      double Qb=length[1];
      // shape vector matrix = inverse of coordinate matrix ( only first two elements i.e. ShapeVector[3][2] )      
      // double ShapeVectorCurrent[3][3]={ {  0   ,       1/Qc      , 0 }, 
      //                                   {-1/Qb , (Qa-Qb)/(Qb*Qc) , 1 },       
      //                                   { 1/Qb ,     -Qa/(Qb*Qc) , 0 }  };
            
            
      //Shape vectors in current (clockwise ordering of nodes/edges)
      // double CurrentAngle2=std::acos(  (length[1]*length[1]+length[2]*length[2]-length[0]*length[0])/
      //                                  (length[1]*length[2]*2)    );

      // double Qa=std::cos(CurrentAngle2)*length[2];
      // double Qb=length[1];
      // double Qc=std::sin(CurrentAngle2)*length[2];
      
      // double ShapeVectorCurrent[3][2]={ {  0   ,       1/Qc      }, 
      //                                   { 1/Qb ,     -Qa/(Qb*Qc) },       
      //                                   {-1/Qb , (Qa-Qb)/(Qb*Qc) }  };

      // Local coordinates of the resting shape ( counterclockwise )
      double RestingAngle1=std::acos(  (restingLength[0]*restingLength[0]+restingLength[1]*restingLength[1]-restingLength[2]*restingLength[2])/
                                       (restingLength[0]*restingLength[1]*2)    );

      double Pa=std::cos(RestingAngle1)*restingLength[0];
      double Pc=std::sin(RestingAngle1)*restingLength[0];
      double Pb=restingLength[1];

      // shape vector matrix in resting shape in local coordinate system  = inverse of coordinate matrix ( only first two elements i.e. ShapeVectorResting[3][2] )      
      double ShapeVectorResting[3][3]={ {  0   ,       1/Pc      , 0 }, 
                                        {-1/Pb , (Pa-Pb)/(Pb*Pc) , 1 },       
                                        { 1/Pb ,     -Pa/(Pb*Pc) , 0 }  };

      // Local coordinates of the resting shape (clockwise )
      //....
      //....

      //square of radius of circumstancing circle in resting shape
      //double Rcirc2=(0.25*restingLength[0]*restingLength[1]*restingLength[2]/Area)*(0.25*restingLength[0]*restingLength[1]*restingLength[2]/Area);  
      

 // >>>>>>>>>>>>>>>>>>>>>>>>>>>>>>>>>> STRAIN and STRESS TENSOR (BEGIN) <<<<<<<<<<<<<<<<<<<<<<<<<<<<<<<<<<<<<<<<<<<<
      
      // deformation gradiant tensor F =Sigma i=1,2,3 Qi x Di
      // strain tensor in resting shape E=0.5(FtF-I)
      // trE
      // B=FFt
      double trE=( Delta[1]*cotan[0]+ Delta[2]*cotan[1]+Delta[0]*cotan[2])/(4*restingArea);
            
      double positionLocal[3][2]={ {Qa , Qc}, 
                                   {0  , 0 },  
                                   {Qb , 0 }  };
      
      double DeformGrad[2][2]={{0,0},{0,0}}; // F= Qi x Di
      for ( int i=0 ; i<3 ; ++i ) {
        DeformGrad[0][0]=DeformGrad[0][0]+positionLocal[i][0]*ShapeVectorResting[i][0];
        DeformGrad[1][0]=DeformGrad[1][0]+positionLocal[i][1]*ShapeVectorResting[i][0];
        DeformGrad[0][1]=DeformGrad[0][1]+positionLocal[i][0]*ShapeVectorResting[i][1];
        DeformGrad[1][1]=DeformGrad[1][1]+positionLocal[i][1]*ShapeVectorResting[i][1];
      } 

      double LeftCauchy[2][2]; // B=FFt
      LeftCauchy[0][0]=DeformGrad[0][0]*DeformGrad[0][0]+DeformGrad[0][1]*DeformGrad[0][1];
      LeftCauchy[1][0]=DeformGrad[1][0]*DeformGrad[0][0]+DeformGrad[1][1]*DeformGrad[0][1];
      LeftCauchy[0][1]=DeformGrad[0][0]*DeformGrad[1][0]+DeformGrad[0][1]*DeformGrad[1][1];
      LeftCauchy[1][1]=DeformGrad[1][0]*DeformGrad[1][0]+DeformGrad[1][1]*DeformGrad[1][1];


      double Egreen[2][2];//E=0.5(C-I)
      Egreen[0][0]=0.5*(DeformGrad[0][0]*DeformGrad[0][0]+DeformGrad[1][0]*DeformGrad[1][0]-1);
      Egreen[1][0]=0.5*(DeformGrad[0][1]*DeformGrad[0][0]+DeformGrad[1][1]*DeformGrad[1][0]);
      Egreen[0][1]=0.5*(DeformGrad[0][0]*DeformGrad[0][1]+DeformGrad[1][0]*DeformGrad[1][1]);
      Egreen[1][1]=0.5*(DeformGrad[0][1]*DeformGrad[0][1]+DeformGrad[1][1]*DeformGrad[1][1]-1);

      
      double StrainAlmansi[2][2]; // e=0.5(1-B^-1)  True strain tensor
      temp=LeftCauchy[0][0]*LeftCauchy[1][1]-LeftCauchy[1][0]*LeftCauchy[0][1]; // det(B)
      StrainAlmansi[0][0]=0.5*(1-(LeftCauchy[1][1]/temp));
      StrainAlmansi[1][0]=0.5*LeftCauchy[1][0]/temp;
      StrainAlmansi[0][1]=0.5*LeftCauchy[0][1]/temp;  
      StrainAlmansi[1][1]=0.5*(1-(LeftCauchy[0][0]/temp));
      
      
      
      double B2[2][2];// LeftCauchy^2
      B2[0][0]=LeftCauchy[0][0]*LeftCauchy[0][0]+LeftCauchy[0][1]*LeftCauchy[1][0];
      B2[1][0]=LeftCauchy[1][0]*LeftCauchy[0][0]+LeftCauchy[1][1]*LeftCauchy[1][0];
      B2[0][1]=LeftCauchy[0][0]*LeftCauchy[0][1]+LeftCauchy[0][1]*LeftCauchy[1][1];
      B2[1][1]=LeftCauchy[1][0]*LeftCauchy[0][1]+LeftCauchy[1][1]*LeftCauchy[1][1];

      double StressTensor[3][3]; // true stress tensor (isotropic term) based on lambdaT and mioT
      StressTensor[0][0]=(Area/restingArea)*((lambda*trE-mio/2)*LeftCauchy[0][0]+(mio/2)*B2[0][0]);
      StressTensor[1][0]=(Area/restingArea)*((lambda*trE-mio/2)*LeftCauchy[1][0]+(mio/2)*B2[1][0]);
      StressTensor[0][1]=(Area/restingArea)*((lambda*trE-mio/2)*LeftCauchy[0][1]+(mio/2)*B2[0][1]);
      StressTensor[1][1]=(Area/restingArea)*((lambda*trE-mio/2)*LeftCauchy[1][1]+(mio/2)*B2[1][1]);


      // std::cerr <<"stress tensor " << std::endl;
      // std::cerr <<" Sxx  "<< StressTensor[0][0] <<" Sxy  "<< StressTensor[0][1] <<" Sxz  "<< StressTensor[0][2] << std::endl
      //           <<" Syx  "<< StressTensor[1][0] <<" Syy  "<< StressTensor[1][1] <<" Syz  "<< StressTensor[1][2] << std::endl
      //           <<" Szx  "<< StressTensor[2][0] <<" Szy  "<< StressTensor[2][1] <<" Szz  "<< StressTensor[2][2] << std::endl <<std::endl;


      //Shape vectors in Current shape (counterclockwise ordering of nodes/edges)     ShapeVectorCurrent[3][3]  calculated above   
    
          

      //square of radius of circumstancing circle in resting shape
      //double Rcirc2Resting=(0.25*restingLength[0]*restingLength[1]*restingLength[2]/Area)*(0.25*restingLength[0]*restingLength[1]*restingLength[2]/Area);  
      
      double StrainTensor[3][3]; // there are other alternatives than StrainAlmansi for strain tensor
      StrainTensor[0][0]=StrainAlmansi[0][0];
      StrainTensor[1][0]=StrainAlmansi[1][0];
      StrainTensor[0][1]=StrainAlmansi[0][1];
      StrainTensor[1][1]=StrainAlmansi[1][1];


      StrainTensor[0][2]=0;  // adding 3rd dimension which is zero, the tensor is still in element plane
      StrainTensor[1][2]=0;
      StrainTensor[2][2]=0;
      StrainTensor[2][0]=0;
      StrainTensor[2][1]=0;
      
      StressTensor[0][2]=0;  // adding 3rd dimension which is zero, the tensor is still in element plane
      StressTensor[1][2]=0;
      StressTensor[2][2]=0;
      StressTensor[2][0]=0;
      StressTensor[2][1]=0;

      //rotation matrix for going from local to global coordinate system based on counterclockwise ordering
      double rotation[3][3];  

      double tempA=std::sqrt((position[2][0]-position[1][0])*(position[2][0]-position[1][0])+
                             (position[2][1]-position[1][1])*(position[2][1]-position[1][1])+
                             (position[2][2]-position[1][2])*(position[2][2]-position[1][2])  );

      double tempB=std::sqrt((position[0][0]-position[1][0])*(position[0][0]-position[1][0])+
                             (position[0][1]-position[1][1])*(position[0][1]-position[1][1])+
                             (position[0][2]-position[1][2])*(position[0][2]-position[1][2])  );

      double Xcurrent[3];      
      Xcurrent[0]= (position[2][0]-position[1][0])/tempA;
      Xcurrent[1]= (position[2][1]-position[1][1])/tempA;
      Xcurrent[2]= (position[2][2]-position[1][2])/tempA;
      
      double Bcurrent[3];      
      Bcurrent[0]= (position[0][0]-position[1][0])/tempB;
      Bcurrent[1]= (position[0][1]-position[1][1])/tempB;
      Bcurrent[2]= (position[0][2]-position[1][2])/tempB;

      double Zcurrent[3];      
      Zcurrent[0]= Xcurrent[1]*Bcurrent[2]-Xcurrent[2]*Bcurrent[1];
      Zcurrent[1]= Xcurrent[2]*Bcurrent[0]-Xcurrent[0]*Bcurrent[2];
      Zcurrent[2]= Xcurrent[0]*Bcurrent[1]-Xcurrent[1]*Bcurrent[0];
      
      tempA=std:: sqrt(Zcurrent[0]*Zcurrent[0]+Zcurrent[1]*Zcurrent[1]+Zcurrent[2]*Zcurrent[2]);
      Zcurrent[0]=Zcurrent[0]/tempA;
      Zcurrent[1]=Zcurrent[1]/tempA;
      Zcurrent[2]=Zcurrent[2]/tempA;

      double Ycurrent[3];      
      Ycurrent[0]= Zcurrent[1]*Xcurrent[2]-Zcurrent[2]*Xcurrent[1];
      Ycurrent[1]= Zcurrent[2]*Xcurrent[0]-Zcurrent[0]*Xcurrent[2];
      Ycurrent[2]= Zcurrent[0]*Xcurrent[1]-Zcurrent[1]*Xcurrent[0];


      rotation[0][0]=Xcurrent[0];
      rotation[1][0]=Xcurrent[1];
      rotation[2][0]=Xcurrent[2];

      rotation[0][1]=Ycurrent[0];
      rotation[1][1]=Ycurrent[1];
      rotation[2][1]=Ycurrent[2];

      rotation[0][2]=Zcurrent[0];
      rotation[1][2]=Zcurrent[1];
      rotation[2][2]=Zcurrent[2];      

      // rotariong strain tensor to the global coordinate system
      double tempR[3][3]={{0,0,0},{0,0,0},{0,0,0}};
      for (int r=0 ; r<3 ; r++) {
        for (int s=0 ; s<3 ; s++) {
          for(int w=0 ; w<3 ; w++) {
            tempR[r][s]=tempR[r][s]+rotation[r][w]*StrainTensor[w][s];
          }
        }
      }
      for (int r=0 ; r<3 ; r++) {
        for (int s=0 ; s<3 ; s++) {
          StrainTensor[r][s]=0;
          for(int w=0 ; w<3 ; w++) {
            StrainTensor[r][s]=StrainTensor[r][s]+tempR[r][w]*rotation[s][w];
          }
        }
      }

      // rotating stress tensor to the global coordinate system
      for (int r=0 ; r<3 ; r++) 
        for (int s=0 ; s<3 ; s++) 
          tempR[r][s]=0;
        
      for (int r=0 ; r<3 ; r++) 
        for (int s=0 ; s<3 ; s++) 
          for(int w=0 ; w<3 ; w++) 
            tempR[r][s]=tempR[r][s]+rotation[r][w]*StressTensor[w][s];
          
      for (int r=0 ; r<3 ; r++) 
        for (int s=0 ; s<3 ; s++) {
          StressTensor[r][s]=0;
          for(int w=0 ; w<3 ; w++) 
            StressTensor[r][s]=StressTensor[r][s]+tempR[r][w]*rotation[s][w]; 
        }


      // std::cerr <<" Sxx  "<< StrainTensor[0][0] <<" Sxy  "<< StrainTensor[0][1] << std::endl
      //           <<" Syx  "<< StrainTensor[1][0] <<" Syy  "<< StrainTensor[1][1] << std::endl<<std::endl;
     
      for (int r=0 ; r<3 ; r++) {
        for (int s=0 ; s<3 ; s++) {   
          StrainCellGlobal[r][s]= StrainCellGlobal[r][s]+restingArea*StrainTensor[r][s];
        }
      }
      
      for (int r=0 ; r<3 ; r++) 
        for (int s=0 ; s<3 ; s++)    
          StressCellGlobal[r][s]= StressCellGlobal[r][s]+restingArea*StressTensor[r][s];
      
      TotalCellRestingArea=TotalCellRestingArea+restingArea;
    
      // >>>>>>>>>>>>>>>>>>>>>>>>>>>>>>>>>> STRAIN and STRESS TENSORS (END) <<<<<<<<<<<<<<<<<<<<<<<<<<<<<<<<<<<<<<<<<<<<

      //Forces of vertices
      double Force[3][3];                                           
      
      Force[0][0]= (tensileStiffness[0]*Delta[0]+angularStiffness[1]*Delta[1]+angularStiffness[0]*Delta[2])*(position[1][0]-position[0][0])
               	  +(tensileStiffness[2]*Delta[2]+angularStiffness[2]*Delta[1]+angularStiffness[0]*Delta[0])*(position[2][0]-position[0][0]); 
      Force[0][1]= (tensileStiffness[0]*Delta[0]+angularStiffness[1]*Delta[1]+angularStiffness[0]*Delta[2])*(position[1][1]-position[0][1])
	          +(tensileStiffness[2]*Delta[2]+angularStiffness[2]*Delta[1]+angularStiffness[0]*Delta[0])*(position[2][1]-position[0][1]); 
      Force[0][2]= (tensileStiffness[0]*Delta[0]+angularStiffness[1]*Delta[1]+angularStiffness[0]*Delta[2])*(position[1][2]-position[0][2])
	          +(tensileStiffness[2]*Delta[2]+angularStiffness[2]*Delta[1]+angularStiffness[0]*Delta[0])*(position[2][2]-position[0][2]); 
      
      Force[1][0]= (tensileStiffness[0]*Delta[0]+angularStiffness[0]*Delta[2]+angularStiffness[1]*Delta[1])*(position[0][0]-position[1][0])
	          +(tensileStiffness[1]*Delta[1]+angularStiffness[2]*Delta[2]+angularStiffness[1]*Delta[0])*(position[2][0]-position[1][0]); 
      Force[1][1]= (tensileStiffness[0]*Delta[0]+angularStiffness[0]*Delta[2]+angularStiffness[1]*Delta[1])*(position[0][1]-position[1][1])
	          +(tensileStiffness[1]*Delta[1]+angularStiffness[2]*Delta[2]+angularStiffness[1]*Delta[0])*(position[2][1]-position[1][1]); 
      Force[1][2]= (tensileStiffness[0]*Delta[0]+angularStiffness[0]*Delta[2]+angularStiffness[1]*Delta[1])*(position[0][2]-position[1][2])
	          +(tensileStiffness[1]*Delta[1]+angularStiffness[2]*Delta[2]+angularStiffness[1]*Delta[0])*(position[2][2]-position[1][2]); 
      
      Force[2][0]= (tensileStiffness[2]*Delta[2]+angularStiffness[0]*Delta[0]+angularStiffness[2]*Delta[1])*(position[0][0]-position[2][0])
	          +(tensileStiffness[1]*Delta[1]+angularStiffness[1]*Delta[0]+angularStiffness[2]*Delta[2])*(position[1][0]-position[2][0]); 
      Force[2][1]= (tensileStiffness[2]*Delta[2]+angularStiffness[0]*Delta[0]+angularStiffness[2]*Delta[1])*(position[0][1]-position[2][1])
	          +(tensileStiffness[1]*Delta[1]+angularStiffness[1]*Delta[0]+angularStiffness[2]*Delta[2])*(position[1][1]-position[2][1]); 
      Force[2][2]= (tensileStiffness[2]*Delta[2]+angularStiffness[0]*Delta[0]+angularStiffness[2]*Delta[1])*(position[0][2]-position[2][2])
	          +(tensileStiffness[1]*Delta[1]+angularStiffness[1]*Delta[0]+angularStiffness[2]*Delta[2])*(position[1][2]-position[2][2]); 
      
      // adding forces to the total vertexDerivs
      
      cellDerivs[cellIndex][comIndex  ] += Force[0][0];
      cellDerivs[cellIndex][comIndex+1] += Force[0][1];
      cellDerivs[cellIndex][comIndex+2] += Force[0][2];
      
      vertexDerivs[v2][0] += Force[1][0];
      vertexDerivs[v2][1] += Force[1][1];
      vertexDerivs[v2][2] += Force[1][2];
      
      vertexDerivs[v3][0] += Force[2][0];
      vertexDerivs[v3][1] += Force[2][1];
      vertexDerivs[v3][2] += Force[2][2];
    }

    for (int r=0 ; r<3 ; r++) 
      for (int s=0 ; s<3 ; s++)    
        StrainCellGlobal[r][s]= StrainCellGlobal[r][s]/TotalCellRestingArea;

    for (int r=0 ; r<3 ; r++) 
      for (int s=0 ; s<3 ; s++)    
        StressCellGlobal[r][s]= StressCellGlobal[r][s]/TotalCellRestingArea; 
   
    
    // eigenvalue/eigenvectors of averaged STRAIN and STRESS tensors in global coordinate system. (Jacobi method)

    // STRAIN:

    double eigenVectorStrain[3][3]={{1,0,0},{0,1,0},{0,0,1}};
    double pivot=1;
    double pi=3.1415;
    int I,J;
    double RotAngle,Si,Co;
    while (pivot>0.00001) {
      pivot=std::fabs(StrainCellGlobal[1][0]);
      I=1;
      J=0;
      if (std::fabs(StrainCellGlobal[2][0])>pivot) {
        pivot=std::fabs(StrainCellGlobal[2][0]);
        I=2;
        J=0;
      }
      if (std::fabs(StrainCellGlobal[2][1])>pivot) {
        pivot=std::fabs(StrainCellGlobal[2][1]);
        I=2;
        J=1;
      }
      if (std::fabs(StrainCellGlobal[I][I]-StrainCellGlobal[J][J])<0.00001) {
          RotAngle=pi/4;
      }            
      else {
        RotAngle=0.5*std::atan((2*StrainCellGlobal[I][J])/(StrainCellGlobal[J][J]-StrainCellGlobal[I][I]));
      }
        Si=std::sin(RotAngle);
        Co=std::cos(RotAngle);
        double tempRot[3][3]={{1,0,0},{0,1,0},{0,0,1}};
        tempRot[I][I]=Co;
        tempRot[J][J]=Co;
        tempRot[I][J]=Si;
        tempRot[J][I]=-Si;
        double tempStrain[3][3]={{0,0,0},{0,0,0},{0,0,0}};
        for (int r=0 ; r<3 ; r++) 
          for (int s=0 ; s<3 ; s++) 
            for(int w=0 ; w<3 ; w++) 
              tempStrain[r][s]=tempStrain[r][s]+StrainCellGlobal[r][w]*tempRot[w][s];
        
        for (int r=0 ; r<3 ; r++) 
          for (int s=0 ; s<3 ; s++) 
            StrainCellGlobal[r][s]=0;
         
        for (int r=0 ; r<3 ; r++) 
          for (int s=0 ; s<3 ; s++) 
            for(int w=0 ; w<3 ; w++) 
              StrainCellGlobal[r][s]=StrainCellGlobal[r][s]+tempRot[w][r]*tempStrain[w][s];
                
        for (int r=0 ; r<3 ; r++) 
          for (int s=0 ; s<3 ; s++) 
            tempStrain[r][s]=eigenVectorStrain[r][s];
        
        for (int r=0 ; r<3 ; r++) 
          for (int s=0 ; s<3 ; s++) 
            eigenVectorStrain[r][s]=0;
        
        for (int r=0 ; r<3 ; r++) 
          for (int s=0 ; s<3 ; s++) 
            for(int w=0 ; w<3 ; w++) 
              eigenVectorStrain[r][s]=eigenVectorStrain[r][s]+tempStrain[r][w]*tempRot[w][s];
            
    }
       
      
      // maximal strain direction
      double maximalStrainValue=StrainCellGlobal[0][0];
      int Istrain=0;
      if (StrainCellGlobal[1][1]>maximalStrainValue) 
        {
          maximalStrainValue=StrainCellGlobal[1][1];
          Istrain=1;
        }
      if (StrainCellGlobal[2][2]>maximalStrainValue) 
        {
          maximalStrainValue=StrainCellGlobal[2][2];
          Istrain=2;
        }
      // std::cerr<<"maximal Strain direction "<< eigenVectorStrain[0][Istrain] <<" "<< eigenVectorStrain[1][Istrain] <<" "<< eigenVectorStrain[2][Istrain] <<std::endl;  
      // std::cerr<<"maximal Strain value "<< maximalStrainValue <<std::endl;  
      
      // STRESS:
      
      double eigenVectorStress[3][3]={{1,0,0},{0,1,0},{0,0,1}};
      pivot=1;
      //double RotAngle,Si,Co;
      while (pivot>0.00001) {
        pivot=std::fabs(StressCellGlobal[1][0]);
        I=1;
        J=0;
        if (std::fabs(StressCellGlobal[2][0])>pivot) {
          pivot=std::fabs(StressCellGlobal[2][0]);
          I=2;
          J=0;
          }
        if (std::fabs(StressCellGlobal[2][1])>pivot) {
          pivot=std::fabs(StressCellGlobal[2][1]);
          I=2;
          J=1;
        }
        if (std::fabs(StressCellGlobal[I][I]-StressCellGlobal[J][J])<0.00001) {
          RotAngle=pi/4;
        }            
        else {
          RotAngle=0.5*std::atan((2*StressCellGlobal[I][J])/(StressCellGlobal[J][J]-StressCellGlobal[I][I]));
        }
        Si=std::sin(RotAngle);
        Co=std::cos(RotAngle);
        double tempRot[3][3]={{1,0,0},{0,1,0},{0,0,1}};
        tempRot[I][I]=Co;
        tempRot[J][J]=Co;
        tempRot[I][J]=Si;
        tempRot[J][I]=-Si;

        double tempStress[3][3]={{0,0,0},{0,0,0},{0,0,0}};
        for (int r=0 ; r<3 ; r++) 
          for (int s=0 ; s<3 ; s++) 
            for(int w=0 ; w<3 ; w++) 
              tempStress[r][s]=tempStress[r][s]+StressCellGlobal[r][w]*tempRot[w][s];
                        
        for (int r=0 ; r<3 ; r++) 
          for (int s=0 ; s<3 ; s++) 
            StressCellGlobal[r][s]=0;
          
        for (int r=0 ; r<3 ; r++) 
          for (int s=0 ; s<3 ; s++) 
            for(int w=0 ; w<3 ; w++) 
              StressCellGlobal[r][s]=StressCellGlobal[r][s]+tempRot[w][r]*tempStress[w][s];
        
        for (int r=0 ; r<3 ; r++) 
          for (int s=0 ; s<3 ; s++) 
            tempStress[r][s]=eigenVectorStress[r][s];
          
	for (size_t ii=0; ii<3; ++ii) {
	  for (size_t jj=0; jj<3; ++jj) {
	    eigenVectorStress[ii][jj] = 0.0;
	  }
	}
        
        for (int r=0 ; r<3 ; r++) 
          for (int s=0 ; s<3 ; s++) 
            for(int w=0 ; w<3 ; w++) 
              eigenVectorStress[r][s]=eigenVectorStress[r][s]+tempStress[r][w]*tempRot[w][s];
      }
      
      
      // maximal stress direction
      double maximalStressValue=StressCellGlobal[0][0];
      int Istress=0;
      if (StressCellGlobal[1][1]>maximalStressValue) 
        {
          maximalStressValue=StressCellGlobal[1][1];
          Istress=1;
        }
      if (StressCellGlobal[2][2]>maximalStressValue) 
        {
          maximalStressValue=StressCellGlobal[2][2];
          Istress=2;
        }
      // std::cerr<<"maximal Stress direction "<< eigenVectorStress[0][Istress] <<" "<< eigenVectorStress[1][Istress] <<" "<< eigenVectorStress[2][Istress] <<std::endl;  
      // std::cerr<<"maximal Stress value "<< maximalStressValue <<std::endl;  
      
    


      // storing normal dirrection to  strain in cellData  
     
      // normal to the cell plane in global direction is Zcurrent[], vector product gives the perpendicular strain direction
     
      // double PerpStrain[3];
      // PerpStrain[0]=NormalCurrent[1]*eigenVectorStrain[2][Istrain]-NormalCurrent[2]*eigenVectorStrain[1][Istrain];
      // PerpStrain[1]=NormalCurrent[2]*eigenVectorStrain[0][Istrain]-NormalCurrent[0]*eigenVectorStrain[2][Istrain];
      // PerpStrain[2]=NormalCurrent[0]*eigenVectorStrain[1][Istrain]-NormalCurrent[1]*eigenVectorStrain[0][Istrain];
      // temp=std::sqrt(PerpStrain[0]*PerpStrain[0]+PerpStrain[1]*PerpStrain[1]+PerpStrain[2]*PerpStrain[2]);     

      // if(std::fabs(temp)>0.001)
      //   { // if aniso vector is not perpendicular to the cell plane
      //   if (dimension==2)
      //     { cellData[cellIndex][0]=PerpStrain[0];        
      //       cellData[cellIndex][1]=PerpStrain[1];
      //     }
      //   if (dimension==3)
      //     { cellData[cellIndex][0]=PerpStrain[0];
      //       cellData[cellIndex][1]=PerpStrain[1];
      //       cellData[cellIndex][2]=PerpStrain[2];
      //       // cellData[cellIndex][3]=10*maximalStrainValue;  //NOTE maximal Strain and Stress Values can be used this is an option
      //     }
      // }
      

      if (numVariableIndexLevel()==4 && numVariableIndex(2) ) {// storing maximal strain
        if (dimension==2)
          {
            cellData[cellIndex][variableIndex(2,0)]  =eigenVectorStrain[0][Istrain];
            cellData[cellIndex][variableIndex(2,0)+1]=eigenVectorStrain[1][Istrain];
            cellData[cellIndex][variableIndex(2,0)+2]=maximalStrainValue;  //maximal Strain Value is stored after its eigenvector
          }
        if (dimension==3)
          {
            cellData[cellIndex][variableIndex(2,0)]  =eigenVectorStrain[0][Istrain];
            cellData[cellIndex][variableIndex(2,0)+1]=eigenVectorStrain[1][Istrain];
            cellData[cellIndex][variableIndex(2,0)+2]=eigenVectorStrain[2][Istrain];
            cellData[cellIndex][variableIndex(2,0)+3]=maximalStrainValue;  //maximal Strain Value is stored after its eigenvector
          }
      }


      if (numVariableIndexLevel()==4 && numVariableIndex(3) ) { // storing maximal stress
	if (dimension==2)
	  {
	    cellData[cellIndex][variableIndex(3,0)]  =eigenVectorStress[0][Istress];
	    cellData[cellIndex][variableIndex(3,0)+1]=eigenVectorStress[1][Istress];
            cellData[cellIndex][variableIndex(3,0)+2]=maximalStressValue;  //maximal Stress Value is stored after its eigenvector
	  }
	if (dimension==3)
	  {
	    cellData[cellIndex][variableIndex(3,0)]  =eigenVectorStress[0][Istress];
	    cellData[cellIndex][variableIndex(3,0)+1]=eigenVectorStress[1][Istress];
	    cellData[cellIndex][variableIndex(3,0)+2]=eigenVectorStress[2][Istress];
            cellData[cellIndex][variableIndex(3,0)+3]=maximalStressValue;  //maximal Stress Value is stored after its eigenvector
	  }
      }
  }      
}     


void VertexFromTRBScenterTriangulation::
initiate(Tissue &T,
	 DataMatrix &cellData,
	 DataMatrix &wallData,
	 DataMatrix &vertexData,
	 DataMatrix &cellDerivs,
	 DataMatrix &wallDerivs,
	 DataMatrix &vertexDerivs)
{
  size_t dimension=3; //Only implemented for 3D models
  assert (dimension==vertexData[0].size());
  size_t numVariable = T.cell(0).numVariable();
  assert (numVariable==cellData[0].size());
  // Create the new variables
  if (variableIndex(1,0) != numVariable) {
    std::cerr << "VertexFromTRBScenterTriangulation::initiate() "
	      << "Wrong index given as start index for additional variables."
	      << std::endl;
    exit(-1);
  }
  size_t numCell = cellData.size();
  assert (numCell==T.numCell());
  std::vector<double> com(dimension);
  
  for (size_t cellIndex=0; cellIndex<numCell; ++cellIndex) {
    size_t numInternalWall = T.cell(cellIndex).numVertex();
    cellData[cellIndex].resize(numVariable+dimension+numInternalWall);
    cellDerivs[cellIndex].resize(numVariable+dimension+numInternalWall);
    com = T.cell(cellIndex).positionFromVertex(vertexData);
    // Set center position to com of the cell
    for (size_t d=0; d<dimension; ++d)
      cellData[cellIndex][numVariable+d] = com[d];    
    // Set internal wall lengths to the distance btw com and the vertex
    for (size_t k=0; k<numInternalWall; ++k) {
      Vertex *tmpVertex = T.cell(cellIndex).vertex(k); 
      size_t vertexIndex = tmpVertex->index();
      double distance = std::sqrt( (com[0]-vertexData[vertexIndex][0])*
				   (com[0]-vertexData[vertexIndex][0])+
				   (com[1]-vertexData[vertexIndex][1])*
				   (com[1]-vertexData[vertexIndex][1])+
				   (com[2]-vertexData[vertexIndex][2])*
				   (com[2]-vertexData[vertexIndex][2]) );   
      cellData[cellIndex][numVariable+dimension+k] = distance;
    }
  }
}

VertexFromTRBScenterTriangulationConcentrationHill::
VertexFromTRBScenterTriangulationConcentrationHill(std::vector<double> &paraValue, 
						   std::vector< std::vector<size_t> > 
						   &indValue ) 
{  
  // Do some checks on the parameters and variable indeces
  if( paraValue.size()!=5 ) {
    std::cerr << "VertexFromTRBScenterTriangulationConcentrationHill::"
	      << "VertexFromTRBScenterTriangulationConcentrationHill() "
	      << "Uses five parameters Young_modulus_min, Young_modulus_max, "
	      << " poisson coefficient, K_hill, and n_hill.\n";
    exit(0);
  }
  if( indValue.size()!=2 || indValue[0].size()!=2 || indValue[1].size()!=1 ) { 
    std::cerr << "VertexFromTRBScenterTriangulationConcentrationHill::"
	      << "VertexFromTRBScenterTriangulationConcentrationHill() "
	      << "Wall length and concentration indices given in first level." << std::endl
	      << "Start of additional Cell variable indices (center(x,y,z) "
	      << "L_1,...,L_n, n=num vertex) is given in second level." 
	      << std::endl;
    exit(0);
  }
  
  // Set the variable values
  setId("VertexFromTRBScenterTriangulationConcentrationHill");
  setParameter(paraValue);  
  setVariableIndex(indValue);
  
  // Set the parameter identities
  std::vector<std::string> tmp( numParameter() );
  tmp[0] = "Y_mod_min";
  tmp[1] = "Y_mod_max";
  tmp[2] = "P_ratio";
  tmp[3] = "K_hill";
  tmp[4] = "n_hill";
  setParameterId( tmp );
}

void VertexFromTRBScenterTriangulationConcentrationHill::
derivs(Tissue &T,
       DataMatrix &cellData,
       DataMatrix &wallData,
       DataMatrix &vertexData,
       DataMatrix &cellDerivs,
       DataMatrix &wallDerivs,
       DataMatrix &vertexDerivs ) {
  
  //Do the update for each cell
  size_t dimension = 3;
  assert (dimension==vertexData[0].size());
  size_t numCells = T.numCell();
  size_t wallLengthIndex = variableIndex(0,0);
  size_t concIndex = variableIndex(0,1);
  size_t comIndex = variableIndex(1,0);
  size_t lengthInternalIndex = comIndex+dimension;
  double Kpow = std::pow(parameter(3),parameter(4));
  
  for (size_t cellIndex=0 ; cellIndex<numCells ; ++cellIndex) {
    size_t numWalls = T.cell(cellIndex).numWall(); 
    
    if(  T.cell(cellIndex).numVertex()!= numWalls ) {
      std::cerr << "VertexFromTRBScenterTriangulationConcentrationHill::derivs() "
		<< "same number of vertices and walls."
		<< " Not for cells with " << T.cell(cellIndex).numWall() << " walls and "
		<< T.cell(cellIndex).numVertex() << " vertices!"	
		<< std::endl;
      exit(-1);
    }
    
    double young = parameter(0) + 
      parameter(1)*Kpow/( Kpow+std::pow(cellData[cellIndex][concIndex],parameter(4)) );
    double poisson =parameter(1);
    
    // One triangle per 'vertex' in cyclic order
    for (size_t k=0; k<numWalls; ++k) { 
      size_t kPlusOneMod = (k+1)%numWalls;
      //size_t v1 = com;
      size_t v2 = T.cell(cellIndex).vertex(k)->index();
      size_t v3 = T.cell(cellIndex).vertex(kPlusOneMod)->index();
      //size_t w1 = internal k
      size_t w2 = T.cell(cellIndex).wall(k)->index();
      //size_t w3 = internal k+1
      
      // Position matrix holds in rows positions for com, vertex(k), vertex(k+1)
      DataMatrix position(3,vertexData[v2]);
      for (size_t d=0; d<dimension; ++d)
	position[0][d] = cellData[cellIndex][comIndex+d]; // com position
      //position[1] = vertexData[v2]; // given by initiation
      position[2] = vertexData[v3];
      
      // Resting lengths are from com-vertex(k), vertex(k)-vertex(k+1) (wall(k)), com-vertex(k+1)
      std::vector<double> restingLength(numWalls);
      restingLength[0] = cellData[cellIndex][lengthInternalIndex + k];
      restingLength[1] = wallData[w2][wallLengthIndex];
      restingLength[2] = cellData[cellIndex][lengthInternalIndex + kPlusOneMod];
      
      // Lengths are from com-vertex(k), vertex(k)-vertex(k+1) (wall(k)), com-vertex(k+1)
      std::vector<double> length(numWalls);
      length[0] = std::sqrt( (position[0][0]-position[1][0])*
			     (position[0][0]-position[1][0]) +
			     (position[0][1]-position[1][1])*
			     (position[0][1]-position[1][1]) +
			     (position[0][2]-position[1][2])*
			     (position[0][2]-position[1][2]) );
      length[1] = T.wall(w2).lengthFromVertexPosition(vertexData);
      length[2] = std::sqrt( (position[0][0]-position[2][0])*
			     (position[0][0]-position[2][0]) +
			     (position[0][1]-position[2][1])*
			     (position[0][1]-position[2][1]) +
			     (position[0][2]-position[2][2])*
			     (position[0][2]-position[2][2]) );
      
      // Lame coefficients (can be defined out of loop)
      double lambda=young*poisson/(1-poisson*poisson);
      double mio=young/(1+poisson);
      
      // Area of the element (using Heron's formula)                                      
      double Area=std::sqrt( ( restingLength[0]+restingLength[1]+restingLength[2])*
			     (-restingLength[0]+restingLength[1]+restingLength[2])*
			     ( restingLength[0]-restingLength[1]+restingLength[2])*
			     ( restingLength[0]+restingLength[1]-restingLength[2])  )*0.25;
      
      //Angles of the element ( assuming the order: 0,L0,1,L1,2,L2 )
      std::vector<double> Angle(3);
      // can be ommited by cotan(A)=.25*sqrt(4*b*b*c*c/K-1)
      Angle[0]=std::acos(  (restingLength[0]*restingLength[0]+restingLength[2]*restingLength[2]-restingLength[1]*restingLength[1])/
                           (restingLength[0]*restingLength[2]*2)    );
      Angle[1]=std::acos(  (restingLength[0]*restingLength[0]+restingLength[1]*restingLength[1]-restingLength[2]*restingLength[2])/
                           (restingLength[0]*restingLength[1]*2)    );
      Angle[2]=std::acos(  (restingLength[1]*restingLength[1]+restingLength[2]*restingLength[2]-restingLength[0]*restingLength[0])/
                           (restingLength[1]*restingLength[2]*2)    );
      
      //Tensile Stiffness
      double tensileStiffness[3];
      double const temp = 1.0/(Area*16);                                      
      double cotan[3] = {1.0/std::tan(Angle[0]),1.0/std::tan(Angle[1]),1.0/std::tan(Angle[2])};    
      tensileStiffness[0]=(2*cotan[2]*cotan[2]*(lambda+mio)+mio)*temp;
      tensileStiffness[1]=(2*cotan[0]*cotan[0]*(lambda+mio)+mio)*temp;
      tensileStiffness[2]=(2*cotan[1]*cotan[1]*(lambda+mio)+mio)*temp;
      
      //Angular Stiffness
      double angularStiffness[3];
      angularStiffness[0]=(2*cotan[1]*cotan[2]*(lambda+mio)-mio)*temp;
      angularStiffness[1]=(2*cotan[0]*cotan[2]*(lambda+mio)-mio)*temp;
      angularStiffness[2]=(2*cotan[0]*cotan[1]*(lambda+mio)-mio)*temp;
      
      //Calculate biquadratic strains  
      std::vector<double> Delta(3);
      Delta[0]=(length[0])*(length[0])-(restingLength[0])*(restingLength[0]);
      Delta[1]=(length[1])*(length[1])-(restingLength[1])*(restingLength[1]);
      Delta[2]=(length[2])*(length[2])-(restingLength[2])*(restingLength[2]);
      //Forces of vertices
      double Force[3][3];                                           
      
      Force[0][0]= (tensileStiffness[0]*Delta[0]+angularStiffness[1]*Delta[1]+angularStiffness[0]*Delta[2])*(position[1][0]-position[0][0])
	+(tensileStiffness[2]*Delta[2]+angularStiffness[2]*Delta[1]+angularStiffness[0]*Delta[0])*(position[2][0]-position[0][0]); 
      Force[0][1]= (tensileStiffness[0]*Delta[0]+angularStiffness[1]*Delta[1]+angularStiffness[0]*Delta[2])*(position[1][1]-position[0][1])
	+(tensileStiffness[2]*Delta[2]+angularStiffness[2]*Delta[1]+angularStiffness[0]*Delta[0])*(position[2][1]-position[0][1]); 
      Force[0][2]= (tensileStiffness[0]*Delta[0]+angularStiffness[1]*Delta[1]+angularStiffness[0]*Delta[2])*(position[1][2]-position[0][2])
	+(tensileStiffness[2]*Delta[2]+angularStiffness[2]*Delta[1]+angularStiffness[0]*Delta[0])*(position[2][2]-position[0][2]); 
      
      Force[1][0]= (tensileStiffness[0]*Delta[0]+angularStiffness[0]*Delta[2]+angularStiffness[1]*Delta[1])*(position[0][0]-position[1][0])
	+(tensileStiffness[1]*Delta[1]+angularStiffness[2]*Delta[2]+angularStiffness[1]*Delta[0])*(position[2][0]-position[1][0]); 
      Force[1][1]= (tensileStiffness[0]*Delta[0]+angularStiffness[0]*Delta[2]+angularStiffness[1]*Delta[1])*(position[0][1]-position[1][1])
	+(tensileStiffness[1]*Delta[1]+angularStiffness[2]*Delta[2]+angularStiffness[1]*Delta[0])*(position[2][1]-position[1][1]); 
      Force[1][2]= (tensileStiffness[0]*Delta[0]+angularStiffness[0]*Delta[2]+angularStiffness[1]*Delta[1])*(position[0][2]-position[1][2])
	+(tensileStiffness[1]*Delta[1]+angularStiffness[2]*Delta[2]+angularStiffness[1]*Delta[0])*(position[2][2]-position[1][2]); 
      
      Force[2][0]= (tensileStiffness[2]*Delta[2]+angularStiffness[0]*Delta[0]+angularStiffness[2]*Delta[1])*(position[0][0]-position[2][0])
	+(tensileStiffness[1]*Delta[1]+angularStiffness[1]*Delta[0]+angularStiffness[2]*Delta[2])*(position[1][0]-position[2][0]); 
      Force[2][1]= (tensileStiffness[2]*Delta[2]+angularStiffness[0]*Delta[0]+angularStiffness[2]*Delta[1])*(position[0][1]-position[2][1])
	+(tensileStiffness[1]*Delta[1]+angularStiffness[1]*Delta[0]+angularStiffness[2]*Delta[2])*(position[1][1]-position[2][1]); 
      Force[2][2]= (tensileStiffness[2]*Delta[2]+angularStiffness[0]*Delta[0]+angularStiffness[2]*Delta[1])*(position[0][2]-position[2][2])
	+(tensileStiffness[1]*Delta[1]+angularStiffness[1]*Delta[0]+angularStiffness[2]*Delta[2])*(position[1][2]-position[2][2]); 
      
      // adding forces to the total vertexDerivs
      
      cellDerivs[cellIndex][comIndex]+= Force[0][0];
      cellDerivs[cellIndex][comIndex+1]+= Force[0][1];
      cellDerivs[cellIndex][comIndex+2]+= Force[0][2];
      
      vertexDerivs[v2][0]+= Force[1][0];
      vertexDerivs[v2][1]+= Force[1][1];
      vertexDerivs[v2][2]+= Force[1][2];
      
      vertexDerivs[v3][0]+= Force[2][0];
      vertexDerivs[v3][1]+= Force[2][1];
      vertexDerivs[v3][2]+= Force[2][2];
    }
  }
}

void VertexFromTRBScenterTriangulationConcentrationHill::
initiate(Tissue &T,
	 DataMatrix &cellData,
	 DataMatrix &wallData,
	 DataMatrix &vertexData,
	 DataMatrix &cellDerivs,
	 DataMatrix &wallDerivs,
	 DataMatrix &vertexDerivs)
{
  size_t dimension=3; //Only implemented for 3D models
  assert (dimension==vertexData[0].size());
  size_t numVariable = T.cell(0).numVariable();
  assert (numVariable==cellData[0].size());
  // Create the new variables
  if (variableIndex(1,0) != numVariable) {
    std::cerr << "VertexFromTRBScenterTriangulationConcentrationHill::initiate() "
	      << "Wrong index given as start index for additional variables."
	      << std::endl;
    exit(-1);
  }
  size_t numCell = cellData.size();
  assert (numCell==T.numCell());
  std::vector<double> com(dimension);
  
  for (size_t cellIndex=0; cellIndex<numCell; ++cellIndex) {
    size_t numInternalWall = T.cell(cellIndex).numVertex();
    cellData[cellIndex].resize(numVariable+dimension+numInternalWall);
    cellDerivs[cellIndex].resize(numVariable+dimension+numInternalWall);
    com = T.cell(cellIndex).positionFromVertex(vertexData);
    // Set center position to com of the cell
    for (size_t d=0; d<dimension; ++d)
      cellData[cellIndex][numVariable+d] = com[d];    
    // Set internal wall lengths to the distance btw com and the vertex
    for (size_t k=0; k<numInternalWall; ++k) {
      Vertex *tmpVertex = T.cell(cellIndex).vertex(k); 
      size_t vertexIndex = tmpVertex->index();
      double distance = std::sqrt( (com[0]-vertexData[vertexIndex][0])*
				   (com[0]-vertexData[vertexIndex][0])+
				   (com[1]-vertexData[vertexIndex][1])*
				   (com[1]-vertexData[vertexIndex][1])+
				   (com[2]-vertexData[vertexIndex][2])*
				   (com[2]-vertexData[vertexIndex][2]) );   
      cellData[cellIndex][numVariable+dimension+k] = distance;
    }
  }
}


VertexFromTRBSMT::
VertexFromTRBSMT(std::vector<double> &paraValue, 
	       std::vector< std::vector<size_t> > 
	       &indValue ) 
{  
  // Do some checks on the parameters and variable indeces
  if( paraValue.size()!=10 ) {
    std::cerr << "VertexFromTRBSMT::"
	      << "VertexFromTRBSMT() "
              << "Uses ten parameters: "
              << "0,1 : young modulus(matrix and fibre) " 
              << "2,3 : poisson ratio (longitudinal (MT) and transverse directions)"
	      << "4 : MF flag(0 constant material anisotropy ,1: material anisotropy via FiberModel "
              << "5 : K_Hill, 6: n_Hill  " 
              << "7 : flag(0: plane strain, 1: plane stress) " 
              << "8 : MT direction angle"
              << "9 : flag(0: for no feedback or direct feedback by indices,"
              << "         1: for MT direction from 6th parameter TETA, 2: force to Stress,  "
              << "         3: force to Strain , 4: force to perp-strain "<< std::endl;
    exit(0);
  }

  if( (indValue.size()!=1 && indValue.size()!=3) ||
      indValue[0].size()!=10 ||
      (indValue.size()==3 && (indValue[1].size()!=0 && indValue[1].size()!=1 && indValue[1].size()!=2 && indValue[1].size()!=3 )) ||
      (indValue.size()==3 && (indValue[2].size()!=0 && indValue[2].size()!=1 && indValue[2].size()!=2)) 
      ) { 
    std::cerr << "VertexFromTRBSMT::"
	      << "VertexFromTRBSMT() "
              << "resting length index and MT direction initial index and strain and stress anisotropy indices and " 
              << "indices for storing area ratio, isotropic energy and anisotropic energy and young_fiber and MTstress and stress tensor(6 components) given in first level." 
              << "Optionally two additional levels can be given where the strain and perpendicular direction to strain in cell plane and 2nd strain" 
              << "directions/values(dx dy dz value) can be stored at given indices at second level."
              << "If no index given at second level, strain will not be stored, if one index given strain will be stored"
              << "and if two indices are given maximal and perpendicular to strain will be stored at first and second"
              << "indices at second level respectively"
              << "and if 3 indices are given maximal and perpendicular to strain and 2nd strain will be stored at 1st, 2nd and 3rd "
              << "indices at second level respectively"
              << "If no index given at 3rd level, stress will not be stored, if one index given stress will be stored"
              << "and if two indices are given maximal and 2nd stress will be stored at first and second"
              << "indices at 3rd level respectively"
              << std::endl;
    exit(0);
  }
  
  // Set the variable values
  setId("VertexFromTRBSMT");
  setParameter(paraValue);  
  setVariableIndex(indValue);
  
  

  // Set the parameter identities
  std::vector<std::string> tmp( numParameter() );
  tmp[0] = "Y_mod_M";   // Matrix Young modulus
  tmp[1] = "Y_mod_F";   // Fiber Young modulus
  tmp[2] = "P_ratio_L"; // Longitudinal Poisson ratio
  tmp[3] = "P_ratio_T"; // Transverse Poisson ratio
  tmp[4] = "MF flag";
  tmp[5] = "neighborweight";
  tmp[6] = "parameter6";
  tmp[7] = "Strain-Stress flag";
  tmp[8] = "TETA anisotropy";
  tmp[9] = "MT update flag";

  setParameterId( tmp );
 
  if( parameter(2)<0 || parameter(2)>=0.5 || parameter(3)<0 || parameter(3)>=0.5 ) {
    std::cerr << "VertexFromTRBSMT::"
 	      << "VertexFromTRBSMT() "
 	      << "poisson ratios must be 0 <= p < 0.5 " << std::endl;
    exit(0);
  }

  if( parameter(4)!=0 && parameter(4)!=1 ) {
    std::cerr << " VertexFromTRBSMT::"
	      << " VertexFromTRBSMT() "
	      << " 5th parameter must be 0 or 1 " 
              << " 0: constant material anisotropy, 1: material anisotropy via FiberModel " << std::endl;
    exit(0);
    exit(0);
  }

  // if( parameter(5)<0 || parameter(5)>=1 ) {
  //   std::cerr << " VertexFromTRBSMT::"
  //             << " VertexFromTRBSMT() "
  //             << " K parameter in Hill function must be 0 < K < 1 " << std::endl;
  //   exit(0);
  // }

  if( parameter(7)!=0 && parameter(7)!=1 ) {
    std::cerr << " VertexFromTRBSMT::"
	      << " VertexFromTRBSMT() "
	      << " 6th parameter must be 0 or 1(0:plane strain, 1:plane stress) " << std::endl;
    exit(0);
  }

  if( parameter(9)!=0 && parameter(9)!=1 && parameter(9)!=2 && parameter(9)!=3 && parameter(9)!=4) {
    std::cerr << " VertexFromTRBSMT::"
              << " VertexFromTRBSMT() "
              << " 8th parameter must be 0/1/2/3/4"
              << " 0: for no feedback or direct feedback by indices "
              << " 1: for MT direction from 7th parameter TETA "
              << " 2: force to Stress "
              << " 3: force to S1train "
              << " 4: force to perp-strain " << std::endl;
    exit(0);
  }
}

void VertexFromTRBSMT::
derivs(Tissue &T,
       DataMatrix &cellData,
       DataMatrix &wallData,
       DataMatrix &vertexData,
       DataMatrix &cellDerivs,
       DataMatrix &wallDerivs,
       DataMatrix &vertexDerivs ) {
  
  //Do the update for each cell
  size_t dimension = 3;
  assert (dimension==vertexData[0].size());
  size_t numCells = T.numCell();
  size_t numWalls = 3; // defined only for triangles 
  
  // double TotalVolume=0;
  // double deltaVolume=0;

  size_t wallLengthIndex   =variableIndex(0,0);
  size_t MTindex           =variableIndex(0,1);	 
  size_t strainAnIndex     =variableIndex(0,2);	
  size_t stressAnIndex     =variableIndex(0,3);	
  size_t areaRatioIndex    =variableIndex(0,4);	
  size_t isoEnergyIndex    =variableIndex(0,5);	
  size_t anisoEnergyIndex  =variableIndex(0,6);	
  size_t youngLIndex       =variableIndex(0,7);	
  size_t MTstressIndex     =variableIndex(0,8);	
  size_t stressTensorIndex =variableIndex(0,9);	
 


  for( size_t cellIndex=0 ; cellIndex<numCells ; ++cellIndex ) {
    if( T.cell(cellIndex).numWall() != numWalls ) {
      std::cerr << "VertexFromTRBSMT::derivs() only defined for triangular cells."
		<< " Not for cells with " << T.cell(cellIndex).numWall() << " walls!"
		<< std::endl;
      exit(-1);
    }
    
    double youngMatrix= parameter(0);    
    double youngFiber = parameter(1); 
    double poissonL   = parameter(2);    
    double poissonT   = parameter(3);
    double TETA= parameter(8); 


    size_t v1 = T.cell(cellIndex).vertex(0)->index();
    size_t v2 = T.cell(cellIndex).vertex(1)->index();
    size_t v3 = T.cell(cellIndex).vertex(2)->index();
    size_t w1 = T.cell(cellIndex).wall(0)->index();
    size_t w2 = T.cell(cellIndex).wall(1)->index();
    size_t w3 = T.cell(cellIndex).wall(2)->index();


    //std::cerr<< "cell "<< cellIndex<< " vertices  "<< v1<<" "<< v2 << " "<< v3 << " walls  "<< w1 <<" "<< w2 << " "<< w3<< std::endl;
    
   

    double youngL=1;
    double youngT=1;    

    if( parameter(4)==0 ){ // constant anisotropic material
      youngL = youngMatrix+youngFiber;
      youngT = youngMatrix; 
    }
    if( parameter(4)==1){  // material anisotropy via FiberModel
      youngL = cellData[cellIndex][youngLIndex]; 
      youngT = 2*youngMatrix+youngFiber-youngL; 
    }
    
   
    double lambdaL, mioL, lambdaT, mioT;
    
    if (parameter(7)==0){      
      // Lame coefficients based on plane strain (for 3D 0<poisson<0.5)
      lambdaL=youngL*poissonL/((1+poissonL)*(1-2*poissonL));
      mioL=youngL/(2*(1+poissonL));
      lambdaT=youngT*poissonT/((1+poissonT)*(1-2*poissonT));
      mioT=youngT/(2*(1+poissonT));
    } 
    else{      
      // Lame coefficients based on plane stress (for 3D 0<poisson<0.5)
      lambdaL=youngL*poissonL/(1-poissonL*poissonL);
      mioL=youngL/(2*(1+poissonL));
      lambdaT=youngT*poissonT/(1-poissonT*poissonT);
      mioT=youngT/(2*(1+poissonT));
    }
    
    // Lame coefficients based on delin. paper (for 2D 0<poisson<1)
    // double lambdaL=youngL*poissonL/(1-poissonL*poissonL);
    // double mioL=youngL/(1+poissonL);
    // double lambdaT=youngT*poissonT/(1-poissonT*poissonT);
    // double mioT=youngT/(1+poissonT);
     
 
    
    double EnergyIso=0;                      
    double EnergyAniso=0;
    double strainZ=0;


    double TETA1=parameter(5);
    if ( parameter(9)==1 ) {  // aniso direction from TETA 
      if ( cellIndex==0 || cellIndex==2) {
	cellData[cellIndex][MTindex ]=std::cos(TETA1);  
	cellData[cellIndex][MTindex +1]=std::sin(TETA1);
	cellData[cellIndex][MTindex +2]=0;
      }
      if ( cellIndex==1 || cellIndex==3) {
	cellData[cellIndex][MTindex ]=std::cos(TETA);  
	cellData[cellIndex][MTindex +1]=std::sin(TETA);
	cellData[cellIndex][MTindex +2]=0;
      }
    }
    // if ( parameter(9)==1 ) {  // aniso direction from TETA 
    //   cellData[cellIndex][variableIndex(0,1)]=std::cos(TETA);  
    //   cellData[cellIndex][variableIndex(0,1)+1]=std::sin(TETA);
    //   cellData[cellIndex][variableIndex(0,1)+2]=0;
    // }
    
    // Aniso vector in current shape in global coordinate system
    double AnisoCurrGlob[3];
    AnisoCurrGlob[0] = cellData[cellIndex][MTindex ];
    AnisoCurrGlob[1] = cellData[cellIndex][MTindex +1];
    AnisoCurrGlob[2] = cellData[cellIndex][MTindex +2];
    

    std::vector<double> restingLength(numWalls);
    restingLength[0] = wallData[w1][wallLengthIndex];
    restingLength[1] = wallData[w2][wallLengthIndex];
    restingLength[2] = wallData[w3][wallLengthIndex];

    DataMatrix position(3,vertexData[v1]);
    position[1] = vertexData[v2];
    position[2] = vertexData[v3];
    //position[0][2] z for vertex 1 (of the cell)
   
    std::vector<double> length(numWalls);
    length[0] = T.wall(w1).lengthFromVertexPosition(vertexData);
    length[1] = T.wall(w2).lengthFromVertexPosition(vertexData);
    length[2] = T.wall(w3).lengthFromVertexPosition(vertexData);
    
    //Anisotropic Correction is based on difference between Lam Coefficients of Longitudinal and Transverse dirrections:
    double deltaLam=lambdaL-lambdaT;
    double deltaMio=mioL-mioT;
    // double deltaMio1=(youngL-youngT)/2;
    // double deltaLam=AnisoMeasure*(lambdaL-lambdaT);
    // double deltaMio=AnisoMeasure*(mioL-mioT);
    
    //Resting area of the element (using Heron's formula)                                      
    double restingArea=std::sqrt( ( restingLength[0]+restingLength[1]+restingLength[2])*
                                  (-restingLength[0]+restingLength[1]+restingLength[2])*
                                  ( restingLength[0]-restingLength[1]+restingLength[2])*
                                  ( restingLength[0]+restingLength[1]-restingLength[2])  )*0.25;
    
    //Angles of the element ( assuming the order: 0,L0,1,L1,2,L2 clockwise )
    std::vector<double> Angle(3);
    // can be ommited by cotan(A)=.25*sqrt(4*b*b*c*c/K-1)
    Angle[0]=std::acos(  (restingLength[0]*restingLength[0]+restingLength[2]*restingLength[2]-restingLength[1]*restingLength[1])/
                         (restingLength[0]*restingLength[2]*2)    );
    Angle[1]=std::acos(  (restingLength[0]*restingLength[0]+restingLength[1]*restingLength[1]-restingLength[2]*restingLength[2])/
                         (restingLength[0]*restingLength[1]*2)    );
    Angle[2]=std::acos(  (restingLength[1]*restingLength[1]+restingLength[2]*restingLength[2]-restingLength[0]*restingLength[0])/
                         (restingLength[1]*restingLength[2]*2)    );
    
    //Tensile Stiffness
    double tensileStiffness[3];
    double temp = 1.0/(restingArea*16);                                      
    std::vector<double> cotan(3);
    cotan[0] = 1.0/std::tan(Angle[0]);
    cotan[1] = 1.0/std::tan(Angle[1]);
    cotan[2] = 1.0/std::tan(Angle[2]);    
    //the force is calculated based on Transverse coefficients
    //Longitudinal coefficients are considered in deltaF
    
    tensileStiffness[0]=(2*cotan[2]*cotan[2]*(lambdaT+2*mioT)+2*mioT)*temp;
    tensileStiffness[1]=(2*cotan[0]*cotan[0]*(lambdaT+2*mioT)+2*mioT)*temp;
    tensileStiffness[2]=(2*cotan[1]*cotan[1]*(lambdaT+2*mioT)+2*mioT)*temp;
    
    //Angular Stiffness
    std::vector<double> angularStiffness(3);
    angularStiffness[0]=(2*cotan[1]*cotan[2]*(lambdaT+2*mioT)-2*mioT)*temp;                          
    angularStiffness[1]=(2*cotan[0]*cotan[2]*(lambdaT+2*mioT)-2*mioT)*temp;
    angularStiffness[2]=(2*cotan[0]*cotan[1]*(lambdaT+2*mioT)-2*mioT)*temp;
    
    //Calculate biquadratic strains  
    std::vector<double> Delta(3);
    Delta[0]=(length[0])*(length[0])-(restingLength[0])*(restingLength[0]);
    Delta[1]=(length[1])*(length[1])-(restingLength[1])*(restingLength[1]);
    Delta[2]=(length[2])*(length[2])-(restingLength[2])*(restingLength[2]);

    //Area of the element (using Heron's formula)                                      
    double Area=std::sqrt( ( length[0]+length[1]+length[2])*
                           (-length[0]+length[1]+length[2])*
                           ( length[0]-length[1]+length[2])*
                           ( length[0]+length[1]-length[2])  )*0.25;


    // calculating the angles between shape vectors and anisotropy direction in resting shape when anisotropy vector is provided in current shape
    
    //Current shape local coordinate of the element  (counterclockwise ordering of nodes/edges)
      double CurrentAngle1=std::acos(  (length[0]*length[0]+length[1]*length[1]-length[2]*length[2])/
                                       (length[0]*length[1]*2)    );

      double Qa=std::cos(CurrentAngle1)*length[0];
      double Qc=std::sin(CurrentAngle1)*length[0];
      double Qb=length[1];
      // shape vector matrix = inverse of coordinate matrix ( only first two elements i.e. ShapeVector[3][2] )      
      // double ShapeVectorCurrent[3][3]={ {  0   ,       1/Qc      , 0 }, 
      //                                   {-1/Qb , (Qa-Qb)/(Qb*Qc) , 1 },       
      //                                   { 1/Qb ,     -Qa/(Qb*Qc) , 0 }  };
            
    
      // Local coordinates of the resting shape ( counterclockwise )
      double RestingAngle1=std::acos(  (restingLength[0]*restingLength[0]+restingLength[1]*restingLength[1]-restingLength[2]*restingLength[2])/
                                       (restingLength[0]*restingLength[1]*2)    );

      double Pa=std::cos(RestingAngle1)*restingLength[0];
      double Pc=std::sin(RestingAngle1)*restingLength[0];
      double Pb=restingLength[1];

      // shape vector matrix in resting shape in local coordinate system  = inverse of coordinate matrix ( only first two elements i.e. ShapeVectorResting[3][2] )      
      double ShapeVectorResting[3][3]={ {  0   ,       1/Pc      , 0 }, 
                                        {-1/Pb , (Pa-Pb)/(Pb*Pc) , 1 },       
                                        { 1/Pb ,     -Pa/(Pb*Pc) , 0 }  };
     
      
      // //Strain tensor  (clockwise ordering of nodes/edges)
      // double CurrentAngle2=std::acos(  (length[1]*length[1]+length[2]*length[2]-length[0]*length[0])/
      //                                  (length[1]*length[2]*2)    );

      // double Qa=std::cos(CurrentAngle2)*length[2];
      // double Qb=length[1];
      // double Qc=std::sin(CurrentAngle2)*length[2];
      
      // double ShapeVectorCurrent[3][2]={ {  0   ,       1/Qc      }, 
      //                                   { 1/Qb ,     -Qa/(Qb*Qc) },       
      //                                   {-1/Qb , (Qa-Qb)/(Qb*Qc) }  };

     
    

      // Rotation Matrix for changing coordinate systems for both Local to Global( Strain Tensor) and Global to Local( Aniso Vector in the current shape)
      double rotation[3][3];  

      double tempA=std::sqrt((position[2][0]-position[1][0])*(position[2][0]-position[1][0])+
                             (position[2][1]-position[1][1])*(position[2][1]-position[1][1])+
                             (position[2][2]-position[1][2])*(position[2][2]-position[1][2])  );

      double tempB=std::sqrt((position[0][0]-position[1][0])*(position[0][0]-position[1][0])+
                             (position[0][1]-position[1][1])*(position[0][1]-position[1][1])+
                             (position[0][2]-position[1][2])*(position[0][2]-position[1][2])  );
      
      double Xcurrent[3];      
      Xcurrent[0]= (position[2][0]-position[1][0])/tempA;
      Xcurrent[1]= (position[2][1]-position[1][1])/tempA;
      Xcurrent[2]= (position[2][2]-position[1][2])/tempA;
      
      double Bcurrent[3];      
      Bcurrent[0]= (position[0][0]-position[1][0])/tempB;
      Bcurrent[1]= (position[0][1]-position[1][1])/tempB;
      Bcurrent[2]= (position[0][2]-position[1][2])/tempB;

      double Zcurrent[3];      
      Zcurrent[0]= Xcurrent[1]*Bcurrent[2]-Xcurrent[2]*Bcurrent[1];
      Zcurrent[1]= Xcurrent[2]*Bcurrent[0]-Xcurrent[0]*Bcurrent[2];
      Zcurrent[2]= Xcurrent[0]*Bcurrent[1]-Xcurrent[1]*Bcurrent[0];
      
      tempA=std:: sqrt(Zcurrent[0]*Zcurrent[0]+Zcurrent[1]*Zcurrent[1]+Zcurrent[2]*Zcurrent[2]);
      Zcurrent[0]=Zcurrent[0]/tempA;
      Zcurrent[1]=Zcurrent[1]/tempA;
      Zcurrent[2]=Zcurrent[2]/tempA;

      double Ycurrent[3];      
      Ycurrent[0]= Zcurrent[1]*Xcurrent[2]-Zcurrent[2]*Xcurrent[1];
      Ycurrent[1]= Zcurrent[2]*Xcurrent[0]-Zcurrent[0]*Xcurrent[2];
      Ycurrent[2]= Zcurrent[0]*Xcurrent[1]-Zcurrent[1]*Xcurrent[0];


      rotation[0][0]=Xcurrent[0];
      rotation[1][0]=Xcurrent[1];
      rotation[2][0]=Xcurrent[2];

      rotation[0][1]=Ycurrent[0];
      rotation[1][1]=Ycurrent[1];
      rotation[2][1]=Ycurrent[2];

      rotation[0][2]=Zcurrent[0];
      rotation[1][2]=Zcurrent[1];
      rotation[2][2]=Zcurrent[2];      
       
      // rotating the anisotropy vector from global coordinate system to the local one in the current shape
      double AnisoCurrLocal[3];
      AnisoCurrLocal[0]=rotation[0][0]*AnisoCurrGlob[0]+rotation[1][0]*AnisoCurrGlob[1]+rotation[2][0]*AnisoCurrGlob[2];
      AnisoCurrLocal[1]=rotation[0][1]*AnisoCurrGlob[0]+rotation[1][1]*AnisoCurrGlob[1]+rotation[2][1]*AnisoCurrGlob[2];
      AnisoCurrLocal[2]=rotation[0][2]*AnisoCurrGlob[0]+rotation[1][2]*AnisoCurrGlob[1]+rotation[2][2]*AnisoCurrGlob[2];
     


      double positionLocal[3][2]={ {Qa , Qc}, 
                                   {0  , 0 },  
                                   {Qb , 0 }  };
      
      double DeformGrad[2][2]={{0,0},{0,0}}; // F= Qi x Di
      for ( int i=0 ; i<3 ; ++i ) {
        DeformGrad[0][0]=DeformGrad[0][0]+positionLocal[i][0]*ShapeVectorResting[i][0];
        DeformGrad[1][0]=DeformGrad[1][0]+positionLocal[i][1]*ShapeVectorResting[i][0];
        DeformGrad[0][1]=DeformGrad[0][1]+positionLocal[i][0]*ShapeVectorResting[i][1];
        DeformGrad[1][1]=DeformGrad[1][1]+positionLocal[i][1]*ShapeVectorResting[i][1];
      }      

      double AnisoRestLocal[3]={0,0,0};

      AnisoRestLocal[0]=DeformGrad[0][0]*AnisoCurrLocal[0]+DeformGrad[1][0]*AnisoCurrLocal[1];
      AnisoRestLocal[1]=DeformGrad[0][1]*AnisoCurrLocal[0]+DeformGrad[1][1]*AnisoCurrLocal[1];
     
     
      double tempAn=std::sqrt(AnisoRestLocal[0]*AnisoRestLocal[0]+AnisoRestLocal[1]*AnisoRestLocal[1]+AnisoRestLocal[2]*AnisoRestLocal[2]);
      AnisoRestLocal[0]/=tempAn;
      AnisoRestLocal[1]/=tempAn;
      


    


      double AnisoMeasure=std::sqrt(AnisoRestLocal[0]*AnisoRestLocal[0]+AnisoRestLocal[1]*AnisoRestLocal[1]);
      // std::cerr<< "cell "<< cellIndex<<" AnisoMeasure "<< AnisoMeasure<<std::endl;
      
      // choosing a random normalized dirrection for anisotropy if AnisoVector is close to perpendicular to the cell plane
      if ( AnisoMeasure<0.0001) {
        double randomAngle=((rand()%360)*2*3.14159265)/360;
        
        AnisoRestLocal[0]=std::cos(randomAngle);
        AnisoRestLocal[1]=std::sin(randomAngle);
      }  
      else {// normalizing the anisoVector if it is not random
        AnisoRestLocal[0]=AnisoRestLocal[0]/AnisoMeasure;
        AnisoRestLocal[1]=AnisoRestLocal[1]/AnisoMeasure;        
      }
      
      
      
      //Angles between anisotropy vector and shape vectors for calculating the terms like a.Di , teta(k) = acos((dot(Anisorest,Dk))/(norm(Anisorest)*norm(Dk))),
      std::vector<double> teta(3);
      teta[0] = std::acos(  (ShapeVectorResting[0][0]*AnisoRestLocal[0]+ShapeVectorResting[0][1]*AnisoRestLocal[1])/
                            std::sqrt(ShapeVectorResting[0][0]*ShapeVectorResting[0][0]+ShapeVectorResting[0][1]*ShapeVectorResting[0][1]+0.0000001) );
      
      teta[1] = std::acos(  (ShapeVectorResting[1][0]*AnisoRestLocal[0]+ShapeVectorResting[1][1]*AnisoRestLocal[1])/
                            std::sqrt(ShapeVectorResting[1][0]*ShapeVectorResting[1][0]+ShapeVectorResting[1][1]*ShapeVectorResting[1][1]+0.0000001) );
      
      teta[2] = std::acos(  (ShapeVectorResting[2][0]*AnisoRestLocal[0]+ShapeVectorResting[2][1]*AnisoRestLocal[1])/
                            std::sqrt(ShapeVectorResting[2][0]*ShapeVectorResting[2][0]+ShapeVectorResting[2][1]*ShapeVectorResting[2][1]+0.0000001) );

      //  std::cerr<< "cell "<< cellIndex<<"  numerator  " << (ShapeVectorResting[2][0]*AnisoRestLocal[0]+ShapeVectorResting[2][1]*AnisoRestLocal[1])/
      //                      std::sqrt(ShapeVectorResting[2][0]*ShapeVectorResting[2][0]+ShapeVectorResting[2][1]*ShapeVectorResting[2][1])  << std::endl;    
    


      
      // >>>>>>>>>>>>>>>>>>>>>> STRAIN and STRESS TENSOR (BEGIN) <<<<<<<<<<<<<<<<<<<<
      
      // deformation gradiant tensor F =Sigma i=1,2,3 Qi x Di
      // strain tensor in resting shape E=0.5(FtF-I)
      // trE
      // B=FFt
      // axa (direct product of aniso vector in resting shape)
      // atEa
      // E(axa) and (axa)E
      double trE=( Delta[1]*cotan[0]+ Delta[2]*cotan[1]+Delta[0]*cotan[2])/(4*restingArea);
      
      double directAniso[2][2]={{AnisoRestLocal[0]*AnisoRestLocal[0],AnisoRestLocal[0]*AnisoRestLocal[1]},
                                {AnisoRestLocal[1]*AnisoRestLocal[0],AnisoRestLocal[1]*AnisoRestLocal[1]}};
      

      double LeftCauchy[2][2]; // B=FFt
      LeftCauchy[0][0]=DeformGrad[0][0]*DeformGrad[0][0]+DeformGrad[0][1]*DeformGrad[0][1];
      LeftCauchy[1][0]=DeformGrad[1][0]*DeformGrad[0][0]+DeformGrad[1][1]*DeformGrad[0][1];
      LeftCauchy[0][1]=DeformGrad[0][0]*DeformGrad[1][0]+DeformGrad[0][1]*DeformGrad[1][1];
      LeftCauchy[1][1]=DeformGrad[1][0]*DeformGrad[1][0]+DeformGrad[1][1]*DeformGrad[1][1];


      double Egreen[2][2];//E=0.5(C-I)
      Egreen[0][0]=0.5*(DeformGrad[0][0]*DeformGrad[0][0]+DeformGrad[1][0]*DeformGrad[1][0]-1);
      Egreen[1][0]=0.5*(DeformGrad[0][1]*DeformGrad[0][0]+DeformGrad[1][1]*DeformGrad[1][0]);
      Egreen[0][1]=0.5*(DeformGrad[0][0]*DeformGrad[0][1]+DeformGrad[1][0]*DeformGrad[1][1]);
      Egreen[1][1]=0.5*(DeformGrad[0][1]*DeformGrad[0][1]+DeformGrad[1][1]*DeformGrad[1][1]-1);


      double E2[2][2]; // used for energy calculation only
      E2[0][0]=Egreen[0][0]*Egreen[0][0]+Egreen[0][1]*Egreen[1][0];
      E2[1][0]=Egreen[1][0]*Egreen[0][0]+Egreen[1][1]*Egreen[1][0];
      E2[0][1]=Egreen[0][0]*Egreen[0][1]+Egreen[0][1]*Egreen[1][1];
      E2[1][1]=Egreen[1][0]*Egreen[0][1]+Egreen[1][1]*Egreen[1][1];
      
      double I2=E2[0][0]+E2[1][1]; //trE2 used for energy calculation only
      
       //atE2a used for energy calculation only
      double I5= AnisoRestLocal[0]*AnisoRestLocal[0]*E2[0][0]   +  
        AnisoRestLocal[0]*AnisoRestLocal[1]*(E2[0][1]+E2[1][0]) +
        AnisoRestLocal[1]*AnisoRestLocal[1]*E2[1][1];
      
      
      double StrainAlmansi[2][2]; // e=0.5(1-B^-1)  True strain tensor
      temp=LeftCauchy[0][0]*LeftCauchy[1][1]-LeftCauchy[1][0]*LeftCauchy[0][1]; // det(B)
      StrainAlmansi[0][0]=0.5*(1-(LeftCauchy[1][1]/temp));
      StrainAlmansi[1][0]=0.5*LeftCauchy[1][0]/temp;
      StrainAlmansi[0][1]=0.5*LeftCauchy[0][1]/temp;  
      StrainAlmansi[1][1]=0.5*(1-(LeftCauchy[0][0]/temp));
      
      double atEa=AnisoRestLocal[0]*AnisoRestLocal[0]*Egreen[0][0]
                 +AnisoRestLocal[0]*AnisoRestLocal[1]*(Egreen[0][1]+Egreen[1][0])
                 +AnisoRestLocal[1]*AnisoRestLocal[1]*Egreen[1][1];

      double I4=atEa;      

      double Eaa[2][2];
      Eaa[0][0]= Egreen[0][0]*directAniso[0][0]+Egreen[0][1]*directAniso[1][0];        
      Eaa[1][0]= Egreen[1][0]*directAniso[0][0]+Egreen[1][1]*directAniso[1][0];        
      Eaa[0][1]= Egreen[0][0]*directAniso[0][1]+Egreen[0][1]*directAniso[1][1];        
      Eaa[1][1]= Egreen[1][0]*directAniso[0][1]+Egreen[1][1]*directAniso[1][1];        

      double aaE[2][2];
      aaE[0][0]= directAniso[0][0]*Egreen[0][0]+directAniso[0][1]*Egreen[1][0];        
      aaE[1][0]= directAniso[1][0]*Egreen[0][0]+directAniso[1][1]*Egreen[1][0];        
      aaE[0][1]= directAniso[0][0]*Egreen[0][1]+directAniso[0][1]*Egreen[1][1];        
      aaE[1][1]= directAniso[1][0]*Egreen[0][1]+directAniso[1][1]*Egreen[1][1];        
      
      double B2[2][2];// LeftCauchy^2
      B2[0][0]=LeftCauchy[0][0]*LeftCauchy[0][0]+LeftCauchy[0][1]*LeftCauchy[1][0];
      B2[1][0]=LeftCauchy[1][0]*LeftCauchy[0][0]+LeftCauchy[1][1]*LeftCauchy[1][0];
      B2[0][1]=LeftCauchy[0][0]*LeftCauchy[0][1]+LeftCauchy[0][1]*LeftCauchy[1][1];
      B2[1][1]=LeftCauchy[1][0]*LeftCauchy[0][1]+LeftCauchy[1][1]*LeftCauchy[1][1];


      double areaFactor=restingArea/Area; // 1/detF
      //double areaFactor=restingArea/Area; // detF

      double Sigma[2][2]; // true stress tensor (isotropic term) based on lambdaT and mioT
      Sigma[0][0]=areaFactor*((lambdaT*trE-mioT)*LeftCauchy[0][0]+(mioT)*B2[0][0]);
      Sigma[1][0]=areaFactor*((lambdaT*trE-mioT)*LeftCauchy[1][0]+(mioT)*B2[1][0]);
      Sigma[0][1]=areaFactor*((lambdaT*trE-mioT)*LeftCauchy[0][1]+(mioT)*B2[0][1]);
      Sigma[1][1]=areaFactor*((lambdaT*trE-mioT)*LeftCauchy[1][1]+(mioT)*B2[1][1]);
     
      // double deltaS[2][2]; // based on Delin. paper
      // deltaS[0][0]=deltaLam*(trE*directAniso[0][0]+atEa)+(2*deltaMio)*(Eaa[0][0]+aaE[0][0])-(deltaLam+2*deltaMio)*atEa*directAniso[0][0];
      // deltaS[1][0]=deltaLam*(trE*directAniso[1][0]     )+(2*deltaMio)*(Eaa[1][0]+aaE[1][0])-(deltaLam+2*deltaMio)*atEa*directAniso[1][0];
      // deltaS[0][1]=deltaLam*(trE*directAniso[0][1]     )+(2*deltaMio)*(Eaa[0][1]+aaE[0][1])-(deltaLam+2*deltaMio)*atEa*directAniso[0][1];
      // deltaS[1][1]=deltaLam*(trE*directAniso[1][1]+atEa)+(2*deltaMio)*(Eaa[1][1]+aaE[1][1])-(deltaLam+2*deltaMio)*atEa*directAniso[1][1];

     
      double deltaS[2][2]; // based on  equipartition energy 
      deltaS[0][0]=(deltaLam/2)*(trE*directAniso[0][0]+atEa)+(deltaMio)*(Eaa[0][0]+aaE[0][0]);
      deltaS[1][0]=(deltaLam/2)*(trE*directAniso[1][0]     )+(deltaMio)*(Eaa[1][0]+aaE[1][0]);
      deltaS[0][1]=(deltaLam/2)*(trE*directAniso[0][1]     )+(deltaMio)*(Eaa[0][1]+aaE[0][1]);
      deltaS[1][1]=(deltaLam/2)*(trE*directAniso[1][1]+atEa)+(deltaMio)*(Eaa[1][1]+aaE[1][1]);


      // double deltaS[2][2]; // based on  ... 
      // deltaS[0][0]=(deltaLam/2)*(trE*directAniso[0][0]+atEa)+2*(deltaMio)* atEa * directAniso[0][0];
      // deltaS[1][0]=(deltaLam/2)*(trE*directAniso[1][0]     )+2*(deltaMio)* atEa * directAniso[1][0];
      // deltaS[0][1]=(deltaLam/2)*(trE*directAniso[0][1]     )+2*(deltaMio)* atEa * directAniso[0][1];
      // deltaS[1][1]=(deltaLam/2)*(trE*directAniso[1][1]+atEa)+2*(deltaMio)* atEa * directAniso[1][1];


      // double deltaS[2][2]; // based on  ... 
      // deltaS[0][0]=2*(deltaMio1)* atEa * directAniso[0][0];
      // deltaS[1][0]=2*(deltaMio1)* atEa * directAniso[1][0];
      // deltaS[0][1]=2*(deltaMio1)* atEa * directAniso[0][1];
      // deltaS[1][1]=2*(deltaMio1)* atEa * directAniso[1][1];


        
      strainZ =1-poissonT*((2*lambdaT*trE+2*mioT*trE)+deltaS[0][0]+deltaS[1][1])/youngT;

      //<<<<<<<<<<<<<<<<<<<isotropic force from stress tensor <<<<<<<<<<<<<<<<<<<<<<<<<<
      // double ss[2][2];//lambda(trE)I+2mioE
      // ss[0][0]=lambdaT*trE+2*mioT*Egreen[0][0];
      // ss[0][1]=            2*mioT*Egreen[0][1];
      // ss[1][0]=            2*mioT*Egreen[1][0];
      // ss[1][1]=lambdaT*trE+2*mioT*Egreen[1][1];

       

      // double TPK[2][2];// 2nd Piola Kirchhoff stress tensor 
      // TPK[0][0]=restingArea*(DeformGrad[0][0]*ss[0][0]+DeformGrad[0][1]*ss[1][0]);
      // TPK[1][0]=restingArea*(DeformGrad[1][0]*ss[0][0]+DeformGrad[1][1]*ss[1][0]);
      // TPK[0][1]=restingArea*(DeformGrad[0][0]*ss[0][1]+DeformGrad[0][1]*ss[1][1]);
      // TPK[1][1]=restingArea*(DeformGrad[1][0]*ss[0][1]+DeformGrad[1][1]*ss[1][1]);

      // //deltaFTPKlocal[i][0]= TPK[0][0]*ShapeVectorResting[i][0]+TPK[0][1]*ShapeVectorResting[i][1];
      // //deltaFTPKlocal[i][1]= TPK[1][0]*ShapeVectorResting[i][0]+TPK[1][1]*ShapeVectorResting[i][1];
     
      // double deltaFTPKlocal[2][2];
      // deltaFTPKlocal[0][0]= TPK[0][0]*ShapeVectorResting[0][0]+TPK[0][1]*ShapeVectorResting[0][1];
      // deltaFTPKlocal[0][1]= TPK[1][0]*ShapeVectorResting[0][0]+TPK[1][1]*ShapeVectorResting[0][1];
     
      // double deltaFTPK[2][2]; 
      // deltaFTPK[0][0]= rotation[0][0]*deltaFTPKlocal[0][0]+rotation[0][1]*deltaFTPKlocal[0][1];
      // deltaFTPK[0][1]= rotation[1][0]*deltaFTPKlocal[0][0]+rotation[1][1]*deltaFTPKlocal[0][1];
      // deltaFTPK[0][2]= rotation[2][0]*deltaFTPKlocal[0][0]+rotation[2][1]*deltaFTPKlocal[0][1];
      //<<<<<<<<<<<<<<<<<<<<<<<<<<<<<<<<<<<<<<<<<<<<<<<<<<<<<<<<<<<<<<<<<<<<<<<<<<

      // //<<<<<<<<<<<<<<<<<<<<<<<<<<<<<<<<<<<<<<<<<<<<<<<<<<<<<<<<<<<<<<<<<<<<<<<<<<<<<<<<<<<<<
      double TPK[2][2];// 2nd Piola Kirchhoff stress tensor 
      TPK[0][0]=restingArea*(DeformGrad[0][0]*deltaS[0][0]+DeformGrad[0][1]*deltaS[1][0]);
      TPK[1][0]=restingArea*(DeformGrad[1][0]*deltaS[0][0]+DeformGrad[1][1]*deltaS[1][0]);
      TPK[0][1]=restingArea*(DeformGrad[0][0]*deltaS[0][1]+DeformGrad[0][1]*deltaS[1][1]);
      TPK[1][1]=restingArea*(DeformGrad[1][0]*deltaS[0][1]+DeformGrad[1][1]*deltaS[1][1]);

      //deltaFTPKlocal[i][0]= TPK[0][0]*ShapeVectorResting[i][0]+TPK[0][1]*ShapeVectorResting[i][1];
      //deltaFTPKlocal[i][1]= TPK[1][0]*ShapeVectorResting[i][0]+TPK[1][1]*ShapeVectorResting[i][1];
     
      double deltaFTPKlocal[3][2];
      deltaFTPKlocal[0][0]= TPK[0][0]*ShapeVectorResting[0][0]+TPK[0][1]*ShapeVectorResting[0][1];
      deltaFTPKlocal[0][1]= TPK[1][0]*ShapeVectorResting[0][0]+TPK[1][1]*ShapeVectorResting[0][1];
     
      deltaFTPKlocal[1][0]= TPK[0][0]*ShapeVectorResting[1][0]+TPK[0][1]*ShapeVectorResting[1][1];
      deltaFTPKlocal[1][1]= TPK[1][0]*ShapeVectorResting[1][0]+TPK[1][1]*ShapeVectorResting[1][1];

      deltaFTPKlocal[2][0]= TPK[0][0]*ShapeVectorResting[2][0]+TPK[0][1]*ShapeVectorResting[2][1];
      deltaFTPKlocal[2][1]= TPK[1][0]*ShapeVectorResting[2][0]+TPK[1][1]*ShapeVectorResting[2][1];


      double deltaFTPK[3][3]; 
      deltaFTPK[0][0]= rotation[0][0]*deltaFTPKlocal[0][0]+rotation[0][1]*deltaFTPKlocal[0][1];
      deltaFTPK[0][1]= rotation[1][0]*deltaFTPKlocal[0][0]+rotation[1][1]*deltaFTPKlocal[0][1];
      deltaFTPK[0][2]= rotation[2][0]*deltaFTPKlocal[0][0]+rotation[2][1]*deltaFTPKlocal[0][1];

      deltaFTPK[1][0]= rotation[0][0]*deltaFTPKlocal[1][0]+rotation[0][1]*deltaFTPKlocal[1][1];
      deltaFTPK[1][1]= rotation[1][0]*deltaFTPKlocal[1][0]+rotation[1][1]*deltaFTPKlocal[1][1];
      deltaFTPK[1][2]= rotation[2][0]*deltaFTPKlocal[1][0]+rotation[2][1]*deltaFTPKlocal[1][1];
      
      deltaFTPK[2][0]= rotation[0][0]*deltaFTPKlocal[2][0]+rotation[0][1]*deltaFTPKlocal[2][1];
      deltaFTPK[2][1]= rotation[1][0]*deltaFTPKlocal[2][0]+rotation[1][1]*deltaFTPKlocal[2][1];
      deltaFTPK[2][2]= rotation[2][0]*deltaFTPKlocal[2][0]+rotation[2][1]*deltaFTPKlocal[2][1];


      // //<<<<<<<<<<<<<<<<<<<<<<<<<<<<<<<<<<<<<<<<<<<<<<<<<<<<<<<<<<<<<<<<<<<<<<<<<<<<<


      double deltaSFt[2][2];
      deltaSFt[0][0]=deltaS[0][0]*DeformGrad[0][0]+deltaS[0][1]*DeformGrad[0][1];
      deltaSFt[1][0]=deltaS[1][0]*DeformGrad[0][0]+deltaS[1][1]*DeformGrad[0][1];
      deltaSFt[0][1]=deltaS[0][0]*DeformGrad[1][0]+deltaS[0][1]*DeformGrad[1][1];
      deltaSFt[1][1]=deltaS[1][0]*DeformGrad[1][0]+deltaS[1][1]*DeformGrad[1][1];
      
      double deltaSigma[2][2];// true stress tensor (anisotropic correction term)deltaLambda and deltaMio (Longitudinal-Transverse)
      deltaSigma[0][0]=areaFactor*(DeformGrad[0][0]*deltaSFt[0][0]+DeformGrad[0][1]*deltaSFt[1][0]);
      deltaSigma[1][0]=areaFactor*(DeformGrad[1][0]*deltaSFt[0][0]+DeformGrad[1][1]*deltaSFt[1][0]);
      deltaSigma[0][1]=areaFactor*(DeformGrad[0][0]*deltaSFt[0][1]+DeformGrad[0][1]*deltaSFt[1][1]);
      deltaSigma[1][1]=areaFactor*(DeformGrad[1][0]*deltaSFt[0][1]+DeformGrad[1][1]*deltaSFt[1][1]);
    

      //double anisoimpact=(2*( youngL - youngMatrix)/youngFiber)-1;
      //std::cerr <<"aniso impact"<< anisoimpact << std::endl;

      // double sigratio=0.2; 
      //double sigmafactor=1;
      // if( anisoimpact <=sigratio)   sigmafactor=(sigratio-anisoimpact)/(1-anisoimpact);
      // // cellData[cellIndex][stressAnIndex ] :  total stress aniso
      // else  sigmafactor=0;
     
      double StressTensor[3][3];
      StressTensor[0][0]=Sigma[0][0]+deltaSigma[0][0];
      StressTensor[1][0]=Sigma[1][0]+deltaSigma[1][0];
      StressTensor[0][1]=Sigma[0][1]+deltaSigma[0][1];
      StressTensor[1][1]=Sigma[1][1]+deltaSigma[1][1];
     
 
      //Shape vectors in Current shape (counterclockwise ordering of nodes/edges)     ShapeVectorCurrent[3][3]  calculated above   
      
          
 
      //square of radius of circumstancing circle in resting shape
      //double Rcirc2Resting=(0.25*restingLength[0]*restingLength[1]*restingLength[2]/Area)*(0.25*restingLength[0]*restingLength[1]*restingLength[2]/Area);  
      
      double StrainTensor[3][3];
      //1
      StrainTensor[0][0]=StrainAlmansi[0][0];
      StrainTensor[1][0]=StrainAlmansi[1][0];
      StrainTensor[0][1]=StrainAlmansi[0][1];
      StrainTensor[1][1]=StrainAlmansi[1][1];


      StrainTensor[0][2]=0;  // adding 3rd dimension which is zero, the tensor is still in element plane
      StrainTensor[1][2]=0;
      StrainTensor[2][2]=0;
      StrainTensor[2][0]=0;
      StrainTensor[2][1]=0;
      
      StressTensor[0][2]=0;  // adding 3rd dimension which is zero, the tensor is still in element plane
      StressTensor[1][2]=0;
      StressTensor[2][2]=0;
      StressTensor[2][0]=0;
      StressTensor[2][1]=0;
 

      //rotation matrix to go to global coordinate system based on counterclockwise ordering;   rotation[3][3] calculated above  
      //double testRatio1=Sigma[0][0]*
      // double testRatio1=StressTensor[0][0]*(1-2*StrainTensor[0][0])*(1-2*StrainTensor[0][0])/((mioT*StrainTensor[0][0]+lambdaT*trE*(1-2*StrainTensor[0][0]))*(Area/restingArea));
      // std::cerr<< "test1 "<<testRatio1<<std::endl;
      // double testRatio2=StressTensor[1][1]*(1-2*StrainTensor[1][1])*(1-2*StrainTensor[1][1])/((mioT*StrainTensor[1][1]+lambdaT*trE*(1-2*StrainTensor[1][1]))*(Area/restingArea));
      // std::cerr<< "test2 "<<testRatio2<<std::endl;
      // std::cerr<< "trE1 "<<trE<<std::endl;
      // std::cerr<< "trE2 "<<Egreen[0][0]+Egreen[1][1]<<std::endl;
      // std::cerr<< "mioT "<<mioT<<std::endl;
      // std::cerr<< "Area "<<Area<<std::endl;
      //std::cerr<< "restingArea "<<restingArea<<std::endl;

      //   std::cerr<< "alfa0           "<<StrainAlmansi[0][0]<<std::endl;

      // std::cerr<< "0.5(1-(1/beta0)) "<<0.5*(1-(1/LeftCauchy[0][0]))<<std::endl;
      // std::cerr<< "0.5(1-(1/beta1)) "<<0.5*(1-(1/LeftCauchy[1][1]))<<std::endl;
      // std::cerr<< "almansi 01           "<<StrainAlmansi[0][1]<<std::endl;
      // std::cerr<< "almansi 10           "<<StrainAlmansi[1][0]<<std::endl;
      
      // std::cerr <<"rotation tensor " << std::endl;
      // std::cerr <<" Rxx  "<< rotation[0][0] <<" Rxy  "<< rotation[0][1] <<" Rxz  "<< rotation[0][2] << std::endl
      //           <<" Ryx  "<< rotation[1][0] <<" Ryy  "<< rotation[1][1] <<" Ryz  "<< rotation[1][2] << std::endl
      //           <<" Rzx  "<< rotation[2][0] <<" Rzy  "<< rotation[2][1] <<" Rzz  "<< rotation[2][2] << std::endl <<std::endl;
      //   std::cerr<< "deltaSigma[0][0] and [1][1]  "<<deltaSigma[0][0]<<"  "<<deltaSigma[1][1]<<std::endl;
      // std::cerr<< "Sigma[0][0] and [1][1]  "<<Sigma[0][0]<<"  "<<Sigma[1][1]<<std::endl;
      
      // double test1=((mioT*StrainTensor[0][0]+lambdaT*trE*(1-2*StrainTensor[0][0]))*(Area/restingArea))/((1-2*StrainTensor[0][0])*(1-2*StrainTensor[0][0]));
      // double test2=((mioT*StrainTensor[1][1]+lambdaT*trE*(1-2*StrainTensor[1][1]))*(Area/restingArea))/((1-2*StrainTensor[1][1])*(1-2*StrainTensor[1][1]));
      // std::cerr<< "test1  test2  "<<test1<<" "<<test2<<std::endl;
      
 
         // std::cerr<< "Egreen[0][0] and Egreen[1][1]  "<<Egreen[0][0]<<"  "<<Egreen[1][1]<<std::endl;
         // std::cerr<< "cauchyStress[0][0] and cauchyStressEgreen[1][1]  "<<lambdaT*trE+mioT*Egreen[0][0]<<"  "<<lambdaT*trE+mioT*Egreen[1][1]<<std::endl;
      
 
      // rotating strain tensor to the global coordinate system
      double tempR[3][3]={{0,0,0},{0,0,0},{0,0,0}};
      for (int r=0 ; r<3 ; r++) {
        for (int s=0 ; s<3 ; s++) {
          for(int w=0 ; w<3 ; w++) {
            tempR[r][s]=tempR[r][s]+rotation[r][w]*StrainTensor[w][s];
          }
        }
      }
      for (int r=0 ; r<3 ; r++) {
        for (int s=0 ; s<3 ; s++) {
          StrainTensor[r][s]=0;
          for(int w=0 ; w<3 ; w++) {
            StrainTensor[r][s]=StrainTensor[r][s]+tempR[r][w]*rotation[s][w];
          }
        }
      }
      
  
      // rotating stress tensor to the global coordinate system
  
      for (int r=0 ; r<3 ; r++) {
        for (int s=0 ; s<3 ; s++) {
          tempR[r][s]=0;
        }
      }
 
      for (int r=0 ; r<3 ; r++) {
        for (int s=0 ; s<3 ; s++) {
          for(int w=0 ; w<3 ; w++) {
            tempR[r][s]=tempR[r][s]+rotation[r][w]*StressTensor[w][s];
          }
        }
      }
      for (int r=0 ; r<3 ; r++) {
        for (int s=0 ; s<3 ; s++) {
          StressTensor[r][s]=0;
          for(int w=0 ; w<3 ; w++) {
            StressTensor[r][s]=StressTensor[r][s]+tempR[r][w]*rotation[s][w];
          }
        }
      }

      

      //Cell *  cell1=&(T.cell(cellIndex));
      // std::cerr<<" cell   "<<cellIndex<<"   wall   "<<w1<<  "  cell neighbohr  "<<(cell1->cellNeighbor(0))->index() <<std::endl;
      // std::cerr<<" cell   "<<cellIndex<<"   wall   "<<w2<<  "  cell neighbohr  "<<(cell1->cellNeighbor(1))->index() <<std::endl;
      // std::cerr<<" cell   "<<cellIndex<<"   wall   "<<w3<<  "  cell neighbohr  "<<(cell1->cellNeighbor(2))->index() <<std::endl;
      cellData[cellIndex][stressTensorIndex]=StressTensor[0][0];
      cellData[cellIndex][stressTensorIndex+1]=StressTensor[1][1];
      cellData[cellIndex][stressTensorIndex+2]=StressTensor[2][2];
      cellData[cellIndex][stressTensorIndex+3]=StressTensor[0][1];
      cellData[cellIndex][stressTensorIndex+4]=StressTensor[0][2];
      cellData[cellIndex][stressTensorIndex+5]=StressTensor[1][2];
      
      
      
      
      // stress component along MT direction 
      temp = std::sqrt ( cellData[cellIndex][MTindex   ] * cellData[cellIndex][MTindex   ] +
			 cellData[cellIndex][MTindex +1] * cellData[cellIndex][MTindex +1] +
			 cellData[cellIndex][MTindex +2] * cellData[cellIndex][MTindex +2]  );
      cellData[cellIndex][MTindex   ] /=temp;
      cellData[cellIndex][MTindex +1] /=temp;
      cellData[cellIndex][MTindex +2] /=temp;
      
      cellData[cellIndex][MTstressIndex] =
	cellData[cellIndex][MTindex   ] *cellData[cellIndex][MTindex   ] *StressTensor[0][0]  +
	cellData[cellIndex][MTindex   ] *cellData[cellIndex][MTindex +1] *StressTensor[0][1]  +
	cellData[cellIndex][MTindex   ] *cellData[cellIndex][MTindex +2] *StressTensor[0][2]  +
	cellData[cellIndex][MTindex +1] *cellData[cellIndex][MTindex   ] *StressTensor[1][0]  +
	cellData[cellIndex][MTindex +1] *cellData[cellIndex][MTindex +1] *StressTensor[1][1]  +
	cellData[cellIndex][MTindex +1] *cellData[cellIndex][MTindex +2] *StressTensor[1][2]  +
	cellData[cellIndex][MTindex +2] *cellData[cellIndex][MTindex   ] *StressTensor[2][0]  +
	cellData[cellIndex][MTindex +2] *cellData[cellIndex][MTindex +1] *StressTensor[2][1]  +
	cellData[cellIndex][MTindex +2] *cellData[cellIndex][MTindex +2] *StressTensor[2][2]       ;
  
     
      // >>>>>>>>>>>>>>>>>>>>>>>>>>>>>>>>>> STRAIN and STRESS TENSORS (END) <<<<<<<<<<<<<<<<<<<<<<<<<<<<<<<
      
      // eigenvalues/eigenvectors of strain tensor in global coordinate system. (Jacobi method)
      
      double strainEpcilon =0.000001;
      

      double eigenVectorStrain[3][3]={{1,0,0},{0,1,0},{0,0,1}};
      double pivot=1;
      double pi=3.14159265;
      int I,J;
      double RotAngle,Si,Co;
      
      pivot=std::fabs(StrainTensor[1][0]);
      I=1;
      J=0;
      if (std::fabs(StrainTensor[2][0])>pivot) {
        pivot=std::fabs(StrainTensor[2][0]);
        I=2;
        J=0;
      }
      if (std::fabs(StrainTensor[2][1])>pivot) {
        pivot=std::fabs(StrainTensor[2][1]);
        I=2;
        J=1;
      }

      while (pivot>strainEpcilon) {
      
        if (std::fabs(StrainTensor[I][I]-StrainTensor[J][J])<strainEpcilon) {
          RotAngle=pi/4;
        }            
        else {
          RotAngle=0.5*std::atan((2*StrainTensor[I][J])/(StrainTensor[J][J]-StrainTensor[I][I]));
        }
        Si=std::sin(RotAngle);
        Co=std::cos(RotAngle);
        double tempRot[3][3]={{1,0,0},{0,1,0},{0,0,1}};
        tempRot[I][I]=Co;
        tempRot[J][J]=Co;
        tempRot[I][J]=Si;
        tempRot[J][I]=-Si;
        double tempStrain[3][3]={{0,0,0},{0,0,0},{0,0,0}};
        for (int r=0 ; r<3 ; r++) {
          for (int s=0 ; s<3 ; s++) {
            for(int w=0 ; w<3 ; w++) {
              tempStrain[r][s]=tempStrain[r][s]+StrainTensor[r][w]*tempRot[w][s];
            }
          }
        }
        
        for (int r=0 ; r<3 ; r++) {
          for (int s=0 ; s<3 ; s++) {
            StrainTensor[r][s]=0;
          }
        }
        
        for (int r=0 ; r<3 ; r++) {
          for (int s=0 ; s<3 ; s++) {
            for(int w=0 ; w<3 ; w++) {
              StrainTensor[r][s]=StrainTensor[r][s]+tempRot[w][r]*tempStrain[w][s];
            }
          }
        }
        
        for (int r=0 ; r<3 ; r++) 
          {
            for (int s=0 ; s<3 ; s++) 
              {
                tempStrain[r][s]=eigenVectorStrain[r][s];
              }
          }

	for (size_t ii=0; ii<3; ++ii) {
	  for (size_t jj=0; jj<3; ++jj) {
	    eigenVectorStrain[ii][jj] = 0.0; 
	  }
	}	
        for (int r=0 ; r<3 ; r++) {
          for (int s=0 ; s<3 ; s++) {
            for(int w=0 ; w<3 ; w++) {
              eigenVectorStrain[r][s]=eigenVectorStrain[r][s]+tempStrain[r][w]*tempRot[w][s];
            }
          }
        }
        pivot=std::fabs(StrainTensor[1][0]);
        I=1;
        J=0;
        if (std::fabs(StrainTensor[2][0])>pivot) {
          pivot=std::fabs(StrainTensor[2][0]);
          I=2;
          J=0;
        }
        if (std::fabs(StrainTensor[2][1])>pivot) {
          pivot=std::fabs(StrainTensor[2][1]);
          I=2;
          J=1;
        }
      }
      
      
      // maximal strain direction
      double maximalStrainValue=StrainTensor[0][0];
      int Istrain=0;
      if (std::fabs(StrainTensor[1][1])>std::abs(maximalStrainValue)) 
        {
          maximalStrainValue=StrainTensor[1][1];
          Istrain=1;
        }
      if (std::fabs(StrainTensor[2][2])>std::abs(maximalStrainValue)) 
        {
          maximalStrainValue=StrainTensor[2][2];
          Istrain=2;
        }
      //std::cerr<<"maximal Strain direction "<< eigenVectorStrain[0][Istrain] <<" "<< eigenVectorStrain[1][Istrain] <<" "<< eigenVectorStrain[2][Istrain] <<std::endl;  
      //std::cerr<<"maximal Strain value "<< maximalStrainValue <<std::endl;  
      
      // 2nd maximalstrain direction/value
      double maximalStrainValue2;
      int Istrain2,Istrain3;
      if (Istrain==0) {
        Istrain2=1;
        Istrain3=2;
      }
      if (Istrain==1) {
        Istrain2=0;
        Istrain3=2;
      }
      if (Istrain==2) {
        Istrain2=0;
        Istrain3=1;
      }
      if(std::fabs(StrainTensor[Istrain3][Istrain3])>std::fabs(StrainTensor[Istrain2][Istrain2])) {
        Istrain2=Istrain3;
      }
      maximalStrainValue2=StrainTensor[Istrain2][Istrain2];
      
      
      

   
      //perpendicular direction to strain in cellData
      
      // normal to the cell plane in global direction is Zcurrent[], vector product gives the perpendicular strain direction
      double PerpStrain[3];
      PerpStrain[0]=Zcurrent[1]*eigenVectorStrain[2][Istrain]-Zcurrent[2]*eigenVectorStrain[1][Istrain];
      PerpStrain[1]=Zcurrent[2]*eigenVectorStrain[0][Istrain]-Zcurrent[0]*eigenVectorStrain[2][Istrain];
      PerpStrain[2]=Zcurrent[0]*eigenVectorStrain[1][Istrain]-Zcurrent[1]*eigenVectorStrain[0][Istrain];
      temp=std::sqrt(PerpStrain[0]*PerpStrain[0]+PerpStrain[1]*PerpStrain[1]+PerpStrain[2]*PerpStrain[2]);     
      
       if(std::abs(temp)<0.0001){ // if maximal strain is normal to the cell plane storing strain direction instead as it should not be used
         PerpStrain[0]=eigenVectorStrain[0][Istrain];
         PerpStrain[1]=eigenVectorStrain[1][Istrain];
         PerpStrain[2]=eigenVectorStrain[2][Istrain];
       }
       
  

       // storing a measure for strain anisotropy in cell vector
       if (std::abs(maximalStrainValue)<0.0000001) cellData[cellIndex][strainAnIndex]=0;
       if (std::abs(maximalStrainValue)>= 0.0000001) cellData[cellIndex][strainAnIndex]=1-std::abs(maximalStrainValue2/maximalStrainValue);
       
       // storing   strain direction/value in cellData
       if (numVariableIndexLevel()==3 && (numVariableIndex(1)==1 || numVariableIndex(1)==2 || numVariableIndex(1)==3) ) {// storing maximal strain
         if (dimension==2)
           {
             cellData[cellIndex][variableIndex(1,0)]  =eigenVectorStrain[0][Istrain];
             cellData[cellIndex][variableIndex(1,0)+1]=eigenVectorStrain[1][Istrain];
             cellData[cellIndex][variableIndex(1,0)+3]=maximalStrainValue;  //maximal Strain Value is stored after its eigenvector
           }
         if (dimension==3)
           {
             cellData[cellIndex][variableIndex(1,0)]  =eigenVectorStrain[0][Istrain];
             cellData[cellIndex][variableIndex(1,0)+1]=eigenVectorStrain[1][Istrain];
             cellData[cellIndex][variableIndex(1,0)+2]=eigenVectorStrain[2][Istrain];
             cellData[cellIndex][variableIndex(1,0)+3]=maximalStrainValue;  //maximal Strain Value is stored after its eigenvector
           }
       }
       
       if (numVariableIndexLevel()==3 &&  numVariableIndex(1)==3  ) {//storing 2nd maximal strain
         if (dimension==2)
           {
             cellData[cellIndex][variableIndex(1,2)]  =eigenVectorStrain[0][Istrain2];
             cellData[cellIndex][variableIndex(1,2)+1]=eigenVectorStrain[1][Istrain2];
             cellData[cellIndex][variableIndex(1,2)+3]=maximalStrainValue2;  //2nd maximal Strain Value is stored after its eigenvector
           }
         if (dimension==3)
           {
             cellData[cellIndex][variableIndex(1,2)]  =eigenVectorStrain[0][Istrain2];
             cellData[cellIndex][variableIndex(1,2)+1]=eigenVectorStrain[1][Istrain2];
             cellData[cellIndex][variableIndex(1,2)+2]=eigenVectorStrain[2][Istrain2];
             cellData[cellIndex][variableIndex(1,2)+3]=maximalStrainValue2;  //2nd maximal Strain Value is stored after its eigenvector
           }
       }
       if (numVariableIndexLevel()==3 && ( numVariableIndex(1)==2 || numVariableIndex(1)==3 ) ) {//storing perpendicular to maximal strain
         if (dimension==2)
           {
             cellData[cellIndex][variableIndex(1,1)]  =PerpStrain[0];
             cellData[cellIndex][variableIndex(1,1)+1]=PerpStrain[1];
             cellData[cellIndex][variableIndex(1,1)+3]=maximalStrainValue;//maximal Strain Value is stored after its eigenvector
             //cellData[cellIndex][variableIndex(1,1)+3]=Area/restingArea;
           }
         if (dimension==3)
           {
             cellData[cellIndex][variableIndex(1,1)]  =PerpStrain[0];
             cellData[cellIndex][variableIndex(1,1)+1]=PerpStrain[1];
             cellData[cellIndex][variableIndex(1,1)+2]=PerpStrain[2];
             cellData[cellIndex][variableIndex(1,1)+3]=maximalStrainValue;//maximal Strain Value is stored after its eigenvector
             //cellData[cellIndex][variableIndex(1,1)+3]=Area/restingArea;
           }
       }


       

   
    
       
       //---- Anisotropic Correction Force-------------------------------
       double deltaF[3][3];
       
        
         for ( int i=0 ; i<3 ; ++i )  // from stress tensor(equipartitioning energy)
          for ( int j=0 ; j<3 ; ++j )
            deltaF[i][j]=(-deltaFTPK[i][j]);
      
        double  I1=trE;

        // energy
        EnergyIso =( (lambdaT/2)*I1*I1 + mioT*I2 );//<<<<<<<<<<<<<<<<<<<<<<<<<<<<<<<<<<<<<<<<<<<<
        EnergyAniso =( (deltaLam/2)*I4*I1 + deltaMio*I5 ); //<<<<<<<<<<<<<<<<<<<<<<<<<<<<<<<<<<<<<<<<<<<<
      
        //Forces of vertices   
        double Force[3][3];                                           
    
        Force[0][0]= (tensileStiffness[0]*Delta[0]+angularStiffness[1]*Delta[1]+angularStiffness[0]*Delta[2])*(position[1][0]-position[0][0])
          +(tensileStiffness[2]*Delta[2]+angularStiffness[2]*Delta[1]+angularStiffness[0]*Delta[0])*(position[2][0]-position[0][0])
          + deltaF[0][0]; 
        Force[0][1]= (tensileStiffness[0]*Delta[0]+angularStiffness[1]*Delta[1]+angularStiffness[0]*Delta[2])*(position[1][1]-position[0][1])
          +(tensileStiffness[2]*Delta[2]+angularStiffness[2]*Delta[1]+angularStiffness[0]*Delta[0])*(position[2][1]-position[0][1])
          + deltaF[0][1];  
        Force[0][2]= (tensileStiffness[0]*Delta[0]+angularStiffness[1]*Delta[1]+angularStiffness[0]*Delta[2])*(position[1][2]-position[0][2])
          +(tensileStiffness[2]*Delta[2]+angularStiffness[2]*Delta[1]+angularStiffness[0]*Delta[0])*(position[2][2]-position[0][2])
          + deltaF[0][2]; 
        Force[1][0]= (tensileStiffness[0]*Delta[0]+angularStiffness[0]*Delta[2]+angularStiffness[1]*Delta[1])*(position[0][0]-position[1][0])
          +(tensileStiffness[1]*Delta[1]+angularStiffness[2]*Delta[2]+angularStiffness[1]*Delta[0])*(position[2][0]-position[1][0])
          + deltaF[1][0];  
        Force[1][1]= (tensileStiffness[0]*Delta[0]+angularStiffness[0]*Delta[2]+angularStiffness[1]*Delta[1])*(position[0][1]-position[1][1])
          +(tensileStiffness[1]*Delta[1]+angularStiffness[2]*Delta[2]+angularStiffness[1]*Delta[0])*(position[2][1]-position[1][1])
          + deltaF[1][1];  
        Force[1][2]= (tensileStiffness[0]*Delta[0]+angularStiffness[0]*Delta[2]+angularStiffness[1]*Delta[1])*(position[0][2]-position[1][2])
          +(tensileStiffness[1]*Delta[1]+angularStiffness[2]*Delta[2]+angularStiffness[1]*Delta[0])*(position[2][2]-position[1][2])
          + deltaF[1][2];  
        
        Force[2][0]= (tensileStiffness[2]*Delta[2]+angularStiffness[0]*Delta[0]+angularStiffness[2]*Delta[1])*(position[0][0]-position[2][0])
          +(tensileStiffness[1]*Delta[1]+angularStiffness[1]*Delta[0]+angularStiffness[2]*Delta[2])*(position[1][0]-position[2][0])
          + deltaF[2][0];  
        Force[2][1]= (tensileStiffness[2]*Delta[2]+angularStiffness[0]*Delta[0]+angularStiffness[2]*Delta[1])*(position[0][1]-position[2][1])
          +(tensileStiffness[1]*Delta[1]+angularStiffness[1]*Delta[0]+angularStiffness[2]*Delta[2])*(position[1][1]-position[2][1])
          + deltaF[2][1];  
        Force[2][2]= (tensileStiffness[2]*Delta[2]+angularStiffness[0]*Delta[0]+angularStiffness[2]*Delta[1])*(position[0][2]-position[2][2])
          +(tensileStiffness[1]*Delta[1]+angularStiffness[1]*Delta[0]+angularStiffness[2]*Delta[2])*(position[1][2]-position[2][2])
          + deltaF[2][2];  
        
      
        
        // adding TRBSMT forces to the total vertexDerivs
        
        vertexDerivs[v1][0]+= Force[0][0];
        vertexDerivs[v1][1]+= Force[0][1];
        vertexDerivs[v1][2]+= Force[0][2];
        
        vertexDerivs[v2][0]+= Force[1][0];
        vertexDerivs[v2][1]+= Force[1][1];
        vertexDerivs[v2][2]+= Force[1][2];
        
        vertexDerivs[v3][0]+= Force[2][0];
        vertexDerivs[v3][1]+= Force[2][1];
        vertexDerivs[v3][2]+= Force[2][2];

 

        cellData[cellIndex][areaRatioIndex]  =Area/restingArea; //area ratio
        cellData[cellIndex][isoEnergyIndex]  =EnergyIso;        //<<<<<<<<<<<<<<<<<<<<<<<<<<<<<<<<<
        cellData[cellIndex][anisoEnergyIndex]=EnergyAniso;  
        
  }
   

  double totalEnergyIso=0;
  double totalEnergyAniso=0;

  for( size_t cellIndex=0 ; cellIndex<numCells ; ++cellIndex ) {
   
    totalEnergyIso +=cellData[cellIndex][variableIndex(0,5)];
    totalEnergyAniso +=cellData[cellIndex][variableIndex(0,6)];

    Cell *  cell1=&(T.cell(cellIndex));
	
    std::vector<size_t>  neighbor(3);  
    neighbor[0]=(cell1->cellNeighbor(0))->index();
    neighbor[1]=(cell1->cellNeighbor(1))->index();
    neighbor[2]=(cell1->cellNeighbor(2))->index();

    double neighborweight=parameter(5);

    double StressTensor[3][3]={{0,0,0},{0,0,0},{0,0,0}};
    
    int counter=0;
    for (int nn=0 ; nn<3 ; nn++){
      if (neighbor[nn]<numCells && neighbor[nn]>-1){
	StressTensor[0][0]+=neighborweight*cellData[neighbor[nn]][stressTensorIndex];
	StressTensor[1][1]+=neighborweight*cellData[neighbor[nn]][stressTensorIndex+1];
	StressTensor[2][2]+=neighborweight*cellData[neighbor[nn]][stressTensorIndex+2];
	StressTensor[0][1]+=neighborweight*cellData[neighbor[nn]][stressTensorIndex+3];
	StressTensor[2][0]+=neighborweight*cellData[neighbor[nn]][stressTensorIndex+4];
	StressTensor[1][2]+=neighborweight*cellData[neighbor[nn]][stressTensorIndex+5];
	counter+=1;
      }
    }
    if(counter !=0){
      StressTensor[0][0]/=counter;
      StressTensor[1][1]/=counter;
      StressTensor[2][2]/=counter;
      StressTensor[0][1]/=counter;
      StressTensor[2][0]/=counter;
      StressTensor[1][2]/=counter;
    }

    StressTensor[0][0]+=(1-neighborweight)*cellData[cellIndex][stressTensorIndex];
    StressTensor[1][1]+=(1-neighborweight)*cellData[cellIndex][stressTensorIndex+1];
    StressTensor[2][2]+=(1-neighborweight)*cellData[cellIndex][stressTensorIndex+2];
    StressTensor[0][1]+=(1-neighborweight)*cellData[cellIndex][stressTensorIndex+3];
    StressTensor[2][0]+=(1-neighborweight)*cellData[cellIndex][stressTensorIndex+4];
    StressTensor[1][2]+=(1-neighborweight)*cellData[cellIndex][stressTensorIndex+5];
        

    //std:: cerr<<counter<<std::endl;

    StressTensor[0][2]=StressTensor[2][0];
    StressTensor[1][0]=StressTensor[0][1];
    StressTensor[2][1]=StressTensor[1][2];
       
    // eigenvalue/eigenvectors of  stress tensor in global coordinate system. (Jacobi method)
      
    double pi=3.14159265;
    double stressEpcilon=0.000001;    

    double RotAngle,Si,Co;
    double eigenVectorStress[3][3]={{1,0,0},{0,1,0},{0,0,1}};
    int I,J;    
    double pivot=1;
    
    while (pivot>stressEpcilon) {
      pivot=std::fabs(StressTensor[1][0]);
      I=1;
      J=0;
      if (std::fabs(StressTensor[2][0])>pivot) {
	pivot=std::fabs(StressTensor[2][0]);
	I=2;
	J=0;
      }
      if (std::fabs(StressTensor[2][1])>pivot) {
	pivot=std::fabs(StressTensor[2][1]);
	I=2;
	J=1;
      }
      if (std::fabs(StressTensor[I][I]-StressTensor[J][J])<stressEpcilon) {
	RotAngle=pi/4;
      }            
      else {
	RotAngle=0.5*std::atan((2*StressTensor[I][J])/(StressTensor[J][J]-StressTensor[I][I]));
      }
      Si=std::sin(RotAngle);
      Co=std::cos(RotAngle);
      double tempRot[3][3]={{1,0,0},{0,1,0},{0,0,1}};
      tempRot[I][I]=Co;
      tempRot[J][J]=Co;
      tempRot[I][J]=Si;
      tempRot[J][I]=-Si;
      double tempStress[3][3]={{0,0,0},{0,0,0},{0,0,0}};
      for (int r=0 ; r<3 ; r++) 
	for (int s=0 ; s<3 ; s++) 
	  for(int w=0 ; w<3 ; w++) 
	    tempStress[r][s]=tempStress[r][s]+StressTensor[r][w]*tempRot[w][s];
      
      for (int r=0 ; r<3 ; r++) 
	for (int s=0 ; s<3 ; s++) 
	  StressTensor[r][s]=0;
      
      for (int r=0 ; r<3 ; r++) 
	for (int s=0 ; s<3 ; s++) 
	  for(int w=0 ; w<3 ; w++) 
	    StressTensor[r][s]=StressTensor[r][s]+tempRot[w][r]*tempStress[w][s];
      
      for (int r=0 ; r<3 ; r++) 
	for (int s=0 ; s<3 ; s++) 
	  tempStress[r][s]=eigenVectorStress[r][s];
      
      for (size_t ii=0; ii<3; ++ii) 
	for (size_t jj=0; jj<3; ++jj) 
	  eigenVectorStress[ii][jj] = 0.0;
      
      for (int r=0 ; r<3 ; r++) 
	for (int s=0 ; s<3 ; s++) 
	  for(int w=0 ; w<3 ; w++) 
	    eigenVectorStress[r][s]=eigenVectorStress[r][s]+tempStress[r][w]*tempRot[w][s];
      
    }
    
    
    // maximal stress direction
    double maximalStressValue=StressTensor[0][0];
    int Istress=0;
    if (std::fabs(StressTensor[1][1])>std::fabs(maximalStressValue)) 
      {
	maximalStressValue=StressTensor[1][1];
	Istress=1;
      }
    if (std::abs(StressTensor[2][2])>std::fabs(maximalStressValue)) 
      {
	maximalStressValue=StressTensor[2][2];
	Istress=2;
      }
    
       // 2nd maximal stress direction/value
      double maximalStressValue2;
      int Istress2,Istress3;
      if (Istress==0) {
        Istress2=1;
        Istress3=2;
      }
      if (Istress==1) {
        Istress2=0;
        Istress3=2;
      }
      if (Istress==2) {
        Istress2=0;
        Istress3=1;
      }
      if(std::fabs(StressTensor[Istress3][Istress3])>std::fabs(StressTensor[Istress2][Istress2])) {
        Istress2=Istress3;
      }
      maximalStressValue2=StressTensor[Istress2][Istress2];
      
      
    
    
    // storing a measure for stress anisotropy in cell vector
    if (std::fabs(maximalStressValue)<0.000001) cellData[cellIndex][stressAnIndex ]=0;
    if (std::fabs(maximalStressValue)>= 0.000001) cellData[cellIndex][stressAnIndex ]=1-std::abs(maximalStressValue2/maximalStressValue);
    
    
        
   //  // ---------------angles stress with circumferental direction- begin
   // double  temp=std::sqrt(eigenVectorStress[0][Istress]*eigenVectorStress[0][Istress]+                                // 14 --> Stress
   // 		   eigenVectorStress[1][Istress]*eigenVectorStress[1][Istress] );
   //  if(temp<0.000001){
   //    cellData[cellIndex][14]=pi/2;
   //  }
   //  else{
   //    cellData[cellIndex][14]=std::atan(eigenVectorStress[2][Istress]/temp);
   //  } 
   //  // ---------------angles stress with circumferental direction- end
    
    
    
    

    if (numVariableIndexLevel()==3 && (numVariableIndex(2)==1 || numVariableIndex(2)==2)) { // storing maximal stress
      if (dimension==2)
	{
	  cellData[cellIndex][variableIndex(2,0)]  =eigenVectorStress[0][Istress];
	  cellData[cellIndex][variableIndex(2,0)+1]=eigenVectorStress[1][Istress];
	  cellData[cellIndex][variableIndex(2,0)+3]=maximalStressValue;  //maximal Stress Value is stored after its eigenvector
	}
      if (dimension==3)
	{
	  cellData[cellIndex][variableIndex(2,0)]  =eigenVectorStress[0][Istress];
	  cellData[cellIndex][variableIndex(2,0)+1]=eigenVectorStress[1][Istress];
	  cellData[cellIndex][variableIndex(2,0)+2]=eigenVectorStress[2][Istress];
	  cellData[cellIndex][variableIndex(2,0)+3]=maximalStressValue;  //maximal Stress Value is stored after its eigenvector
	}
    }
    
    if (numVariableIndexLevel()==3 && numVariableIndex(2)==2 ) { // storing 2nd maximal stress
      if (dimension==2)
	{
	  cellData[cellIndex][variableIndex(2,1)]  =eigenVectorStress[0][Istress2];
	  cellData[cellIndex][variableIndex(2,1)+1]=eigenVectorStress[1][Istress2];
	  cellData[cellIndex][variableIndex(2,1)+3]=maximalStressValue2;  //2nd maximal Stress Value is stored after its eigenvector
	}
      if (dimension==3)
	{
	  cellData[cellIndex][variableIndex(2,1)]  =eigenVectorStress[0][Istress2];
	  cellData[cellIndex][variableIndex(2,1)+1]=eigenVectorStress[1][Istress2];
	  cellData[cellIndex][variableIndex(2,1)+2]=eigenVectorStress[2][Istress2];
	  cellData[cellIndex][variableIndex(2,1)+3]=maximalStressValue2;  //2nd maximal Stress Value is stored after its eigenvector
	}
    }
    
    
  }

    cellData[0][variableIndex(0,5)]=totalEnergyIso ;
    cellData[0][variableIndex(0,6)]=totalEnergyAniso ;

}
 
    

VertexFromTRBScenterTriangulationMT::
VertexFromTRBScenterTriangulationMT(std::vector<double> &paraValue, 
                                    std::vector< std::vector<size_t> > 
                                    &indValue ) 
{  
  // Do some checks on the parameters and variable indeces
  if( paraValue.size()!=11 ) { 
    std::cerr << "VertexFromTRBScenterTriangulationMT::"
              << "VertexFromTRBScenterTriangulationMT() "
              << "Uses 11 parameters: "
	      << "0,1: young modulus(matrix and fibre) " 
              << "2,3 : poisson ratio (longitudinal (MT) and transverse directions)"
	      << "4 : MF flag(0 constant material anisotropy ,1: material anisotropy via FiberModel " 
              << "5 : neighbor weight for correlation " 
	      << "6 : max stress/strain  " 
              << "7 : 2nd flag(0: plane strain, 1: plane stress) " 
              << "8 : MT direction angle"
              << "9 (MT update flag): 0:for no feedback or direct feedback by indices,"
              << "                    1:for MT direction from 7th parameter TETA, 2:force to Stress,  "
              << "                    3: force to Strain ,4:force to perp-strain "
	      << "10 : 1:independent resting length for the elements, otherwise: common length "
              <<" also see line 2835 where an ad-hoc thing is implemented for parameter(9)==1 "
              << std::endl;
    
    exit(0);
  }
    
  if( (indValue.size()!=2 && indValue.size()!=4) || 
      indValue[0].size()!=11 || indValue[1].size()!=1 ||
      (indValue.size()==4 && (indValue[2].size()!=0 && indValue[2].size()!=1 && indValue[2].size()!=2 && indValue[2].size()!=3)) ||
      (indValue.size()==4 && (indValue[3].size()!=0 && indValue[3].size()!=1 && indValue[3].size()!=2 ))
      ) { 
    std::cerr << "VertexFromTRBScenterTriangulationMT::"
	      << "VertexFromTRBScenterTriangulationMT() "
	      << "11 indices including (0)Wall length index and (1)MT direction initial "
              << "index and (2)strain and (3)stress "
	      << "anisotropy indices and indices for storing (4)area ratio, (5)isotropic energy  "
              << "and (6)anisotropic energy and (7)young_fiber and (8)MTstress  and strart indices  "
              << "for storing (9)stress tensor(6 elements) and (10)normal vector to cell plane  " 
              << "(3 elements) given in first level." 
	      << "Start of additional Cell variable indices (center(x,y,z) "
	      << "L_1,...,L_n, n=num vertex) is given in second level (typically at the end)." 
              << "Optionally two additional levels can be given where the strain, perpendicular " 
              << "to strain and  2nd strain can be stored in 3rd, stress and 2nd stress can be "
              << "stored in 4th level directions/values(dx dy dz value) can be stored at given indices."
              << "If no index given at 3rd level, strain will not be stored, if one index given strain "
              << "will be stored and if two indices are given maximal and perpendicular strain will  "
              << "be stored and if 3 indices are given 2nd strain direction values will be stored at 3rd index"
              << "If no index given at 4th level, stress will not be stored, if one index given " 
              << "stress will be stored and if two indices are given maximal and 2nd stress will be "
              << "stored at 1st and 2nd index respectively "
              << std::endl;
    exit(0);
  }
  


  // Set the variable values
  setId("VertexFromTRBScenterTriangulationMT");
  setParameter(paraValue);  
  setVariableIndex(indValue);
  
  // Set the parameter identities
  std::vector<std::string> tmp( numParameter() );
  tmp[0] = "Y_mod_M";   // Matrix Young modulus
  tmp[1] = "Y_mod_F";   // Fiber Young modulus
  tmp[2] = "P_ratio_L"; // Longitudinal Poisson ratio
  tmp[3] = "P_ratio_T"; // Transverse Poisson ratio
  tmp[4] = "MF flag";
  tmp[5] = "neigborweight";
  tmp[6] = "stressmax";
  tmp[7] = "Strain-Stress flag";
  tmp[8] = "TETA anisotropy";
  tmp[9] = "MT update flag";
  tmp[10] = "unused";
 
  setParameterId( tmp );
  
  if( parameter(2)<0 || parameter(2)>=0.5 || parameter(3)<0 || parameter(3)>=0.5 ) {
    std::cerr << " VertexFromTRBScenterTriangulationMT::"
              << " VertexFromTRBScenterTriangulationMT() "
              << " poisson ratio must be 0 <= p < 0.5 " << std::endl;
    exit(0);
  }
  
  // if( parameter(4)!=0 && parameter(4)!=1 && parameter(4)!=2 ) {
  //   std::cerr << " VertexFromTRBScenterTriangulationMT::"
  // 	      << " VertexFromTRBScenterTriangulationMT() "
  // 	      << " 5th parameter must be 0 or 1  "
  //             << " 0: constant material anisotropy, 1: material anisotropy via FiberModel  2: for energy landscape(see the code, do not use until you are sure)" << std::endl;
  //   exit(0);
  // }

  
  if( parameter(7)!=0 && parameter(7)!=1 ) {
    std::cerr << " VertexFromTRBScenterTriangulationMT::"
	      << " VertexFromTRBScenterTriangulationMT() "
	      << " 6th parameter must be 0 or 1(0:plane strain, 1:plane stress) " << std::endl;
    exit(0);
  }

  if( parameter(9)!=0 && parameter(9)!=1 && parameter(9)!=2 && parameter(9)!=3 && parameter(9)!=4) {
    std::cerr << " VertexFromTRBScenterTriangulationMT::"
              << " VertexFromTRBScenterTriangulationMT() "
              << " 8th parameter must be 0/1/2/3/4"
              << " 0: for no feedback or direct feedback by indices "
              << " 1: for MT direction from 7th parameter TETA "
              << " 2: force to Stress "
              << " 3: force to Strain "
              << " 4: force to perp-strain " << std::endl;
    exit(0);
  }
}


void VertexFromTRBScenterTriangulationMT::
derivs(Tissue &T,
       DataMatrix &cellData,
       DataMatrix &wallData,
       DataMatrix &vertexData,
       DataMatrix &cellDerivs,
       DataMatrix &wallDerivs,
       DataMatrix &vertexDerivs ) {
 

  
  //Do the update for each cell
  size_t dimension = 3;
  assert (dimension==vertexData[0].size());
  size_t numCells = T.numCell();
  size_t numVertices = T.numVertex();
  size_t wallLengthIndex = variableIndex(0,0);
  size_t comIndex = variableIndex(1,0);
  size_t lengthInternalIndex = comIndex+dimension;

  double neighborweight=parameter(5);
  double strainEpcilon =0.000001;
  double stressEpcilon =0.000001;    
  // double TotalVolume=0;
  // double deltaVolume=0;
  // for(size_t vertexIndex=0; vertexIndex<numVertices; ++vertexIndex){ // stimating volume for equilibrium 
  //   TotalVolume +=std::sqrt(vertexData[vertexIndex][0]*vertexData[vertexIndex][0] +
  //                           vertexData[vertexIndex][1]*vertexData[vertexIndex][1] +
  //                           vertexData[vertexIndex][2]*vertexData[vertexIndex][2] );
  // }
  // deltaVolume=TotalVolume-cellData[0][25];
  // cellData[0][25]=TotalVolume;
  // cellData[0][24]=deltaVolume;
 
  size_t MTindex           =variableIndex(0,1);	 
  size_t strainAnIndex     =variableIndex(0,2);	
  size_t stressAnIndex     =variableIndex(0,3);	
  size_t areaRatioIndex    =variableIndex(0,4);	
  size_t isoEnergyIndex    =variableIndex(0,5);	
  size_t anisoEnergyIndex  =variableIndex(0,6);	
  size_t youngLIndex       =variableIndex(0,7);	
  size_t MTstressIndex     =variableIndex(0,8);	
  size_t stressTensorIndex =variableIndex(0,9);	
  size_t normalVectorIndex =variableIndex(0,10);

  double youngMatrix= parameter(0);    
  double youngFiber = parameter(1); 
  double poissonL   = parameter(2);    
  double poissonT   = parameter(3);
  double TETA       = parameter(8);  
  
  // static double tTotal=0, tDiag=0;
  // static double tRest=0, tRest2=0, tRest3=0, tRest4=0;

  // clock_t cpuTime0 ,cpuTimef, cpuTime1 ,cpuTime2, cpuTime3 ,cpuTime4;
  // cpuTime0=clock();

  for (size_t cellIndex=0 ; cellIndex<numCells ; ++cellIndex) {
    size_t numWalls = T.cell(cellIndex).numWall();
    
  

    if(  T.cell(cellIndex).numVertex()!= numWalls ) {
     
      std::cerr << "VertexFromTRBScenterTriangulationMT::derivs() same number of vertices and walls."
		<< " Not for cells with " << T.cell(cellIndex).numWall() << " walls and "
		<< T.cell(cellIndex).numVertex() << " vertices!"	
		<< std::endl;
      exit(-1);
    }
    
  
 
    // ad-hoc for regional loosening
    // if ( std::sqrt(cellData[cellIndex][comIndex  ]*cellData[cellIndex][comIndex  ]
    //                +cellData[cellIndex][comIndex+1]*cellData[cellIndex][comIndex+1])<30)
    //   cellData[cellIndex][youngLIndex]=20;
    // else
    //   cellData[cellIndex][youngLIndex]=200;

 

   

    double youngL=1;
    double youngT=1;
    


    if( parameter(4)==1){  // material anisotropy via FiberModel
      youngL = cellData[cellIndex][youngLIndex]; 
      youngT = 2*youngMatrix+youngFiber-youngL; 
    }
    else {
      if( parameter(4)==0 ){ // constant anisotropic material

        youngL = youngMatrix+youngFiber;
        youngT = youngMatrix; 
       
      }
      
      if( parameter(4)==2){  // for varrying material anisotropy with constant overall stiffness for energy landscape
        youngL =youngFiber; 
        youngT =youngMatrix-youngL;  // here youngMatrix is total stiffness
      }
      if( parameter(4)==3){  // for varrying material anisotropy with constant overall stiffness for energy landscape       
        double totalElast=youngMatrix;
        double Maniso=youngFiber;
        youngT =((1-Maniso)/(2-Maniso))*totalElast; 
        youngL=totalElast-youngT;
       
        //youngL =youngMatrix+youngFiber; 
        // youngT =youngMatrix+std::sqrt(
        //                               ((youngFiber-totalElast)*4*totalElast)
        //                               /
        //                               ((2-3.1415)*3.1415)
        //                               );  // here youngMatrix is total stiffness
        //youngT =youngMatrix+totalElast*std::sqrt(
        //                                         -(std::log((youngFiber/totalElast)-0.55))
        //                                         /6
        //                                         );
        //youngT =youngMatrix+2*(totalElast-youngFiber)/(3.1415-2);
        
        // youngL=youngMatrix+youngFiber; 
        // youngT =youngMatrix+(youngFiber-slope*totalElast)/(1-2*slope); 
      }

      if( parameter(4)==5){  // for domain dependent material properties - Hypocotyl bending 3d (internal tissue softer)    
        if (cellData[cellIndex][38]==-1){
          youngL =youngMatrix+youngFiber; 
          youngT =youngMatrix;  
          
        }
        else{
          youngL =0.2*(youngMatrix+youngFiber); 
          youngT =0.2*youngMatrix;  
        }

        if (cellData[cellIndex][5]==5){
          youngL =0.01*(youngMatrix+youngFiber); 
          youngT =0.01*youngMatrix;  
        }
      }

      // if( parameter(4)==5){// for pavement cell resolution addaptive stiffness
      //   youngFiber=cellData[cellIndex][youngLIndex];
      //   double fiberL=cellData[cellIndex][anisoEnergyIndex];
      //   youngL = youngMatrix+fiberL;
      //   youngT = youngMatrix+youngFiber-fiberL;
      // }
      
      
      // if( parameter(4)<0){  // for heterogeneous stiffness(adhoc)
      //   double hFactor=0;
      //   double Hthreshold=0.01;
      //   if (std::fabs(cellData[cellIndex][youngLIndex])>Hthreshold){
      //     hFactor=Hthreshold;
      //   }
      //   else{
      //     hFactor=std::fabs(cellData[cellIndex][youngLIndex]); // take the heterogeneous info from this index
      //   }
      //   hFactor *=std::fabs(parameter(4)); // factor for heterogeneity      
      
      //   youngL = youngMatrix+youngFiber-hFactor*(youngMatrix+youngFiber); 
      //   youngT = youngMatrix-hFactor*(youngMatrix); 
      // }
      
      // if (cellData[cellIndex][31]==10){
      //   youngL = 150;
      //   youngT = 10;
      // }
     
      
      // if( parameter(4)<0){  // for spatial elasticity (ad-hoc)
      //   double x0=90;
      //   double y0=120;
        
      //   double xx=cellData[cellIndex][comIndex]-x0;
      //   double yy=cellData[cellIndex][comIndex+1]-y0;
        
      //   youngL = youngMatrix+youngFiber*(1-std::exp(parameter(4)*(xx*xx+yy*yy)));
      //   youngT = youngMatrix; 
      //   cellData[cellIndex][13]=youngL;
      // }
      
    }


    // ad-hoc for 3d marcus
    
    // if(cellData[cellIndex][25]==-3){  // sidewalls (anticlinals)
    //   youngL = youngMatrix;
    //   youngT = youngMatrix; 
    //   if(cellData[cellIndex][29]==1){

    //   }
    // }
    
    //youngL = (1-cellData[cellIndex][30]/0.6)*youngL;
    //youngT = (1-cellData[cellIndex][30]/0.6)*youngT;
    

    double sEpi=5;
    
    if(cellData[cellIndex][27]==-2){ //L1 epidermis
      youngL = sEpi*youngL;
      youngT = sEpi*youngT; 
    }
  
    // if(cellData[cellIndex][29]==1 && cellData[cellIndex][28]==-1){ //L1 bottom
    //   youngL = sEpi*youngL;
    //   youngT = sEpi*youngT; 
    // }
    
    // if(cellData[cellIndex][25]==-3 && cellData[cellIndex][29]==1){  // L1 anticlinals
    //   youngL = sEpi*youngL;
    //   youngT = sEpi*youngT; 
    // }
    
    if(cellData[cellIndex][30]==210){
      youngL = 0.1*youngL;
      youngT = 0.1*youngT;
    }

    
    // ad-hoc for root hair cell files and ....
    // double polar=180*std::acos(cellData[cellIndex][comIndex]/
    //                            std::sqrt(cellData[cellIndex][comIndex  ]*cellData[cellIndex][comIndex  ]+
    //                                      cellData[cellIndex][comIndex+1]*cellData[cellIndex][comIndex+1])
    //                            );
    // if (std::fmod(std::floor(polar/12),2)==1){
    //   youngL =110 ;
    //   youngT =110 ; 
    
    // }
      
    // if (std::sqrt(cellData[cellIndex][comIndex]*cellData[cellIndex][comIndex]+
    //               (cellData[cellIndex][comIndex+1]-60)*(cellData[cellIndex][comIndex+1]-60))<35){
    //   youngL =5 ;
    //   youngT =5 ; 
    
    // }

    // if (std::sqrt(cellData[cellIndex][comIndex]*cellData[cellIndex][comIndex]+
    //                         cellData[cellIndex][comIndex+1]*cellData[cellIndex][comIndex+1])<10){
    //   youngL =100 ;
    //   youngT =100 ; 
    
    // }
      
    double lambdaL, mioL, lambdaT, mioT; // ,lambdaTmatrix, mioTmatrix;
    
    if (parameter(7)==0){      
      // Lame coefficients based on plane strain (for 3D 0<poisson<0.5)
      lambdaL=youngL*poissonL/((1+poissonL)*(1-2*poissonL));
      mioL=youngL/(2*(1+poissonL));
      lambdaT=youngT*poissonT/((1+poissonT)*(1-2*poissonT));
      mioT=youngT/(2*(1+poissonT));

   
    } 
    else{      
      // Lame coefficients based on plane stress (for 3D 0<poisson<0.5)
      lambdaL=youngL*poissonL/(1-poissonL*poissonL);
      mioL=youngL/(2*(1+poissonL));
      lambdaT=youngT*poissonT/(1-poissonT*poissonT);
      mioT=youngT/(2*(1+poissonT));
     
      // lambdaTmatrix=youngMatrixA*poissonT/(1-poissonT*poissonT);
      // mioTmatrix=youngMatrixA/(2*(1+poissonT));
    }
    
    // Lame coefficients based on delin. paper (for 2D 0<poisson<1)
    // double lambdaL=youngL*poissonL/(1-poissonL*poissonL);
    // double mioL=youngL/(1+poissonL);
    // double lambdaT=youngT*poissonT/(1-poissonT*poissonT);
    // double mioT=youngT/(1+poissonT);
    

    

    double StrainCellGlobal[3][3]={{0,0,0},{0,0,0},{0,0,0}};
    double StressCellGlobal[3][3]={{0,0,0},{0,0,0},{0,0,0}};
    double normalGlob[3]={0,0,0};
    double TotalCellRestingArea=0;
    double TotalCellArea=0;
    double EnergyIso=0;     
    //double EnergyIsoFiber=0;            
    double EnergyAniso=0;
    double strainZ=0;

    if ( parameter(9)==1 ) {  // aniso direction from TETA 
      
      cellData[cellIndex][variableIndex(0,1)]=std::cos(TETA);    
      cellData[cellIndex][variableIndex(0,1)+1]=std::sin(TETA);
      cellData[cellIndex][variableIndex(0,1)+2]=0;
      if(parameter(10)!=100){
	if(cellIndex==0 || cellIndex==2 ){
	  cellData[cellIndex][variableIndex(0,1)]=std::cos(TETA);    
	  cellData[cellIndex][variableIndex(0,1)+1]=std::sin(TETA);
	  cellData[cellIndex][variableIndex(0,1)+2]=0;
	}
	if(cellIndex==1 || cellIndex==3 ){
	  cellData[cellIndex][variableIndex(0,1)]=std::cos(parameter(10));    
	  cellData[cellIndex][variableIndex(0,1)+1]=std::sin(parameter(10));
	  cellData[cellIndex][variableIndex(0,1)+2]=0;
	}
      }
    }
    
  

    // Aniso vector in current shape in global coordinate system
    double  AnisoCurrGlob[3]=
      { cellData[cellIndex][variableIndex(0,1)],  
        cellData[cellIndex][variableIndex(0,1)+1],
        cellData[cellIndex][variableIndex(0,1)+2]
      };
    
    //cpuTime1=clock(); 
      // One triangle per 'vertex' in cyclic order
      for (size_t wallindex=0; wallindex<numWalls; ++wallindex) {
        
        
      size_t kPlusOneMod = (wallindex+1)%numWalls;
      //size_t v1 = com;
      size_t v2 = T.cell(cellIndex).vertex(wallindex)->index();
      size_t v3 = T.cell(cellIndex).vertex(kPlusOneMod)->index();
      //size_t w1 = internal wallindex
      size_t w2 = T.cell(cellIndex).wall(wallindex)->index();
      //size_t w3 = internal wallindex+1

      // Position matrix holds in rows positions for com, vertex(wallindex), vertex(wallindex+1)
      DataMatrix position(3,vertexData[v2]);
      for (size_t d=0; d<dimension; ++d)
	position[0][d] = cellData[cellIndex][comIndex+d]; // com position
      //position[1] = vertexData[v2]; // given by initiation
      position[2] = vertexData[v3];
      //position[0][2] z for vertex 1 of the current element
      

      // Resting lengths are from com-vertex(wallindex), vertex(wallindex)-vertex(wallindex+1) (wall(wallindex)), com-vertex(wallindex+1)

      // size_t restAddIndex;
      // if (T.wall(w2).cell1()->index()==cellIndex)
      //   restAddIndex=1;
      // else if (T.wall(w2).cell2()->index()==cellIndex)
      //   restAddIndex=2;
      // else{
      //   std::cerr<<"something bad happened"<<std::endl;
      //   exit(-1);
      // }

      double restingLength[3];
      if(parameter(10)==1) { // double resting length  
        restingLength[0] =cellData[cellIndex][lengthInternalIndex + 2*wallindex+1];
        //restingLength[1] = wallData[w2][wallLengthIndex]+wallData[w2][wallLengthIndex+restAddIndex];
        restingLength[1] =wallData[w2][wallLengthIndex]+
          cellData[cellIndex][lengthInternalIndex+2*numWalls+wallindex];
        restingLength[2] =cellData[cellIndex][lengthInternalIndex + 2*kPlusOneMod];
      }      
      else{                 // single resting length
        restingLength[0] = cellData[cellIndex][lengthInternalIndex + wallindex];
        restingLength[1] = wallData[w2][wallLengthIndex];
        restingLength[2] = cellData[cellIndex][lengthInternalIndex + kPlusOneMod];
      }
      
      // Lengths are from com-vertex(wallindex), vertex(wallindex)-vertex(wallindex+1) (wall(wallindex)), com-vertex(wallindex+1)
      double length[3]=
        { std::sqrt( (position[0][0]-position[1][0])*(position[0][0]-position[1][0]) +
                     (position[0][1]-position[1][1])*(position[0][1]-position[1][1]) +
                     (position[0][2]-position[1][2])*(position[0][2]-position[1][2]) ),
          
          T.wall(w2).lengthFromVertexPosition(vertexData),
          
          std::sqrt( (position[0][0]-position[2][0])*(position[0][0]-position[2][0]) +
                     (position[0][1]-position[2][1])*(position[0][1]-position[2][1]) +
                     (position[0][2]-position[2][2])*(position[0][2]-position[2][2]) )
        };
      
      
      // Area of the element (using Heron's formula)                                      
      double restingArea=std::sqrt( ( restingLength[0]+restingLength[1]+restingLength[2])*
                                    (-restingLength[0]+restingLength[1]+restingLength[2])*
                                    ( restingLength[0]-restingLength[1]+restingLength[2])*
                                    ( restingLength[0]+restingLength[1]-restingLength[2])  )*0.25;
      
      //double currentArea=std::sqrt( ( length[0]+length[1]+length[2])*
      //                              (-length[0]+length[1]+length[2])*
      //                              ( length[0]-length[1]+length[2])*
      //                              ( length[0]+length[1]-length[2])  )*0.25;

      //cpuTime3=clock();
     
      
      //Angles of the element ( assuming the order: 0,L0,1,L1,2,L2 )
      //std::vector<double> Angle(3);
      // can be changed by cotan(A)=.25*sqrt(4*b*b*c*c/K-1)
      // Angle[0]=std::acos(  (restingLength[0]*restingLength[0]+restingLength[2]*restingLength[2]
      //                       -restingLength[1]*restingLength[1])/
      //                      (restingLength[0]*restingLength[2]*2)    );
      // Angle[1]=std::acos(  (restingLength[0]*restingLength[0]+restingLength[1]*restingLength[1]
      //                       -restingLength[2]*restingLength[2])/
      //                      (restingLength[0]*restingLength[1]*2)    );
      // Angle[2]=std::acos(  (restingLength[1]*restingLength[1]+restingLength[2]*restingLength[2]
      //                       -restingLength[0]*restingLength[0])/
      //                      (restingLength[1]*restingLength[2]*2)    );
      
      // //Tensile Stiffness
      // std::vector<double>  tensileStiffness(3);
      // //double tensileStiffness[3];
      // double temp = 1.0/(restingArea*16);                                      
      // std::vector<double> cotan(3);
      // cotan[0] = 1.0/std::tan(Angle[0]);
      // cotan[1] = 1.0/std::tan(Angle[1]);
      // cotan[2] = 1.0/std::tan(Angle[2]);


      double cosAngle[3]=
        { (  (restingLength[0]*restingLength[0]+restingLength[2]*restingLength[2]
              -restingLength[1]*restingLength[1])/
             (restingLength[0]*restingLength[2]*2)    ),

          (  (restingLength[0]*restingLength[0]+restingLength[1]*restingLength[1]
              -restingLength[2]*restingLength[2])/
             (restingLength[0]*restingLength[1]*2)    ),

          (  (restingLength[1]*restingLength[1]+restingLength[2]*restingLength[2]
              -restingLength[0]*restingLength[0])/
             (restingLength[1]*restingLength[2]*2)    )
        };
      
      double temp = 1.0/(restingArea*16);                                      
      double cotan[3]=
        { cosAngle[0]/std::sqrt(1-cosAngle[0]*cosAngle[0]),
          cosAngle[1]/std::sqrt(1-cosAngle[1]*cosAngle[1]),
          cosAngle[2]/std::sqrt(1-cosAngle[2]*cosAngle[2])
        };
      
      
      //the force is calculated based on Transverse coefficients
      //Longitudinal coefficients are considered in deltaF
      //Tensile Stiffness
      
      double tensileStiffness[3]=
        { (2*cotan[2]*cotan[2]*(lambdaT+2*mioT)+2*mioT)*temp,
          (2*cotan[0]*cotan[0]*(lambdaT+2*mioT)+2*mioT)*temp,
          (2*cotan[1]*cotan[1]*(lambdaT+2*mioT)+2*mioT)*temp
        };
      
      //Angular Stiffness
      double angularStiffness[3]=
        { (2*cotan[1]*cotan[2]*(lambdaT+2*mioT)-2*mioT)*temp,
          (2*cotan[0]*cotan[2]*(lambdaT+2*mioT)-2*mioT)*temp,
          (2*cotan[0]*cotan[1]*(lambdaT+2*mioT)-2*mioT)*temp
        };
      
      //Calculate biquadratic strains  
      double Delta[3]=
        { (length[0])*(length[0])-(restingLength[0])*(restingLength[0]),
          (length[1])*(length[1])-(restingLength[1])*(restingLength[1]),
          (length[2])*(length[2])-(restingLength[2])*(restingLength[2])
        };
      
      //Area of the element (using Heron's formula)                                      
      double Area=std::sqrt( ( length[0]+length[1]+length[2])*
                             (-length[0]+length[1]+length[2])*
                             ( length[0]-length[1]+length[2])*
                             ( length[0]+length[1]-length[2])  )*0.25;
      
      
      
      // calculating the angles between shape vectors and anisotropy direction in resting shape when anisotropy vector is provided in current shape
      
      //Current shape local coordinate of the element  (counterclockwise ordering of nodes/edges)
      // double CurrentAngle1=std::acos(  (length[0]*length[0]+length[1]*length[1]-length[2]*length[2])/
      //                                  (length[0]*length[1]*2)    );
      
      // double Qa=std::cos(CurrentAngle1)*length[0];
      // double Qc=std::sin(CurrentAngle1)*length[0];
      // double Qb=length[1];
      
      double CurrentAngle1=(length[0]*length[0]
                            +length[1]*length[1]
                            -length[2]*length[2])/
        (length[0]*length[1]*2);
      
      double Qa=(CurrentAngle1)*length[0];
      double Qc=std::sqrt(1-CurrentAngle1*CurrentAngle1)*length[0];
      double Qb=length[1];
      
      // shape vector matrix = inverse of coordinate matrix ( only first two elements i.e. ShapeVector[3][2] )      
      
      
      double ShapeVectorCurrent[3][3]={ {  0   ,       1/Qc      , 0 }, 
                                        {-1/Qb , (Qa-Qb)/(Qb*Qc) , 1 },       
                                        { 1/Qb ,     -Qa/(Qb*Qc) , 0 }  };
    
      
      // Local coordinates of the resting shape ( counterclockwise )
      // double RestingAngle1=std::acos(  (restingLength[0]*restingLength[0]
      //                                   +restingLength[1]*restingLength[1]
      //                                   -restingLength[2]*restingLength[2])
      //                                  /(restingLength[0]*restingLength[1]*2)    );
      
      
      // double Pa=std::cos(RestingAngle1)*restingLength[0];
      // double Pc=std::sin(RestingAngle1)*restingLength[0];
      // double Pb=restingLength[1];
      
      
      double RestingAngle1=  (restingLength[0]*restingLength[0]
                              +restingLength[1]*restingLength[1]
                              -restingLength[2]*restingLength[2])/
        (restingLength[0]*restingLength[1]*2);
      
      
      double Pa=(RestingAngle1)*restingLength[0];
      double Pc=std::sqrt(1-RestingAngle1*RestingAngle1)*restingLength[0];
      double Pb=restingLength[1];
      
      // shape vector matrix in resting shape in local coordinate system  = inverse of coordinate matrix ( only first two elements i.e. ShapeVectorResting[3][2] )      
      double ShapeVectorResting[3][3]={ {  0   ,       1/Pc      , 0 }, 
                                        {-1/Pb , (Pa-Pb)/(Pb*Pc) , 1 },       
                                        { 1/Pb ,     -Pa/(Pb*Pc) , 0 }  };
      
      
      
      // //Strain tensor  (clockwise ordering of nodes/edges)
      // double CurrentAngle2=std::acos(  (length[1]*length[1]+length[2]*length[2]-length[0]*length[0])/
      //                                  (length[1]*length[2]*2)    );
      
      // double Qa=std::cos(CurrentAngle2)*length[2];
      // double Qb=length[1];
      // double Qc=std::sin(CurrentAngle2)*length[2];
      
      // double ShapeVectorCurrent[3][2]={ {  0   ,       1/Qc      }, 
      //                                   { 1/Qb ,     -Qa/(Qb*Qc) },       
      //                                   {-1/Qb , (Qa-Qb)/(Qb*Qc) }  };
      
      
      //cpuTime4=clock();
      //tRest4 +=cpuTime4-cpuTime3;
      
      
      // Rotation Matrix for changing coordinate systems for both Local to Global( Strain Tensor) and Global to Local( Aniso Vector in the current shape)
      
      
      double tempA=std::sqrt((position[2][0]-position[1][0])*(position[2][0]-position[1][0])+
                             (position[2][1]-position[1][1])*(position[2][1]-position[1][1])+
                             (position[2][2]-position[1][2])*(position[2][2]-position[1][2])  );
      
      double tempB=std::sqrt((position[0][0]-position[1][0])*(position[0][0]-position[1][0])+
                             (position[0][1]-position[1][1])*(position[0][1]-position[1][1])+
                             (position[0][2]-position[1][2])*(position[0][2]-position[1][2])  );
      
      
      double Xcurrent[3]=      
        { (position[2][0]-position[1][0])/tempA,
          (position[2][1]-position[1][1])/tempA,
          (position[2][2]-position[1][2])/tempA
        };
      
      double Bcurrent[3]=      
        { (position[0][0]-position[1][0])/tempB,
          (position[0][1]-position[1][1])/tempB,
          (position[0][2]-position[1][2])/tempB
        };

      double Zcurrent[3]=      
        { Xcurrent[1]*Bcurrent[2]-Xcurrent[2]*Bcurrent[1],
          Xcurrent[2]*Bcurrent[0]-Xcurrent[0]*Bcurrent[2],
          Xcurrent[0]*Bcurrent[1]-Xcurrent[1]*Bcurrent[0]
        };
      
      tempA=std:: sqrt(Zcurrent[0]*Zcurrent[0]+Zcurrent[1]*Zcurrent[1]+Zcurrent[2]*Zcurrent[2]);
      Zcurrent[0]=Zcurrent[0]/tempA;
      Zcurrent[1]=Zcurrent[1]/tempA;
      Zcurrent[2]=Zcurrent[2]/tempA;

      double Ycurrent[3]=      
        { Zcurrent[1]*Xcurrent[2]-Zcurrent[2]*Xcurrent[1],
          Zcurrent[2]*Xcurrent[0]-Zcurrent[0]*Xcurrent[2],
          Zcurrent[0]*Xcurrent[1]-Zcurrent[1]*Xcurrent[0]
        };
      
      double rotation[3][3]=
        { {Xcurrent[0] , Ycurrent[0] , Zcurrent[0] },
          {Xcurrent[1] , Ycurrent[1] , Zcurrent[1] },
          {Xcurrent[2] , Ycurrent[2] , Zcurrent[2] } };
  
            
   
      
      // rotating the anisotropy vector from global coordinate system to the local one in the current shape
      double AnisoCurrLocal[3]=
        {  rotation[0][0]*AnisoCurrGlob[0]+
           rotation[1][0]*AnisoCurrGlob[1]+
           rotation[2][0]*AnisoCurrGlob[2],
           
           rotation[0][1]*AnisoCurrGlob[0]+
           rotation[1][1]*AnisoCurrGlob[1]+
           rotation[2][1]*AnisoCurrGlob[2],
           
           rotation[0][2]*AnisoCurrGlob[0]+
           rotation[1][2]*AnisoCurrGlob[1]+
           rotation[2][2]*AnisoCurrGlob[2]
        };
      


      // this part is  replaced by def. gradient transformation  
      // // Center of Mass for current shape in local coordinate
      // double CMCurrentLocal[2]={(Qa+Qb)/3, Qc/3};
      // // Tip of the ansotropy vector drown from the center of mass in the current shape
      // double  ACurrLocal[2] = {CMCurrentLocal[0]+AnisoCurrLocal[0],CMCurrentLocal[1]+AnisoCurrLocal[1]};
      // // Baricentric Coordinates of tip of anisotropy vector in the current shape wihich is equivalent to the baricentric coordinate of the corresponding point in the resting shape
      // double ABari[3]=
      //   {  ShapeVectorCurrent[0][0]*ACurrLocal[0]+
      //      ShapeVectorCurrent[0][1]*ACurrLocal[1]+
      //      ShapeVectorCurrent[0][2],
      
      //      ShapeVectorCurrent[1][0]*ACurrLocal[0]+
      //      ShapeVectorCurrent[1][1]*ACurrLocal[1]+
      //      ShapeVectorCurrent[1][2],
      
      //      ShapeVectorCurrent[2][0]*ACurrLocal[0]+
      //      ShapeVectorCurrent[2][1]*ACurrLocal[1]+
      //      ShapeVectorCurrent[2][2]
      //   };
      // //std::cerr<< "cell "<< cellIndex<< " baricentric coor of tip of anisoVector in local current "<<ABari[0]<<"  "<<ABari[1]<<"  "<<ABari[2]<< std::endl;
      // // Local coordinates of tip of AnisoVector in the resting shape from multyplying ABari by position matrix in the local resting shape coordinates           
      // double ARestLocal[2]=
      //   { Pa*ABari[0]+Pb*ABari[2],
      //     Pc*ABari[0]
      //   };
      // //std::cerr<< "cell "<< cellIndex<< " tip of anisoVector in local rest "<<ARestLocal[0]<<"  "<<ARestLocal[1]<< std::endl;     
      // // Center of Mass for resting shape in local coordinate
      // double CMRestingLocal[2]={(Pa+Pb)/3, Pc/3};
      // // Aniso Vector in the resting shape in local coordinate system
      // double AnisoRestLocal[2]={ARestLocal[0]-CMRestingLocal[0],ARestLocal[1]-CMRestingLocal[1]};
      // //std::cerr<< "cell "<< cellIndex<< " anisoVector Rest "<<AnisoRestLocal[0]<<"  "<<AnisoRestLocal[1]<<"  "<<AnisoRestLocal[2]<< std::endl;    
      
      


      //Anisotropic Correction is based on difference between Lam Coefficients of Longitudinal and Transverse dirrections:
      // double deltaLam=AnisoMeasure*(lambdaL-lambdaT);
      // double deltaMio=AnisoMeasure*(mioL-mioT);
      double deltaLam=lambdaL-lambdaT;
      double deltaMio=mioL-mioT;  

      // double deltaLamIsoFiber=lambdaT-lambdaTmatrix;
      // double deltaMioIsoFiber=mioT-mioTmatrix;  
 
      //cpuTime3=clock();
    
     
      //Angles between anisotropy vector and shape vectors for calculating the terms like a.Di , 
      //teta(k) = acos((dot(Anisorest,Dk))/(norm(Anisorest)*norm(Dk))),
      // std::vector<double> teta(3);
      // teta[0] = std::acos(  (ShapeVectorResting[0][0]*AnisoRestLocal[0]
      //                        +ShapeVectorResting[0][1]*AnisoRestLocal[1])/
      //                       std::sqrt(ShapeVectorResting[0][0]*ShapeVectorResting[0][0]
      //                                 +ShapeVectorResting[0][1]*ShapeVectorResting[0][1]+0.00000001) );
      
      // teta[1] = std::acos(  (ShapeVectorResting[1][0]*AnisoRestLocal[0]
      //                        +ShapeVectorResting[1][1]*AnisoRestLocal[1])/
      //                       std::sqrt(ShapeVectorResting[1][0]*ShapeVectorResting[1][0]
      //                                 +ShapeVectorResting[1][1]*ShapeVectorResting[1][1]+0.00000001) );
      
      // teta[2] = std::acos(  (ShapeVectorResting[2][0]*AnisoRestLocal[0]
      //                        +ShapeVectorResting[2][1]*AnisoRestLocal[1])/
      //                       std::sqrt(ShapeVectorResting[2][0]*ShapeVectorResting[2][0]
      //                                 +ShapeVectorResting[2][1]*ShapeVectorResting[2][1]+0.00000001) );
      //cpuTime4=clock();
      //tRest4 +=cpuTime4-cpuTime3;
     
     
    
       // >>>>>>>>>>>>>>>>>>>>>>>>>>>>>>>>>> STRAIN and STRESS TENSOR (BEGIN) <<<<<<<<<<<<<<<<<<<<<<<<<<<<<<<
      
      // deformation gradiant tensor F =Sigma i=1,2,3 Qi x Di
      // strain tensor in resting shape E=0.5(FtF-I)
      // trE
      // B=FFt
      // axa (direct product of aniso vector in resting shape)
      // atEa
      // E(axa) and (axa)E
      
      
     

      
      double positionLocal[3][2]={ {Qa , Qc}, 
                                   {0  , 0 },  
                                   {Qb , 0 }  };
      
      double DeformGrad[2][2]={{0,0},{0,0}}; // F=Sigma i Qi x Di   <---------------------------------------
      for ( int i=0 ; i<3 ; ++i ) {
        DeformGrad[0][0]=DeformGrad[0][0]+positionLocal[i][0]*ShapeVectorResting[i][0];
        DeformGrad[1][0]=DeformGrad[1][0]+positionLocal[i][1]*ShapeVectorResting[i][0];
        DeformGrad[0][1]=DeformGrad[0][1]+positionLocal[i][0]*ShapeVectorResting[i][1];
        DeformGrad[1][1]=DeformGrad[1][1]+positionLocal[i][1]*ShapeVectorResting[i][1];        
      } 


      // transforming aniso vector in local coordinate from current to resting shape using inverse of deformation gradient
      double AnisoRestLocal[2]={ DeformGrad[1][1] *AnisoCurrLocal[0]-DeformGrad[0][1]*AnisoCurrLocal[1],
                                 -DeformGrad[1][0]*AnisoCurrLocal[0]+DeformGrad[0][0]*AnisoCurrLocal[1]};
                
      double AnisoMeasure=std::sqrt(AnisoRestLocal[0]*AnisoRestLocal[0]+AnisoRestLocal[1]*AnisoRestLocal[1]);
      // std::cerr<< "cell "<< cellIndex<<" AnisoMeasure "<< AnisoMeasure<<std::endl;
      
      // choosing a random normalized dirrection for anisotropy if AnisoVector is close to perpendicular to the cell plane
      if ( AnisoMeasure<0.0001) {
        double randomAngle=((rand()%360)*2*3.14159265)/360;
        
        AnisoRestLocal[0]=std::cos(randomAngle);
        AnisoRestLocal[1]=std::sin(randomAngle);
      }  
      else {// normalizing the anisoVector if it is not random
        AnisoRestLocal[0]=AnisoRestLocal[0]/AnisoMeasure;
        AnisoRestLocal[1]=AnisoRestLocal[1]/AnisoMeasure;        
      }
      
      double directAniso[2][2]={{AnisoRestLocal[0]*AnisoRestLocal[0],AnisoRestLocal[0]*AnisoRestLocal[1]},
                                {AnisoRestLocal[1]*AnisoRestLocal[0],AnisoRestLocal[1]*AnisoRestLocal[1]}};


      double LeftCauchy[2][2]= // B=FFt
        { { DeformGrad[0][0]*DeformGrad[0][0]+DeformGrad[0][1]*DeformGrad[0][1],
            DeformGrad[0][0]*DeformGrad[1][0]+DeformGrad[0][1]*DeformGrad[1][1]
          },
          { DeformGrad[1][0]*DeformGrad[0][0]+DeformGrad[1][1]*DeformGrad[0][1],
            DeformGrad[1][0]*DeformGrad[1][0]+DeformGrad[1][1]*DeformGrad[1][1]
          }
        };
      
      double Egreen[2][2]= //E=0.5(C-I)
        { { 0.5*(DeformGrad[0][0]*DeformGrad[0][0]+DeformGrad[1][0]*DeformGrad[1][0]-1),
            0.5*(DeformGrad[0][0]*DeformGrad[0][1]+DeformGrad[1][0]*DeformGrad[1][1])   
          },
          { 0.5*(DeformGrad[0][1]*DeformGrad[0][0]+DeformGrad[1][1]*DeformGrad[1][0]), 
            0.5*(DeformGrad[0][1]*DeformGrad[0][1]+DeformGrad[1][1]*DeformGrad[1][1]-1)
          } 
        };
     
      double trE=Egreen[0][0]+Egreen[1][1];
      
      double E2[2][2]= // used for energy calculation only
        { { Egreen[0][0]*Egreen[0][0]+Egreen[0][1]*Egreen[1][0],
            Egreen[0][0]*Egreen[0][1]+Egreen[0][1]*Egreen[1][1]
          },
          { Egreen[1][0]*Egreen[0][0]+Egreen[1][1]*Egreen[1][0],
            Egreen[1][0]*Egreen[0][1]+Egreen[1][1]*Egreen[1][1]
          }
        };

      double I2=E2[0][0]+E2[1][1]; //trE2 used for energy calculation only

      
      double I5=AnisoRestLocal[0]*AnisoRestLocal[0]*E2[0][0]   //atE2a used for energy calculation only
        +AnisoRestLocal[0]*AnisoRestLocal[1]*(E2[0][1]+E2[1][0])
        +AnisoRestLocal[1]*AnisoRestLocal[1]*E2[1][1];
      
    
     
      temp=LeftCauchy[0][0]*LeftCauchy[1][1]-LeftCauchy[1][0]*LeftCauchy[0][1]; // det(B)
      double StrainAlmansi[2][2]= // e=0.5(1-B^-1)  True strain tensor
        { { 0.5*(1-(LeftCauchy[1][1]/temp)) , 0.5*LeftCauchy[0][1]/temp },
          { 0.5*LeftCauchy[1][0]/temp       , 0.5*(1-(LeftCauchy[0][0]/temp))}
        };
      
      if(StrainAlmansi[0][0] != StrainAlmansi[0][0] ||
         StrainAlmansi[1][1] != StrainAlmansi[1][1] ||
         StrainAlmansi[0][1] != StrainAlmansi[0][1] ||
         StrainAlmansi[1][0] != StrainAlmansi[1][0] ) 
        std::cerr<<std::endl<<" strain is wrong "<<StrainAlmansi[0][0]<<StrainAlmansi[0][0]
                 <<StrainAlmansi[0][0] << StrainAlmansi[0][0] <<"   Q "<<restingLength[0]<<" "<<restingLength[1]<<" "<<restingLength[2]<<"    P "<<Pa<<" "<<Pb<<" "<<Pc<<std::endl;
      double atEa=AnisoRestLocal[0]*AnisoRestLocal[0]*Egreen[0][0]
        +AnisoRestLocal[0]*AnisoRestLocal[1]*(Egreen[0][1]+Egreen[1][0])
        +AnisoRestLocal[1]*AnisoRestLocal[1]*Egreen[1][1];

      double I4=atEa;


    

  
      double Eaa[2][2]=
        { { Egreen[0][0]*directAniso[0][0]+Egreen[0][1]*directAniso[1][0],
            Egreen[0][0]*directAniso[0][1]+Egreen[0][1]*directAniso[1][1]
          },
          { Eaa[1][0]= Egreen[1][0]*directAniso[0][0]+Egreen[1][1]*directAniso[1][0],             
            Eaa[1][1]= Egreen[1][0]*directAniso[0][1]+Egreen[1][1]*directAniso[1][1]
          }
        };        

      double aaE[2][2]=
        { { directAniso[0][0]*Egreen[0][0]+directAniso[0][1]*Egreen[1][0],        
            directAniso[0][0]*Egreen[0][1]+directAniso[0][1]*Egreen[1][1]
          },        
          { directAniso[1][0]*Egreen[0][0]+directAniso[1][1]*Egreen[1][0],              
            directAniso[1][0]*Egreen[0][1]+directAniso[1][1]*Egreen[1][1]        
          }
        };

      double B2[2][2]=// LeftCauchy^2
        { { LeftCauchy[0][0]*LeftCauchy[0][0]+LeftCauchy[0][1]*LeftCauchy[1][0],
            LeftCauchy[0][0]*LeftCauchy[0][1]+LeftCauchy[0][1]*LeftCauchy[1][1]
          },
          { LeftCauchy[1][0]*LeftCauchy[0][0]+LeftCauchy[1][1]*LeftCauchy[1][0],
            LeftCauchy[1][0]*LeftCauchy[0][1]+LeftCauchy[1][1]*LeftCauchy[1][1]
          }
        };
      
      double areaFactor=restingArea/Area; // 1/detF
      //double areaFactor=Area/restingArea; // detF
      
      double Sigma[2][2]= // true stress tensor (isotropic term) 
        { { areaFactor*((lambdaT*trE-mioT)*LeftCauchy[0][0]+(mioT)*B2[0][0]),
            areaFactor*((lambdaT*trE-mioT)*LeftCauchy[0][1]+(mioT)*B2[0][1])
          },      
          { areaFactor*((lambdaT*trE-mioT)*LeftCauchy[1][0]+(mioT)*B2[1][0]),      
            areaFactor*((lambdaT*trE-mioT)*LeftCauchy[1][1]+(mioT)*B2[1][1])
          }
        };
      

      // ENERGY MODELS  >>>>>>>>>>>>>>>>>>>>>>>>>>>>>>>>>>>>>>>>>>>>>>>>>>>>>>>>>>>>>>>>>>>>>>>>>>>>>>>>>>>>>>


      // double deltaS[2][2]; // based on Delin. paper
      // deltaS[0][0]=deltaLam*(trE*directAniso[0][0]+atEa)+(2*deltaMio)*(Eaa[0][0]+aaE[0][0])-(deltaLam+2*deltaMio)*atEa*directAniso[0][0];
      // deltaS[1][0]=deltaLam*(trE*directAniso[1][0]     )+(2*deltaMio)*(Eaa[1][0]+aaE[1][0])-(deltaLam+2*deltaMio)*atEa*directAniso[1][0];
      // deltaS[0][1]=deltaLam*(trE*directAniso[0][1]     )+(2*deltaMio)*(Eaa[0][1]+aaE[0][1])-(deltaLam+2*deltaMio)*atEa*directAniso[0][1];
      // deltaS[1][1]=deltaLam*(trE*directAniso[1][1]+atEa)+(2*deltaMio)*(Eaa[1][1]+aaE[1][1])-(deltaLam+2*deltaMio)*atEa*directAniso[1][1];

      double deltaS[2][2]= // based on  equipartitioning
        { { (deltaLam/2)*(trE*directAniso[0][0]+atEa)+(deltaMio)*(Eaa[0][0]+aaE[0][0]),
            (deltaLam/2)*(trE*directAniso[0][1]     )+(deltaMio)*(Eaa[0][1]+aaE[0][1])
          },
          { (deltaLam/2)*(trE*directAniso[1][0]     )+(deltaMio)*(Eaa[1][0]+aaE[1][0]),      
            (deltaLam/2)*(trE*directAniso[1][1]+atEa)+(deltaMio)*(Eaa[1][1]+aaE[1][1])
          }
        };
      
      // double deltaMio1=(youngL-youngT)/2;
      // double deltaS[2][2]; // based on  ... 
      // deltaS[0][0]=2*(deltaMio1)* atEa * directAniso[0][0];
      // deltaS[1][0]=2*(deltaMio1)* atEa * directAniso[1][0];
      // deltaS[0][1]=2*(deltaMio1)* atEa * directAniso[0][1];
      // deltaS[1][1]=2*(deltaMio1)* atEa * directAniso[1][1];


      strainZ +=restingArea*(1-poissonT*((2*lambdaT*trE+2*mioT*trE)+deltaS[0][0]+deltaS[1][1])/youngT);
      //std::cerr<< "cell "<< cellIndex<< " thickness :  " << strainZ << std::endl;
      
      //<<<<<<<<<<<<<<<<<<<isotropic force from stress tensor <<<<<<<<<<<<<<<<<<<<<<<<<<<<<<<<<<<<<<<<<

      // double ss[2][2];//lambda(trE)I+2mioE
      // ss[0][0]=lambdaT*trE+2*mioT*Egreen[0][0];
      // ss[0][1]=            2*mioT*Egreen[0][1];
      // ss[1][0]=            2*mioT*Egreen[1][0];
      // ss[1][1]=lambdaT*trE+2*mioT*Egreen[1][1];

       

      // double TPK[2][2];// 2nd Piola Kirchhoff stress tensor 
      // TPK[0][0]=restingArea*(DeformGrad[0][0]*ss[0][0]+DeformGrad[0][1]*ss[1][0]);
      // TPK[1][0]=restingArea*(DeformGrad[1][0]*ss[0][0]+DeformGrad[1][1]*ss[1][0]);
      // TPK[0][1]=restingArea*(DeformGrad[0][0]*ss[0][1]+DeformGrad[0][1]*ss[1][1]);
      // TPK[1][1]=restingArea*(DeformGrad[1][0]*ss[0][1]+DeformGrad[1][1]*ss[1][1]);

      // //deltaFTPKlocal[i][0]= TPK[0][0]*ShapeVectorResting[i][0]+TPK[0][1]*ShapeVectorResting[i][1];
      // //deltaFTPKlocal[i][1]= TPK[1][0]*ShapeVectorResting[i][0]+TPK[1][1]*ShapeVectorResting[i][1];
     
      // double deltaFTPKlocal[2][2];
      // deltaFTPKlocal[0][0]= TPK[0][0]*ShapeVectorResting[0][0]+TPK[0][1]*ShapeVectorResting[0][1];
      // deltaFTPKlocal[0][1]= TPK[1][0]*ShapeVectorResting[0][0]+TPK[1][1]*ShapeVectorResting[0][1];
     
      // double deltaFTPK[2][2]; 
      // deltaFTPK[0][0]= rotation[0][0]*deltaFTPKlocal[0][0]+rotation[0][1]*deltaFTPKlocal[0][1];
      // deltaFTPK[0][1]= rotation[1][0]*deltaFTPKlocal[0][0]+rotation[1][1]*deltaFTPKlocal[0][1];
      // deltaFTPK[0][2]= rotation[2][0]*deltaFTPKlocal[0][0]+rotation[2][1]*deltaFTPKlocal[0][1];
      //<<<<<<<<<<<<<<<<<<<<<<<<<<<<<<<<<<<<<<<<<<<<<<<<<<<<<<<<<<<<<<<<<<<<<<<<<<<<<<<<<<<<<<<<<<<<<<<<<<<<<

      double TPK[2][2];// 2nd Piola Kirchhoff stress tensor 
      TPK[0][0]=restingArea*(DeformGrad[0][0]*deltaS[0][0]+DeformGrad[0][1]*deltaS[1][0]);
      TPK[1][0]=restingArea*(DeformGrad[1][0]*deltaS[0][0]+DeformGrad[1][1]*deltaS[1][0]);
      TPK[0][1]=restingArea*(DeformGrad[0][0]*deltaS[0][1]+DeformGrad[0][1]*deltaS[1][1]);
      TPK[1][1]=restingArea*(DeformGrad[1][0]*deltaS[0][1]+DeformGrad[1][1]*deltaS[1][1]);

      //deltaFTPKlocal[i][0]= TPK[0][0]*ShapeVectorResting[i][0]+TPK[0][1]*ShapeVectorResting[i][1];
      //deltaFTPKlocal[i][1]= TPK[1][0]*ShapeVectorResting[i][0]+TPK[1][1]*ShapeVectorResting[i][1];
     
      double deltaFTPKlocal[3][2];
      deltaFTPKlocal[0][0]= TPK[0][0]*ShapeVectorResting[0][0]+TPK[0][1]*ShapeVectorResting[0][1];
      deltaFTPKlocal[0][1]= TPK[1][0]*ShapeVectorResting[0][0]+TPK[1][1]*ShapeVectorResting[0][1];
     
      deltaFTPKlocal[1][0]= TPK[0][0]*ShapeVectorResting[1][0]+TPK[0][1]*ShapeVectorResting[1][1];
      deltaFTPKlocal[1][1]= TPK[1][0]*ShapeVectorResting[1][0]+TPK[1][1]*ShapeVectorResting[1][1];

      deltaFTPKlocal[2][0]= TPK[0][0]*ShapeVectorResting[2][0]+TPK[0][1]*ShapeVectorResting[2][1];
      deltaFTPKlocal[2][1]= TPK[1][0]*ShapeVectorResting[2][0]+TPK[1][1]*ShapeVectorResting[2][1];


      double deltaFTPK[3][3]; 
      deltaFTPK[0][0]= rotation[0][0]*deltaFTPKlocal[0][0]+rotation[0][1]*deltaFTPKlocal[0][1];
      deltaFTPK[0][1]= rotation[1][0]*deltaFTPKlocal[0][0]+rotation[1][1]*deltaFTPKlocal[0][1];
      deltaFTPK[0][2]= rotation[2][0]*deltaFTPKlocal[0][0]+rotation[2][1]*deltaFTPKlocal[0][1];

      deltaFTPK[1][0]= rotation[0][0]*deltaFTPKlocal[1][0]+rotation[0][1]*deltaFTPKlocal[1][1];
      deltaFTPK[1][1]= rotation[1][0]*deltaFTPKlocal[1][0]+rotation[1][1]*deltaFTPKlocal[1][1];
      deltaFTPK[1][2]= rotation[2][0]*deltaFTPKlocal[1][0]+rotation[2][1]*deltaFTPKlocal[1][1];
      
      deltaFTPK[2][0]= rotation[0][0]*deltaFTPKlocal[2][0]+rotation[0][1]*deltaFTPKlocal[2][1];
      deltaFTPK[2][1]= rotation[1][0]*deltaFTPKlocal[2][0]+rotation[1][1]*deltaFTPKlocal[2][1];
      deltaFTPK[2][2]= rotation[2][0]*deltaFTPKlocal[2][0]+rotation[2][1]*deltaFTPKlocal[2][1];


      // //<<<<<<<<<<<<<<<<<<<<<<<<<<<<<<<<<<<<<<<<<<<<<<<<<<<<<<<<<<<<<<<<<<<<<<<<<<<<<<<<<<


      


      //Shape vectors in Current shape (counterclockwise ordering of nodes/edges)     ShapeVectorCurrent[3][3]  calculated above   
      //......................Rstrain here........ ( or clockwise ordering of nodes/edges)
          

      //square of radius of circumstancing circle in resting shape
      //double Rcirc2Resting=(0.25*restingLength[0]*restingLength[1]*restingLength[2]/Area)*(0.25*restingLength[0]*restingLength[1]*restingLength[2]/Area);  


      // for (int r=0 ; r<2 ; r++) 
      //   for (int s=0 ; s<2 ; s++) 
      //     std::cerr<<" almansi  "<<StrainAlmansi[r][s]<<std::endl;      


   
    //---- Anisotropic Correction Force-------------------------------
       double deltaF[3][3];


        for ( int i=0 ; i<3 ; ++i )  // from stress tensor(equipartitioning energy)
          for ( int j=0 ; j<3 ; ++j )
            deltaF[i][j]=(-deltaFTPK[i][j]);
      
        double  I1=trE;

        // energy
        EnergyIso +=( (lambdaT/2)*I1*I1 + mioT*I2 )*restingArea; //<<<<<<<<<<<<<<<<<<<<<
      
        EnergyAniso +=( (deltaLam/2)*I4*I1 + deltaMio*I5 )*restingArea; //<<<<<<<<<<<<<<<<<<<<<<<<<<<
        
        
        
        //Forces of vertices   
        double Force[3][3]={{0,0,0},{0,0,0},{0,0,0}};                                          
        


        Force[0][0]= (tensileStiffness[0]*Delta[0]+angularStiffness[1]*Delta[1]+angularStiffness[0]*Delta[2])*(position[1][0]-position[0][0])
          +(tensileStiffness[2]*Delta[2]+angularStiffness[2]*Delta[1]+angularStiffness[0]*Delta[0])*(position[2][0]-position[0][0])
          + deltaF[0][0]; 
        Force[0][1]= (tensileStiffness[0]*Delta[0]+angularStiffness[1]*Delta[1]+angularStiffness[0]*Delta[2])*(position[1][1]-position[0][1])
          +(tensileStiffness[2]*Delta[2]+angularStiffness[2]*Delta[1]+angularStiffness[0]*Delta[0])*(position[2][1]-position[0][1])
          + deltaF[0][1];  
        Force[0][2]= (tensileStiffness[0]*Delta[0]+angularStiffness[1]*Delta[1]+angularStiffness[0]*Delta[2])*(position[1][2]-position[0][2])
          +(tensileStiffness[2]*Delta[2]+angularStiffness[2]*Delta[1]+angularStiffness[0]*Delta[0])*(position[2][2]-position[0][2])
          + deltaF[0][2]; 

        Force[1][0]= (tensileStiffness[0]*Delta[0]+angularStiffness[0]*Delta[2]+angularStiffness[1]*Delta[1])*(position[0][0]-position[1][0])
          +(tensileStiffness[1]*Delta[1]+angularStiffness[2]*Delta[2]+angularStiffness[1]*Delta[0])*(position[2][0]-position[1][0])
          + deltaF[1][0];  
        Force[1][1]= (tensileStiffness[0]*Delta[0]+angularStiffness[0]*Delta[2]+angularStiffness[1]*Delta[1])*(position[0][1]-position[1][1])
          +(tensileStiffness[1]*Delta[1]+angularStiffness[2]*Delta[2]+angularStiffness[1]*Delta[0])*(position[2][1]-position[1][1])
          + deltaF[1][1];  
        Force[1][2]= (tensileStiffness[0]*Delta[0]+angularStiffness[0]*Delta[2]+angularStiffness[1]*Delta[1])*(position[0][2]-position[1][2])
          +(tensileStiffness[1]*Delta[1]+angularStiffness[2]*Delta[2]+angularStiffness[1]*Delta[0])*(position[2][2]-position[1][2])
          + deltaF[1][2];  
        
        Force[2][0]= (tensileStiffness[2]*Delta[2]+angularStiffness[0]*Delta[0]+angularStiffness[2]*Delta[1])*(position[0][0]-position[2][0])
          +(tensileStiffness[1]*Delta[1]+angularStiffness[1]*Delta[0]+angularStiffness[2]*Delta[2])*(position[1][0]-position[2][0])
          + deltaF[2][0];  
        Force[2][1]= (tensileStiffness[2]*Delta[2]+angularStiffness[0]*Delta[0]+angularStiffness[2]*Delta[1])*(position[0][1]-position[2][1])
          +(tensileStiffness[1]*Delta[1]+angularStiffness[1]*Delta[0]+angularStiffness[2]*Delta[2])*(position[1][1]-position[2][1])
          + deltaF[2][1];  
        Force[2][2]= (tensileStiffness[2]*Delta[2]+angularStiffness[0]*Delta[0]+angularStiffness[2]*Delta[1])*(position[0][2]-position[2][2])
          +(tensileStiffness[1]*Delta[1]+angularStiffness[1]*Delta[0]+angularStiffness[2]*Delta[2])*(position[1][2]-position[2][2])
          + deltaF[2][2];
        
        
        bool isSliver=false;
        if (std::abs(1-cosAngle[0])<0.0001 || std::abs(1-cosAngle[1])<0.0001 ||  std::abs(1-cosAngle[2])<0.0001) {
          std::cerr<<" sliver in "<<cellIndex;
          double tmp1=cellDerivs[cellIndex][comIndex  ]+vertexDerivs[v2][0]+vertexDerivs[v3][0],
            tmp2=cellDerivs[cellIndex][comIndex+1]+vertexDerivs[v2][1]+vertexDerivs[v3][1],
            tmp3=cellDerivs[cellIndex][comIndex+2]+vertexDerivs[v2][2]+vertexDerivs[v3][2];

          cellDerivs[cellIndex][comIndex  ] +=tmp1;
          cellDerivs[cellIndex][comIndex+1] +=tmp2;
          cellDerivs[cellIndex][comIndex+2] +=tmp3;
          
          vertexDerivs[v2][0] += tmp1;
          vertexDerivs[v2][1] += tmp2;
          vertexDerivs[v2][2] += tmp3;
          
          vertexDerivs[v3][0] += tmp1;
          vertexDerivs[v3][1] += tmp2;
          vertexDerivs[v3][2] += tmp3;

          isSliver=true;
          std::cerr<<" there is a sliver!!!"<< " in cell "<< cellIndex<<" and wall  "<<wallindex<<std::endl;
        }  
        


        
        // adding TRBSMT forces to the total vertexDerives
        if (! isSliver) {
          cellDerivs[cellIndex][comIndex  ] += Force[0][0];
          cellDerivs[cellIndex][comIndex+1] += Force[0][1];
          cellDerivs[cellIndex][comIndex+2] += Force[0][2];
          
          vertexDerivs[v2][0] += Force[1][0];
          vertexDerivs[v2][1] += Force[1][1];
          vertexDerivs[v2][2] += Force[1][2];
          
          vertexDerivs[v3][0] += Force[2][0];
          vertexDerivs[v3][1] += Force[2][1];
          vertexDerivs[v3][2] += Force[2][2];
        }
     
              
    }
    

 
        
    
    
 
      
   
 
 
  
      //cpuTime2=clock();
      //tRest+=cpuTime2-cpuTime1;


      //cpuTime2=clock();
      //tRest+=cpuTime2-cpuTime1;
   
 
  }

  


 
  
  //cpuTimef=clock();
  //tTotal+=cpuTimef-cpuTime0;
  
    
}


// reserve

 // {
 

  
//   //Do the update for each cell
//   size_t dimension = 3;
//   assert (dimension==vertexData[0].size());
//   size_t numCells = T.numCell();
//   size_t numVertices = T.numVertex();
//   size_t wallLengthIndex = variableIndex(0,0);
//   size_t comIndex = variableIndex(1,0);
//   size_t lengthInternalIndex = comIndex+dimension;

//   double neighborweight=parameter(5);
//   double strainEpcilon =0.000001;
//   double stressEpcilon =0.000001;    
//   // double TotalVolume=0;
//   // double deltaVolume=0;
//   // for(size_t vertexIndex=0; vertexIndex<numVertices; ++vertexIndex){ // stimating volume for equilibrium 
//   //   TotalVolume +=std::sqrt(vertexData[vertexIndex][0]*vertexData[vertexIndex][0] +
//   //                           vertexData[vertexIndex][1]*vertexData[vertexIndex][1] +
//   //                           vertexData[vertexIndex][2]*vertexData[vertexIndex][2] );
//   // }
//   // deltaVolume=TotalVolume-cellData[0][25];
//   // cellData[0][25]=TotalVolume;
//   // cellData[0][24]=deltaVolume;
 
//   size_t MTindex           =variableIndex(0,1);	 
//   size_t strainAnIndex     =variableIndex(0,2);	
//   size_t stressAnIndex     =variableIndex(0,3);	
//   size_t areaRatioIndex    =variableIndex(0,4);	
//   size_t isoEnergyIndex    =variableIndex(0,5);	
//   size_t anisoEnergyIndex  =variableIndex(0,6);	
//   size_t youngLIndex       =variableIndex(0,7);	
//   size_t MTstressIndex     =variableIndex(0,8);	
//   size_t stressTensorIndex =variableIndex(0,9);	
//   size_t normalVectorIndex =variableIndex(0,10);

//   double youngMatrix= parameter(0);    
//   double youngFiber = parameter(1); 
//   double poissonL   = parameter(2);    
//   double poissonT   = parameter(3);
//   double TETA       = parameter(8);  
  
//   static double tTotal=0, tDiag=0;
//   static double tRest=0, tRest2=0, tRest3=0, tRest4=0;

//   clock_t cpuTime0 ,cpuTimef, cpuTime1 ,cpuTime2, cpuTime3 ,cpuTime4;
//   cpuTime0=clock();

//   for (size_t cellIndex=0 ; cellIndex<numCells ; ++cellIndex) {
//     size_t numWalls = T.cell(cellIndex).numWall();
    
  

//     if(  T.cell(cellIndex).numVertex()!= numWalls ) {
     
//       std::cerr << "VertexFromTRBScenterTriangulationMT::derivs() same number of vertices and walls."
// 		<< " Not for cells with " << T.cell(cellIndex).numWall() << " walls and "
// 		<< T.cell(cellIndex).numVertex() << " vertices!"	
// 		<< std::endl;
//       exit(-1);
//     }
    
  
 
//     // ad-hoc for regional loosening
//     // if ( std::sqrt(cellData[cellIndex][comIndex  ]*cellData[cellIndex][comIndex  ]
//     //                +cellData[cellIndex][comIndex+1]*cellData[cellIndex][comIndex+1])<30)
//     //   cellData[cellIndex][youngLIndex]=20;
//     // else
//     //   cellData[cellIndex][youngLIndex]=200;

 

   

//     double youngL=1;
//     double youngT=1;
    


//     if( parameter(4)==1){  // material anisotropy via FiberModel
//       youngL = cellData[cellIndex][youngLIndex]; 
//       youngT = 2*youngMatrix+youngFiber-youngL; 
//     }
//     else {
//       if( parameter(4)==0 ){ // constant anisotropic material
//         youngL = youngMatrix+youngFiber;
//         youngT = youngMatrix; 
//       }
//       if( parameter(4)==2){  // for varrying material anisotropy with constant overall stiffness for energy landscape
//         youngL =youngFiber; 
//         youngT =youngMatrix-youngL;  // here youngMatrix is total stiffness
//       }
//       if( parameter(4)==3){  // for varrying material anisotropy with constant overall stiffness for energy landscape
//         double totalElast=140;
//         double slope=1;
//         //youngL =youngMatrix+youngFiber; 
//         // youngT =youngMatrix+std::sqrt(
//         //                               ((youngFiber-totalElast)*4*totalElast)
//         //                               /
//         //                               ((2-3.1415)*3.1415)
//         //                               );  // here youngMatrix is total stiffness
//         //youngT =youngMatrix+totalElast*std::sqrt(
//         //                                         -(std::log((youngFiber/totalElast)-0.55))
//         //                                         /6
//         //                                         );
//         //youngT =youngMatrix+2*(totalElast-youngFiber)/(3.1415-2);
        
//         youngL=youngMatrix+youngFiber; 
//         youngT =youngMatrix+(youngFiber-slope*totalElast)/(1-2*slope); 
//       }
      
//       // if( parameter(4)<0){  // for heterogeneous stiffness(adhoc)
//       //   double hFactor=0;
//       //   double Hthreshold=0.01;
//       //   if (std::fabs(cellData[cellIndex][youngLIndex])>Hthreshold){
//       //     hFactor=Hthreshold;
//       //   }
//       //   else{
//       //     hFactor=std::fabs(cellData[cellIndex][youngLIndex]); // take the heterogeneous info from this index
//       //   }
//       //   hFactor *=std::fabs(parameter(4)); // factor for heterogeneity      
      
//       //   youngL = youngMatrix+youngFiber-hFactor*(youngMatrix+youngFiber); 
//       //   youngT = youngMatrix-hFactor*(youngMatrix); 
//       // }
      
//       // if (cellData[cellIndex][31]==10){
//       //   youngL = 150;
//       //   youngT = 10;
//       // }
      
//       if( parameter(4)<0){  // for spatial elasticity (ad-hoc)
//         double x0=90;
//         double y0=120;
        
//         double xx=cellData[cellIndex][comIndex]-x0;
//         double yy=cellData[cellIndex][comIndex+1]-y0;
        
//         youngL = youngMatrix+youngFiber*(1-std::exp(parameter(4)*(xx*xx+yy*yy)));
//         youngT = youngMatrix; 
//         cellData[cellIndex][13]=youngL;
//       }


//       if( parameter(4)==5){// for pavement cell resolution addaptive stiffness
//         youngFiber=cellData[cellIndex][youngLIndex];
//         double fiberL=cellData[cellIndex][anisoEnergyIndex];
//         youngL = youngMatrix+fiberL;
//         youngT = youngMatrix+youngFiber-fiberL;
//       }
      
//     }
//     // ad-hoc for root hair cell files and ....
//     // double polar=180*std::acos(cellData[cellIndex][comIndex]/
//     //                            std::sqrt(cellData[cellIndex][comIndex  ]*cellData[cellIndex][comIndex  ]+
//     //                                      cellData[cellIndex][comIndex+1]*cellData[cellIndex][comIndex+1])
//     //                            );
//     // if (std::fmod(std::floor(polar/12),2)==1){
//     //   youngL =110 ;
//     //   youngT =110 ; 
    
//     // }
      
//     // if (std::sqrt(cellData[cellIndex][comIndex]*cellData[cellIndex][comIndex]+
//     //               (cellData[cellIndex][comIndex+1]-60)*(cellData[cellIndex][comIndex+1]-60))<35){
//     //   youngL =5 ;
//     //   youngT =5 ; 
    
//     // }

//     // if (std::sqrt(cellData[cellIndex][comIndex]*cellData[cellIndex][comIndex]+
//     //                         cellData[cellIndex][comIndex+1]*cellData[cellIndex][comIndex+1])<10){
//     //   youngL =100 ;
//     //   youngT =100 ; 
    
//     // }
      
//     double lambdaL, mioL, lambdaT, mioT; // ,lambdaTmatrix, mioTmatrix;
    
//     if (parameter(7)==0){      
//       // Lame coefficients based on plane strain (for 3D 0<poisson<0.5)
//       lambdaL=youngL*poissonL/((1+poissonL)*(1-2*poissonL));
//       mioL=youngL/(2*(1+poissonL));
//       lambdaT=youngT*poissonT/((1+poissonT)*(1-2*poissonT));
//       mioT=youngT/(2*(1+poissonT));

   
//     } 
//     else{      
//       // Lame coefficients based on plane stress (for 3D 0<poisson<0.5)
//       lambdaL=youngL*poissonL/(1-poissonL*poissonL);
//       mioL=youngL/(2*(1+poissonL));
//       lambdaT=youngT*poissonT/(1-poissonT*poissonT);
//       mioT=youngT/(2*(1+poissonT));
     
//       // lambdaTmatrix=youngMatrixA*poissonT/(1-poissonT*poissonT);
//       // mioTmatrix=youngMatrixA/(2*(1+poissonT));
//     }
    
//     // Lame coefficients based on delin. paper (for 2D 0<poisson<1)
//     // double lambdaL=youngL*poissonL/(1-poissonL*poissonL);
//     // double mioL=youngL/(1+poissonL);
//     // double lambdaT=youngT*poissonT/(1-poissonT*poissonT);
//     // double mioT=youngT/(1+poissonT);
    

    

//     double StrainCellGlobal[3][3]={{0,0,0},{0,0,0},{0,0,0}};
//     double StressCellGlobal[3][3]={{0,0,0},{0,0,0},{0,0,0}};
//     double normalGlob[3]={0,0,0};
//     double TotalCellRestingArea=0;
//     double TotalCellArea=0;
//     double EnergyIso=0;     
//     //double EnergyIsoFiber=0;            
//     double EnergyAniso=0;
//     double strainZ=0;

//     if ( parameter(9)==1 ) {  // aniso direction from TETA 
      
//       cellData[cellIndex][variableIndex(0,1)]=std::cos(TETA);    
//       cellData[cellIndex][variableIndex(0,1)+1]=std::sin(TETA);
//       cellData[cellIndex][variableIndex(0,1)+2]=0;
//       if(parameter(10)!=100){
// 	if(cellIndex==0 || cellIndex==2 ){
// 	  cellData[cellIndex][variableIndex(0,1)]=std::cos(TETA);    
// 	  cellData[cellIndex][variableIndex(0,1)+1]=std::sin(TETA);
// 	  cellData[cellIndex][variableIndex(0,1)+2]=0;
// 	}
// 	if(cellIndex==1 || cellIndex==3 ){
// 	  cellData[cellIndex][variableIndex(0,1)]=std::cos(parameter(10));    
// 	  cellData[cellIndex][variableIndex(0,1)+1]=std::sin(parameter(10));
// 	  cellData[cellIndex][variableIndex(0,1)+2]=0;
// 	}
//       }
//     }
    
  

//     // Aniso vector in current shape in global coordinate system
//     double  AnisoCurrGlob[3]=
//       { cellData[cellIndex][variableIndex(0,1)],  
//         cellData[cellIndex][variableIndex(0,1)+1],
//         cellData[cellIndex][variableIndex(0,1)+2]
//       };
    
//       cpuTime1=clock(); 
//       // One triangle per 'vertex' in cyclic order
//       for (size_t wallindex=0; wallindex<numWalls; ++wallindex) {
        
        
//       size_t kPlusOneMod = (wallindex+1)%numWalls;
//       //size_t v1 = com;
//       size_t v2 = T.cell(cellIndex).vertex(wallindex)->index();
//       size_t v3 = T.cell(cellIndex).vertex(kPlusOneMod)->index();
//       //size_t w1 = internal wallindex
//       size_t w2 = T.cell(cellIndex).wall(wallindex)->index();
//       //size_t w3 = internal wallindex+1

//       // Position matrix holds in rows positions for com, vertex(wallindex), vertex(wallindex+1)
//       DataMatrix position(3,vertexData[v2]);
//       for (size_t d=0; d<dimension; ++d)
// 	position[0][d] = cellData[cellIndex][comIndex+d]; // com position
//       //position[1] = vertexData[v2]; // given by initiation
//       position[2] = vertexData[v3];
//       //position[0][2] z for vertex 1 of the current element
      

//       // Resting lengths are from com-vertex(wallindex), vertex(wallindex)-vertex(wallindex+1) (wall(wallindex)), com-vertex(wallindex+1)

//       // size_t restAddIndex;
//       // if (T.wall(w2).cell1()->index()==cellIndex)
//       //   restAddIndex=1;
//       // else if (T.wall(w2).cell2()->index()==cellIndex)
//       //   restAddIndex=2;
//       // else{
//       //   std::cerr<<"something bad happened"<<std::endl;
//       //   exit(-1);
//       // }

//       double restingLength[3];
//       if(parameter(10)==1) { // double resting length  
//         restingLength[0] =cellData[cellIndex][lengthInternalIndex + 2*wallindex+1];
//         //restingLength[1] = wallData[w2][wallLengthIndex]+wallData[w2][wallLengthIndex+restAddIndex];
//         restingLength[1] =wallData[w2][wallLengthIndex]+
//           cellData[cellIndex][lengthInternalIndex+2*numWalls+wallindex];
//         restingLength[2] =cellData[cellIndex][lengthInternalIndex + 2*kPlusOneMod];
//       }      
//       else{                 // single resting length
//         restingLength[0] = cellData[cellIndex][lengthInternalIndex + wallindex];
//         restingLength[1] = wallData[w2][wallLengthIndex];
//         restingLength[2] = cellData[cellIndex][lengthInternalIndex + kPlusOneMod];
//       }
      
//       // Lengths are from com-vertex(wallindex), vertex(wallindex)-vertex(wallindex+1) (wall(wallindex)), com-vertex(wallindex+1)
//       double length[3]=
//         { std::sqrt( (position[0][0]-position[1][0])*(position[0][0]-position[1][0]) +
//                      (position[0][1]-position[1][1])*(position[0][1]-position[1][1]) +
//                      (position[0][2]-position[1][2])*(position[0][2]-position[1][2]) ),
          
//           T.wall(w2).lengthFromVertexPosition(vertexData),
          
//           std::sqrt( (position[0][0]-position[2][0])*(position[0][0]-position[2][0]) +
//                      (position[0][1]-position[2][1])*(position[0][1]-position[2][1]) +
//                      (position[0][2]-position[2][2])*(position[0][2]-position[2][2]) )
//         };
      
      
//       // Area of the element (using Heron's formula)                                      
//       double restingArea=std::sqrt( ( restingLength[0]+restingLength[1]+restingLength[2])*
//                                     (-restingLength[0]+restingLength[1]+restingLength[2])*
//                                     ( restingLength[0]-restingLength[1]+restingLength[2])*
//                                     ( restingLength[0]+restingLength[1]-restingLength[2])  )*0.25;
      
//       //double currentArea=std::sqrt( ( length[0]+length[1]+length[2])*
//       //                              (-length[0]+length[1]+length[2])*
//       //                              ( length[0]-length[1]+length[2])*
//       //                              ( length[0]+length[1]-length[2])  )*0.25;

//       cpuTime3=clock();
     
      
//       //Angles of the element ( assuming the order: 0,L0,1,L1,2,L2 )
//       //std::vector<double> Angle(3);
//       // can be changed by cotan(A)=.25*sqrt(4*b*b*c*c/K-1)
//       // Angle[0]=std::acos(  (restingLength[0]*restingLength[0]+restingLength[2]*restingLength[2]
//       //                       -restingLength[1]*restingLength[1])/
//       //                      (restingLength[0]*restingLength[2]*2)    );
//       // Angle[1]=std::acos(  (restingLength[0]*restingLength[0]+restingLength[1]*restingLength[1]
//       //                       -restingLength[2]*restingLength[2])/
//       //                      (restingLength[0]*restingLength[1]*2)    );
//       // Angle[2]=std::acos(  (restingLength[1]*restingLength[1]+restingLength[2]*restingLength[2]
//       //                       -restingLength[0]*restingLength[0])/
//       //                      (restingLength[1]*restingLength[2]*2)    );
      
//       // //Tensile Stiffness
//       // std::vector<double>  tensileStiffness(3);
//       // //double tensileStiffness[3];
//       // double temp = 1.0/(restingArea*16);                                      
//       // std::vector<double> cotan(3);
//       // cotan[0] = 1.0/std::tan(Angle[0]);
//       // cotan[1] = 1.0/std::tan(Angle[1]);
//       // cotan[2] = 1.0/std::tan(Angle[2]);


//       double cosAngle[3]=
//         { (  (restingLength[0]*restingLength[0]+restingLength[2]*restingLength[2]
//               -restingLength[1]*restingLength[1])/
//              (restingLength[0]*restingLength[2]*2)    ),

//           (  (restingLength[0]*restingLength[0]+restingLength[1]*restingLength[1]
//               -restingLength[2]*restingLength[2])/
//              (restingLength[0]*restingLength[1]*2)    ),

//           (  (restingLength[1]*restingLength[1]+restingLength[2]*restingLength[2]
//               -restingLength[0]*restingLength[0])/
//              (restingLength[1]*restingLength[2]*2)    )
//         };
      
//       double temp = 1.0/(restingArea*16);                                      
//       double cotan[3]=
//         { cosAngle[0]/std::sqrt(1-cosAngle[0]*cosAngle[0]),
//           cosAngle[1]/std::sqrt(1-cosAngle[1]*cosAngle[1]),
//           cosAngle[2]/std::sqrt(1-cosAngle[2]*cosAngle[2])
//         };
      
      
//       //the force is calculated based on Transverse coefficients
//       //Longitudinal coefficients are considered in deltaF
//       //Tensile Stiffness
      
//       double tensileStiffness[3]=
//         { (2*cotan[2]*cotan[2]*(lambdaT+2*mioT)+2*mioT)*temp,
//           (2*cotan[0]*cotan[0]*(lambdaT+2*mioT)+2*mioT)*temp,
//           (2*cotan[1]*cotan[1]*(lambdaT+2*mioT)+2*mioT)*temp
//         };
      
//       //Angular Stiffness
//       double angularStiffness[3]=
//         { (2*cotan[1]*cotan[2]*(lambdaT+2*mioT)-2*mioT)*temp,
//           (2*cotan[0]*cotan[2]*(lambdaT+2*mioT)-2*mioT)*temp,
//           (2*cotan[0]*cotan[1]*(lambdaT+2*mioT)-2*mioT)*temp
//         };
      
//       //Calculate biquadratic strains  
//       double Delta[3]=
//         { (length[0])*(length[0])-(restingLength[0])*(restingLength[0]),
//           (length[1])*(length[1])-(restingLength[1])*(restingLength[1]),
//           (length[2])*(length[2])-(restingLength[2])*(restingLength[2])
//         };
      
//       //Area of the element (using Heron's formula)                                      
//       double Area=std::sqrt( ( length[0]+length[1]+length[2])*
//                              (-length[0]+length[1]+length[2])*
//                              ( length[0]-length[1]+length[2])*
//                              ( length[0]+length[1]-length[2])  )*0.25;
      
      
      
//       // calculating the angles between shape vectors and anisotropy direction in resting shape when anisotropy vector is provided in current shape
      
//       //Current shape local coordinate of the element  (counterclockwise ordering of nodes/edges)
//       // double CurrentAngle1=std::acos(  (length[0]*length[0]+length[1]*length[1]-length[2]*length[2])/
//       //                                  (length[0]*length[1]*2)    );
      
//       // double Qa=std::cos(CurrentAngle1)*length[0];
//       // double Qc=std::sin(CurrentAngle1)*length[0];
//       // double Qb=length[1];
      
//       double CurrentAngle1=(length[0]*length[0]
//                             +length[1]*length[1]
//                             -length[2]*length[2])/
//         (length[0]*length[1]*2);
      
//       double Qa=(CurrentAngle1)*length[0];
//       double Qc=std::sqrt(1-CurrentAngle1*CurrentAngle1)*length[0];
//       double Qb=length[1];
      
//       // shape vector matrix = inverse of coordinate matrix ( only first two elements i.e. ShapeVector[3][2] )      
      
      
//       double ShapeVectorCurrent[3][3]={ {  0   ,       1/Qc      , 0 }, 
//                                         {-1/Qb , (Qa-Qb)/(Qb*Qc) , 1 },       
//                                         { 1/Qb ,     -Qa/(Qb*Qc) , 0 }  };
    
      
//       // Local coordinates of the resting shape ( counterclockwise )
//       // double RestingAngle1=std::acos(  (restingLength[0]*restingLength[0]
//       //                                   +restingLength[1]*restingLength[1]
//       //                                   -restingLength[2]*restingLength[2])
//       //                                  /(restingLength[0]*restingLength[1]*2)    );
      
      
//       // double Pa=std::cos(RestingAngle1)*restingLength[0];
//       // double Pc=std::sin(RestingAngle1)*restingLength[0];
//       // double Pb=restingLength[1];
      
      
//       double RestingAngle1=  (restingLength[0]*restingLength[0]
//                               +restingLength[1]*restingLength[1]
//                               -restingLength[2]*restingLength[2])/
//         (restingLength[0]*restingLength[1]*2);
      
      
//       double Pa=(RestingAngle1)*restingLength[0];
//       double Pc=std::sqrt(1-RestingAngle1*RestingAngle1)*restingLength[0];
//       double Pb=restingLength[1];
      
//       // shape vector matrix in resting shape in local coordinate system  = inverse of coordinate matrix ( only first two elements i.e. ShapeVectorResting[3][2] )      
//       double ShapeVectorResting[3][3]={ {  0   ,       1/Pc      , 0 }, 
//                                         {-1/Pb , (Pa-Pb)/(Pb*Pc) , 1 },       
//                                         { 1/Pb ,     -Pa/(Pb*Pc) , 0 }  };
      
      
      
//       // //Strain tensor  (clockwise ordering of nodes/edges)
//       // double CurrentAngle2=std::acos(  (length[1]*length[1]+length[2]*length[2]-length[0]*length[0])/
//       //                                  (length[1]*length[2]*2)    );
      
//       // double Qa=std::cos(CurrentAngle2)*length[2];
//       // double Qb=length[1];
//       // double Qc=std::sin(CurrentAngle2)*length[2];
      
//       // double ShapeVectorCurrent[3][2]={ {  0   ,       1/Qc      }, 
//       //                                   { 1/Qb ,     -Qa/(Qb*Qc) },       
//       //                                   {-1/Qb , (Qa-Qb)/(Qb*Qc) }  };
      
      
//       cpuTime4=clock();
//       tRest4 +=cpuTime4-cpuTime3;
      
      
//       // Rotation Matrix for changing coordinate systems for both Local to Global( Strain Tensor) and Global to Local( Aniso Vector in the current shape)
      
      
//       double tempA=std::sqrt((position[2][0]-position[1][0])*(position[2][0]-position[1][0])+
//                              (position[2][1]-position[1][1])*(position[2][1]-position[1][1])+
//                              (position[2][2]-position[1][2])*(position[2][2]-position[1][2])  );
      
//       double tempB=std::sqrt((position[0][0]-position[1][0])*(position[0][0]-position[1][0])+
//                              (position[0][1]-position[1][1])*(position[0][1]-position[1][1])+
//                              (position[0][2]-position[1][2])*(position[0][2]-position[1][2])  );
      
      
//       double Xcurrent[3]=      
//         { (position[2][0]-position[1][0])/tempA,
//           (position[2][1]-position[1][1])/tempA,
//           (position[2][2]-position[1][2])/tempA
//         };
      
//       double Bcurrent[3]=      
//         { (position[0][0]-position[1][0])/tempB,
//           (position[0][1]-position[1][1])/tempB,
//           (position[0][2]-position[1][2])/tempB
//         };

//       double Zcurrent[3]=      
//         { Xcurrent[1]*Bcurrent[2]-Xcurrent[2]*Bcurrent[1],
//           Xcurrent[2]*Bcurrent[0]-Xcurrent[0]*Bcurrent[2],
//           Xcurrent[0]*Bcurrent[1]-Xcurrent[1]*Bcurrent[0]
//         };
      
//       tempA=std:: sqrt(Zcurrent[0]*Zcurrent[0]+Zcurrent[1]*Zcurrent[1]+Zcurrent[2]*Zcurrent[2]);
//       Zcurrent[0]=Zcurrent[0]/tempA;
//       Zcurrent[1]=Zcurrent[1]/tempA;
//       Zcurrent[2]=Zcurrent[2]/tempA;

//       double Ycurrent[3]=      
//         { Zcurrent[1]*Xcurrent[2]-Zcurrent[2]*Xcurrent[1],
//           Zcurrent[2]*Xcurrent[0]-Zcurrent[0]*Xcurrent[2],
//           Zcurrent[0]*Xcurrent[1]-Zcurrent[1]*Xcurrent[0]
//         };
      
//       double rotation[3][3]=
//         { {Xcurrent[0] , Ycurrent[0] , Zcurrent[0] },
//           {Xcurrent[1] , Ycurrent[1] , Zcurrent[1] },
//           {Xcurrent[2] , Ycurrent[2] , Zcurrent[2] } };
  
            
//       // AnisoCurrGlobPlus[2]     AnisoCurrGlobMinus[3];    
      
//       // rotating the anisotropy vector from global coordinate system to the local one in the current shape
//       double AnisoCurrLocal[3]=
//         {  rotation[0][0]*AnisoCurrGlob[0]+
//            rotation[1][0]*AnisoCurrGlob[1]+
//            rotation[2][0]*AnisoCurrGlob[2],
           
//            rotation[0][1]*AnisoCurrGlob[0]+
//            rotation[1][1]*AnisoCurrGlob[1]+
//            rotation[2][1]*AnisoCurrGlob[2],
           
//            rotation[0][2]*AnisoCurrGlob[0]+
//            rotation[1][2]*AnisoCurrGlob[1]+
//            rotation[2][2]*AnisoCurrGlob[2]
//         };
      
//       // Center of Mass for current shape in local coordinate
//       double CMCurrentLocal[2]={(Qa+Qb)/3, Qc/3};
      
//       // Tip of the ansotropy vector drown from the center of mass in the current shape
//       double  ACurrLocal[2] = {CMCurrentLocal[0]+AnisoCurrLocal[0],CMCurrentLocal[1]+AnisoCurrLocal[1]};
     
    
//       // Baricentric Coordinates of tip of anisotropy vector in the current shape wihich is equivalent to the baricentric coordinate of the corresponding point in the resting shape
//       double ABari[3]=
//         {  ShapeVectorCurrent[0][0]*ACurrLocal[0]+
//            ShapeVectorCurrent[0][1]*ACurrLocal[1]+
//            ShapeVectorCurrent[0][2],
      
//            ShapeVectorCurrent[1][0]*ACurrLocal[0]+
//            ShapeVectorCurrent[1][1]*ACurrLocal[1]+
//            ShapeVectorCurrent[1][2],
      
//            ShapeVectorCurrent[2][0]*ACurrLocal[0]+
//            ShapeVectorCurrent[2][1]*ACurrLocal[1]+
//            ShapeVectorCurrent[2][2]
//         };
//       //std::cerr<< "cell "<< cellIndex<< " baricentric coor of tip of anisoVector in local current "<<ABari[0]<<"  "<<ABari[1]<<"  "<<ABari[2]<< std::endl;
      
     
      
//       // Local coordinates of tip of AnisoVector in the resting shape from multyplying ABari by position matrix in the local resting shape coordinates           
//       double ARestLocal[2]=
//         { Pa*ABari[0]+Pb*ABari[2],
//           Pc*ABari[0]
//         };
//       //std::cerr<< "cell "<< cellIndex<< " tip of anisoVector in local rest "<<ARestLocal[0]<<"  "<<ARestLocal[1]<< std::endl;     
      
     
//       // Center of Mass for resting shape in local coordinate
//       double CMRestingLocal[2]={(Pa+Pb)/3, Pc/3};
            
//       // Aniso Vector in the resting shape in local coordinate system
//       double AnisoRestLocal[2]={ARestLocal[0]-CMRestingLocal[0],ARestLocal[1]-CMRestingLocal[1]};
//       //std::cerr<< "cell "<< cellIndex<< " anisoVector Rest "<<AnisoRestLocal[0]<<"  "<<AnisoRestLocal[1]<<"  "<<AnisoRestLocal[2]<< std::endl;    
      
      
//       // Anisotropy measure or magnitude of the projection of anisotropy vector on the cell plane in the resting shape 
//       //this measure is considered as a factor controling the anisotropy properties of the cell
//       double AnisoMeasure=std::sqrt(AnisoRestLocal[0]*AnisoRestLocal[0]+AnisoRestLocal[1]*AnisoRestLocal[1]);
//       // std::cerr<< "cell "<< cellIndex<<" AnisoMeasure "<< AnisoMeasure<<std::endl;
      
//       // choosing a random normalized dirrection for anisotropy if AnisoVector is close to perpendicular to the cell plane
//       if ( AnisoMeasure<0.0001) {
//         double randomAngle=((rand()%360)*2*3.14159265)/360;
        
//         AnisoRestLocal[0]=std::cos(randomAngle);
//         AnisoRestLocal[1]=std::sin(randomAngle);
//       }  
//       else {// normalizing the anisoVector if it is not random
//         AnisoRestLocal[0]=AnisoRestLocal[0]/AnisoMeasure;
//         AnisoRestLocal[1]=AnisoRestLocal[1]/AnisoMeasure;        
//       }
      

//       //Anisotropic Correction is based on difference between Lam Coefficients of Longitudinal and Transverse dirrections:
//       // double deltaLam=AnisoMeasure*(lambdaL-lambdaT);
//       // double deltaMio=AnisoMeasure*(mioL-mioT);
//       double deltaLam=lambdaL-lambdaT;
//       double deltaMio=mioL-mioT;  

//       // double deltaLamIsoFiber=lambdaT-lambdaTmatrix;
//       // double deltaMioIsoFiber=mioT-mioTmatrix;  
 
//       cpuTime3=clock();
    
     
//       //Angles between anisotropy vector and shape vectors for calculating the terms like a.Di , 
//       //teta(k) = acos((dot(Anisorest,Dk))/(norm(Anisorest)*norm(Dk))),
//       // std::vector<double> teta(3);
//       // teta[0] = std::acos(  (ShapeVectorResting[0][0]*AnisoRestLocal[0]
//       //                        +ShapeVectorResting[0][1]*AnisoRestLocal[1])/
//       //                       std::sqrt(ShapeVectorResting[0][0]*ShapeVectorResting[0][0]
//       //                                 +ShapeVectorResting[0][1]*ShapeVectorResting[0][1]+0.00000001) );
      
//       // teta[1] = std::acos(  (ShapeVectorResting[1][0]*AnisoRestLocal[0]
//       //                        +ShapeVectorResting[1][1]*AnisoRestLocal[1])/
//       //                       std::sqrt(ShapeVectorResting[1][0]*ShapeVectorResting[1][0]
//       //                                 +ShapeVectorResting[1][1]*ShapeVectorResting[1][1]+0.00000001) );
      
//       // teta[2] = std::acos(  (ShapeVectorResting[2][0]*AnisoRestLocal[0]
//       //                        +ShapeVectorResting[2][1]*AnisoRestLocal[1])/
//       //                       std::sqrt(ShapeVectorResting[2][0]*ShapeVectorResting[2][0]
//       //                                 +ShapeVectorResting[2][1]*ShapeVectorResting[2][1]+0.00000001) );
//       cpuTime4=clock();
//       tRest4 +=cpuTime4-cpuTime3;
     
     
    
//        // >>>>>>>>>>>>>>>>>>>>>>>>>>>>>>>>>> STRAIN and STRESS TENSOR (BEGIN) <<<<<<<<<<<<<<<<<<<<<<<<<<<<<<<
      
//       // deformation gradiant tensor F =Sigma i=1,2,3 Qi x Di
//       // strain tensor in resting shape E=0.5(FtF-I)
//       // trE
//       // B=FFt
//       // axa (direct product of aniso vector in resting shape)
//       // atEa
//       // E(axa) and (axa)E
      
      
     

//       double directAniso[2][2]={{AnisoRestLocal[0]*AnisoRestLocal[0],AnisoRestLocal[0]*AnisoRestLocal[1]},
//                                 {AnisoRestLocal[1]*AnisoRestLocal[0],AnisoRestLocal[1]*AnisoRestLocal[1]}};
      
//       double positionLocal[3][2]={ {Qa , Qc}, 
//                                    {0  , 0 },  
//                                    {Qb , 0 }  };
      
//       double DeformGrad[2][2]={{0,0},{0,0}}; // F=Sigma i Qi x Di   <---------------------------------------
//       for ( int i=0 ; i<3 ; ++i ) {
//         DeformGrad[0][0]=DeformGrad[0][0]+positionLocal[i][0]*ShapeVectorResting[i][0];
//         DeformGrad[1][0]=DeformGrad[1][0]+positionLocal[i][1]*ShapeVectorResting[i][0];
//         DeformGrad[0][1]=DeformGrad[0][1]+positionLocal[i][0]*ShapeVectorResting[i][1];
//         DeformGrad[1][1]=DeformGrad[1][1]+positionLocal[i][1]*ShapeVectorResting[i][1];        
//       } 
    
//       double LeftCauchy[2][2]= // B=FFt
//         { { DeformGrad[0][0]*DeformGrad[0][0]+DeformGrad[0][1]*DeformGrad[0][1],
//             DeformGrad[0][0]*DeformGrad[1][0]+DeformGrad[0][1]*DeformGrad[1][1]
//           },
//           { DeformGrad[1][0]*DeformGrad[0][0]+DeformGrad[1][1]*DeformGrad[0][1],
//             DeformGrad[1][0]*DeformGrad[1][0]+DeformGrad[1][1]*DeformGrad[1][1]
//           }
//         };
      
//       double Egreen[2][2]= //E=0.5(C-I)
//         { { 0.5*(DeformGrad[0][0]*DeformGrad[0][0]+DeformGrad[1][0]*DeformGrad[1][0]-1),
//             0.5*(DeformGrad[0][0]*DeformGrad[0][1]+DeformGrad[1][0]*DeformGrad[1][1])   
//           },
//           { 0.5*(DeformGrad[0][1]*DeformGrad[0][0]+DeformGrad[1][1]*DeformGrad[1][0]), 
//             0.5*(DeformGrad[0][1]*DeformGrad[0][1]+DeformGrad[1][1]*DeformGrad[1][1]-1)
//           } 
//         };
     
//       double trE=Egreen[0][0]+Egreen[1][1];
      
//       double E2[2][2]= // used for energy calculation only
//         { { Egreen[0][0]*Egreen[0][0]+Egreen[0][1]*Egreen[1][0],
//             Egreen[0][0]*Egreen[0][1]+Egreen[0][1]*Egreen[1][1]
//           },
//           { Egreen[1][0]*Egreen[0][0]+Egreen[1][1]*Egreen[1][0],
//             Egreen[1][0]*Egreen[0][1]+Egreen[1][1]*Egreen[1][1]
//           }
//         };

//       double I2=E2[0][0]+E2[1][1]; //trE2 used for energy calculation only

      
//       double I5=AnisoRestLocal[0]*AnisoRestLocal[0]*E2[0][0]   //atE2a used for energy calculation only
//         +AnisoRestLocal[0]*AnisoRestLocal[1]*(E2[0][1]+E2[1][0])
//         +AnisoRestLocal[1]*AnisoRestLocal[1]*E2[1][1];
      
    
     
//       temp=LeftCauchy[0][0]*LeftCauchy[1][1]-LeftCauchy[1][0]*LeftCauchy[0][1]; // det(B)
//       double StrainAlmansi[2][2]= // e=0.5(1-B^-1)  True strain tensor
//         { { 0.5*(1-(LeftCauchy[1][1]/temp)) , 0.5*LeftCauchy[0][1]/temp },
//           { 0.5*LeftCauchy[1][0]/temp       , 0.5*(1-(LeftCauchy[0][0]/temp))}
//         };
      
//       if(StrainAlmansi[0][0] != StrainAlmansi[0][0] ||
//          StrainAlmansi[1][1] != StrainAlmansi[1][1] ||
//          StrainAlmansi[0][1] != StrainAlmansi[0][1] ||
//          StrainAlmansi[1][0] != StrainAlmansi[1][0] ) 
//         std::cerr<<std::endl<<" strain is wrong "<<StrainAlmansi[0][0]<<StrainAlmansi[0][0]
//                  <<StrainAlmansi[0][0] << StrainAlmansi[0][0] <<"   Q "<<restingLength[0]<<" "<<restingLength[1]<<" "<<restingLength[2]<<"    P "<<Pa<<" "<<Pb<<" "<<Pc<<std::endl;
//       double atEa=AnisoRestLocal[0]*AnisoRestLocal[0]*Egreen[0][0]
//         +AnisoRestLocal[0]*AnisoRestLocal[1]*(Egreen[0][1]+Egreen[1][0])
//         +AnisoRestLocal[1]*AnisoRestLocal[1]*Egreen[1][1];

//       double I4=atEa;


    

  
//       double Eaa[2][2]=
//         { { Egreen[0][0]*directAniso[0][0]+Egreen[0][1]*directAniso[1][0],
//             Egreen[0][0]*directAniso[0][1]+Egreen[0][1]*directAniso[1][1]
//           },
//           { Eaa[1][0]= Egreen[1][0]*directAniso[0][0]+Egreen[1][1]*directAniso[1][0],             
//             Eaa[1][1]= Egreen[1][0]*directAniso[0][1]+Egreen[1][1]*directAniso[1][1]
//           }
//         };        

//       double aaE[2][2]=
//         { { directAniso[0][0]*Egreen[0][0]+directAniso[0][1]*Egreen[1][0],        
//             directAniso[0][0]*Egreen[0][1]+directAniso[0][1]*Egreen[1][1]
//           },        
//           { directAniso[1][0]*Egreen[0][0]+directAniso[1][1]*Egreen[1][0],              
//             directAniso[1][0]*Egreen[0][1]+directAniso[1][1]*Egreen[1][1]        
//           }
//         };

//       double B2[2][2]=// LeftCauchy^2
//         { { LeftCauchy[0][0]*LeftCauchy[0][0]+LeftCauchy[0][1]*LeftCauchy[1][0],
//             LeftCauchy[0][0]*LeftCauchy[0][1]+LeftCauchy[0][1]*LeftCauchy[1][1]
//           },
//           { LeftCauchy[1][0]*LeftCauchy[0][0]+LeftCauchy[1][1]*LeftCauchy[1][0],
//             LeftCauchy[1][0]*LeftCauchy[0][1]+LeftCauchy[1][1]*LeftCauchy[1][1]
//           }
//         };
      
//       double areaFactor=restingArea/Area; // 1/detF
//       //double areaFactor=Area/restingArea; // detF
      
//       double Sigma[2][2]= // true stress tensor (isotropic term) 
//         { { areaFactor*((lambdaT*trE-mioT)*LeftCauchy[0][0]+(mioT)*B2[0][0]),
//             areaFactor*((lambdaT*trE-mioT)*LeftCauchy[0][1]+(mioT)*B2[0][1])
//           },      
//           { areaFactor*((lambdaT*trE-mioT)*LeftCauchy[1][0]+(mioT)*B2[1][0]),      
//             areaFactor*((lambdaT*trE-mioT)*LeftCauchy[1][1]+(mioT)*B2[1][1])
//           }
//         };
      

//       // ENERGY MODELS  >>>>>>>>>>>>>>>>>>>>>>>>>>>>>>>>>>>>>>>>>>>>>>>>>>>>>>>>>>>>>>>>>>>>>>>>>>>>>>>>>>>>>>


//       // double deltaS[2][2]; // based on Delin. paper
//       // deltaS[0][0]=deltaLam*(trE*directAniso[0][0]+atEa)+(2*deltaMio)*(Eaa[0][0]+aaE[0][0])-(deltaLam+2*deltaMio)*atEa*directAniso[0][0];
//       // deltaS[1][0]=deltaLam*(trE*directAniso[1][0]     )+(2*deltaMio)*(Eaa[1][0]+aaE[1][0])-(deltaLam+2*deltaMio)*atEa*directAniso[1][0];
//       // deltaS[0][1]=deltaLam*(trE*directAniso[0][1]     )+(2*deltaMio)*(Eaa[0][1]+aaE[0][1])-(deltaLam+2*deltaMio)*atEa*directAniso[0][1];
//       // deltaS[1][1]=deltaLam*(trE*directAniso[1][1]+atEa)+(2*deltaMio)*(Eaa[1][1]+aaE[1][1])-(deltaLam+2*deltaMio)*atEa*directAniso[1][1];

//       double deltaS[2][2]= // based on  equipartitioning
//         { { (deltaLam/2)*(trE*directAniso[0][0]+atEa)+(deltaMio)*(Eaa[0][0]+aaE[0][0]),
//             (deltaLam/2)*(trE*directAniso[0][1]     )+(deltaMio)*(Eaa[0][1]+aaE[0][1])
//           },
//           { (deltaLam/2)*(trE*directAniso[1][0]     )+(deltaMio)*(Eaa[1][0]+aaE[1][0]),      
//             (deltaLam/2)*(trE*directAniso[1][1]+atEa)+(deltaMio)*(Eaa[1][1]+aaE[1][1])
//           }
//         };
      
//       // double deltaMio1=(youngL-youngT)/2;
//       // double deltaS[2][2]; // based on  ... 
//       // deltaS[0][0]=2*(deltaMio1)* atEa * directAniso[0][0];
//       // deltaS[1][0]=2*(deltaMio1)* atEa * directAniso[1][0];
//       // deltaS[0][1]=2*(deltaMio1)* atEa * directAniso[0][1];
//       // deltaS[1][1]=2*(deltaMio1)* atEa * directAniso[1][1];


//       strainZ +=restingArea*(1-poissonT*((2*lambdaT*trE+2*mioT*trE)+deltaS[0][0]+deltaS[1][1])/youngT);
//       //std::cerr<< "cell "<< cellIndex<< " thickness :  " << strainZ << std::endl;
      
//       //<<<<<<<<<<<<<<<<<<<isotropic force from stress tensor <<<<<<<<<<<<<<<<<<<<<<<<<<<<<<<<<<<<<<<<<

//       // double ss[2][2];//lambda(trE)I+2mioE
//       // ss[0][0]=lambdaT*trE+2*mioT*Egreen[0][0];
//       // ss[0][1]=            2*mioT*Egreen[0][1];
//       // ss[1][0]=            2*mioT*Egreen[1][0];
//       // ss[1][1]=lambdaT*trE+2*mioT*Egreen[1][1];

       

//       // double TPK[2][2];// 2nd Piola Kirchhoff stress tensor 
//       // TPK[0][0]=restingArea*(DeformGrad[0][0]*ss[0][0]+DeformGrad[0][1]*ss[1][0]);
//       // TPK[1][0]=restingArea*(DeformGrad[1][0]*ss[0][0]+DeformGrad[1][1]*ss[1][0]);
//       // TPK[0][1]=restingArea*(DeformGrad[0][0]*ss[0][1]+DeformGrad[0][1]*ss[1][1]);
//       // TPK[1][1]=restingArea*(DeformGrad[1][0]*ss[0][1]+DeformGrad[1][1]*ss[1][1]);

//       // //deltaFTPKlocal[i][0]= TPK[0][0]*ShapeVectorResting[i][0]+TPK[0][1]*ShapeVectorResting[i][1];
//       // //deltaFTPKlocal[i][1]= TPK[1][0]*ShapeVectorResting[i][0]+TPK[1][1]*ShapeVectorResting[i][1];
     
//       // double deltaFTPKlocal[2][2];
//       // deltaFTPKlocal[0][0]= TPK[0][0]*ShapeVectorResting[0][0]+TPK[0][1]*ShapeVectorResting[0][1];
//       // deltaFTPKlocal[0][1]= TPK[1][0]*ShapeVectorResting[0][0]+TPK[1][1]*ShapeVectorResting[0][1];
     
//       // double deltaFTPK[2][2]; 
//       // deltaFTPK[0][0]= rotation[0][0]*deltaFTPKlocal[0][0]+rotation[0][1]*deltaFTPKlocal[0][1];
//       // deltaFTPK[0][1]= rotation[1][0]*deltaFTPKlocal[0][0]+rotation[1][1]*deltaFTPKlocal[0][1];
//       // deltaFTPK[0][2]= rotation[2][0]*deltaFTPKlocal[0][0]+rotation[2][1]*deltaFTPKlocal[0][1];
//       //<<<<<<<<<<<<<<<<<<<<<<<<<<<<<<<<<<<<<<<<<<<<<<<<<<<<<<<<<<<<<<<<<<<<<<<<<<<<<<<<<<<<<<<<<<<<<<<<<<<<<

//       double TPK[2][2];// 2nd Piola Kirchhoff stress tensor 
//       TPK[0][0]=restingArea*(DeformGrad[0][0]*deltaS[0][0]+DeformGrad[0][1]*deltaS[1][0]);
//       TPK[1][0]=restingArea*(DeformGrad[1][0]*deltaS[0][0]+DeformGrad[1][1]*deltaS[1][0]);
//       TPK[0][1]=restingArea*(DeformGrad[0][0]*deltaS[0][1]+DeformGrad[0][1]*deltaS[1][1]);
//       TPK[1][1]=restingArea*(DeformGrad[1][0]*deltaS[0][1]+DeformGrad[1][1]*deltaS[1][1]);

//       //deltaFTPKlocal[i][0]= TPK[0][0]*ShapeVectorResting[i][0]+TPK[0][1]*ShapeVectorResting[i][1];
//       //deltaFTPKlocal[i][1]= TPK[1][0]*ShapeVectorResting[i][0]+TPK[1][1]*ShapeVectorResting[i][1];
     
//       double deltaFTPKlocal[3][2];
//       deltaFTPKlocal[0][0]= TPK[0][0]*ShapeVectorResting[0][0]+TPK[0][1]*ShapeVectorResting[0][1];
//       deltaFTPKlocal[0][1]= TPK[1][0]*ShapeVectorResting[0][0]+TPK[1][1]*ShapeVectorResting[0][1];
     
//       deltaFTPKlocal[1][0]= TPK[0][0]*ShapeVectorResting[1][0]+TPK[0][1]*ShapeVectorResting[1][1];
//       deltaFTPKlocal[1][1]= TPK[1][0]*ShapeVectorResting[1][0]+TPK[1][1]*ShapeVectorResting[1][1];

//       deltaFTPKlocal[2][0]= TPK[0][0]*ShapeVectorResting[2][0]+TPK[0][1]*ShapeVectorResting[2][1];
//       deltaFTPKlocal[2][1]= TPK[1][0]*ShapeVectorResting[2][0]+TPK[1][1]*ShapeVectorResting[2][1];


//       double deltaFTPK[3][3]; 
//       deltaFTPK[0][0]= rotation[0][0]*deltaFTPKlocal[0][0]+rotation[0][1]*deltaFTPKlocal[0][1];
//       deltaFTPK[0][1]= rotation[1][0]*deltaFTPKlocal[0][0]+rotation[1][1]*deltaFTPKlocal[0][1];
//       deltaFTPK[0][2]= rotation[2][0]*deltaFTPKlocal[0][0]+rotation[2][1]*deltaFTPKlocal[0][1];

//       deltaFTPK[1][0]= rotation[0][0]*deltaFTPKlocal[1][0]+rotation[0][1]*deltaFTPKlocal[1][1];
//       deltaFTPK[1][1]= rotation[1][0]*deltaFTPKlocal[1][0]+rotation[1][1]*deltaFTPKlocal[1][1];
//       deltaFTPK[1][2]= rotation[2][0]*deltaFTPKlocal[1][0]+rotation[2][1]*deltaFTPKlocal[1][1];
      
//       deltaFTPK[2][0]= rotation[0][0]*deltaFTPKlocal[2][0]+rotation[0][1]*deltaFTPKlocal[2][1];
//       deltaFTPK[2][1]= rotation[1][0]*deltaFTPKlocal[2][0]+rotation[1][1]*deltaFTPKlocal[2][1];
//       deltaFTPK[2][2]= rotation[2][0]*deltaFTPKlocal[2][0]+rotation[2][1]*deltaFTPKlocal[2][1];


//       // //<<<<<<<<<<<<<<<<<<<<<<<<<<<<<<<<<<<<<<<<<<<<<<<<<<<<<<<<<<<<<<<<<<<<<<<<<<<<<<<<<<


//       double deltaSFt[2][2];
//       deltaSFt[0][0]=deltaS[0][0]*DeformGrad[0][0]+deltaS[0][1]*DeformGrad[0][1];
//       deltaSFt[1][0]=deltaS[1][0]*DeformGrad[0][0]+deltaS[1][1]*DeformGrad[0][1];
//       deltaSFt[0][1]=deltaS[0][0]*DeformGrad[1][0]+deltaS[0][1]*DeformGrad[1][1];
//       deltaSFt[1][1]=deltaS[1][0]*DeformGrad[1][0]+deltaS[1][1]*DeformGrad[1][1];
      
//       double deltaSigma[2][2];// true stress tensor (anisotropic correction term)deltaLambda and deltaMio (Longitudinal-Transverse)
//       deltaSigma[0][0]=areaFactor*(DeformGrad[0][0]*deltaSFt[0][0]+DeformGrad[0][1]*deltaSFt[1][0]);
//       deltaSigma[1][0]=areaFactor*(DeformGrad[1][0]*deltaSFt[0][0]+DeformGrad[1][1]*deltaSFt[1][0]);
//       deltaSigma[0][1]=areaFactor*(DeformGrad[0][0]*deltaSFt[0][1]+DeformGrad[0][1]*deltaSFt[1][1]);
//       deltaSigma[1][1]=areaFactor*(DeformGrad[1][0]*deltaSFt[0][1]+DeformGrad[1][1]*deltaSFt[1][1]);

//       double sigmafactor=1;
//       double deltasigmafactor=1;

//       double StressTensor[3][3];
//       StressTensor[0][0]=sigmafactor*Sigma[0][0]+deltasigmafactor*deltaSigma[0][0];
//       StressTensor[1][0]=sigmafactor*Sigma[1][0]+deltasigmafactor*deltaSigma[1][0];
//       StressTensor[0][1]=sigmafactor*Sigma[0][1]+deltasigmafactor*deltaSigma[0][1];
//       StressTensor[1][1]=sigmafactor*Sigma[1][1]+deltasigmafactor*deltaSigma[1][1];


      


//       //Shape vectors in Current shape (counterclockwise ordering of nodes/edges)     ShapeVectorCurrent[3][3]  calculated above   
//       //......................Rstrain here........ ( or clockwise ordering of nodes/edges)
          

//       //square of radius of circumstancing circle in resting shape
//       //double Rcirc2Resting=(0.25*restingLength[0]*restingLength[1]*restingLength[2]/Area)*(0.25*restingLength[0]*restingLength[1]*restingLength[2]/Area);  


//       // for (int r=0 ; r<2 ; r++) 
//       //   for (int s=0 ; s<2 ; s++) 
//       //     std::cerr<<" almansi  "<<StrainAlmansi[r][s]<<std::endl;      

//       double StrainTensor[3][3]; // there are other alternatives than StrainAlmansi for strain tensor
//       StrainTensor[0][0]=StrainAlmansi[0][0];
//       StrainTensor[1][0]=StrainAlmansi[1][0];
//       StrainTensor[0][1]=StrainAlmansi[0][1];
//       StrainTensor[1][1]=StrainAlmansi[1][1];


//       StrainTensor[0][2]=0;  // adding 3rd dimension which is zero, the tensor is still in element plane
//       StrainTensor[1][2]=0;
//       StrainTensor[2][2]=0;
//       StrainTensor[2][0]=0;
//       StrainTensor[2][1]=0;
      
//       StressTensor[0][2]=0;  // adding 3rd dimension which is zero, the tensor is still in element plane
//       StressTensor[1][2]=0;
//       StressTensor[2][2]=0;
//       StressTensor[2][0]=0;
//       StressTensor[2][1]=0;

//       //rotation matrix to  global coordinate system based on counterclockwise ordering;   rotation[3][3] calculated above  

     
      
//       // rotating strain tensor to the global coordinate system
//       double tempR[3][3]={{0,0,0},{0,0,0},{0,0,0}};
//       for (int r=0 ; r<3 ; r++) 
//         for (int s=0 ; s<3 ; s++) 
//           for(int w=0 ; w<3 ; w++) 
//             tempR[r][s] += rotation[r][w]*StrainTensor[w][s];
          
//       for (int r=0 ; r<3 ; r++) 
//         for (int s=0 ; s<3 ; s++) {
//           StrainTensor[r][s]=0;
//           for(int w=0 ; w<3 ; w++) 
//             StrainTensor[r][s] += tempR[r][w]*rotation[s][w]; 
//         }

//       // rotating stress tensor to the global coordinate system
//       for (int r=0 ; r<3 ; r++) 
//         for (int s=0 ; s<3 ; s++) 
//           tempR[r][s]=0;
        
//       for (int r=0 ; r<3 ; r++) 
//         for (int s=0 ; s<3 ; s++) 
//           for(int w=0 ; w<3 ; w++) 
//             tempR[r][s] += rotation[r][w]*StressTensor[w][s];
          
//       for (int r=0 ; r<3 ; r++) 
//         for (int s=0 ; s<3 ; s++) {
//           StressTensor[r][s]=0;
//           for(int w=0 ; w<3 ; w++) 
//             StressTensor[r][s] += tempR[r][w]*rotation[s][w]; 
//         }
      
 


           
     
//       // accumulating strain and stress tensors and normal to cell plane vector to be averaged later
//       for (int r=0 ; r<3 ; r++) 
//         for (int s=0 ; s<3 ; s++)    
//           StrainCellGlobal[r][s] += Area*StrainTensor[r][s];

     

//       for (int r=0 ; r<3 ; r++) 
//         for (int s=0 ; s<3 ; s++)    
//           StressCellGlobal[r][s] += Area*StressTensor[r][s];
      
//       for (int r=0 ; r<3 ; r++) 
//         normalGlob[r] += Area*Zcurrent[r];

//       TotalCellRestingArea=TotalCellRestingArea+restingArea;
//       TotalCellArea=TotalCellArea+Area;
//       // >>>>>>>>>>>>>>>>>>>>>>>>>>>>>>>>>> STRAIN and STRESS TENSORS (END) <<<<<<<<<<<<<<<<<<<<<<<<<<<<<<<<<

   
//     //---- Anisotropic Correction Force-------------------------------
//        double deltaF[3][3];


//         for ( int i=0 ; i<3 ; ++i )  // from stress tensor(equipartitioning energy)
//           for ( int j=0 ; j<3 ; ++j )
//             deltaF[i][j]=(-deltaFTPK[i][j]);
      
//         double  I1=trE;

//         // energy
//         EnergyIso +=( (lambdaT/2)*I1*I1 + mioT*I2 )*restingArea; //<<<<<<<<<<<<<<<<<<<<<
      
//         EnergyAniso +=( (deltaLam/2)*I4*I1 + deltaMio*I5 )*restingArea; //<<<<<<<<<<<<<<<<<<<<<<<<<<<
        
        
        
//         //Forces of vertices   
//         double Force[3][3]={{0,0,0},{0,0,0},{0,0,0}};                                          
        


//         Force[0][0]= (tensileStiffness[0]*Delta[0]+angularStiffness[1]*Delta[1]+angularStiffness[0]*Delta[2])*(position[1][0]-position[0][0])
//           +(tensileStiffness[2]*Delta[2]+angularStiffness[2]*Delta[1]+angularStiffness[0]*Delta[0])*(position[2][0]-position[0][0])
//           + deltaF[0][0]; 
//         Force[0][1]= (tensileStiffness[0]*Delta[0]+angularStiffness[1]*Delta[1]+angularStiffness[0]*Delta[2])*(position[1][1]-position[0][1])
//           +(tensileStiffness[2]*Delta[2]+angularStiffness[2]*Delta[1]+angularStiffness[0]*Delta[0])*(position[2][1]-position[0][1])
//           + deltaF[0][1];  
//         Force[0][2]= (tensileStiffness[0]*Delta[0]+angularStiffness[1]*Delta[1]+angularStiffness[0]*Delta[2])*(position[1][2]-position[0][2])
//           +(tensileStiffness[2]*Delta[2]+angularStiffness[2]*Delta[1]+angularStiffness[0]*Delta[0])*(position[2][2]-position[0][2])
//           + deltaF[0][2]; 

//         Force[1][0]= (tensileStiffness[0]*Delta[0]+angularStiffness[0]*Delta[2]+angularStiffness[1]*Delta[1])*(position[0][0]-position[1][0])
//           +(tensileStiffness[1]*Delta[1]+angularStiffness[2]*Delta[2]+angularStiffness[1]*Delta[0])*(position[2][0]-position[1][0])
//           + deltaF[1][0];  
//         Force[1][1]= (tensileStiffness[0]*Delta[0]+angularStiffness[0]*Delta[2]+angularStiffness[1]*Delta[1])*(position[0][1]-position[1][1])
//           +(tensileStiffness[1]*Delta[1]+angularStiffness[2]*Delta[2]+angularStiffness[1]*Delta[0])*(position[2][1]-position[1][1])
//           + deltaF[1][1];  
//         Force[1][2]= (tensileStiffness[0]*Delta[0]+angularStiffness[0]*Delta[2]+angularStiffness[1]*Delta[1])*(position[0][2]-position[1][2])
//           +(tensileStiffness[1]*Delta[1]+angularStiffness[2]*Delta[2]+angularStiffness[1]*Delta[0])*(position[2][2]-position[1][2])
//           + deltaF[1][2];  
        
//         Force[2][0]= (tensileStiffness[2]*Delta[2]+angularStiffness[0]*Delta[0]+angularStiffness[2]*Delta[1])*(position[0][0]-position[2][0])
//           +(tensileStiffness[1]*Delta[1]+angularStiffness[1]*Delta[0]+angularStiffness[2]*Delta[2])*(position[1][0]-position[2][0])
//           + deltaF[2][0];  
//         Force[2][1]= (tensileStiffness[2]*Delta[2]+angularStiffness[0]*Delta[0]+angularStiffness[2]*Delta[1])*(position[0][1]-position[2][1])
//           +(tensileStiffness[1]*Delta[1]+angularStiffness[1]*Delta[0]+angularStiffness[2]*Delta[2])*(position[1][1]-position[2][1])
//           + deltaF[2][1];  
//         Force[2][2]= (tensileStiffness[2]*Delta[2]+angularStiffness[0]*Delta[0]+angularStiffness[2]*Delta[1])*(position[0][2]-position[2][2])
//           +(tensileStiffness[1]*Delta[1]+angularStiffness[1]*Delta[0]+angularStiffness[2]*Delta[2])*(position[1][2]-position[2][2])
//           + deltaF[2][2];
        
        
//         bool isSliver=false;
//         if (std::abs(1-cosAngle[0])<0.0001 || std::abs(1-cosAngle[1])<0.0001 ||  std::abs(1-cosAngle[2])<0.0001) {
//           std::cerr<<" sliver in "<<cellIndex;
//           double tmp1=cellDerivs[cellIndex][comIndex  ]+vertexDerivs[v2][0]+vertexDerivs[v3][0],
//             tmp2=cellDerivs[cellIndex][comIndex+1]+vertexDerivs[v2][1]+vertexDerivs[v3][1],
//             tmp3=cellDerivs[cellIndex][comIndex+2]+vertexDerivs[v2][2]+vertexDerivs[v3][2];

//           cellDerivs[cellIndex][comIndex  ] +=tmp1;
//           cellDerivs[cellIndex][comIndex+1] +=tmp2;
//           cellDerivs[cellIndex][comIndex+2] +=tmp3;
          
//           vertexDerivs[v2][0] += tmp1;
//           vertexDerivs[v2][1] += tmp2;
//           vertexDerivs[v2][2] += tmp3;
          
//           vertexDerivs[v3][0] += tmp1;
//           vertexDerivs[v3][1] += tmp2;
//           vertexDerivs[v3][2] += tmp3;

//           isSliver=true;
//           std::cerr<<" there is a sliver!!!"<< " in cell "<< cellIndex<<" and wall  "<<wallindex<<std::endl;
//         }  
        


        
//         // adding TRBSMT forces to the total vertexDerives
//         if (! isSliver) {
//           cellDerivs[cellIndex][comIndex  ] += Force[0][0];
//           cellDerivs[cellIndex][comIndex+1] += Force[0][1];
//           cellDerivs[cellIndex][comIndex+2] += Force[0][2];
          
//           vertexDerivs[v2][0] += Force[1][0];
//           vertexDerivs[v2][1] += Force[1][1];
//           vertexDerivs[v2][2] += Force[1][2];
          
//           vertexDerivs[v3][0] += Force[2][0];
//           vertexDerivs[v3][1] += Force[2][1];
//           vertexDerivs[v3][2] += Force[2][2];
//         }
     
              
//     }
    

//      for (int r=0 ; r<3 ; r++) 
//       for (int s=0 ; s<3 ; s++)    
//         StrainCellGlobal[r][s]= StrainCellGlobal[r][s]/TotalCellArea; 

        
    
    
    
//     for (int r=0 ; r<3 ; r++) 
//       for (int s=0 ; s<3 ; s++)    
//         StressCellGlobal[r][s]= StressCellGlobal[r][s]/TotalCellArea; 

//     for (int r=0 ; r<3 ; r++)   
//       normalGlob[r]/= TotalCellArea;
    
//     double temp=std::sqrt(normalGlob[0]*normalGlob[0]+normalGlob[1]*normalGlob[1]+normalGlob[2]*normalGlob[2]);
    
//     if(temp>0)
//       for (int r=0 ; r<3 ; r++)   
//         normalGlob[r]/=temp;
   
//     double areaRatio=TotalCellArea/ TotalCellRestingArea; 
    
//     strainZ=strainZ/TotalCellRestingArea; 
//     if( parameter(4)==5){
//       cellData[cellIndex][areaRatioIndex]=TotalCellRestingArea;
//     }  
      
   
//     // eigenvalue/eigenvectors of averaged STRAIN and STRESS tensors in global coordinate system. (Jacobi method)
//     if(neighborweight>0){// in this case stress calculations are done in a seperate loop
//       cellData[cellIndex][stressTensorIndex  ]=StressCellGlobal[0][0];
//       cellData[cellIndex][stressTensorIndex+1]=StressCellGlobal[1][1];
//       cellData[cellIndex][stressTensorIndex+2]=StressCellGlobal[2][2];
//       cellData[cellIndex][stressTensorIndex+3]=StressCellGlobal[0][1];
//       cellData[cellIndex][stressTensorIndex+4]=StressCellGlobal[0][2];
//       cellData[cellIndex][stressTensorIndex+5]=StressCellGlobal[1][2];
      
//       cellData[cellIndex][normalVectorIndex  ]=normalGlob[0];
//       cellData[cellIndex][normalVectorIndex+1]=normalGlob[1];
//       cellData[cellIndex][normalVectorIndex+2]=normalGlob[2];
//     }

//     if(neighborweight==0){
      
//       // stress component along MT direction 
//       cellData[cellIndex][MTstressIndex ] =
//         cellData[cellIndex][MTindex  ] *cellData[cellIndex][MTindex  ] *StressCellGlobal[0][0]  +
//         cellData[cellIndex][MTindex  ] *cellData[cellIndex][MTindex+1] *StressCellGlobal[0][1]  +
//         cellData[cellIndex][MTindex  ] *cellData[cellIndex][MTindex+2] *StressCellGlobal[0][2]  +
//         cellData[cellIndex][MTindex+1] *cellData[cellIndex][MTindex  ] *StressCellGlobal[1][0]  +
//         cellData[cellIndex][MTindex+1] *cellData[cellIndex][MTindex+1] *StressCellGlobal[1][1]  +
//         cellData[cellIndex][MTindex+1] *cellData[cellIndex][MTindex+2] *StressCellGlobal[1][2]  +
//         cellData[cellIndex][MTindex+2] *cellData[cellIndex][MTindex  ] *StressCellGlobal[2][0]  +
//         cellData[cellIndex][MTindex+2] *cellData[cellIndex][MTindex+1] *StressCellGlobal[2][1]  +
//         cellData[cellIndex][MTindex+2] *cellData[cellIndex][MTindex+2] *StressCellGlobal[2][2]       ;
      
      
      
//       // eigenvalue/eigenvectors of  stress tensor in global coordinate system. (Jacobi method)
      
//       double pi=3.14159265;
      
//       int I,J;    
//       double pivot=1;
//       double tanRotAngle,Si,Co;
//       double eigenVectorStress[3][3]={{1,0,0},{0,1,0},{0,0,1}};
//       pivot=1;
      
//       while (pivot>stressEpcilon) {
//         pivot=std::fabs(StressCellGlobal[1][0]);
//         I=1;
//         J=0;
//         if (std::fabs(StressCellGlobal[2][0])>pivot) {
//           pivot=std::fabs(StressCellGlobal[2][0]);
//           I=2;
//           J=0;
//         }
//         if (std::fabs(StressCellGlobal[2][1])>pivot) {
//           pivot=std::fabs(StressCellGlobal[2][1]);
//           I=2;
//           J=1;
//         }
//         if (std::fabs(StressCellGlobal[I][I]-StressCellGlobal[J][J])<stressEpcilon) {
          
//           //RotAngle=pi/4;
//           Si=0.70710678118;
//           Co=0.70710678118;
//         }            
//         else {
//           tanRotAngle=(2*StressCellGlobal[I][J])/(StressCellGlobal[J][J]-StressCellGlobal[I][I]);
//           tanRotAngle=1/std::sqrt(1+tanRotAngle*tanRotAngle);
//           if(tanRotAngle<1)
//             Si=0.70710678118*std::sqrt(1-tanRotAngle);
//           else
//             Si=0.70710678118*std::sqrt(tanRotAngle-1);
//           Co=0.70710678118*std::sqrt(1+tanRotAngle);
//         }
//         double tempRot[3][3]={{1,0,0},{0,1,0},{0,0,1}};
//         tempRot[I][I]=Co;
//         tempRot[J][J]=Co;
//         tempRot[I][J]=Si;
//         tempRot[J][I]=-Si;
        
//         double tempStress[3][3]={{0,0,0},{0,0,0},{0,0,0}};
//         for (int r=0 ; r<3 ; r++) 
//           for (int s=0 ; s<3 ; s++) 
//             for(int w=0 ; w<3 ; w++) 
//               tempStress[r][s]=tempStress[r][s]+StressCellGlobal[r][w]*tempRot[w][s];
        
//         for (int r=0 ; r<3 ; r++) 
//           for (int s=0 ; s<3 ; s++) 
//             StressCellGlobal[r][s]=0;
        
//         for (int r=0 ; r<3 ; r++) 
//           for (int s=0 ; s<3 ; s++) 
//             for(int w=0 ; w<3 ; w++) 
//               StressCellGlobal[r][s]=StressCellGlobal[r][s]+tempRot[w][r]*tempStress[w][s];
        
//         for (int r=0 ; r<3 ; r++) 
//           for (int s=0 ; s<3 ; s++) 
//             tempStress[r][s]=eigenVectorStress[r][s];
        
//         for (size_t ii=0; ii<3; ++ii) {
//           for (size_t jj=0; jj<3; ++jj) {
//             eigenVectorStress[ii][jj] = 0.0;
//           }
//         }
        
//         for (int r=0 ; r<3 ; r++) 
//           for (int s=0 ; s<3 ; s++) 
//             for(int w=0 ; w<3 ; w++) 
//               eigenVectorStress[r][s]=eigenVectorStress[r][s]+tempStress[r][w]*tempRot[w][s];
//       }
      
//       // normalizing eigenvectors (remove if not necessary)  
//       double temp=std::sqrt(eigenVectorStress[0][0]*eigenVectorStress[0][0] +
//                             eigenVectorStress[1][0]*eigenVectorStress[1][0] +
//                             eigenVectorStress[2][0]*eigenVectorStress[2][0] );
//       if(temp>0){
//         eigenVectorStress[0][0]/=temp;
//         eigenVectorStress[1][0]/=temp;
//         eigenVectorStress[2][0]/=temp;
//       }
//       temp=std::sqrt(eigenVectorStress[0][1]*eigenVectorStress[0][1] +
//                      eigenVectorStress[1][1]*eigenVectorStress[1][1] +
//                      eigenVectorStress[2][1]*eigenVectorStress[2][1] );
//       if(temp>0){
//         eigenVectorStress[0][1]/=temp;
//         eigenVectorStress[1][1]/=temp;
//         eigenVectorStress[2][1]/=temp;
//       }
//       temp=std::sqrt(eigenVectorStress[0][2]*eigenVectorStress[0][2] +
//                      eigenVectorStress[1][2]*eigenVectorStress[1][2] +
//                      eigenVectorStress[2][2]*eigenVectorStress[2][2] );
//       if(temp>0){
//         eigenVectorStress[0][2]/=temp;
//         eigenVectorStress[1][2]/=temp;
//         eigenVectorStress[2][2]/=temp;
//       } 
      
//       // maximal stress direction
//       double maximalStressValue=StressCellGlobal[0][0];
//       int Istress=0;
//       if ( StressCellGlobal[1][1] > maximalStressValue ) 
//         {
//           maximalStressValue=StressCellGlobal[1][1];
//           Istress=1;
//         }
//       if ( StressCellGlobal[2][2] > maximalStressValue ) 
//         {
//           maximalStressValue=StressCellGlobal[2][2];
//           Istress=2;
//         }
      
      
//       // 2nd maximalstress direction/value
//       double maximalStressValue2, maximalStressValue3;
//       int Istress2,Istress3;
//       if (Istress==0) {
//         Istress2=1;
//         Istress3=2;
//       }
//       if (Istress==1) {
//         Istress2=2;
//         Istress3=0;
//       }
//       if (Istress==2) {
//         Istress2=0;
//         Istress3=1;
//       }
//       if(StressCellGlobal[Istress3][Istress3] > StressCellGlobal[Istress2][Istress2] ) {
//         temp=Istress2;
//         Istress2=Istress3;
//         Istress3=temp;
//       }
//       maximalStressValue2=StressCellGlobal[Istress2][Istress2];
//       maximalStressValue3=StressCellGlobal[Istress3][Istress3];
      
      
//       if(std::fabs(normalGlob[0]*eigenVectorStress[0][Istress]+
//                    normalGlob[1]*eigenVectorStress[1][Istress]+
//                    normalGlob[2]*eigenVectorStress[2][Istress]) > .7) {
//         // std::cerr << "max stress normal to the cell plane "<<cellIndex<<std::endl;
//         Istress=Istress2; 
//         Istress2=Istress3;
//         maximalStressValue=maximalStressValue2;
//         maximalStressValue2=maximalStressValue3; 
//       }
      
      
      
      
//       // storing a measure for stress anisotropy in cell vector
//       if (std::fabs(maximalStressValue)<  0.000001) cellData[cellIndex][stressAnIndex]=0;
      
//       if (std::fabs(maximalStressValue)>= 0.000001) {
//         if(parameter(6)==0)
//           cellData[cellIndex][stressAnIndex]=1-std::fabs(maximalStressValue2/maximalStressValue);
//         else
//           cellData[cellIndex][stressAnIndex]=(1-std::fabs(maximalStressValue2/maximalStressValue))*(maximalStressValue/parameter(6));
//       }    
      
      
      
      
      
//       if (numVariableIndexLevel()==4 &&(numVariableIndex(3)==1 || numVariableIndex(3)==2 ) ) { // storing maximal stress
//         if (dimension==2)
//           {
//             cellData[cellIndex][variableIndex(3,0)]  =eigenVectorStress[0][Istress];
//             cellData[cellIndex][variableIndex(3,0)+1]=eigenVectorStress[1][Istress];
//             cellData[cellIndex][variableIndex(3,0)+3]=maximalStressValue;  //maximal Stress Value is stored after its eigenvector
//           }
//         if (dimension==3)
//           { 
//             cellData[cellIndex][variableIndex(3,0)]  =eigenVectorStress[0][Istress];
//             cellData[cellIndex][variableIndex(3,0)+1]=eigenVectorStress[1][Istress];
//             cellData[cellIndex][variableIndex(3,0)+2]=eigenVectorStress[2][Istress];
            
//             cellData[cellIndex][variableIndex(3,0)+3]=maximalStressValue;  //maximal Stress Value is stored after its eigenvector
//           }
//       }
      
      
//       if (numVariableIndexLevel()==4 && numVariableIndex(3)==2 ) { // storing 2nd maximal stress
//         if (dimension==2)
//           {
//             cellData[cellIndex][variableIndex(3,1)]  =eigenVectorStress[0][Istress2];
//             cellData[cellIndex][variableIndex(3,1)+1]=eigenVectorStress[1][Istress2];
//             cellData[cellIndex][variableIndex(3,1)+3]=maximalStressValue2;  //2nd maximal Stress Value is stored after its eigenvector
//           }
//         if (dimension==3)
//           {
//             cellData[cellIndex][variableIndex(3,1)]  =eigenVectorStress[0][Istress2];
//             cellData[cellIndex][variableIndex(3,1)+1]=eigenVectorStress[1][Istress2];
//             cellData[cellIndex][variableIndex(3,1)+2]=eigenVectorStress[2][Istress2];
//             cellData[cellIndex][variableIndex(3,1)+3]=maximalStressValue2;  //2nd maximal Stress Value is stored after its eigenvector
//           }
//       }
      
//       if( parameter(4)==5){// misses stress is stored instead of iso energy
//         cellData[cellIndex][isoEnergyIndex]=std::sqrt(maximalStressValue*maximalStressValue+
//                                                        maximalStressValue2*maximalStressValue2);      
//       }  
      
      
    
//     }// end of neighborweight==0
  
//     cpuTime2=clock();
//     tRest+=cpuTime2-cpuTime1;


//     // STRAIN:
    

//     double eigenVectorStrain[3][3]={{1,0,0},{0,1,0},{0,0,1}};
//     double pivot=1;
//     double pi=3.1415927;
//     int I,J;
//     double tanRotAngle,Si,Co;
    


//     pivot=std::fabs(StrainCellGlobal[1][0]);
//     I=1;
//     J=0;
//     if (std::fabs(StrainCellGlobal[2][0])>pivot) {
//       pivot=std::fabs(StrainCellGlobal[2][0]);
//       I=2;
//       J=0;
//     }
//     if (std::fabs(StrainCellGlobal[2][1])>pivot) {
//       pivot=std::fabs(StrainCellGlobal[2][1]);
//       I=2;
//       J=1;
//     }

    
    

//     while (pivot> strainEpcilon) {  
//       if (std::fabs(StrainCellGlobal[I][I]-StrainCellGlobal[J][J])< strainEpcilon ) {
//         //RotAngle=pi/4;
//         Si=0.70710678118;
//         Co=0.70710678118;
//       }            
//       else {
//         tanRotAngle=(2*StrainCellGlobal[I][J])/(StrainCellGlobal[J][J]-StrainCellGlobal[I][I]);
//         tanRotAngle=1/std::sqrt(1+tanRotAngle*tanRotAngle);
//         if(tanRotAngle<1)
//           Si=0.70710678118*std::sqrt(1-tanRotAngle);
//         else
//           Si=0.70710678118*std::sqrt(tanRotAngle-1);
//         Co=0.70710678118*std::sqrt(1+tanRotAngle);
//       }
//       double tempRot[3][3]={{1,0,0},{0,1,0},{0,0,1}};
//       tempRot[I][I]=Co;
//       tempRot[J][J]=Co;
//       tempRot[I][J]=Si;
//       tempRot[J][I]=-Si;
//       double tempStrain[3][3]={{0,0,0},{0,0,0},{0,0,0}};
//       for (int r=0 ; r<3 ; r++) 
//         for (int s=0 ; s<3 ; s++) 
//           for(int w=0 ; w<3 ; w++) 
//             tempStrain[r][s]=tempStrain[r][s]+StrainCellGlobal[r][w]*tempRot[w][s];
      
//       for (int r=0 ; r<3 ; r++) 
//         for (int s=0 ; s<3 ; s++) 
//           StrainCellGlobal[r][s]=0;
      
//       for (int r=0 ; r<3 ; r++) 
//         for (int s=0 ; s<3 ; s++) 
//           for(int w=0 ; w<3 ; w++) 
//             StrainCellGlobal[r][s]=StrainCellGlobal[r][s]+tempRot[w][r]*tempStrain[w][s];
      
//       for (int r=0 ; r<3 ; r++) 
//         for (int s=0 ; s<3 ; s++) 
//           tempStrain[r][s]=eigenVectorStrain[r][s];
      
//       for (int r=0 ; r<3 ; r++) 
//         for (int s=0 ; s<3 ; s++) 
//           eigenVectorStrain[r][s]=0;
      
//       for (int r=0 ; r<3 ; r++) 
//         for (int s=0 ; s<3 ; s++) 
//           for(int w=0 ; w<3 ; w++) 
//             eigenVectorStrain[r][s]=eigenVectorStrain[r][s]+tempStrain[r][w]*tempRot[w][s];
      
      
//       pivot=std::fabs(StrainCellGlobal[1][0]);
//       I=1;
//       J=0;
//       if (std::fabs(StrainCellGlobal[2][0])>pivot) {
//         pivot=std::fabs(StrainCellGlobal[2][0]);
//         I=2;
//         J=0;
//       }
//       if (std::fabs(StrainCellGlobal[2][1])>pivot) {
//         pivot=std::fabs(StrainCellGlobal[2][1]);
//         I=2;
//         J=1;
//       }
//     }
    
//     cpuTime1=clock();
//     tDiag+=cpuTime1-cpuTime2;
    

    
//     // normalizing eigenvectors (remove if not necessary)  
//     temp=std::sqrt(eigenVectorStrain[0][0]*eigenVectorStrain[0][0] +
//                    eigenVectorStrain[1][0]*eigenVectorStrain[1][0] +
//                    eigenVectorStrain[2][0]*eigenVectorStrain[2][0] );
//     if(temp>0){
//       eigenVectorStrain[0][0]/=temp;
//       eigenVectorStrain[1][0]/=temp;
//       eigenVectorStrain[2][0]/=temp;
//     }
//     temp=std::sqrt(eigenVectorStrain[0][1]*eigenVectorStrain[0][1] +
//                    eigenVectorStrain[1][1]*eigenVectorStrain[1][1] +
//                    eigenVectorStrain[2][1]*eigenVectorStrain[2][1] );
//     if(temp>0){
//       eigenVectorStrain[0][1]/=temp;
//       eigenVectorStrain[1][1]/=temp;
//       eigenVectorStrain[2][1]/=temp;
//     }
//     temp=std::sqrt(eigenVectorStrain[0][2]*eigenVectorStrain[0][2] +
//                    eigenVectorStrain[1][2]*eigenVectorStrain[1][2] +
//                    eigenVectorStrain[2][2]*eigenVectorStrain[2][2] );
//     if(temp>0){
//       eigenVectorStrain[0][2]/=temp;
//       eigenVectorStrain[1][2]/=temp;
//       eigenVectorStrain[2][2]/=temp;
//     }
 
//       // maximal strain direction
//       double maximalStrainValue=StrainCellGlobal[0][0];
//       int Istrain=0;
//       if (std::fabs(StrainCellGlobal[1][1])>std::fabs(maximalStrainValue)) 
//         {
//           maximalStrainValue=StrainCellGlobal[1][1];
//           Istrain=1;
//         }
//       if (std::fabs(StrainCellGlobal[2][2])>std::fabs(maximalStrainValue)) 
//         {
//           maximalStrainValue=StrainCellGlobal[2][2];
//           Istrain=2;
//         }
   

//       // 2nd maximalstrain direction/value
//       double maximalStrainValue2,maximalStrainValue3;
//       int Istrain2,Istrain3;
//       if (Istrain==0) {
//         Istrain2=1;
//         Istrain3=2;
//       }
//       if (Istrain==1) {
//         Istrain2=0;
//         Istrain3=2;
//       }
//       if (Istrain==2) {
//         Istrain2=0;
//         Istrain3=1;
//       }
//       if(std::fabs(StrainCellGlobal[Istrain3][Istrain3]) > std::fabs(StrainCellGlobal[Istrain2][Istrain2] )) {
//         temp=Istrain2;
//         Istrain2=Istrain3;
//         Istrain3=temp;
//       }
//       maximalStrainValue2=StrainCellGlobal[Istrain2][Istrain2];
//       maximalStrainValue3=StrainCellGlobal[Istrain3][Istrain3];
      
      
//       if(std::fabs(normalGlob[0]*eigenVectorStrain[0][Istrain]+   //<<<<<<<<<<<<<<<<<<
//                   normalGlob[1]*eigenVectorStrain[1][Istrain]+
//                   normalGlob[2]*eigenVectorStrain[2][Istrain]) > 1) {

// 	std::cerr <<cellIndex;
//         std::cerr << "max strain vector is out of cell plane in the cell " <<cellIndex <<std::endl;
//         // Istrain=Istrain2; 
//         // Istrain2=Istrain3;
//         // maximalStrainValue=maximalStrainValue2;
//         // maximalStrainValue2=maximalStrainValue3;
        
//         // for (size_t wallindex=0; wallindex<numWalls; ++wallindex){
          
//         //   size_t kPlusOneMod = (wallindex+1)%numWalls;

//         //   //size_t v1 = com;
//         //   size_t v2 = T.cell(cellIndex).vertex(wallindex)->index();
//         //   size_t v3 = T.cell(cellIndex).vertex(kPlusOneMod)->index();
//         //   //size_t w1 = internal wallindex
//         //   size_t w2 = T.cell(cellIndex).wall(wallindex)->index();
//         //   //size_t w3 = internal wallindex+1
          
//         //   // Position matrix holds in rows positions for com, vertex(wallindex), vertex(wallindex+1)
//         //   DataMatrix position(3,vertexData[v2]);
//         //   for (size_t d=0; d<dimension; ++d)
//         //     position[0][d] = cellData[cellIndex][comIndex+d]; // com position
//         //   //position[1] = vertexData[v2]; // given by initiation
//         //   position[2] = vertexData[v3];
//         //   //position[0][2] z for vertex 1 of the current element
          
//         //   std::vector<double> restingLength(3);
//         //   restingLength[0] = cellData[cellIndex][lengthInternalIndex + wallindex];
//         //   restingLength[1] = wallData[w2][wallLengthIndex];
//         //   restingLength[2] = cellData[cellIndex][lengthInternalIndex + kPlusOneMod];
          
          
//         //   std::vector<double> length(3);
//         //   length[0] = std::sqrt( (position[0][0]-position[1][0])*(position[0][0]-position[1][0]) +
//         //                          (position[0][1]-position[1][1])*(position[0][1]-position[1][1]) +
//         //                          (position[0][2]-position[1][2])*(position[0][2]-position[1][2]) );
          
//         //   length[1] = T.wall(w2).lengthFromVertexPosition(vertexData);
          
//         //   length[2] = std::sqrt( (position[0][0]-position[2][0])*(position[0][0]-position[2][0]) +
//         //                          (position[0][1]-position[2][1])*(position[0][1]-position[2][1]) +
//         //                          (position[0][2]-position[2][2])*(position[0][2]-position[2][2]) );
//         //   std::cerr<<" resting length 1,2,3 :   "
//         //            <<restingLength[0]<<"  "<<restingLength[1]<<"  "<<restingLength[2]<<std::endl;
//         //   std::cerr<<"         length 1,2,3 :   "
//         //            <<length[0]<<"  "<<length[1]<<"  "<<length[2]<<std::endl;
//         //   cellData[cellIndex][23]=1000;
//         // }
//         // std::cerr<<" strain 0,1,2 :   " 
//        //            <<maximalStrainValue<<"  "<<maximalStrainValue2<<"  "<<maximalStrainValue3<<std::endl;
//       }
      
//       //if(maximalStrainValue != maximalStrainValue){
//       //if(std::fabs(cellData[cellIndex][comIndex+1]) >100 ||std::fabs(cellData[cellIndex][comIndex]) >100){
//       // if(cellIndex==88){
//       //   for (size_t wallindex=0; wallindex<numWalls; ++wallindex){
          
//       //     size_t kPlusOneMod = (wallindex+1)%numWalls;
          
//       //     //size_t v1 = com;
//       //     size_t v2 = T.cell(cellIndex).vertex(wallindex)->index();
//       //     size_t v3 = T.cell(cellIndex).vertex(kPlusOneMod)->index();
//       //     //size_t w1 = internal wallindex
//       //     size_t w2 = T.cell(cellIndex).wall(wallindex)->index();
//       //     //size_t w3 = internal wallindex+1
          
//       //     // Position matrix holds in rows positions for com, vertex(wallindex), vertex(wallindex+1)
//       //     DataMatrix position(3,vertexData[v2]);
//       //     for (size_t d=0; d<dimension; ++d)
//       //       position[0][d] = cellData[cellIndex][comIndex+d]; // com position
//       //     //position[1] = vertexData[v2]; // given by initiation
//       //     position[2] = vertexData[v3];
//       //     //position[0][2] z for vertex 1 of the current element
          
//       //     std::vector<double> restingLength(3);
//       //     restingLength[0] = cellData[cellIndex][lengthInternalIndex + wallindex];
//       //     restingLength[1] = wallData[w2][wallLengthIndex];
//       //     restingLength[2] = cellData[cellIndex][lengthInternalIndex + kPlusOneMod];
          
          
//       //     std::vector<double> length(3);
//       //     length[0] = std::sqrt( (position[0][0]-position[1][0])*(position[0][0]-position[1][0]) +
//       //                            (position[0][1]-position[1][1])*(position[0][1]-position[1][1]) +
//       //                            (position[0][2]-position[1][2])*(position[0][2]-position[1][2]) );
          
//       //     length[1] = T.wall(w2).lengthFromVertexPosition(vertexData);
          
//       //     length[2] = std::sqrt( (position[0][0]-position[2][0])*(position[0][0]-position[2][0]) +
//       //                            (position[0][1]-position[2][1])*(position[0][1]-position[2][1]) +
//       //                            (position[0][2]-position[2][2])*(position[0][2]-position[2][2]) );
          
//       //     std::cerr<<" resting length 1,2,3 :   "
//       //              <<restingLength[0]<<"  "<<restingLength[1]<<"  "<<restingLength[2]<<std::endl;
//       //     std::cerr<<"         length 1,2,3 :   "
//       //              <<length[0]<<"  "<<length[1]<<"  "<<length[2]<<std::endl;
//       //     cellData[cellIndex][23]=1000;
//       //   }
//       //   std::cerr<<" in the cell :   "<<cellIndex<<std::endl;
//       //   std::cerr<<" strain 0,1,2 :   " 
//       //             <<maximalStrainValue<<"  "<<maximalStrainValue2<<"  "<<maximalStrainValue3<<std::endl;
//       // }
      
      
//       if(maximalStrainValue != maximalStrainValue){
        
//         std::cerr<<"mechanicalTRBS maximal strain here "<<maximalStrainValue<<std::endl;
//         std::cerr<<"in the cell "<<cellIndex<<std::endl;
//         exit(-1);
//       }


//       // /////// ad-hoc begin for strain approximation (Cell Division)
//       // for (size_t wallindex=0; wallindex<numWalls; ++wallindex) { 
//       //   size_t kPlusOneMod = (wallindex+1)%numWalls;
//       //   //size_t v1 = com;
//       //   size_t v2 = T.cell(cellIndex).vertex(wallindex)->index();
//       //   size_t v3 = T.cell(cellIndex).vertex(kPlusOneMod)->index();
//       //   //size_t w1 = internal wallindex
//       //   size_t w2 = T.cell(cellIndex).wall(wallindex)->index();
//       //   //size_t w3 = internal wallindex+1
        
//       //   // Position matrix holds in rows positions for com, vertex(wallindex), vertex(wallindex+1)
//       //   DataMatrix position(3,vertexData[v2]);
//       //   for (size_t d=0; d<dimension; ++d)
//       //     position[0][d] = cellData[cellIndex][comIndex+d]; // com position
//       //   //position[1] = vertexData[v2]; // given by initiation
//       //   position[2] = vertexData[v3];
//       //   //position[0][2] z for vertex 1 of the current element
        
        
        
//       //   std::vector<double> restingLength(numWalls);
//       //   restingLength[0] = cellData[cellIndex][lengthInternalIndex + wallindex];
//       //   restingLength[1] = wallData[w2][wallLengthIndex];
//       //   restingLength[2] = cellData[cellIndex][lengthInternalIndex + kPlusOneMod];
        
      
//       //   std::vector<double> length(numWalls);
//       //   length[0] = std::sqrt( (position[0][0]-position[1][0])*(position[0][0]-position[1][0]) +
//       //                          (position[0][1]-position[1][1])*(position[0][1]-position[1][1]) +
//       //                          (position[0][2]-position[1][2])*(position[0][2]-position[1][2]) );
        
//       //   length[1] = T.wall(w2).lengthFromVertexPosition(vertexData);
        
//       //   length[2] = std::sqrt( (position[0][0]-position[2][0])*(position[0][0]-position[2][0]) +
//       //                          (position[0][1]-position[2][1])*(position[0][1]-position[2][1]) +
//       //                          (position[0][2]-position[2][2])*(position[0][2]-position[2][2]) );
//       //   std:: vector<std::vector<double> > edges(3);
//       //   for (size_t s=0; s<3 ; s++)
//       //     edges[s].resize(3);
//       //   for (size_t d=0; d<dimension; ++d){
//       //     edges[0][d]=position[1][d]-position[0][d];
//       //     edges[1][d]=position[2][d]-position[1][d];
//       //     edges[2][d]=position[0][d]-position[2][d];
//       //   }
//       //   //go 3 dimensional
//       //   std::vector<double> restingFromStrain(3);
//       //   for (size_t d=0; d<dimension; ++d)
//       //     restingFromStrain[d]=std::sqrt(
//       //                                    (edges[d][0]*eigenVectorStrain[0][Istrain]+
//       //                                     edges[d][1]*eigenVectorStrain[1][Istrain]+
//       //                                     edges[d][2]*eigenVectorStrain[2][Istrain])*
//       //                                    (edges[d][0]*eigenVectorStrain[0][Istrain]+
//       //                                     edges[d][1]*eigenVectorStrain[1][Istrain]+
//       //                                     edges[d][2]*eigenVectorStrain[2][Istrain])*
//       //                                    (1-maximalStrainValue)*(1-maximalStrainValue)+
                                         
//       //                                    (edges[d][0]*eigenVectorStrain[0][Istrain2]+
//       //                                     edges[d][1]*eigenVectorStrain[1][Istrain2]+
//       //                                     edges[d][2]*eigenVectorStrain[2][Istrain2])*
//       //                                    (edges[d][0]*eigenVectorStrain[0][Istrain2]+
//       //                                     edges[d][1]*eigenVectorStrain[1][Istrain2]+
//       //                                     edges[d][2]*eigenVectorStrain[2][Istrain2])*
//       //                                    (1-maximalStrainValue2)*(1-maximalStrainValue2)+
                                         
//       //                                    (edges[d][0]*eigenVectorStrain[0][Istrain3]+
//       //                                     edges[d][1]*eigenVectorStrain[1][Istrain3]+
//       //                                     edges[d][2]*eigenVectorStrain[2][Istrain3])*
//       //                                    (edges[d][0]*eigenVectorStrain[0][Istrain3]+
//       //                                     edges[d][1]*eigenVectorStrain[1][Istrain3]+
//       //                                     edges[d][2]*eigenVectorStrain[2][Istrain3])*
//       //                                    (1-maximalStrainValue3)*(1-maximalStrainValue3)
//       //                                    );
//       //   for (size_t d=0; d<dimension; ++d)
//       //     std::cerr<<restingLength[d]<<"  "<<restingFromStrain[d]<<"  "<<length[d]<<std::endl;
//       // }
//       // /////// ad-hoc end
      


 
//       double growthStrain=maximalStrainValue2;
//       if ( cellData[cellIndex][MTindex  ]*eigenVectorStrain[0][Istrain] +
// 	   cellData[cellIndex][MTindex+1]*eigenVectorStrain[1][Istrain] +
// 	   cellData[cellIndex][MTindex+2]*eigenVectorStrain[2][Istrain] < 0.01  ){
//       growthStrain=maximalStrainValue;
//       }

//       // normal to the cell plane in global coordinate is averaged Zcurrent[], vector product gives the perpendicular strain direction
//       double PerpStrain[3];
//       PerpStrain[0]=normalGlob[1]*eigenVectorStrain[2][Istrain]-normalGlob[2]*eigenVectorStrain[1][Istrain];
//       PerpStrain[1]=normalGlob[2]*eigenVectorStrain[0][Istrain]-normalGlob[0]*eigenVectorStrain[2][Istrain];
//       PerpStrain[2]=normalGlob[0]*eigenVectorStrain[1][Istrain]-normalGlob[1]*eigenVectorStrain[0][Istrain];
//       temp=std::sqrt(PerpStrain[0]*PerpStrain[0]+PerpStrain[1]*PerpStrain[1]+PerpStrain[2]*PerpStrain[2]);     
      
//        if(std::fabs(temp)<0.0001){ // if maximal strain is normal to the cell plane storing strain direction instead as it should not be used
//          PerpStrain[0]=eigenVectorStrain[0][Istrain];
//          PerpStrain[1]=eigenVectorStrain[1][Istrain];
//          PerpStrain[2]=eigenVectorStrain[2][Istrain];
//        }

       
//     // storing a measure for strain anisotropy in cell vector
//     if (std::fabs(maximalStrainValue) <  0.000001) cellData[cellIndex][strainAnIndex]=0;
//     if (std::fabs(maximalStrainValue) >= 0.000001) cellData[cellIndex][strainAnIndex]=1-std::fabs(maximalStrainValue2/maximalStrainValue);// relative
//     //if (std::fabs(maximalStrainValue) >= 0.000001) cellData[cellIndex][strainAnIndex]=(maximalStrainValue-maximalStrainValue2)/0.08;// absolute

//     // storing strain/stress direction/value in cellData
//     if (numVariableIndexLevel()==4 && (numVariableIndex(2)==1 || numVariableIndex(2)==2 || numVariableIndex(2)==3) ) {// storing maximal strain
//       if (dimension==2)
//         {
//           cellData[cellIndex][variableIndex(2,0)]  =eigenVectorStrain[0][Istrain];
//           cellData[cellIndex][variableIndex(2,0)+1]=eigenVectorStrain[1][Istrain];
//           cellData[cellIndex][variableIndex(2,0)+3]=maximalStrainValue;  //maximal Strain Value is stored after its eigenvector
//         }
//       if (dimension==3)
//         {
//           cellData[cellIndex][variableIndex(2,0)]  =eigenVectorStrain[0][Istrain];
//           cellData[cellIndex][variableIndex(2,0)+1]=eigenVectorStrain[1][Istrain];
//           cellData[cellIndex][variableIndex(2,0)+2]=eigenVectorStrain[2][Istrain];
//           cellData[cellIndex][variableIndex(2,0)+3]=maximalStrainValue;  //maximal Strain Value is stored after its eigenvector
//         }
//     }
//     //std::cerr<< maximalStrainValue<< std::endl;
//     if (numVariableIndexLevel()==4 && numVariableIndex(2)==3) {//storing 2nd maximal strain
//       if (dimension==2)
//         {
//           cellData[cellIndex][variableIndex(2,2)]  =eigenVectorStrain[0][Istrain2];
//           cellData[cellIndex][variableIndex(2,2)+1]=eigenVectorStrain[1][Istrain2];
//           cellData[cellIndex][variableIndex(2,2)+3]=maximalStrainValue2;  //2nd maximal Strain Value is stored after its eigenvector
//         }
//       if (dimension==3)
//         {
//           cellData[cellIndex][variableIndex(2,2)]  =eigenVectorStrain[0][Istrain2];
//           cellData[cellIndex][variableIndex(2,2)+1]=eigenVectorStrain[1][Istrain2];
//           cellData[cellIndex][variableIndex(2,2)+2]=eigenVectorStrain[2][Istrain2];
//           cellData[cellIndex][variableIndex(2,2)+3]=maximalStrainValue2;  //2nd maximal Strain Value is stored after its eigenvector
//         }
//     }
    
//     //cellData[cellIndex][20]=0;
    
//     if (numVariableIndexLevel()==4 && ( numVariableIndex(2)==2 || numVariableIndex(2)==3) ) {//storing perpendicular to maximal strain
//       if (dimension==2)
//         {
//           cellData[cellIndex][variableIndex(2,1)]  =PerpStrain[0];
//           cellData[cellIndex][variableIndex(2,1)+1]=PerpStrain[1];
//           cellData[cellIndex][variableIndex(2,1)+3]=maximalStrainValue2;  //maximal Strain Value is stored after its eigenvector
          
//         }
//       if (dimension==3)
//         { 
//           cellData[cellIndex][variableIndex(2,1)]  =PerpStrain[0];
//           cellData[cellIndex][variableIndex(2,1)+1]=PerpStrain[1];
//           cellData[cellIndex][variableIndex(2,1)+2]=PerpStrain[2];
//           cellData[cellIndex][variableIndex(2,1)+3]=maximalStrainValue2;//growthStrain;  //growth Strain Value is stored after its eigenvector
          
//         }
//     }
    
    
    
//     // normalizing MT vector
//     temp=std::sqrt(cellData[cellIndex][MTindex  ]*cellData[cellIndex][MTindex  ] +
//                    cellData[cellIndex][MTindex+1]*cellData[cellIndex][MTindex+1] +
//                    cellData[cellIndex][MTindex+2]*cellData[cellIndex][MTindex+2]   );
//     if(temp>0){      
//       cellData[cellIndex][MTindex  ]=cellData[cellIndex][MTindex  ]/temp;
//       cellData[cellIndex][MTindex+1]=cellData[cellIndex][MTindex+1]/temp;
//       cellData[cellIndex][MTindex+2]=cellData[cellIndex][MTindex+2]/temp;
//     }


 
//     //<<<<<<<<<<<<<<<<<<<<<< angles between  vectors and circumferential direction <<<<<<<<<<<<<<<<<<<<<<<<<<<<<<<<
   
//     //cellData[cellIndex][15]= cellData[cellIndex][comIndex+2]; // z coordinate of central vertex of the cell // 15 --> Z coordinate
        
//     //<<<<<<<<<<<<<<<<<<<<<<<<<<<<<<<<<<<<<<<<<<<<<<<<<<<<<<<<<<<<<<<<<<<<<<<<<<<<<<<<<<<<<<<<<<<<
  
//     if(parameter(4)!=5){
//       cellData[cellIndex][areaRatioIndex  ]= areaRatio;
//       //cellData[cellIndex][areaRatioIndex  ]= youngL/youngT;
//       cellData[cellIndex][isoEnergyIndex  ]= EnergyIso;    //<<<<<<<<<<<<<<<<<<<<<<<<<<<<<<<<<<<<<<<<<<<<<<<<
      
//       cellData[cellIndex][anisoEnergyIndex]= EnergyAniso;
//     }
//     cpuTime2=clock();
//     tRest+=cpuTime2-cpuTime1;
   
 
//   }

  

//   // for overal energy calculation  
//   // double totalEnergyIso=0;
//   // double totalEnergyAniso=0;
//   //  for( size_t cellIndex=0 ; cellIndex<numCells ; ++cellIndex ) {
//   //   totalEnergyIso   +=cellData[cellIndex][isoEnergyIndex];
//   //   totalEnergyAniso +=cellData[cellIndex][anisoEnergyIndex];
//   //  }


//   if(neighborweight>0)
//     for( size_t cellIndex=0 ; cellIndex<numCells ; ++cellIndex ) {
      
//       const size_t numWalls = T.cell(cellIndex).numWall();
      
      
      
//       Cell *  cell1=&(T.cell(cellIndex));
      
//       //std::vector<int> neighbor(numWalls);
//       std::vector<size_t> neighbor(numWalls);
//       for   ( size_t wallIndex=0 ; wallIndex<numWalls ; ++wallIndex ){
//         neighbor[wallIndex]=(cell1->cellNeighbor(wallIndex))->index();
//       }
      
//       // std::cerr<<" cell   "<<cellIndex << "cell neighbors    ";
//       // for   ( size_t wallIndex=0 ; wallIndex<numWalls ; ++wallIndex ){
//       //   std::cerr<< "  "<<neighbor[wallIndex]<<" " ;
//       // }
      
      
      
//       double normalGlob[3]={0,0,0};
      
//       normalGlob[0]= cellData[cellIndex][normalVectorIndex  ];
//       normalGlob[1]= cellData[cellIndex][normalVectorIndex+1];
//       normalGlob[2]= cellData[cellIndex][normalVectorIndex+2]; 
      
//       double StressTensor[3][3]={{0,0,0},{0,0,0},{0,0,0}};
      
//       int counter=0;
//       for (size_t nn=0 ; nn<numWalls ; nn++){
//         if (neighbor[nn]<numCells && neighbor[nn]>-1){
          
//           StressTensor[0][0]+=neighborweight*cellData[neighbor[nn]][stressTensorIndex  ];
//           StressTensor[1][1]+=neighborweight*cellData[neighbor[nn]][stressTensorIndex+1];
//           StressTensor[2][2]+=neighborweight*cellData[neighbor[nn]][stressTensorIndex+2];
//           StressTensor[0][1]+=neighborweight*cellData[neighbor[nn]][stressTensorIndex+3];
//           StressTensor[2][0]+=neighborweight*cellData[neighbor[nn]][stressTensorIndex+4];
//           StressTensor[1][2]+=neighborweight*cellData[neighbor[nn]][stressTensorIndex+5];
//           counter+=1;
//         }
//       }
//       if(counter !=0){
//         StressTensor[0][0]/=counter;
//         StressTensor[1][1]/=counter;
//         StressTensor[2][2]/=counter;
//         StressTensor[0][1]/=counter;
//         StressTensor[2][0]/=counter;
//         StressTensor[1][2]/=counter;
//       }
      
//       StressTensor[0][0]+=(1-neighborweight)*cellData[cellIndex][stressTensorIndex  ];
//       StressTensor[1][1]+=(1-neighborweight)*cellData[cellIndex][stressTensorIndex+1];
//       StressTensor[2][2]+=(1-neighborweight)*cellData[cellIndex][stressTensorIndex+2];
//       StressTensor[0][1]+=(1-neighborweight)*cellData[cellIndex][stressTensorIndex+3];
//       StressTensor[2][0]+=(1-neighborweight)*cellData[cellIndex][stressTensorIndex+4];
//       StressTensor[1][2]+=(1-neighborweight)*cellData[cellIndex][stressTensorIndex+5];
      
      
      
//       StressTensor[0][2]=StressTensor[2][0];
//       StressTensor[1][0]=StressTensor[0][1];
//       StressTensor[2][1]=StressTensor[1][2];
      
      
//       // stress component along MT direction 
//       cellData[cellIndex][MTstressIndex ] =
//         cellData[cellIndex][MTindex  ] *cellData[cellIndex][MTindex  ] *StressTensor[0][0]  +
//         cellData[cellIndex][MTindex  ] *cellData[cellIndex][MTindex+1] *StressTensor[0][1]  +
//         cellData[cellIndex][MTindex  ] *cellData[cellIndex][MTindex+2] *StressTensor[0][2]  +
//         cellData[cellIndex][MTindex+1] *cellData[cellIndex][MTindex  ] *StressTensor[1][0]  +
//         cellData[cellIndex][MTindex+1] *cellData[cellIndex][MTindex+1] *StressTensor[1][1]  +
//         cellData[cellIndex][MTindex+1] *cellData[cellIndex][MTindex+2] *StressTensor[1][2]  +
//         cellData[cellIndex][MTindex+2] *cellData[cellIndex][MTindex  ] *StressTensor[2][0]  +
//         cellData[cellIndex][MTindex+2] *cellData[cellIndex][MTindex+1] *StressTensor[2][1]  +
//         cellData[cellIndex][MTindex+2] *cellData[cellIndex][MTindex+2] *StressTensor[2][2]       ;
      
      
      
//       // eigenvalue/eigenvectors of  stress tensor in global coordinate system. (Jacobi method)
      
//       double pi=3.14159265;
      
//       int I,J;    
//       double pivot=1;
//       double tanRotAngle,Si,Co;
//       double eigenVectorStress[3][3]={{1,0,0},{0,1,0},{0,0,1}};
//       pivot=1;
      
//       while (pivot>stressEpcilon) {
//         pivot=std::fabs(StressTensor[1][0]);
//         I=1;
//         J=0;
//         if (std::fabs(StressTensor[2][0])>pivot) {
//           pivot=std::fabs(StressTensor[2][0]);
//           I=2;
//           J=0;
//         }
//         if (std::fabs(StressTensor[2][1])>pivot) {
//           pivot=std::fabs(StressTensor[2][1]);
//           I=2;
//           J=1;
//         }
//         if (std::fabs(StressTensor[I][I]-StressTensor[J][J])<stressEpcilon) {
          
//           //RotAngle=pi/4;
//           Si=0.70710678118;
//           Co=0.70710678118;
//         }            
//         else {
//           tanRotAngle=(2*StressTensor[I][J])/(StressTensor[J][J]-StressTensor[I][I]);
//           tanRotAngle=1/std::sqrt(1+tanRotAngle*tanRotAngle);
//           if(tanRotAngle<1)
//             Si=0.70710678118*std::sqrt(1-tanRotAngle);
//           else
//             Si=0.70710678118*std::sqrt(tanRotAngle-1);
//           Co=0.70710678118*std::sqrt(1+tanRotAngle);
//         }
//         double tempRot[3][3]={{1,0,0},{0,1,0},{0,0,1}};
//         tempRot[I][I]=Co;
//         tempRot[J][J]=Co;
//         tempRot[I][J]=Si;
//         tempRot[J][I]=-Si;
        
//         double tempStress[3][3]={{0,0,0},{0,0,0},{0,0,0}};
//         for (int r=0 ; r<3 ; r++) 
//           for (int s=0 ; s<3 ; s++) 
//             for(int w=0 ; w<3 ; w++) 
//               tempStress[r][s]=tempStress[r][s]+StressTensor[r][w]*tempRot[w][s];
        
//         for (int r=0 ; r<3 ; r++) 
//           for (int s=0 ; s<3 ; s++) 
//             StressTensor[r][s]=0;
        
//         for (int r=0 ; r<3 ; r++) 
//           for (int s=0 ; s<3 ; s++) 
//             for(int w=0 ; w<3 ; w++) 
//               StressTensor[r][s]=StressTensor[r][s]+tempRot[w][r]*tempStress[w][s];
        
//         for (int r=0 ; r<3 ; r++) 
//           for (int s=0 ; s<3 ; s++) 
//             tempStress[r][s]=eigenVectorStress[r][s];
        
//         for (size_t ii=0; ii<3; ++ii) {
//           for (size_t jj=0; jj<3; ++jj) {
//             eigenVectorStress[ii][jj] = 0.0;
//           }
//         }
        
//         for (int r=0 ; r<3 ; r++) 
//           for (int s=0 ; s<3 ; s++) 
//             for(int w=0 ; w<3 ; w++) 
//               eigenVectorStress[r][s]=eigenVectorStress[r][s]+tempStress[r][w]*tempRot[w][s];
//       }
      
//       // normalizing eigenvectors (remove if not necessary)  
//       double temp=std::sqrt(eigenVectorStress[0][0]*eigenVectorStress[0][0] +
//                             eigenVectorStress[1][0]*eigenVectorStress[1][0] +
//                             eigenVectorStress[2][0]*eigenVectorStress[2][0] );
//       if(temp>0){
//         eigenVectorStress[0][0]/=temp;
//         eigenVectorStress[1][0]/=temp;
//         eigenVectorStress[2][0]/=temp;
//       }
//       temp=std::sqrt(eigenVectorStress[0][1]*eigenVectorStress[0][1] +
//                      eigenVectorStress[1][1]*eigenVectorStress[1][1] +
//                      eigenVectorStress[2][1]*eigenVectorStress[2][1] );
//       if(temp>0){
//         eigenVectorStress[0][1]/=temp;
//         eigenVectorStress[1][1]/=temp;
//         eigenVectorStress[2][1]/=temp;
//       }
//       temp=std::sqrt(eigenVectorStress[0][2]*eigenVectorStress[0][2] +
//                      eigenVectorStress[1][2]*eigenVectorStress[1][2] +
//                      eigenVectorStress[2][2]*eigenVectorStress[2][2] );
//       if(temp>0){
//         eigenVectorStress[0][2]/=temp;
//         eigenVectorStress[1][2]/=temp;
//         eigenVectorStress[2][2]/=temp;
//       } 
      
//       // maximal stress direction
//       double maximalStressValue=StressTensor[0][0];
//       int Istress=0;
//       if ( StressTensor[1][1] > maximalStressValue ) 
//         {
//           maximalStressValue=StressTensor[1][1];
//           Istress=1;
//         }
//       if ( StressTensor[2][2] > maximalStressValue ) 
//         {
//           maximalStressValue=StressTensor[2][2];
//           Istress=2;
//         }
      
      
//       // 2nd maximalstress direction/value
//       double maximalStressValue2, maximalStressValue3;
//       int Istress2,Istress3;
//       if (Istress==0) {
//         Istress2=1;
//         Istress3=2;
//       }
//       if (Istress==1) {
//         Istress2=2;
//         Istress3=0;
//       }
//       if (Istress==2) {
//         Istress2=0;
//         Istress3=1;
//       }
//       if(StressTensor[Istress3][Istress3] > StressTensor[Istress2][Istress2] ) {
//         temp=Istress2;
//         Istress2=Istress3;
//         Istress3=temp;
//       }
//       maximalStressValue2=StressTensor[Istress2][Istress2];
//       maximalStressValue3=StressTensor[Istress3][Istress3];
      
      
//       if(std::fabs(normalGlob[0]*eigenVectorStress[0][Istress]+
//                    normalGlob[1]*eigenVectorStress[1][Istress]+
//                    normalGlob[2]*eigenVectorStress[2][Istress]) > .7) {
//         // std::cerr << "max stress normal to the cell plane "<<cellIndex<<std::endl;
//         Istress=Istress2; 
//         Istress2=Istress3;
//         maximalStressValue=maximalStressValue2;
//         maximalStressValue2=maximalStressValue3; 
//       }
      
      
      
      
//       // storing a measure for stress anisotropy in cell vector
//       if (std::fabs(maximalStressValue)<  0.000001) cellData[cellIndex][stressAnIndex]=0;
      
//       if (std::fabs(maximalStressValue)>= 0.000001) {
//         if(parameter(6)==0)
//           cellData[cellIndex][stressAnIndex]=1-std::fabs(maximalStressValue2/maximalStressValue);
//         else
//           cellData[cellIndex][stressAnIndex]=(1-std::fabs(maximalStressValue2/maximalStressValue))*(maximalStressValue/parameter(6));
//       }    
      
      
      
      
      
//       if (numVariableIndexLevel()==4 &&(numVariableIndex(3)==1 || numVariableIndex(3)==2 ) ) { // storing maximal stress
//         if (dimension==2)
//           {
//             cellData[cellIndex][variableIndex(3,0)]  =eigenVectorStress[0][Istress];
//             cellData[cellIndex][variableIndex(3,0)+1]=eigenVectorStress[1][Istress];
//             cellData[cellIndex][variableIndex(3,0)+3]=maximalStressValue;  //maximal Stress Value is stored after its eigenvector
//           }
//         if (dimension==3)
//           { 
//             cellData[cellIndex][variableIndex(3,0)]  =eigenVectorStress[0][Istress];
//             cellData[cellIndex][variableIndex(3,0)+1]=eigenVectorStress[1][Istress];
//             cellData[cellIndex][variableIndex(3,0)+2]=eigenVectorStress[2][Istress];
            
//             cellData[cellIndex][variableIndex(3,0)+3]=maximalStressValue;  //maximal Stress Value is stored after its eigenvector
//           }
//       }
      
      
//       if (numVariableIndexLevel()==4 && numVariableIndex(3)==2 ) { // storing 2nd maximal stress
//         if (dimension==2)
//           {
//             cellData[cellIndex][variableIndex(3,1)]  =eigenVectorStress[0][Istress2];
//             cellData[cellIndex][variableIndex(3,1)+1]=eigenVectorStress[1][Istress2];
//             cellData[cellIndex][variableIndex(3,1)+3]=maximalStressValue2;  //2nd maximal Stress Value is stored after its eigenvector
//           }
//         if (dimension==3)
//           {
//             cellData[cellIndex][variableIndex(3,1)]  =eigenVectorStress[0][Istress2];
//             cellData[cellIndex][variableIndex(3,1)+1]=eigenVectorStress[1][Istress2];
//             cellData[cellIndex][variableIndex(3,1)+2]=eigenVectorStress[2][Istress2];
//             cellData[cellIndex][variableIndex(3,1)+3]=maximalStressValue2;  //2nd maximal Stress Value is stored after its eigenvector
//           }
//       }
      
      
     
      
//     }
  
//   cpuTimef=clock();
//   tTotal+=cpuTimef-cpuTime0;
//   // std::cerr<<"total time for TRBS is "<<tTotal<<std::endl;   
//   // std::cerr<<"total time for tDiag is "<<tDiag<<std::endl;   
//   // std::cerr<<"total time for tRest is "<<tRest<<std::endl;   
//   // std::cerr<<"trigonometric part is   "<<tRest4<<std::endl;   
//   // std::cerr<<std::endl;   
  
    
// }

// reserve end


void VertexFromTRBScenterTriangulationMT::
update(Tissue &T,
       DataMatrix &cellData,
       DataMatrix &wallData,
       DataMatrix &vertexData, 
       double h) {
  
  
  
  //Do the update for each cell
  size_t dimension = 3;
  assert (dimension==vertexData[0].size());
  size_t numCells = T.numCell();
  size_t numVertices = T.numVertex();
  size_t wallLengthIndex = variableIndex(0,0);
  size_t comIndex = variableIndex(1,0);
  size_t lengthInternalIndex = comIndex+dimension;

  double neighborweight=parameter(5);
  double strainEpcilon =0.000001;
  double stressEpcilon =0.000001;    
  // double TotalVolume=0;
  // double deltaVolume=0;
  // for(size_t vertexIndex=0; vertexIndex<numVertices; ++vertexIndex){ // stimating volume for equilibrium 
  //   TotalVolume +=std::sqrt(vertexData[vertexIndex][0]*vertexData[vertexIndex][0] +
  //                           vertexData[vertexIndex][1]*vertexData[vertexIndex][1] +
  //                           vertexData[vertexIndex][2]*vertexData[vertexIndex][2] );
  // }
  // deltaVolume=TotalVolume-cellData[0][25];
  // cellData[0][25]=TotalVolume;
  // cellData[0][24]=deltaVolume;
 
  size_t MTindex           =variableIndex(0,1);	 
  size_t strainAnIndex     =variableIndex(0,2);	
  size_t stressAnIndex     =variableIndex(0,3);	
  size_t areaRatioIndex    =variableIndex(0,4);	
  size_t isoEnergyIndex    =variableIndex(0,5);	
  size_t anisoEnergyIndex  =variableIndex(0,6);	
  size_t youngLIndex       =variableIndex(0,7);	
  size_t MTstressIndex     =variableIndex(0,8);	
  size_t stressTensorIndex =variableIndex(0,9);	
  size_t normalVectorIndex =variableIndex(0,10);

  double youngMatrix= parameter(0);    
  double youngFiber = parameter(1); 
  double poissonL   = parameter(2);    
  double poissonT   = parameter(3);
  double TETA       = parameter(8);  
  
  //std::cerr<<" here is update "<<std::endl;
  //std::cout<<"begin:"<<std::endl;
  for (size_t cellIndex=0 ; cellIndex<numCells ; ++cellIndex) {
    size_t numWalls = T.cell(cellIndex).numWall();
    
  

    if(  T.cell(cellIndex).numVertex()!= numWalls ) {
     
      std::cerr << "VertexFromTRBScenterTriangulationMT::derivs() same number of vertices and walls."
		<< " Not for cells with " << T.cell(cellIndex).numWall() << " walls and "
		<< T.cell(cellIndex).numVertex() << " vertices!"	
		<< std::endl;
      exit(-1);
    }
    
  
 
   
 

   

    double youngL=1;
    double youngT=1;
    


    if( parameter(4)==1){  // material anisotropy via FiberModel
      youngL = cellData[cellIndex][youngLIndex]; 
      youngT = 2*youngMatrix+youngFiber-youngL; 
    }
    else {
      if( parameter(4)==0 ){ // constant anisotropic material
        youngL = youngMatrix+youngFiber;
        youngT = youngMatrix;

        
      }
      if( parameter(4)==2){  // for varrying material anisotropy with constant overall stiffness for energy landscape
        youngL =youngFiber; 
        youngT =youngMatrix-youngL;  // here youngMatrix is total stiffness
      }

      if( parameter(4)==3){  // for varrying material anisotropy with constant overall stiffness for energy landscape
        double totalElast=youngMatrix;
        double Maniso=youngFiber;
        youngT =((1-Maniso)/(2-Maniso))*totalElast; 
        youngL=totalElast-youngT;
       
        //youngL =youngMatrix+youngFiber; 
        // youngT =youngMatrix+std::sqrt(
        //                               ((youngFiber-totalElast)*4*totalElast)
        //                               /
        //                               ((2-3.1415)*3.1415)
        //                               );  // here youngMatrix is total stiffness
        //youngT =youngMatrix+totalElast*std::sqrt(
        //                                         -(std::log((youngFiber/totalElast)-0.55))
        //                                         /6
        //                                         );
        //youngT =youngMatrix+2*(totalElast-youngFiber)/(3.1415-2);
        
        // youngL=youngMatrix+youngFiber; 
        // youngT =youngMatrix+(youngFiber-slope*totalElast)/(1-2*slope); 

      }
      
      if( parameter(4)==5){  // for domain dependent material properties - Hypocotyl bending 3d (internal tissue softer)    
        if (cellData[cellIndex][38]==-1){
          youngL =youngMatrix+youngFiber; 
          youngT =youngMatrix;  
          
        }
        else{
          youngL =0.2*(youngMatrix+youngFiber); 
          youngT =0.2*youngMatrix;  
        }

        if (cellData[cellIndex][5]==5){
          youngL =0.01*(youngMatrix+youngFiber); 
          youngT =0.01*youngMatrix;  
        }
      }

      // if( parameter(4)==5){// for pavement cell resolution addaptive stiffness
      //   youngFiber=cellData[cellIndex][youngLIndex];
      //   double fiberL=cellData[cellIndex][anisoEnergyIndex];
      //   youngL = youngMatrix+fiberL;
      //   youngT = youngMatrix+youngFiber-fiberL;
      // }
     

      // if( parameter(4)<0){  // for heterogeneous stiffness(adhoc)
      //   double hFactor=0;
      //   double Hthreshold=0.01;
      //   if (std::fabs(cellData[cellIndex][youngLIndex])>Hthreshold){
      //     hFactor=Hthreshold;
      //   }
      //   else{
      //     hFactor=std::fabs(cellData[cellIndex][youngLIndex]); // take the heterogeneous info from this index
      //   }
      //   hFactor *=std::fabs(parameter(4)); // factor for heterogeneity      
      
      //   youngL = youngMatrix+youngFiber-hFactor*(youngMatrix+youngFiber); 
      //   youngT = youngMatrix-hFactor*(youngMatrix); 
      // }
      
      // if (cellData[cellIndex][31]==10){
      //   youngL = 150;
      //   youngT = 10;
      // }
     
      
      // if( parameter(4)<0){  // for spatial elasticity (ad-hoc)
      //   double x0=90;
      //   double y0=120;
        
      //   double xx=cellData[cellIndex][comIndex]-x0;
      //   double yy=cellData[cellIndex][comIndex+1]-y0;
        
      //   youngL = youngMatrix+youngFiber*(1-std::exp(parameter(4)*(xx*xx+yy*yy)));
      //   youngT = youngMatrix; 
      //   cellData[cellIndex][13]=youngL;
      // }

      
    }

    // ad-hoc for 3d marcus
    
    // if(cellData[cellIndex][25]==-3){  // sidewalls (anticlinals)
    //   youngL = youngMatrix;
    //   youngT = youngMatrix; 
    //   if(cellData[cellIndex][29]==1){

    //   }
    // }
    
    //youngL = (1-cellData[cellIndex][30]/0.6)*youngL;
    //youngT = (1-cellData[cellIndex][30]/0.6)*youngT;
    
    
    double sEpi=5;
    
    if(cellData[cellIndex][27]==-2){ //L1 epidermis
      youngL = sEpi*youngL;
      youngT = sEpi*youngT; 
    }
  
    // if(cellData[cellIndex][29]==1 && cellData[cellIndex][28]==-1){ //L1 bottom
    //   youngL = sEpi*youngL;
    //   youngT = sEpi*youngT; 
    // }
    
    // if(cellData[cellIndex][25]==-3 && cellData[cellIndex][29]==1){  // L1 anticlinals
    //   youngL = sEpi*youngL;
    //   youngT = sEpi*youngT; 
    // }
    
    if(cellData[cellIndex][30]==210){
      youngL = 0.1*youngL;
      youngT = 0.1*youngT;
    }


    double lambdaL, mioL, lambdaT, mioT; // ,lambdaTmatrix, mioTmatrix;
    
    if (parameter(7)==0){      
      // Lame coefficients based on plane strain (for 3D 0<poisson<0.5)
      lambdaL=youngL*poissonL/((1+poissonL)*(1-2*poissonL));
      mioL=youngL/(2*(1+poissonL));
      lambdaT=youngT*poissonT/((1+poissonT)*(1-2*poissonT));
      mioT=youngT/(2*(1+poissonT));

   
    } 
    else{      
      // Lame coefficients based on plane stress (for 3D 0<poisson<0.5)
      lambdaL=youngL*poissonL/(1-poissonL*poissonL);
      mioL=youngL/(2*(1+poissonL));
      lambdaT=youngT*poissonT/(1-poissonT*poissonT);
      mioT=youngT/(2*(1+poissonT));
     
      // lambdaTmatrix=youngMatrixA*poissonT/(1-poissonT*poissonT);
      // mioTmatrix=youngMatrixA/(2*(1+poissonT));
    }
    

    //std::cerr<<"youngL  "<<youngL<<", youngT"<<youngT<<std::endl;

    // Lame coefficients based on delin. paper (for 2D 0<poisson<1)
    // double lambdaL=youngL*poissonL/(1-poissonL*poissonL);
    // double mioL=youngL/(1+poissonL);
    // double lambdaT=youngT*poissonT/(1-poissonT*poissonT);
    // double mioT=youngT/(1+poissonT);
    

    

    double StrainCellGlobal[3][3]={{0,0,0},{0,0,0},{0,0,0}};
    double StressCellGlobal[3][3]={{0,0,0},{0,0,0},{0,0,0}};
    double normalGlob[3]={0,0,0};
    double TotalCellRestingArea=0;
    double TotalCellArea=0;
    double EnergyIso=0;     
    //double EnergyIsoFiber=0;            
    double EnergyAniso=0;
    double strainZ=0;

    if ( parameter(9)==1 ) {  // aniso direction from TETA 
      
      cellData[cellIndex][variableIndex(0,1)]=std::cos(TETA);    
      cellData[cellIndex][variableIndex(0,1)+1]=std::sin(TETA);
      cellData[cellIndex][variableIndex(0,1)+2]=0;
      // if(parameter(10)!=100){
      //   if(cellIndex==0 || cellIndex==2 ){
      //     cellData[cellIndex][variableIndex(0,1)]=std::cos(TETA);    
      //     cellData[cellIndex][variableIndex(0,1)+1]=std::sin(TETA);
      //     cellData[cellIndex][variableIndex(0,1)+2]=0;
      //   }
      //   if(cellIndex==1 || cellIndex==3 ){
      //     cellData[cellIndex][variableIndex(0,1)]=std::cos(parameter(10));    
      //     cellData[cellIndex][variableIndex(0,1)+1]=std::sin(parameter(10));
      //     cellData[cellIndex][variableIndex(0,1)+2]=0;
      //   }
      // }
    }
    
  

    
  
      // One triangle per 'vertex' in cyclic order
      for (size_t wallindex=0; wallindex<numWalls; ++wallindex) {
        
        
      size_t kPlusOneMod = (wallindex+1)%numWalls;
      //size_t v1 = com;
      size_t v2 = T.cell(cellIndex).vertex(wallindex)->index();
      size_t v3 = T.cell(cellIndex).vertex(kPlusOneMod)->index();
      //size_t w1 = internal wallindex
      size_t w2 = T.cell(cellIndex).wall(wallindex)->index();
      //size_t w3 = internal wallindex+1

      // Position matrix holds in rows positions for com, vertex(wallindex), vertex(wallindex+1)
      DataMatrix position(3,vertexData[v2]);
      for (size_t d=0; d<dimension; ++d)
	position[0][d] = cellData[cellIndex][comIndex+d]; // com position
      //position[1] = vertexData[v2]; // given by initiation
      position[2] = vertexData[v3];
      //position[0][2] z for vertex 1 of the current element
      

      // Resting lengths are from com-vertex(wallindex), vertex(wallindex)-vertex(wallindex+1) (wall(wallindex)), com-vertex(wallindex+1)

      // size_t restAddIndex;
      // if (T.wall(w2).cell1()->index()==cellIndex)
      //   restAddIndex=1;
      // else if (T.wall(w2).cell2()->index()==cellIndex)
      //   restAddIndex=2;
      // else{
      //   std::cerr<<"something bad happened"<<std::endl;
      //   exit(-1);
      // }

      double restingLength[3];
      if(parameter(10)==1) { // double resting length  
        restingLength[0] =cellData[cellIndex][lengthInternalIndex + 2*wallindex+1];
        //restingLength[1] = wallData[w2][wallLengthIndex]+wallData[w2][wallLengthIndex+restAddIndex];
        restingLength[1] =wallData[w2][wallLengthIndex]+
          cellData[cellIndex][lengthInternalIndex+2*numWalls+wallindex];
        restingLength[2] =cellData[cellIndex][lengthInternalIndex + 2*kPlusOneMod];
      }      
      else{                 // single resting length
        restingLength[0] = cellData[cellIndex][lengthInternalIndex + wallindex];
        restingLength[1] = wallData[w2][wallLengthIndex];
        restingLength[2] = cellData[cellIndex][lengthInternalIndex + kPlusOneMod];
      }
      
      // Lengths are from com-vertex(wallindex), vertex(wallindex)-vertex(wallindex+1) (wall(wallindex)), com-vertex(wallindex+1)
      double length[3]=
        { std::sqrt( (position[0][0]-position[1][0])*(position[0][0]-position[1][0]) +
                     (position[0][1]-position[1][1])*(position[0][1]-position[1][1]) +
                     (position[0][2]-position[1][2])*(position[0][2]-position[1][2]) ),
          
          T.wall(w2).lengthFromVertexPosition(vertexData),
          
          std::sqrt( (position[0][0]-position[2][0])*(position[0][0]-position[2][0]) +
                     (position[0][1]-position[2][1])*(position[0][1]-position[2][1]) +
                     (position[0][2]-position[2][2])*(position[0][2]-position[2][2]) )
        };
      
      
      // Area of the element (using Heron's formula)                                      
      double restingArea=std::sqrt( ( restingLength[0]+restingLength[1]+restingLength[2])*
                                    (-restingLength[0]+restingLength[1]+restingLength[2])*
                                    ( restingLength[0]-restingLength[1]+restingLength[2])*
                                    ( restingLength[0]+restingLength[1]-restingLength[2])  )*0.25;
      
      //double currentArea=std::sqrt( ( length[0]+length[1]+length[2])*
      //                              (-length[0]+length[1]+length[2])*
      //                              ( length[0]-length[1]+length[2])*
      //                              ( length[0]+length[1]-length[2])  )*0.25;

 
     
   

      
      double temp = 1.0/(restingArea*16);                                      
      
      //Area of the element (using Heron's formula)                                      
      double Area=std::sqrt( ( length[0]+length[1]+length[2])*
                             (-length[0]+length[1]+length[2])*
                             ( length[0]-length[1]+length[2])*
                             ( length[0]+length[1]-length[2])  )*0.25;
      
      
      
      // calculating the angles between shape vectors and anisotropy direction in resting shape when anisotropy vector is provided in current shape
      
      //Current shape local coordinate of the element  (counterclockwise ordering of nodes/edges)
      // double CurrentAngle1=std::acos(  (length[0]*length[0]+length[1]*length[1]-length[2]*length[2])/
      //                                  (length[0]*length[1]*2)    );
      
      // double Qa=std::cos(CurrentAngle1)*length[0];
      // double Qc=std::sin(CurrentAngle1)*length[0];
      // double Qb=length[1];
      
      double CurrentAngle1=(length[0]*length[0]
                            +length[1]*length[1]
                            -length[2]*length[2])/
        (length[0]*length[1]*2);
      
      double Qa=(CurrentAngle1)*length[0];
      double Qc=std::sqrt(1-CurrentAngle1*CurrentAngle1)*length[0];
      double Qb=length[1];
      
      // shape vector matrix = inverse of coordinate matrix ( only first two elements i.e. ShapeVector[3][2] )      
      
      
      double ShapeVectorCurrent[3][3]={ {  0   ,       1/Qc      , 0 }, 
                                        {-1/Qb , (Qa-Qb)/(Qb*Qc) , 1 },       
                                        { 1/Qb ,     -Qa/(Qb*Qc) , 0 }  };
    
      
      // Local coordinates of the resting shape ( counterclockwise )
      // double RestingAngle1=std::acos(  (restingLength[0]*restingLength[0]
      //                                   +restingLength[1]*restingLength[1]
      //                                   -restingLength[2]*restingLength[2])
      //                                  /(restingLength[0]*restingLength[1]*2)    );
      
      
      // double Pa=std::cos(RestingAngle1)*restingLength[0];
      // double Pc=std::sin(RestingAngle1)*restingLength[0];
      // double Pb=restingLength[1];
      
      
      double RestingAngle1=  (restingLength[0]*restingLength[0]
                              +restingLength[1]*restingLength[1]
                              -restingLength[2]*restingLength[2])/
        (restingLength[0]*restingLength[1]*2);
      
      
      double Pa=(RestingAngle1)*restingLength[0];
      double Pc=std::sqrt(1-RestingAngle1*RestingAngle1)*restingLength[0];
      double Pb=restingLength[1];
      
      // shape vector matrix in resting shape in local coordinate system  = inverse of coordinate matrix ( only first two elements i.e. ShapeVectorResting[3][2] )      
      double ShapeVectorResting[3][3]={ {  0   ,       1/Pc      , 0 }, 
                                        {-1/Pb , (Pa-Pb)/(Pb*Pc) , 1 },       
                                        { 1/Pb ,     -Pa/(Pb*Pc) , 0 }  };
      
      
      
      // //Strain tensor  (clockwise ordering of nodes/edges)
      // double CurrentAngle2=std::acos(  (length[1]*length[1]+length[2]*length[2]-length[0]*length[0])/
      //                                  (length[1]*length[2]*2)    );
      
      // double Qa=std::cos(CurrentAngle2)*length[2];
      // double Qb=length[1];
      // double Qc=std::sin(CurrentAngle2)*length[2];
      
      // double ShapeVectorCurrent[3][2]={ {  0   ,       1/Qc      }, 
      //                                   { 1/Qb ,     -Qa/(Qb*Qc) },       
      //                                   {-1/Qb , (Qa-Qb)/(Qb*Qc) }  };
      
      
  
      
      
      // Rotation Matrix for changing coordinate systems for both Local to Global( Strain Tensor) and Global to Local( Aniso Vector in the current shape)
      
      
      double tempA=std::sqrt((position[2][0]-position[1][0])*(position[2][0]-position[1][0])+
                             (position[2][1]-position[1][1])*(position[2][1]-position[1][1])+
                             (position[2][2]-position[1][2])*(position[2][2]-position[1][2])  );
      
      double tempB=std::sqrt((position[0][0]-position[1][0])*(position[0][0]-position[1][0])+
                             (position[0][1]-position[1][1])*(position[0][1]-position[1][1])+
                             (position[0][2]-position[1][2])*(position[0][2]-position[1][2])  );
      
      
      double Xcurrent[3]=      
        { (position[2][0]-position[1][0])/tempA,
          (position[2][1]-position[1][1])/tempA,
          (position[2][2]-position[1][2])/tempA
        };
      
      double Bcurrent[3]=      
        { (position[0][0]-position[1][0])/tempB,
          (position[0][1]-position[1][1])/tempB,
          (position[0][2]-position[1][2])/tempB
        };

      double Zcurrent[3]=      
        { Xcurrent[1]*Bcurrent[2]-Xcurrent[2]*Bcurrent[1],
          Xcurrent[2]*Bcurrent[0]-Xcurrent[0]*Bcurrent[2],
          Xcurrent[0]*Bcurrent[1]-Xcurrent[1]*Bcurrent[0]
        };
      
      tempA=std:: sqrt(Zcurrent[0]*Zcurrent[0]+Zcurrent[1]*Zcurrent[1]+Zcurrent[2]*Zcurrent[2]);
      Zcurrent[0]=Zcurrent[0]/tempA;
      Zcurrent[1]=Zcurrent[1]/tempA;
      Zcurrent[2]=Zcurrent[2]/tempA;

      double Ycurrent[3]=      
        { Zcurrent[1]*Xcurrent[2]-Zcurrent[2]*Xcurrent[1],
          Zcurrent[2]*Xcurrent[0]-Zcurrent[0]*Xcurrent[2],
          Zcurrent[0]*Xcurrent[1]-Zcurrent[1]*Xcurrent[0]
        };
      
      double rotation[3][3]=
        { {Xcurrent[0] , Ycurrent[0] , Zcurrent[0] },
          {Xcurrent[1] , Ycurrent[1] , Zcurrent[1] },
          {Xcurrent[2] , Ycurrent[2] , Zcurrent[2] } };
  
            
   
      // Aniso vector in current shape in global coordinate system
      double  AnisoCurrGlob[3]=
        { cellData[cellIndex][variableIndex(0,1)],  
          cellData[cellIndex][variableIndex(0,1)+1],
          cellData[cellIndex][variableIndex(0,1)+2]
        };
      
      // rotating the anisotropy vector from global coordinate system to the local one in the current shape
      double AnisoCurrLocal[3]=
        {  rotation[0][0]*AnisoCurrGlob[0]+
           rotation[1][0]*AnisoCurrGlob[1]+
           rotation[2][0]*AnisoCurrGlob[2],
           
           rotation[0][1]*AnisoCurrGlob[0]+
           rotation[1][1]*AnisoCurrGlob[1]+
           rotation[2][1]*AnisoCurrGlob[2],
           
           rotation[0][2]*AnisoCurrGlob[0]+
           rotation[1][2]*AnisoCurrGlob[1]+
           rotation[2][2]*AnisoCurrGlob[2]
        };
      
      //Anisotropic Correction is based on difference between Lam Coefficients of Longitudinal and Transverse dirrections:
      // double deltaLam=AnisoMeasure*(lambdaL-lambdaT);
      // double deltaMio=AnisoMeasure*(mioL-mioT);
      double deltaLam=lambdaL-lambdaT;
      double deltaMio=mioL-mioT;  

      // double deltaLamIsoFiber=lambdaT-lambdaTmatrix;
      // double deltaMioIsoFiber=mioT-mioTmatrix;  
 

    
     
     
     
    
       // >>>>>>>>>>>>>>>>>>>>>>>>>>>>>>>>>> STRAIN and STRESS TENSOR (BEGIN) <<<<<<<<<<<<<<<<<<<<<<<<<<<<<<<
      
      // deformation gradiant tensor F =Sigma i=1,2,3 Qi x Di
      // strain tensor in resting shape E=0.5(FtF-I)
      // trE
      // B=FFt
      // axa (direct product of aniso vector in resting shape)
      // atEa
      // E(axa) and (axa)E

      
     

     
      
      double positionLocal[3][2]={ {Qa , Qc}, 
                                   {0  , 0 },  
                                   {Qb , 0 }  };
      
      double DeformGrad[2][2]={{0,0},{0,0}}; // F=Sigma i Qi x Di   <---------------------------------------
      for ( int i=0 ; i<3 ; ++i ) {
        DeformGrad[0][0]=DeformGrad[0][0]+positionLocal[i][0]*ShapeVectorResting[i][0];
        DeformGrad[1][0]=DeformGrad[1][0]+positionLocal[i][1]*ShapeVectorResting[i][0];
        DeformGrad[0][1]=DeformGrad[0][1]+positionLocal[i][0]*ShapeVectorResting[i][1];
        DeformGrad[1][1]=DeformGrad[1][1]+positionLocal[i][1]*ShapeVectorResting[i][1];        
      } 
    


      // transforming aniso vector in local coordinate from current to resting shape using inverse of deformation gradient
      double AnisoRestLocal[2]={ DeformGrad[1][1] *AnisoCurrLocal[0]-DeformGrad[0][1]*AnisoCurrLocal[1],
                                 -DeformGrad[1][0]*AnisoCurrLocal[0]+DeformGrad[0][0]*AnisoCurrLocal[1]};
                
      double AnisoMeasure=std::sqrt(AnisoRestLocal[0]*AnisoRestLocal[0]+AnisoRestLocal[1]*AnisoRestLocal[1]);
      // std::cerr<< "cell "<< cellIndex<<" AnisoMeasure "<< AnisoMeasure<<std::endl;
      
      // choosing a random normalized dirrection for anisotropy if AnisoVector is close to perpendicular to the cell plane
      if ( AnisoMeasure<0.0001) {
        double randomAngle=((rand()%360)*2*3.14159265)/360;
        
        AnisoRestLocal[0]=std::cos(randomAngle);
        AnisoRestLocal[1]=std::sin(randomAngle);
      }  
      else {// normalizing the anisoVector if it is not random
        AnisoRestLocal[0]=AnisoRestLocal[0]/AnisoMeasure;
        AnisoRestLocal[1]=AnisoRestLocal[1]/AnisoMeasure;        
      }
      
      double directAniso[2][2]={{AnisoRestLocal[0]*AnisoRestLocal[0],AnisoRestLocal[0]*AnisoRestLocal[1]},
                                {AnisoRestLocal[1]*AnisoRestLocal[0],AnisoRestLocal[1]*AnisoRestLocal[1]}};


      double LeftCauchy[2][2]= // B=FFt
        { { DeformGrad[0][0]*DeformGrad[0][0]+DeformGrad[0][1]*DeformGrad[0][1],
            DeformGrad[0][0]*DeformGrad[1][0]+DeformGrad[0][1]*DeformGrad[1][1]
          },
          { DeformGrad[1][0]*DeformGrad[0][0]+DeformGrad[1][1]*DeformGrad[0][1],
            DeformGrad[1][0]*DeformGrad[1][0]+DeformGrad[1][1]*DeformGrad[1][1]
          }
        };
      
      double Egreen[2][2]= //E=0.5(C-I)
        { { 0.5*(DeformGrad[0][0]*DeformGrad[0][0]+DeformGrad[1][0]*DeformGrad[1][0]-1),
            0.5*(DeformGrad[0][0]*DeformGrad[0][1]+DeformGrad[1][0]*DeformGrad[1][1])   
          },
          { 0.5*(DeformGrad[0][1]*DeformGrad[0][0]+DeformGrad[1][1]*DeformGrad[1][0]), 
            0.5*(DeformGrad[0][1]*DeformGrad[0][1]+DeformGrad[1][1]*DeformGrad[1][1]-1)
          } 
        };
      //std::cout<<std::abs(Egreen[0][0]+Egreen[1][1])/2<<" "<<std::abs(Egreen[0][1])<<std::endl;

      double E2[2][2]= // used for energy calculation only
        { { Egreen[0][0]*Egreen[0][0]+Egreen[0][1]*Egreen[1][0],
            Egreen[0][0]*Egreen[0][1]+Egreen[0][1]*Egreen[1][1]
          },
          { Egreen[1][0]*Egreen[0][0]+Egreen[1][1]*Egreen[1][0],
            Egreen[1][0]*Egreen[0][1]+Egreen[1][1]*Egreen[1][1]
          }
        };

      double trE=Egreen[0][0]+Egreen[1][1];

      double I2=E2[0][0]+E2[1][1]; //trE2 used for energy calculation only

      
      double I5=AnisoRestLocal[0]*AnisoRestLocal[0]*E2[0][0]   //atE2a used for energy calculation only
        +AnisoRestLocal[0]*AnisoRestLocal[1]*(E2[0][1]+E2[1][0])
        +AnisoRestLocal[1]*AnisoRestLocal[1]*E2[1][1];
      
    
     
      temp=LeftCauchy[0][0]*LeftCauchy[1][1]-LeftCauchy[1][0]*LeftCauchy[0][1]; // det(B)
      double StrainAlmansi[2][2]= // e=0.5(1-B^-1)  True strain tensor
        { { 0.5*(1-(LeftCauchy[1][1]/temp)) , 0.5*LeftCauchy[0][1]/temp },
          { 0.5*LeftCauchy[1][0]/temp       , 0.5*(1-(LeftCauchy[0][0]/temp))}
        };
      
      if(StrainAlmansi[0][0] != StrainAlmansi[0][0] ||
         StrainAlmansi[1][1] != StrainAlmansi[1][1] ||
         StrainAlmansi[0][1] != StrainAlmansi[0][1] ||
         StrainAlmansi[1][0] != StrainAlmansi[1][0] ) 
        std::cerr<<std::endl<<" strain is wrong "<<StrainAlmansi[0][0]<<StrainAlmansi[0][0]
                 <<StrainAlmansi[0][0] << StrainAlmansi[0][0] <<"   Q "<<restingLength[0]<<" "<<restingLength[1]<<" "<<restingLength[2]<<"    P "<<Pa<<" "<<Pb<<" "<<Pc<<std::endl;
      double atEa=AnisoRestLocal[0]*AnisoRestLocal[0]*Egreen[0][0]
        +AnisoRestLocal[0]*AnisoRestLocal[1]*(Egreen[0][1]+Egreen[1][0])
        +AnisoRestLocal[1]*AnisoRestLocal[1]*Egreen[1][1];

      double I4=atEa;

      
    

  
      double Eaa[2][2]=
        { { Egreen[0][0]*directAniso[0][0]+Egreen[0][1]*directAniso[1][0],
            Egreen[0][0]*directAniso[0][1]+Egreen[0][1]*directAniso[1][1]
          },
          { Eaa[1][0]= Egreen[1][0]*directAniso[0][0]+Egreen[1][1]*directAniso[1][0],             
            Eaa[1][1]= Egreen[1][0]*directAniso[0][1]+Egreen[1][1]*directAniso[1][1]
          }
        };        

      double aaE[2][2]=
        { { directAniso[0][0]*Egreen[0][0]+directAniso[0][1]*Egreen[1][0],        
            directAniso[0][0]*Egreen[0][1]+directAniso[0][1]*Egreen[1][1]
          },        
          { directAniso[1][0]*Egreen[0][0]+directAniso[1][1]*Egreen[1][0],              
            directAniso[1][0]*Egreen[0][1]+directAniso[1][1]*Egreen[1][1]        
          }
        };

      double B2[2][2]=// LeftCauchy^2
        { { LeftCauchy[0][0]*LeftCauchy[0][0]+LeftCauchy[0][1]*LeftCauchy[1][0],
            LeftCauchy[0][0]*LeftCauchy[0][1]+LeftCauchy[0][1]*LeftCauchy[1][1]
          },
          { LeftCauchy[1][0]*LeftCauchy[0][0]+LeftCauchy[1][1]*LeftCauchy[1][0],
            LeftCauchy[1][0]*LeftCauchy[0][1]+LeftCauchy[1][1]*LeftCauchy[1][1]
          }
        };
      
      double areaFactor=restingArea/Area; // 1/detF
      //double areaFactor=Area/restingArea; // detF
      
      double Sigma[2][2]= // true stress tensor (isotropic term) 
        { { areaFactor*((lambdaT*trE-mioT)*LeftCauchy[0][0]+(mioT)*B2[0][0]),
            areaFactor*((lambdaT*trE-mioT)*LeftCauchy[0][1]+(mioT)*B2[0][1])
          },      
          { areaFactor*((lambdaT*trE-mioT)*LeftCauchy[1][0]+(mioT)*B2[1][0]),      
            areaFactor*((lambdaT*trE-mioT)*LeftCauchy[1][1]+(mioT)*B2[1][1])
          }
        };
      

      // ENERGY MODELS  >>>>>>>>>>>>>>>>>>>>>>>>>>>>>>>>>>>>>>>>>>>>>>>>>>>>>>>>>>>>>>>>>>>>>>>>>>>>>>>>>>>>>>


      // double deltaS[2][2]; // based on Delin. paper
      // deltaS[0][0]=deltaLam*(trE*directAniso[0][0]+atEa)+(2*deltaMio)*(Eaa[0][0]+aaE[0][0])-(deltaLam+2*deltaMio)*atEa*directAniso[0][0];
      // deltaS[1][0]=deltaLam*(trE*directAniso[1][0]     )+(2*deltaMio)*(Eaa[1][0]+aaE[1][0])-(deltaLam+2*deltaMio)*atEa*directAniso[1][0];
      // deltaS[0][1]=deltaLam*(trE*directAniso[0][1]     )+(2*deltaMio)*(Eaa[0][1]+aaE[0][1])-(deltaLam+2*deltaMio)*atEa*directAniso[0][1];
      // deltaS[1][1]=deltaLam*(trE*directAniso[1][1]+atEa)+(2*deltaMio)*(Eaa[1][1]+aaE[1][1])-(deltaLam+2*deltaMio)*atEa*directAniso[1][1];

      double deltaS[2][2]= // based on  equipartitioning
        { { (deltaLam/2)*(trE*directAniso[0][0]+atEa)+(deltaMio)*(Eaa[0][0]+aaE[0][0]),
            (deltaLam/2)*(trE*directAniso[0][1]     )+(deltaMio)*(Eaa[0][1]+aaE[0][1])
          },
          { (deltaLam/2)*(trE*directAniso[1][0]     )+(deltaMio)*(Eaa[1][0]+aaE[1][0]),      
            (deltaLam/2)*(trE*directAniso[1][1]+atEa)+(deltaMio)*(Eaa[1][1]+aaE[1][1])
          }
        };
      
      // double deltaMio1=(youngL-youngT)/2;
      // double deltaS[2][2]; // based on  ... 
      // deltaS[0][0]=2*(deltaMio1)* atEa * directAniso[0][0];
      // deltaS[1][0]=2*(deltaMio1)* atEa * directAniso[1][0];
      // deltaS[0][1]=2*(deltaMio1)* atEa * directAniso[0][1];
      // deltaS[1][1]=2*(deltaMio1)* atEa * directAniso[1][1];


      strainZ +=restingArea*(1-poissonT*((2*lambdaT*trE+2*mioT*trE)+deltaS[0][0]+deltaS[1][1])/youngT);
      //std::cerr<< "cell "<< cellIndex<< " thickness :  " << strainZ << std::endl;
      
      //<<<<<<<<<<<<<<<<<<<isotropic force from stress tensor <<<<<<<<<<<<<<<<<<<<<<<<<<<<<<<<<<<<<<<<<

      // double ss[2][2];//lambda(trE)I+2mioE
      // ss[0][0]=lambdaT*trE+2*mioT*Egreen[0][0];
      // ss[0][1]=            2*mioT*Egreen[0][1];
      // ss[1][0]=            2*mioT*Egreen[1][0];
      // ss[1][1]=lambdaT*trE+2*mioT*Egreen[1][1];

       

      // double TPK[2][2];// 2nd Piola Kirchhoff stress tensor 
      // TPK[0][0]=restingArea*(DeformGrad[0][0]*ss[0][0]+DeformGrad[0][1]*ss[1][0]);
      // TPK[1][0]=restingArea*(DeformGrad[1][0]*ss[0][0]+DeformGrad[1][1]*ss[1][0]);
      // TPK[0][1]=restingArea*(DeformGrad[0][0]*ss[0][1]+DeformGrad[0][1]*ss[1][1]);
      // TPK[1][1]=restingArea*(DeformGrad[1][0]*ss[0][1]+DeformGrad[1][1]*ss[1][1]);

      // //deltaFTPKlocal[i][0]= TPK[0][0]*ShapeVectorResting[i][0]+TPK[0][1]*ShapeVectorResting[i][1];
      // //deltaFTPKlocal[i][1]= TPK[1][0]*ShapeVectorResting[i][0]+TPK[1][1]*ShapeVectorResting[i][1];
     
      // double deltaFTPKlocal[2][2];
      // deltaFTPKlocal[0][0]= TPK[0][0]*ShapeVectorResting[0][0]+TPK[0][1]*ShapeVectorResting[0][1];
      // deltaFTPKlocal[0][1]= TPK[1][0]*ShapeVectorResting[0][0]+TPK[1][1]*ShapeVectorResting[0][1];
     
      // double deltaFTPK[2][2]; 
      // deltaFTPK[0][0]= rotation[0][0]*deltaFTPKlocal[0][0]+rotation[0][1]*deltaFTPKlocal[0][1];
      // deltaFTPK[0][1]= rotation[1][0]*deltaFTPKlocal[0][0]+rotation[1][1]*deltaFTPKlocal[0][1];
      // deltaFTPK[0][2]= rotation[2][0]*deltaFTPKlocal[0][0]+rotation[2][1]*deltaFTPKlocal[0][1];
      //<<<<<<<<<<<<<<<<<<<<<<<<<<<<<<<<<<<<<<<<<<<<<<<<<<<<<<<<<<<<<<<<<<<<<<<<<<<<<<<<<<<<<<<<<<<<<<<<<<<<<

      double TPK[2][2];// 2nd Piola Kirchhoff stress tensor 
      TPK[0][0]=restingArea*(DeformGrad[0][0]*deltaS[0][0]+DeformGrad[0][1]*deltaS[1][0]);
      TPK[1][0]=restingArea*(DeformGrad[1][0]*deltaS[0][0]+DeformGrad[1][1]*deltaS[1][0]);
      TPK[0][1]=restingArea*(DeformGrad[0][0]*deltaS[0][1]+DeformGrad[0][1]*deltaS[1][1]);
      TPK[1][1]=restingArea*(DeformGrad[1][0]*deltaS[0][1]+DeformGrad[1][1]*deltaS[1][1]);

      //deltaFTPKlocal[i][0]= TPK[0][0]*ShapeVectorResting[i][0]+TPK[0][1]*ShapeVectorResting[i][1];
      //deltaFTPKlocal[i][1]= TPK[1][0]*ShapeVectorResting[i][0]+TPK[1][1]*ShapeVectorResting[i][1];
     
      double deltaFTPKlocal[3][2];
      deltaFTPKlocal[0][0]= TPK[0][0]*ShapeVectorResting[0][0]+TPK[0][1]*ShapeVectorResting[0][1];
      deltaFTPKlocal[0][1]= TPK[1][0]*ShapeVectorResting[0][0]+TPK[1][1]*ShapeVectorResting[0][1];
     
      deltaFTPKlocal[1][0]= TPK[0][0]*ShapeVectorResting[1][0]+TPK[0][1]*ShapeVectorResting[1][1];
      deltaFTPKlocal[1][1]= TPK[1][0]*ShapeVectorResting[1][0]+TPK[1][1]*ShapeVectorResting[1][1];

      deltaFTPKlocal[2][0]= TPK[0][0]*ShapeVectorResting[2][0]+TPK[0][1]*ShapeVectorResting[2][1];
      deltaFTPKlocal[2][1]= TPK[1][0]*ShapeVectorResting[2][0]+TPK[1][1]*ShapeVectorResting[2][1];


      double deltaFTPK[3][3]; 
      deltaFTPK[0][0]= rotation[0][0]*deltaFTPKlocal[0][0]+rotation[0][1]*deltaFTPKlocal[0][1];
      deltaFTPK[0][1]= rotation[1][0]*deltaFTPKlocal[0][0]+rotation[1][1]*deltaFTPKlocal[0][1];
      deltaFTPK[0][2]= rotation[2][0]*deltaFTPKlocal[0][0]+rotation[2][1]*deltaFTPKlocal[0][1];

      deltaFTPK[1][0]= rotation[0][0]*deltaFTPKlocal[1][0]+rotation[0][1]*deltaFTPKlocal[1][1];
      deltaFTPK[1][1]= rotation[1][0]*deltaFTPKlocal[1][0]+rotation[1][1]*deltaFTPKlocal[1][1];
      deltaFTPK[1][2]= rotation[2][0]*deltaFTPKlocal[1][0]+rotation[2][1]*deltaFTPKlocal[1][1];
      
      deltaFTPK[2][0]= rotation[0][0]*deltaFTPKlocal[2][0]+rotation[0][1]*deltaFTPKlocal[2][1];
      deltaFTPK[2][1]= rotation[1][0]*deltaFTPKlocal[2][0]+rotation[1][1]*deltaFTPKlocal[2][1];
      deltaFTPK[2][2]= rotation[2][0]*deltaFTPKlocal[2][0]+rotation[2][1]*deltaFTPKlocal[2][1];


      // //<<<<<<<<<<<<<<<<<<<<<<<<<<<<<<<<<<<<<<<<<<<<<<<<<<<<<<<<<<<<<<<<<<<<<<<<<<<<<<<<<<


      double deltaSFt[2][2];
      deltaSFt[0][0]=deltaS[0][0]*DeformGrad[0][0]+deltaS[0][1]*DeformGrad[0][1];
      deltaSFt[1][0]=deltaS[1][0]*DeformGrad[0][0]+deltaS[1][1]*DeformGrad[0][1];
      deltaSFt[0][1]=deltaS[0][0]*DeformGrad[1][0]+deltaS[0][1]*DeformGrad[1][1];
      deltaSFt[1][1]=deltaS[1][0]*DeformGrad[1][0]+deltaS[1][1]*DeformGrad[1][1];
      
      double deltaSigma[2][2];// true stress tensor (anisotropic correction term)deltaLambda and deltaMio (Longitudinal-Transverse)
      deltaSigma[0][0]=areaFactor*(DeformGrad[0][0]*deltaSFt[0][0]+DeformGrad[0][1]*deltaSFt[1][0]);
      deltaSigma[1][0]=areaFactor*(DeformGrad[1][0]*deltaSFt[0][0]+DeformGrad[1][1]*deltaSFt[1][0]);
      deltaSigma[0][1]=areaFactor*(DeformGrad[0][0]*deltaSFt[0][1]+DeformGrad[0][1]*deltaSFt[1][1]);
      deltaSigma[1][1]=areaFactor*(DeformGrad[1][0]*deltaSFt[0][1]+DeformGrad[1][1]*deltaSFt[1][1]);

      double sigmafactor=1;
      double deltasigmafactor=1;

      double StressTensor[3][3];
      StressTensor[0][0]=sigmafactor*Sigma[0][0]+deltasigmafactor*deltaSigma[0][0];
      StressTensor[1][0]=sigmafactor*Sigma[1][0]+deltasigmafactor*deltaSigma[1][0];
      StressTensor[0][1]=sigmafactor*Sigma[0][1]+deltasigmafactor*deltaSigma[0][1];
      StressTensor[1][1]=sigmafactor*Sigma[1][1]+deltasigmafactor*deltaSigma[1][1];


      


      //Shape vectors in Current shape (counterclockwise ordering of nodes/edges)     ShapeVectorCurrent[3][3]  calculated above   
      //......................Rstrain here........ ( or clockwise ordering of nodes/edges)
          

      //square of radius of circumstancing circle in resting shape
      //double Rcirc2Resting=(0.25*restingLength[0]*restingLength[1]*restingLength[2]/Area)*(0.25*restingLength[0]*restingLength[1]*restingLength[2]/Area);  


      // for (int r=0 ; r<2 ; r++) 
      //   for (int s=0 ; s<2 ; s++) 
      //     std::cerr<<" almansi  "<<StrainAlmansi[r][s]<<std::endl;      

      double StrainTensor[3][3]; // there are other alternatives than StrainAlmansi for strain tensor
      StrainTensor[0][0]=StrainAlmansi[0][0];
      StrainTensor[1][0]=StrainAlmansi[1][0];
      StrainTensor[0][1]=StrainAlmansi[0][1];
      StrainTensor[1][1]=StrainAlmansi[1][1];


      StrainTensor[0][2]=0;  // adding 3rd dimension which is zero, the tensor is still in element plane
      StrainTensor[1][2]=0;
      StrainTensor[2][2]=0;
      StrainTensor[2][0]=0;
      StrainTensor[2][1]=0;
      
      StressTensor[0][2]=0;  // adding 3rd dimension which is zero, the tensor is still in element plane
      StressTensor[1][2]=0;
      StressTensor[2][2]=0;
      StressTensor[2][0]=0;
      StressTensor[2][1]=0;

      //rotation matrix to  global coordinate system based on counterclockwise ordering;   rotation[3][3] calculated above  

     
      
      // rotating strain tensor to the global coordinate system
      double tempR[3][3]={{0,0,0},{0,0,0},{0,0,0}};
      for (int r=0 ; r<3 ; r++) 
        for (int s=0 ; s<3 ; s++) 
          for(int w=0 ; w<3 ; w++) 
            tempR[r][s] += rotation[r][w]*StrainTensor[w][s];
          
      for (int r=0 ; r<3 ; r++) 
        for (int s=0 ; s<3 ; s++) {
          StrainTensor[r][s]=0;
          for(int w=0 ; w<3 ; w++) 
            StrainTensor[r][s] += tempR[r][w]*rotation[s][w]; 
        }

      // rotating stress tensor to the global coordinate system
      for (int r=0 ; r<3 ; r++) 
        for (int s=0 ; s<3 ; s++) 
          tempR[r][s]=0;
        
      for (int r=0 ; r<3 ; r++) 
        for (int s=0 ; s<3 ; s++) 
          for(int w=0 ; w<3 ; w++) 
            tempR[r][s] += rotation[r][w]*StressTensor[w][s];
          
      for (int r=0 ; r<3 ; r++) 
        for (int s=0 ; s<3 ; s++) {
          StressTensor[r][s]=0;
          for(int w=0 ; w<3 ; w++) 
            StressTensor[r][s] += tempR[r][w]*rotation[s][w]; 
        }
      
 


           
     
      // accumulating strain and stress tensors and normal to cell plane vector to be averaged later
      for (int r=0 ; r<3 ; r++) 
        for (int s=0 ; s<3 ; s++)    
          StrainCellGlobal[r][s] += Area*StrainTensor[r][s];

     

      for (int r=0 ; r<3 ; r++) 
        for (int s=0 ; s<3 ; s++)    
          StressCellGlobal[r][s] += Area*StressTensor[r][s];
      
      for (int r=0 ; r<3 ; r++) 
        normalGlob[r] += Area*Zcurrent[r];

      TotalCellRestingArea=TotalCellRestingArea+restingArea;
      TotalCellArea=TotalCellArea+Area;
      // >>>>>>>>>>>>>>>>>>>>>>>>>>>>>>>>>> STRAIN and STRESS TENSORS (END) <<<<<<<<<<<<<<<<<<<<<<<<<<<<<<<<<

   
    //---- Anisotropic Correction Force-------------------------------
       double deltaF[3][3];


        for ( int i=0 ; i<3 ; ++i )  // from stress tensor(equipartitioning energy)
          for ( int j=0 ; j<3 ; ++j )
            deltaF[i][j]=(-deltaFTPK[i][j]);
      
        double  I1=trE;

        // energy
        EnergyIso +=( (lambdaT/2)*I1*I1 + mioT*I2 )*restingArea; //<<<<<<<<<<<<<<<<<<<<<
      
        EnergyAniso +=( (deltaLam/2)*I4*I1 + deltaMio*I5 )*restingArea; //<<<<<<<<<<<<<<<<<<<<<<<<<<<
        
        
        
 

        
 
         
        


        
       
       
              
    }
    

     for (int r=0 ; r<3 ; r++) 
      for (int s=0 ; s<3 ; s++)    
        StrainCellGlobal[r][s]= StrainCellGlobal[r][s]/TotalCellArea; 

        
    
    
    
    for (int r=0 ; r<3 ; r++) 
      for (int s=0 ; s<3 ; s++)    
        StressCellGlobal[r][s]= StressCellGlobal[r][s]/TotalCellArea; 

    for (int r=0 ; r<3 ; r++)   
      normalGlob[r]/= TotalCellArea;
    
    double temp=std::sqrt(normalGlob[0]*normalGlob[0]+normalGlob[1]*normalGlob[1]+normalGlob[2]*normalGlob[2]);
    
    if(temp>0)
      for (int r=0 ; r<3 ; r++)   
        normalGlob[r]/=temp;
   
    double areaRatio=TotalCellArea/TotalCellRestingArea; 
    
    strainZ=strainZ/TotalCellRestingArea; 
    // if( parameter(4)==5){
    //   cellData[cellIndex][areaRatioIndex]=TotalCellRestingArea;
    // }  
      
    


    // eigenvalue/eigenvectors of averaged STRAIN and STRESS tensors in global coordinate system. (Jacobi method)
    if(neighborweight>0){// in this case stress calculations are done in a seperate loop
      cellData[cellIndex][stressTensorIndex  ]=StressCellGlobal[0][0];
      cellData[cellIndex][stressTensorIndex+1]=StressCellGlobal[1][1];
      cellData[cellIndex][stressTensorIndex+2]=StressCellGlobal[2][2];
      cellData[cellIndex][stressTensorIndex+3]=StressCellGlobal[0][1];
      cellData[cellIndex][stressTensorIndex+4]=StressCellGlobal[0][2];
      cellData[cellIndex][stressTensorIndex+5]=StressCellGlobal[1][2];
      
      cellData[cellIndex][normalVectorIndex  ]=normalGlob[0];
      cellData[cellIndex][normalVectorIndex+1]=normalGlob[1];
      cellData[cellIndex][normalVectorIndex+2]=normalGlob[2];
    }

    cellData[cellIndex][normalVectorIndex  ]=normalGlob[0];
    cellData[cellIndex][normalVectorIndex+1]=normalGlob[1];
    cellData[cellIndex][normalVectorIndex+2]=normalGlob[2];

    if(neighborweight==0){
      
      // stress component along MT direction 
      cellData[cellIndex][MTstressIndex ] =
        cellData[cellIndex][MTindex  ] *cellData[cellIndex][MTindex  ] *StressCellGlobal[0][0]  +
        cellData[cellIndex][MTindex  ] *cellData[cellIndex][MTindex+1] *StressCellGlobal[0][1]  +
        cellData[cellIndex][MTindex  ] *cellData[cellIndex][MTindex+2] *StressCellGlobal[0][2]  +
        cellData[cellIndex][MTindex+1] *cellData[cellIndex][MTindex  ] *StressCellGlobal[1][0]  +
        cellData[cellIndex][MTindex+1] *cellData[cellIndex][MTindex+1] *StressCellGlobal[1][1]  +
        cellData[cellIndex][MTindex+1] *cellData[cellIndex][MTindex+2] *StressCellGlobal[1][2]  +
        cellData[cellIndex][MTindex+2] *cellData[cellIndex][MTindex  ] *StressCellGlobal[2][0]  +
        cellData[cellIndex][MTindex+2] *cellData[cellIndex][MTindex+1] *StressCellGlobal[2][1]  +
        cellData[cellIndex][MTindex+2] *cellData[cellIndex][MTindex+2] *StressCellGlobal[2][2]       ;
      
      
      
      // eigenvalue/eigenvectors of  stress tensor in global coordinate system. (Jacobi method)
      
      double pi=3.14159265;
      
      int I,J;    
      double pivot=1;
      double tanRotAngle,Si,Co;
      double eigenVectorStress[3][3]={{1,0,0},{0,1,0},{0,0,1}};
      pivot=1;
      
      while (pivot>stressEpcilon) {
        pivot=std::fabs(StressCellGlobal[1][0]);
        I=1;
        J=0;
        if (std::fabs(StressCellGlobal[2][0])>pivot) {
          pivot=std::fabs(StressCellGlobal[2][0]);
          I=2;
          J=0;
        }
        if (std::fabs(StressCellGlobal[2][1])>pivot) {
          pivot=std::fabs(StressCellGlobal[2][1]);
          I=2;
          J=1;
        }
        if (std::fabs(StressCellGlobal[I][I]-StressCellGlobal[J][J])<stressEpcilon) {
          
          //RotAngle=pi/4;
          Si=0.70710678118;
          Co=0.70710678118;
        }            
        else {
          tanRotAngle=(2*StressCellGlobal[I][J])/(StressCellGlobal[J][J]-StressCellGlobal[I][I]);
          tanRotAngle=1/std::sqrt(1+tanRotAngle*tanRotAngle);
          if(tanRotAngle<1)
            Si=0.70710678118*std::sqrt(1-tanRotAngle);
          else
            Si=0.70710678118*std::sqrt(tanRotAngle-1);
          Co=0.70710678118*std::sqrt(1+tanRotAngle);
        }
        double tempRot[3][3]={{1,0,0},{0,1,0},{0,0,1}};
        tempRot[I][I]=Co;
        tempRot[J][J]=Co;
        tempRot[I][J]=Si;
        tempRot[J][I]=-Si;
        
        double tempStress[3][3]={{0,0,0},{0,0,0},{0,0,0}};
        for (int r=0 ; r<3 ; r++) 
          for (int s=0 ; s<3 ; s++) 
            for(int w=0 ; w<3 ; w++) 
              tempStress[r][s]=tempStress[r][s]+StressCellGlobal[r][w]*tempRot[w][s];
        
        for (int r=0 ; r<3 ; r++) 
          for (int s=0 ; s<3 ; s++) 
            StressCellGlobal[r][s]=0;
        
        for (int r=0 ; r<3 ; r++) 
          for (int s=0 ; s<3 ; s++) 
            for(int w=0 ; w<3 ; w++) 
              StressCellGlobal[r][s]=StressCellGlobal[r][s]+tempRot[w][r]*tempStress[w][s];
        
        for (int r=0 ; r<3 ; r++) 
          for (int s=0 ; s<3 ; s++) 
            tempStress[r][s]=eigenVectorStress[r][s];
        
        for (size_t ii=0; ii<3; ++ii) {
          for (size_t jj=0; jj<3; ++jj) {
            eigenVectorStress[ii][jj] = 0.0;
          }
        }
        
        for (int r=0 ; r<3 ; r++) 
          for (int s=0 ; s<3 ; s++) 
            for(int w=0 ; w<3 ; w++) 
              eigenVectorStress[r][s]=eigenVectorStress[r][s]+tempStress[r][w]*tempRot[w][s];
      }
      
      // normalizing eigenvectors (remove if not necessary)  
      double temp=std::sqrt(eigenVectorStress[0][0]*eigenVectorStress[0][0] +
                            eigenVectorStress[1][0]*eigenVectorStress[1][0] +
                            eigenVectorStress[2][0]*eigenVectorStress[2][0] );
      if(temp>0){
        eigenVectorStress[0][0]/=temp;
        eigenVectorStress[1][0]/=temp;
        eigenVectorStress[2][0]/=temp;
      }
      temp=std::sqrt(eigenVectorStress[0][1]*eigenVectorStress[0][1] +
                     eigenVectorStress[1][1]*eigenVectorStress[1][1] +
                     eigenVectorStress[2][1]*eigenVectorStress[2][1] );
      if(temp>0){
        eigenVectorStress[0][1]/=temp;
        eigenVectorStress[1][1]/=temp;
        eigenVectorStress[2][1]/=temp;
      }
      temp=std::sqrt(eigenVectorStress[0][2]*eigenVectorStress[0][2] +
                     eigenVectorStress[1][2]*eigenVectorStress[1][2] +
                     eigenVectorStress[2][2]*eigenVectorStress[2][2] );
      if(temp>0){
        eigenVectorStress[0][2]/=temp;
        eigenVectorStress[1][2]/=temp;
        eigenVectorStress[2][2]/=temp;
      } 
      
      // maximal stress direction
      double maximalStressValue=StressCellGlobal[0][0];
      int Istress=0;
      if ( StressCellGlobal[1][1] > maximalStressValue ) 
        {
          maximalStressValue=StressCellGlobal[1][1];
          Istress=1;
        }
      if ( StressCellGlobal[2][2] > maximalStressValue ) 
        {
          maximalStressValue=StressCellGlobal[2][2];
          Istress=2;
        }
      
      
      // 2nd maximalstress direction/value
      double maximalStressValue2, maximalStressValue3;
      int Istress2,Istress3;
      if (Istress==0) {
        Istress2=1;
        Istress3=2;
      }
      if (Istress==1) {
        Istress2=2;
        Istress3=0;
      }
      if (Istress==2) {
        Istress2=0;
        Istress3=1;
      }
      if(StressCellGlobal[Istress3][Istress3] > StressCellGlobal[Istress2][Istress2] ) {
        temp=Istress2;
        Istress2=Istress3;
        Istress3=temp;
      }
      maximalStressValue2=StressCellGlobal[Istress2][Istress2];
      maximalStressValue3=StressCellGlobal[Istress3][Istress3];
      
      
      if(std::fabs(normalGlob[0]*eigenVectorStress[0][Istress]+
                   normalGlob[1]*eigenVectorStress[1][Istress]+
                   normalGlob[2]*eigenVectorStress[2][Istress]) > .7) {
        // std::cerr << "max stress normal to the cell plane "<<cellIndex<<std::endl;
        Istress=Istress2; 
        Istress2=Istress3;
        maximalStressValue=maximalStressValue2;
        maximalStressValue2=maximalStressValue3; 
      }
      
      
      double missesStress=std::sqrt(maximalStressValue  * maximalStressValue  +
                                    maximalStressValue2 * maximalStressValue2);
      cellData[cellIndex][MTstressIndex ]=missesStress;
      // storing a measure for stress anisotropy in cell vector
      if (std::fabs(maximalStressValue)<  0.000001) cellData[cellIndex][stressAnIndex]=0;
      
      if (std::fabs(maximalStressValue)>= 0.000001) {
        if(parameter(6)==0)
          cellData[cellIndex][stressAnIndex]=1-std::fabs(maximalStressValue2/maximalStressValue);
        else
          cellData[cellIndex][stressAnIndex]=(1-std::fabs(maximalStressValue2/maximalStressValue))*(maximalStressValue/parameter(6));
      }    
      
      
      
      
      
      if (numVariableIndexLevel()==4 &&(numVariableIndex(3)==1 || numVariableIndex(3)==2 ) ) { // storing maximal stress
        if (dimension==2)
          {
            cellData[cellIndex][variableIndex(3,0)]  =eigenVectorStress[0][Istress];
            cellData[cellIndex][variableIndex(3,0)+1]=eigenVectorStress[1][Istress];
            cellData[cellIndex][variableIndex(3,0)+3]=maximalStressValue;  //maximal Stress Value is stored after its eigenvector
          }
        if (dimension==3)
          { 
            cellData[cellIndex][variableIndex(3,0)]  =eigenVectorStress[0][Istress];
            cellData[cellIndex][variableIndex(3,0)+1]=eigenVectorStress[1][Istress];
            cellData[cellIndex][variableIndex(3,0)+2]=eigenVectorStress[2][Istress];
            
            cellData[cellIndex][variableIndex(3,0)+3]=maximalStressValue;  //maximal Stress Value is stored after its eigenvector
          }
      }
      
      
      if (numVariableIndexLevel()==4 && numVariableIndex(3)==2 ) { // storing 2nd maximal stress
        if (dimension==2)
          {
            cellData[cellIndex][variableIndex(3,1)]  =eigenVectorStress[0][Istress2];
            cellData[cellIndex][variableIndex(3,1)+1]=eigenVectorStress[1][Istress2];
            cellData[cellIndex][variableIndex(3,1)+3]=maximalStressValue2;  //2nd maximal Stress Value is stored after its eigenvector
          }
        if (dimension==3)
          {
            cellData[cellIndex][variableIndex(3,1)]  =eigenVectorStress[0][Istress2];
            cellData[cellIndex][variableIndex(3,1)+1]=eigenVectorStress[1][Istress2];
            cellData[cellIndex][variableIndex(3,1)+2]=eigenVectorStress[2][Istress2];
            cellData[cellIndex][variableIndex(3,1)+3]=maximalStressValue2;  //2nd maximal Stress Value is stored after its eigenvector
          }
      }
      
      // if( parameter(4)==5){// misses stress is stored instead of iso energy
      //   cellData[cellIndex][isoEnergyIndex]=std::sqrt(maximalStressValue*maximalStressValue+
      //                                                  maximalStressValue2*maximalStressValue2);      
      // }  
      
      
    
    }// end of neighborweight==0
  
   

    // STRAIN:
    

    double eigenVectorStrain[3][3]={{1,0,0},{0,1,0},{0,0,1}};
    double pivot=1;
    double pi=3.1415927;
    int I,J;
    double tanRotAngle,Si,Co;
    


    pivot=std::fabs(StrainCellGlobal[1][0]);
    I=1;
    J=0;
    if (std::fabs(StrainCellGlobal[2][0])>pivot) {
      pivot=std::fabs(StrainCellGlobal[2][0]);
      I=2;
      J=0;
    }
    if (std::fabs(StrainCellGlobal[2][1])>pivot) {
      pivot=std::fabs(StrainCellGlobal[2][1]);
      I=2;
      J=1;
    }

    
    

    while (pivot> strainEpcilon) {  
      if (std::fabs(StrainCellGlobal[I][I]-StrainCellGlobal[J][J])< strainEpcilon ) {
        //RotAngle=pi/4;
        Si=0.70710678118;
        Co=0.70710678118;
      }            
      else {
        tanRotAngle=(2*StrainCellGlobal[I][J])/(StrainCellGlobal[J][J]-StrainCellGlobal[I][I]);
        tanRotAngle=1/std::sqrt(1+tanRotAngle*tanRotAngle);
        if(tanRotAngle<1)
          Si=0.70710678118*std::sqrt(1-tanRotAngle);
        else
          Si=0.70710678118*std::sqrt(tanRotAngle-1);
        Co=0.70710678118*std::sqrt(1+tanRotAngle);
      }
      double tempRot[3][3]={{1,0,0},{0,1,0},{0,0,1}};
      tempRot[I][I]=Co;
      tempRot[J][J]=Co;
      tempRot[I][J]=Si;
      tempRot[J][I]=-Si;
      double tempStrain[3][3]={{0,0,0},{0,0,0},{0,0,0}};
      for (int r=0 ; r<3 ; r++) 
        for (int s=0 ; s<3 ; s++) 
          for(int w=0 ; w<3 ; w++) 
            tempStrain[r][s]=tempStrain[r][s]+StrainCellGlobal[r][w]*tempRot[w][s];
      
      for (int r=0 ; r<3 ; r++) 
        for (int s=0 ; s<3 ; s++) 
          StrainCellGlobal[r][s]=0;
      
      for (int r=0 ; r<3 ; r++) 
        for (int s=0 ; s<3 ; s++) 
          for(int w=0 ; w<3 ; w++) 
            StrainCellGlobal[r][s]=StrainCellGlobal[r][s]+tempRot[w][r]*tempStrain[w][s];
      
      for (int r=0 ; r<3 ; r++) 
        for (int s=0 ; s<3 ; s++) 
          tempStrain[r][s]=eigenVectorStrain[r][s];
      
      for (int r=0 ; r<3 ; r++) 
        for (int s=0 ; s<3 ; s++) 
          eigenVectorStrain[r][s]=0;
      
      for (int r=0 ; r<3 ; r++) 
        for (int s=0 ; s<3 ; s++) 
          for(int w=0 ; w<3 ; w++) 
            eigenVectorStrain[r][s]=eigenVectorStrain[r][s]+tempStrain[r][w]*tempRot[w][s];
      
      
      pivot=std::fabs(StrainCellGlobal[1][0]);
      I=1;
      J=0;
      if (std::fabs(StrainCellGlobal[2][0])>pivot) {
        pivot=std::fabs(StrainCellGlobal[2][0]);
        I=2;
        J=0;
      }
      if (std::fabs(StrainCellGlobal[2][1])>pivot) {
        pivot=std::fabs(StrainCellGlobal[2][1]);
        I=2;
        J=1;
      }
    }
    

    

    
    // normalizing eigenvectors (remove if not necessary)  
    temp=std::sqrt(eigenVectorStrain[0][0]*eigenVectorStrain[0][0] +
                   eigenVectorStrain[1][0]*eigenVectorStrain[1][0] +
                   eigenVectorStrain[2][0]*eigenVectorStrain[2][0] );
    if(temp>0){
      eigenVectorStrain[0][0]/=temp;
      eigenVectorStrain[1][0]/=temp;
      eigenVectorStrain[2][0]/=temp;
    }
    temp=std::sqrt(eigenVectorStrain[0][1]*eigenVectorStrain[0][1] +
                   eigenVectorStrain[1][1]*eigenVectorStrain[1][1] +
                   eigenVectorStrain[2][1]*eigenVectorStrain[2][1] );
    if(temp>0){
      eigenVectorStrain[0][1]/=temp;
      eigenVectorStrain[1][1]/=temp;
      eigenVectorStrain[2][1]/=temp;
    }
    temp=std::sqrt(eigenVectorStrain[0][2]*eigenVectorStrain[0][2] +
                   eigenVectorStrain[1][2]*eigenVectorStrain[1][2] +
                   eigenVectorStrain[2][2]*eigenVectorStrain[2][2] );
    if(temp>0){
      eigenVectorStrain[0][2]/=temp;
      eigenVectorStrain[1][2]/=temp;
      eigenVectorStrain[2][2]/=temp;
    }
 
      // maximal strain direction
      double maximalStrainValue=StrainCellGlobal[0][0];
      int Istrain=0;
      if (std::fabs(StrainCellGlobal[1][1])>std::fabs(maximalStrainValue)) 
        {
          maximalStrainValue=StrainCellGlobal[1][1];
          Istrain=1;
        }
      if (std::fabs(StrainCellGlobal[2][2])>std::fabs(maximalStrainValue)) 
        {
          maximalStrainValue=StrainCellGlobal[2][2];
          Istrain=2;
        }
   

      // 2nd maximalstrain direction/value
      double maximalStrainValue2,maximalStrainValue3;
      int Istrain2,Istrain3;
      if (Istrain==0) {
        Istrain2=1;
        Istrain3=2;
      }
      if (Istrain==1) {
        Istrain2=0;
        Istrain3=2;
      }
      if (Istrain==2) {
        Istrain2=0;
        Istrain3=1;
      }
      if(std::fabs(StrainCellGlobal[Istrain3][Istrain3]) > std::fabs(StrainCellGlobal[Istrain2][Istrain2] )) {
        temp=Istrain2;
        Istrain2=Istrain3;
        Istrain3=temp;
      }
      maximalStrainValue2=StrainCellGlobal[Istrain2][Istrain2];
      maximalStrainValue3=StrainCellGlobal[Istrain3][Istrain3];
      
      
      if(std::fabs(normalGlob[0]*eigenVectorStrain[0][Istrain]+   //<<<<<<<<<<<<<<<<<<
                  normalGlob[1]*eigenVectorStrain[1][Istrain]+
                  normalGlob[2]*eigenVectorStrain[2][Istrain]) > 1) {

	std::cerr <<cellIndex;
        std::cerr << "max strain vector is out of cell plane in the cell " <<cellIndex <<std::endl;
     
      }
      
      
      
      if(maximalStrainValue != maximalStrainValue){
        
        std::cerr<<"mechanicalTRBS maximal strain here "<<maximalStrainValue<<std::endl;
        std::cerr<<"in the cell "<<cellIndex<<std::endl;
        exit(-1);
      }


     


 
      double growthStrain=maximalStrainValue2;
      if ( cellData[cellIndex][MTindex  ]*eigenVectorStrain[0][Istrain] +
	   cellData[cellIndex][MTindex+1]*eigenVectorStrain[1][Istrain] +
	   cellData[cellIndex][MTindex+2]*eigenVectorStrain[2][Istrain] < 0.01  ){
      growthStrain=maximalStrainValue;
      }

      // normal to the cell plane in global coordinate is averaged Zcurrent[], vector product gives the perpendicular strain direction
      double PerpStrain[3];
      PerpStrain[0]=normalGlob[1]*eigenVectorStrain[2][Istrain]-normalGlob[2]*eigenVectorStrain[1][Istrain];
      PerpStrain[1]=normalGlob[2]*eigenVectorStrain[0][Istrain]-normalGlob[0]*eigenVectorStrain[2][Istrain];
      PerpStrain[2]=normalGlob[0]*eigenVectorStrain[1][Istrain]-normalGlob[1]*eigenVectorStrain[0][Istrain];
      temp=std::sqrt(PerpStrain[0]*PerpStrain[0]+PerpStrain[1]*PerpStrain[1]+PerpStrain[2]*PerpStrain[2]);     
      
       if(std::fabs(temp)<0.0001){ // if maximal strain is normal to the cell plane storing strain direction instead as it should not be used
         PerpStrain[0]=eigenVectorStrain[0][Istrain];
         PerpStrain[1]=eigenVectorStrain[1][Istrain];
         PerpStrain[2]=eigenVectorStrain[2][Istrain];
       }

       
    // storing a measure for strain anisotropy in cell vector
    if (std::fabs(maximalStrainValue) <  0.000001) cellData[cellIndex][strainAnIndex]=0;
    if (std::fabs(maximalStrainValue) >= 0.000001) cellData[cellIndex][strainAnIndex]=1-std::fabs(maximalStrainValue2/maximalStrainValue);// relative
    //if (std::fabs(maximalStrainValue) >= 0.000001) cellData[cellIndex][strainAnIndex]=(maximalStrainValue-maximalStrainValue2)/0.08;// absolute

    // storing strain/stress direction/value in cellData
    if (numVariableIndexLevel()==4 && (numVariableIndex(2)==1 || numVariableIndex(2)==2 || numVariableIndex(2)==3) ) {// storing maximal strain
      if (dimension==2)
        {
          cellData[cellIndex][variableIndex(2,0)]  =eigenVectorStrain[0][Istrain];
          cellData[cellIndex][variableIndex(2,0)+1]=eigenVectorStrain[1][Istrain];
          cellData[cellIndex][variableIndex(2,0)+3]=maximalStrainValue;  //maximal Strain Value is stored after its eigenvector
        }
      if (dimension==3)
        {
          cellData[cellIndex][variableIndex(2,0)]  =eigenVectorStrain[0][Istrain];
          cellData[cellIndex][variableIndex(2,0)+1]=eigenVectorStrain[1][Istrain];
          cellData[cellIndex][variableIndex(2,0)+2]=eigenVectorStrain[2][Istrain];
          cellData[cellIndex][variableIndex(2,0)+3]=maximalStrainValue;  //maximal Strain Value is stored after its eigenvector
        }
    }
    //std::cerr<< maximalStrainValue<< std::endl;
    if (numVariableIndexLevel()==4 && numVariableIndex(2)==3) {//storing 2nd maximal strain
      if (dimension==2)
        {
          cellData[cellIndex][variableIndex(2,2)]  =eigenVectorStrain[0][Istrain2];
          cellData[cellIndex][variableIndex(2,2)+1]=eigenVectorStrain[1][Istrain2];
          cellData[cellIndex][variableIndex(2,2)+3]=maximalStrainValue2;  //2nd maximal Strain Value is stored after its eigenvector
        }
      if (dimension==3)
        {
          cellData[cellIndex][variableIndex(2,2)]  =eigenVectorStrain[0][Istrain2];
          cellData[cellIndex][variableIndex(2,2)+1]=eigenVectorStrain[1][Istrain2];
          cellData[cellIndex][variableIndex(2,2)+2]=eigenVectorStrain[2][Istrain2];
          cellData[cellIndex][variableIndex(2,2)+3]=maximalStrainValue2;  //2nd maximal Strain Value is stored after its eigenvector
        }
    }
    
    //cellData[cellIndex][20]=0;
    
    if (numVariableIndexLevel()==4 && ( numVariableIndex(2)==2 || numVariableIndex(2)==3) ) {//storing perpendicular to maximal strain
      if (dimension==2)
        {
          cellData[cellIndex][variableIndex(2,1)]  =PerpStrain[0];
          cellData[cellIndex][variableIndex(2,1)+1]=PerpStrain[1];
          cellData[cellIndex][variableIndex(2,1)+3]=maximalStrainValue2;  //maximal Strain Value is stored after its eigenvector
          
        }
      if (dimension==3)
        { 
          cellData[cellIndex][variableIndex(2,1)]  =PerpStrain[0];
          cellData[cellIndex][variableIndex(2,1)+1]=PerpStrain[1];
          cellData[cellIndex][variableIndex(2,1)+2]=PerpStrain[2];
          cellData[cellIndex][variableIndex(2,1)+3]=maximalStrainValue2;//growthStrain;  //growth Strain Value is stored after its eigenvector
          
        }
    }
    
    
    
    // normalizing MT vector
    temp=std::sqrt(cellData[cellIndex][MTindex  ]*cellData[cellIndex][MTindex  ] +
                   cellData[cellIndex][MTindex+1]*cellData[cellIndex][MTindex+1] +
                   cellData[cellIndex][MTindex+2]*cellData[cellIndex][MTindex+2]   );
    if(temp>0){      
      cellData[cellIndex][MTindex  ]=cellData[cellIndex][MTindex  ]/temp;
      cellData[cellIndex][MTindex+1]=cellData[cellIndex][MTindex+1]/temp;
      cellData[cellIndex][MTindex+2]=cellData[cellIndex][MTindex+2]/temp;
    }


 
    //<<<<<<<<<<<<<<<<<<<<<< angles between  vectors and circumferential direction <<<<<<<<<<<<<<<<<<<<<<<<<<<<<<<<
   
    //cellData[cellIndex][15]= cellData[cellIndex][comIndex+2]; // z coordinate of central vertex of the cell // 15 --> Z coordinate
        
    //<<<<<<<<<<<<<<<<<<<<<<<<<<<<<<<<<<<<<<<<<<<<<<<<<<<<<<<<<<<<<<<<<<<<<<<<<<<<<<<<<<<<<<<<<<<<
  
    
      cellData[cellIndex][areaRatioIndex  ]= areaRatio;
      //cellData[cellIndex][areaRatioIndex  ]= youngL/youngT;
      cellData[cellIndex][isoEnergyIndex  ]= EnergyIso;// /TotalCellRestingArea;    //<<<<<<<<<<<<<<<<<<<<<<<<<<<<<<<<<<<<<<<<<<<<<<<<
      
      cellData[cellIndex][anisoEnergyIndex]=TotalCellRestingArea;//EnergyAniso/TotalCellRestingArea;
    
   
 
  }
  //std::cout<<"end."<<std::endl;

  

  // for overal energy calculation  
  // double totalEnergyIso=0;
  // double totalEnergyAniso=0;
  //  for( size_t cellIndex=0 ; cellIndex<numCells ; ++cellIndex ) {
  //   totalEnergyIso   +=cellData[cellIndex][isoEnergyIndex];
  //   totalEnergyAniso +=cellData[cellIndex][anisoEnergyIndex];
  //  }


  if(neighborweight>0)
    for( size_t cellIndex=0 ; cellIndex<numCells ; ++cellIndex ) {
      
      const size_t numWalls = T.cell(cellIndex).numWall();
      
      
      
      Cell *  cell1=&(T.cell(cellIndex));
      
      //std::vector<int> neighbor(numWalls);
      std::vector<size_t> neighbor(numWalls);
      for   ( size_t wallIndex=0 ; wallIndex<numWalls ; ++wallIndex ){
        neighbor[wallIndex]=(cell1->cellNeighbor(wallIndex))->index();
      }
      
      // std::cerr<<" cell   "<<cellIndex << "cell neighbors    ";
      // for   ( size_t wallIndex=0 ; wallIndex<numWalls ; ++wallIndex ){
      //   std::cerr<< "  "<<neighbor[wallIndex]<<" " ;
      // }
      
      
      
      double normalGlob[3]={0,0,0};
      
      normalGlob[0]= cellData[cellIndex][normalVectorIndex  ];
      normalGlob[1]= cellData[cellIndex][normalVectorIndex+1];
      normalGlob[2]= cellData[cellIndex][normalVectorIndex+2]; 
      
      double StressTensor[3][3]={{0,0,0},{0,0,0},{0,0,0}};
      
      int counter=0;
      for (size_t nn=0 ; nn<numWalls ; nn++){
        if (neighbor[nn]<numCells && neighbor[nn]>-1){
          
          StressTensor[0][0]+=neighborweight*cellData[neighbor[nn]][stressTensorIndex  ];
          StressTensor[1][1]+=neighborweight*cellData[neighbor[nn]][stressTensorIndex+1];
          StressTensor[2][2]+=neighborweight*cellData[neighbor[nn]][stressTensorIndex+2];
          StressTensor[0][1]+=neighborweight*cellData[neighbor[nn]][stressTensorIndex+3];
          StressTensor[2][0]+=neighborweight*cellData[neighbor[nn]][stressTensorIndex+4];
          StressTensor[1][2]+=neighborweight*cellData[neighbor[nn]][stressTensorIndex+5];
          counter+=1;
        }
      }
      if(counter !=0){
        StressTensor[0][0]/=counter;
        StressTensor[1][1]/=counter;
        StressTensor[2][2]/=counter;
        StressTensor[0][1]/=counter;
        StressTensor[2][0]/=counter;
        StressTensor[1][2]/=counter;
      }
      
      StressTensor[0][0]+=(1-neighborweight)*cellData[cellIndex][stressTensorIndex  ];
      StressTensor[1][1]+=(1-neighborweight)*cellData[cellIndex][stressTensorIndex+1];
      StressTensor[2][2]+=(1-neighborweight)*cellData[cellIndex][stressTensorIndex+2];
      StressTensor[0][1]+=(1-neighborweight)*cellData[cellIndex][stressTensorIndex+3];
      StressTensor[2][0]+=(1-neighborweight)*cellData[cellIndex][stressTensorIndex+4];
      StressTensor[1][2]+=(1-neighborweight)*cellData[cellIndex][stressTensorIndex+5];
      
      
      
      StressTensor[0][2]=StressTensor[2][0];
      StressTensor[1][0]=StressTensor[0][1];
      StressTensor[2][1]=StressTensor[1][2];
      
      
      // stress component along MT direction 
      cellData[cellIndex][MTstressIndex ] =
        cellData[cellIndex][MTindex  ] *cellData[cellIndex][MTindex  ] *StressTensor[0][0]  +
        cellData[cellIndex][MTindex  ] *cellData[cellIndex][MTindex+1] *StressTensor[0][1]  +
        cellData[cellIndex][MTindex  ] *cellData[cellIndex][MTindex+2] *StressTensor[0][2]  +
        cellData[cellIndex][MTindex+1] *cellData[cellIndex][MTindex  ] *StressTensor[1][0]  +
        cellData[cellIndex][MTindex+1] *cellData[cellIndex][MTindex+1] *StressTensor[1][1]  +
        cellData[cellIndex][MTindex+1] *cellData[cellIndex][MTindex+2] *StressTensor[1][2]  +
        cellData[cellIndex][MTindex+2] *cellData[cellIndex][MTindex  ] *StressTensor[2][0]  +
        cellData[cellIndex][MTindex+2] *cellData[cellIndex][MTindex+1] *StressTensor[2][1]  +
        cellData[cellIndex][MTindex+2] *cellData[cellIndex][MTindex+2] *StressTensor[2][2]       ;
      
      
      
      // eigenvalue/eigenvectors of  stress tensor in global coordinate system. (Jacobi method)
      
      double pi=3.14159265;
      
      int I,J;    
      double pivot=1;
      double tanRotAngle,Si,Co;
      double eigenVectorStress[3][3]={{1,0,0},{0,1,0},{0,0,1}};
      pivot=1;
      
      while (pivot>stressEpcilon) {
        pivot=std::fabs(StressTensor[1][0]);
        I=1;
        J=0;
        if (std::fabs(StressTensor[2][0])>pivot) {
          pivot=std::fabs(StressTensor[2][0]);
          I=2;
          J=0;
        }
        if (std::fabs(StressTensor[2][1])>pivot) {
          pivot=std::fabs(StressTensor[2][1]);
          I=2;
          J=1;
        }
        if (std::fabs(StressTensor[I][I]-StressTensor[J][J])<stressEpcilon) {
          
          //RotAngle=pi/4;
          Si=0.70710678118;
          Co=0.70710678118;
        }            
        else {
          tanRotAngle=(2*StressTensor[I][J])/(StressTensor[J][J]-StressTensor[I][I]);
          tanRotAngle=1/std::sqrt(1+tanRotAngle*tanRotAngle);
          if(tanRotAngle<1)
            Si=0.70710678118*std::sqrt(1-tanRotAngle);
          else
            Si=0.70710678118*std::sqrt(tanRotAngle-1);
          Co=0.70710678118*std::sqrt(1+tanRotAngle);
        }
        double tempRot[3][3]={{1,0,0},{0,1,0},{0,0,1}};
        tempRot[I][I]=Co;
        tempRot[J][J]=Co;
        tempRot[I][J]=Si;
        tempRot[J][I]=-Si;
        
        double tempStress[3][3]={{0,0,0},{0,0,0},{0,0,0}};
        for (int r=0 ; r<3 ; r++) 
          for (int s=0 ; s<3 ; s++) 
            for(int w=0 ; w<3 ; w++) 
              tempStress[r][s]=tempStress[r][s]+StressTensor[r][w]*tempRot[w][s];
        
        for (int r=0 ; r<3 ; r++) 
          for (int s=0 ; s<3 ; s++) 
            StressTensor[r][s]=0;
        
        for (int r=0 ; r<3 ; r++) 
          for (int s=0 ; s<3 ; s++) 
            for(int w=0 ; w<3 ; w++) 
              StressTensor[r][s]=StressTensor[r][s]+tempRot[w][r]*tempStress[w][s];
        
        for (int r=0 ; r<3 ; r++) 
          for (int s=0 ; s<3 ; s++) 
            tempStress[r][s]=eigenVectorStress[r][s];
        
        for (size_t ii=0; ii<3; ++ii) {
          for (size_t jj=0; jj<3; ++jj) {
            eigenVectorStress[ii][jj] = 0.0;
          }
        }
        
        for (int r=0 ; r<3 ; r++) 
          for (int s=0 ; s<3 ; s++) 
            for(int w=0 ; w<3 ; w++) 
              eigenVectorStress[r][s]=eigenVectorStress[r][s]+tempStress[r][w]*tempRot[w][s];
      }
      
      // normalizing eigenvectors (remove if not necessary)  
      double temp=std::sqrt(eigenVectorStress[0][0]*eigenVectorStress[0][0] +
                            eigenVectorStress[1][0]*eigenVectorStress[1][0] +
                            eigenVectorStress[2][0]*eigenVectorStress[2][0] );
      if(temp>0){
        eigenVectorStress[0][0]/=temp;
        eigenVectorStress[1][0]/=temp;
        eigenVectorStress[2][0]/=temp;
      }
      temp=std::sqrt(eigenVectorStress[0][1]*eigenVectorStress[0][1] +
                     eigenVectorStress[1][1]*eigenVectorStress[1][1] +
                     eigenVectorStress[2][1]*eigenVectorStress[2][1] );
      if(temp>0){
        eigenVectorStress[0][1]/=temp;
        eigenVectorStress[1][1]/=temp;
        eigenVectorStress[2][1]/=temp;
      }
      temp=std::sqrt(eigenVectorStress[0][2]*eigenVectorStress[0][2] +
                     eigenVectorStress[1][2]*eigenVectorStress[1][2] +
                     eigenVectorStress[2][2]*eigenVectorStress[2][2] );
      if(temp>0){
        eigenVectorStress[0][2]/=temp;
        eigenVectorStress[1][2]/=temp;
        eigenVectorStress[2][2]/=temp;
      } 
      
      // maximal stress direction
      double maximalStressValue=StressTensor[0][0];
      int Istress=0;
      if ( StressTensor[1][1] > maximalStressValue ) 
        {
          maximalStressValue=StressTensor[1][1];
          Istress=1;
        }
      if ( StressTensor[2][2] > maximalStressValue ) 
        {
          maximalStressValue=StressTensor[2][2];
          Istress=2;
        }
      
      
      // 2nd maximalstress direction/value
      double maximalStressValue2, maximalStressValue3;
      int Istress2,Istress3;
      if (Istress==0) {
        Istress2=1;
        Istress3=2;
      }
      if (Istress==1) {
        Istress2=2;
        Istress3=0;
      }
      if (Istress==2) {
        Istress2=0;
        Istress3=1;
      }
      if(StressTensor[Istress3][Istress3] > StressTensor[Istress2][Istress2] ) {
        temp=Istress2;
        Istress2=Istress3;
        Istress3=temp;
      }
      maximalStressValue2=StressTensor[Istress2][Istress2];
      maximalStressValue3=StressTensor[Istress3][Istress3];
      
      
      if(std::fabs(normalGlob[0]*eigenVectorStress[0][Istress]+
                   normalGlob[1]*eigenVectorStress[1][Istress]+
                   normalGlob[2]*eigenVectorStress[2][Istress]) > .7) {
        // std::cerr << "max stress normal to the cell plane "<<cellIndex<<std::endl;
        Istress=Istress2; 
        Istress2=Istress3;
        maximalStressValue=maximalStressValue2;
        maximalStressValue2=maximalStressValue3; 
      }
      
      
      
      
      // storing a measure for stress anisotropy in cell vector
      if (std::fabs(maximalStressValue)<  0.000001) cellData[cellIndex][stressAnIndex]=0;
      
      if (std::fabs(maximalStressValue)>= 0.000001) {
        if(parameter(6)==0)
          cellData[cellIndex][stressAnIndex]=1-std::fabs(maximalStressValue2/maximalStressValue);
        else
          cellData[cellIndex][stressAnIndex]=(1-std::fabs(maximalStressValue2/maximalStressValue))*(maximalStressValue/parameter(6));
      }    
      
      
      
      
      
      if (numVariableIndexLevel()==4 &&(numVariableIndex(3)==1 || numVariableIndex(3)==2 ) ) { // storing maximal stress
        if (dimension==2)
          {
            cellData[cellIndex][variableIndex(3,0)]  =eigenVectorStress[0][Istress];
            cellData[cellIndex][variableIndex(3,0)+1]=eigenVectorStress[1][Istress];
            cellData[cellIndex][variableIndex(3,0)+3]=maximalStressValue;  //maximal Stress Value is stored after its eigenvector
          }
        if (dimension==3)
          { 
            cellData[cellIndex][variableIndex(3,0)]  =eigenVectorStress[0][Istress];
            cellData[cellIndex][variableIndex(3,0)+1]=eigenVectorStress[1][Istress];
            cellData[cellIndex][variableIndex(3,0)+2]=eigenVectorStress[2][Istress];
            
            cellData[cellIndex][variableIndex(3,0)+3]=maximalStressValue;  //maximal Stress Value is stored after its eigenvector
          }
      }
      
      
      if (numVariableIndexLevel()==4 && numVariableIndex(3)==2 ) { // storing 2nd maximal stress
        if (dimension==2)
          {
            cellData[cellIndex][variableIndex(3,1)]  =eigenVectorStress[0][Istress2];
            cellData[cellIndex][variableIndex(3,1)+1]=eigenVectorStress[1][Istress2];
            cellData[cellIndex][variableIndex(3,1)+3]=maximalStressValue2;  //2nd maximal Stress Value is stored after its eigenvector
          }
        if (dimension==3)
          {
            cellData[cellIndex][variableIndex(3,1)]  =eigenVectorStress[0][Istress2];
            cellData[cellIndex][variableIndex(3,1)+1]=eigenVectorStress[1][Istress2];
            cellData[cellIndex][variableIndex(3,1)+2]=eigenVectorStress[2][Istress2];
            cellData[cellIndex][variableIndex(3,1)+3]=maximalStressValue2;  //2nd maximal Stress Value is stored after its eigenvector
          }
      }
      
      
     
      
    }
  

  
    
}


void VertexFromTRBScenterTriangulationMT::
printState(Tissue *T,
	   DataMatrix &cellData,
	   DataMatrix &wallData,
	   DataMatrix &vertexData, 
	   std::ostream &os)
{ // VTK style
  size_t tbsInd=28;  // 1, -1, 0
  size_t L123Ind=29; // 1, 2, 3
  size_t dimension = vertexData[0].size();
  
  size_t numCells = T->numCell();

  static size_t index=0;

  std::stringstream name;
  name << "vtk/VTKL1Top" << index  <<".vtu";
  std::ofstream myfile;
  myfile.open (name.str());
  //  myfile.open ("vtk/VTK_IntWalls.vtu");//("VTK_IntWalls%06d.vtu",index);
  size_t pointCounter=0; 
  size_t cellCounter=0; 


  //////////////////////L1t/////////////////////////////////
  std::vector<std::vector<double> > connectivityL1t;
  std::vector<double> cellIndicesL1t;
  std::vector<std::vector<double> > positionsL1t;
  for (size_t cellIndex=0 ; cellIndex< numCells ; cellIndex++) {
    
    if(cellData[cellIndex][tbsInd]==1 && cellData[cellIndex][L123Ind]==1){
      cellCounter++;
      connectivityL1t.resize(cellCounter);
      cellIndicesL1t.push_back(cellIndex);
      size_t numCellVertices= T->cell(cellIndex).numVertex();
      pointCounter=pointCounter+numCellVertices;
      connectivityL1t[cellCounter-1].resize(numCellVertices);
      positionsL1t.resize(pointCounter);
      for(size_t intc=0; intc<numCellVertices; intc++){
        connectivityL1t[cellCounter-1][intc]=pointCounter-numCellVertices+intc;
        positionsL1t[pointCounter-numCellVertices+intc].resize(3);
        positionsL1t[pointCounter-numCellVertices+intc]
          =vertexData[T->cell(cellIndex).vertex(intc) -> index()];      
      }
      
    }
  }
  // VTK file header
  myfile << "<VTKFile type=\"UnstructuredGrid\" version=\"0.1\">"<< std::endl
         << "<UnstructuredGrid>"<< std::endl
         << "<Piece  NumberOfPoints=\""<<  pointCounter
         << "\" NumberOfCells=\""<<        cellCounter<<"\">"<< std::endl
         << "<Points>"<< std::endl
         << "<DataArray type=\"Float64\" NumberOfComponents=\"3\" format=\"ascii\">"  << std::endl;
  
 
  
  for (size_t vIndex=0 ; vIndex<pointCounter ; vIndex++){
        
    for( size_t d=0 ; d<dimension ; d++ )
      myfile << positionsL1t[vIndex][d] << " ";
    myfile << std::endl;
       
  }


  //connectivity
  myfile<< "</DataArray>"<<std::endl
        << "</Points>"<<std::endl
        << "<Cells>"<<std::endl
        << "<DataArray type=\"Int32\" Name=\"connectivity\" format=\"ascii\">"<<std::endl;

  for (size_t cIndex=0 ; cIndex<cellCounter ; cIndex++){
    size_t numCV= connectivityL1t[cIndex].size();
    
    for( size_t d=0 ; d<numCV ; d++ )
      myfile << connectivityL1t[cIndex][d] << " ";
    myfile << std::endl;
    
  }

  //off-sets 
  myfile<< "</DataArray>"<<std::endl
        << "<DataArray type=\"Int32\" Name=\"offsets\" format=\"ascii\">"<<std::endl;
  size_t tmpC=0; 
  for( size_t d=0 ; d<cellCounter ; d++ ){
    tmpC +=connectivityL1t[d].size();
    myfile <<tmpC<<" ";
  }
  myfile << std::endl;
  
  //types
  myfile<< "</DataArray>"<<std::endl
        << "<DataArray type=\"UInt8\" Name=\"types\" format=\"ascii\">"<<std::endl; 
  for( size_t d=0 ; d<cellCounter ; d++ )
    myfile <<7<<" ";
  myfile << std::endl;
  
 
  //cell vector 
  myfile<< "</DataArray>"<<std::endl
        << "</Cells>"<<std::endl
        << "<CellData Scalars=\"cell variable 3\" Vectors=\"cell vector\">"<<std::endl
        << "<DataArray type=\"Float64\" NumberOfComponents=\"3\" Name=\"cell vector\" format=\"ascii\">"<<std::endl;
  for( size_t d=0 ; d<cellCounter ; d++ )
    myfile <<cellData[cellIndicesL1t[d]][0]<<" "
           <<cellData[cellIndicesL1t[d]][1]<<" "
           <<cellData[cellIndicesL1t[d]][2]<<" ";
  myfile << std::endl;
  
  
  //cell vector length
  myfile<< "</DataArray>"<<std::endl
        << "<DataArray type=\"Float64\" Name=\"cell vector length\" format=\"ascii\"> ";
  for( size_t d=0 ; d<cellCounter ; d++ )
    myfile <<cellData[cellIndicesL1t[d]][3]<<" ";
  myfile << std::endl;
 
  // rest of cell vector 
  size_t cellCompNum=cellData[0].size();
  for(size_t cellCompInd=4; cellCompInd<cellCompNum; cellCompInd++){

    myfile<< "</DataArray>"<<std::endl
          <<"<DataArray type=\"Float64\" Name=\" cell variable "<<cellCompInd
          <<" \" format=\"ascii\">"<<std::endl;
    for( size_t d=0 ; d<cellCounter ; d++ )
      myfile <<cellData[cellIndicesL1t[d]][cellCompInd]<<" ";
    myfile << std::endl;
  }
  
  myfile<< "</DataArray>"<<std::endl
        << "</CellData>"<<std::endl
        << "</Piece>"<<std::endl
        << "</UnstructuredGrid>"<<std::endl
        << "</VTKFile>"<<std::endl;

  myfile.close();
  /////////////////////////////////////////////////


//////////////////////L2t/////////////////////////////////

  name.str("");
  name << "vtk/VTKL2Top" << index  <<".vtu";
  myfile.open (name.str());
  
  pointCounter=0; 
  cellCounter=0; 

  std::vector<std::vector<double> > connectivityL2t;
  std::vector<double> cellIndicesL2t;
  std::vector<std::vector<double> > positionsL2t;
  for (size_t cellIndex=0 ; cellIndex< numCells ; cellIndex++) {
    
    if(cellData[cellIndex][tbsInd]==1 && cellData[cellIndex][L123Ind]==2){
      cellCounter++;
      connectivityL2t.resize(cellCounter);
      cellIndicesL2t.push_back(cellIndex);
      size_t numCellVertices= T->cell(cellIndex).numVertex();
      pointCounter=pointCounter+numCellVertices;
      connectivityL2t[cellCounter-1].resize(numCellVertices);
      positionsL2t.resize(pointCounter);
      for(size_t intc=0; intc<numCellVertices; intc++){
        connectivityL2t[cellCounter-1][intc]=pointCounter-numCellVertices+intc;
        positionsL2t[pointCounter-numCellVertices+intc].resize(3);
        positionsL2t[pointCounter-numCellVertices+intc]
          =vertexData[T->cell(cellIndex).vertex(intc) -> index()];      
      }
      
    }
  }
  // VTK file header
  myfile << "<VTKFile type=\"UnstructuredGrid\" version=\"0.1\">"<< std::endl
         << "<UnstructuredGrid>"<< std::endl
         << "<Piece  NumberOfPoints=\""<<  pointCounter
         << "\" NumberOfCells=\""<<        cellCounter<<"\">"<< std::endl
         << "<Points>"<< std::endl
         << "<DataArray type=\"Float64\" NumberOfComponents=\"3\" format=\"ascii\">"  << std::endl;
  
 
  
  for (size_t vIndex=0 ; vIndex<pointCounter ; vIndex++){
        
    for( size_t d=0 ; d<dimension ; d++ )
      myfile << positionsL2t[vIndex][d] << " ";
    myfile << std::endl;
       
  }


  //connectivity
  myfile<< "</DataArray>"<<std::endl
        << "</Points>"<<std::endl
        << "<Cells>"<<std::endl
        << "<DataArray type=\"Int32\" Name=\"connectivity\" format=\"ascii\">"<<std::endl;

  for (size_t cIndex=0 ; cIndex<cellCounter ; cIndex++){
    size_t numCV= connectivityL2t[cIndex].size();
    
    for( size_t d=0 ; d<numCV ; d++ )
      myfile << connectivityL2t[cIndex][d] << " ";
    myfile << std::endl;
    
  }

  //off-sets 
  myfile<< "</DataArray>"<<std::endl
        << "<DataArray type=\"Int32\" Name=\"offsets\" format=\"ascii\">"<<std::endl;
  tmpC=0; 
  for( size_t d=0 ; d<cellCounter ; d++ ){
    tmpC +=connectivityL2t[d].size();
    myfile <<tmpC<<" ";
  }
  myfile << std::endl;
  
  //types
  myfile<< "</DataArray>"<<std::endl
        << "<DataArray type=\"UInt8\" Name=\"types\" format=\"ascii\">"<<std::endl; 
  for( size_t d=0 ; d<cellCounter ; d++ )
    myfile <<7<<" ";
  myfile << std::endl;
  
 
  //cell vector 
  myfile<< "</DataArray>"<<std::endl
        << "</Cells>"<<std::endl
        << "<CellData Scalars=\"cell variable 3\" Vectors=\"cell vector\">"<<std::endl
        << "<DataArray type=\"Float64\" NumberOfComponents=\"3\" Name=\"cell vector\" format=\"ascii\">"<<std::endl;
  for( size_t d=0 ; d<cellCounter ; d++ )
    myfile <<cellData[cellIndicesL2t[d]][0]<<" "
           <<cellData[cellIndicesL2t[d]][1]<<" "
           <<cellData[cellIndicesL2t[d]][2]<<" ";
  myfile << std::endl;
  
  
  //cell vector length
  myfile<< "</DataArray>"<<std::endl
        << "<DataArray type=\"Float64\" Name=\"cell vector length\" format=\"ascii\"> ";
  for( size_t d=0 ; d<cellCounter ; d++ )
    myfile <<cellData[cellIndicesL2t[d]][3]<<" ";
  myfile << std::endl;
 
  // rest of cell vector 
  
  for(size_t cellCompInd=4; cellCompInd<cellCompNum; cellCompInd++){

    myfile<< "</DataArray>"<<std::endl
          <<"<DataArray type=\"Float64\" Name=\" cell variable "<<cellCompInd
          <<" \" format=\"ascii\">"<<std::endl;
    for( size_t d=0 ; d<cellCounter ; d++ )
      myfile <<cellData[cellIndicesL2t[d]][cellCompInd]<<" ";
    myfile << std::endl;
  }
  
  myfile<< "</DataArray>"<<std::endl
        << "</CellData>"<<std::endl
        << "</Piece>"<<std::endl
        << "</UnstructuredGrid>"<<std::endl
        << "</VTKFile>"<<std::endl;

  myfile.close();
  /////////////////////////////////////////////////


//////////////////////L3t////////////////////////////////
  name.str("");
  name << "vtk/VTKL3Top" << index  <<".vtu";
  myfile.open (name.str());

  pointCounter=0; 
  cellCounter=0; 


  std::vector<std::vector<double> > connectivityL3t;
  std::vector<double> cellIndicesL3t;
  std::vector<std::vector<double> > positionsL3t;
  for (size_t cellIndex=0 ; cellIndex< numCells ; cellIndex++) {
    
    if(cellData[cellIndex][tbsInd]==1 && cellData[cellIndex][L123Ind]==3){
      cellCounter++;
      connectivityL3t.resize(cellCounter);
      cellIndicesL3t.push_back(cellIndex);
      size_t numCellVertices= T->cell(cellIndex).numVertex();
      pointCounter=pointCounter+numCellVertices;
      connectivityL3t[cellCounter-1].resize(numCellVertices);
      positionsL3t.resize(pointCounter);
      for(size_t intc=0; intc<numCellVertices; intc++){
        connectivityL3t[cellCounter-1][intc]=pointCounter-numCellVertices+intc;
        positionsL3t[pointCounter-numCellVertices+intc].resize(3);
        positionsL3t[pointCounter-numCellVertices+intc]
          =vertexData[T->cell(cellIndex).vertex(intc) -> index()];      
      }
      
    }
  }
  // VTK file header
  myfile << "<VTKFile type=\"UnstructuredGrid\" version=\"0.1\">"<< std::endl
         << "<UnstructuredGrid>"<< std::endl
         << "<Piece  NumberOfPoints=\""<<  pointCounter
         << "\" NumberOfCells=\""<<        cellCounter<<"\">"<< std::endl
         << "<Points>"<< std::endl
         << "<DataArray type=\"Float64\" NumberOfComponents=\"3\" format=\"ascii\">"  << std::endl;
  
 
  
  for (size_t vIndex=0 ; vIndex<pointCounter ; vIndex++){
        
    for( size_t d=0 ; d<dimension ; d++ )
      myfile << positionsL3t[vIndex][d] << " ";
    myfile << std::endl;
       
  }


  //connectivity
  myfile<< "</DataArray>"<<std::endl
        << "</Points>"<<std::endl
        << "<Cells>"<<std::endl
        << "<DataArray type=\"Int32\" Name=\"connectivity\" format=\"ascii\">"<<std::endl;

  for (size_t cIndex=0 ; cIndex<cellCounter ; cIndex++){
    size_t numCV= connectivityL3t[cIndex].size();
    
    for( size_t d=0 ; d<numCV ; d++ )
      myfile << connectivityL3t[cIndex][d] << " ";
    myfile << std::endl;
    
  }

  //off-sets 
  myfile<< "</DataArray>"<<std::endl
        << "<DataArray type=\"Int32\" Name=\"offsets\" format=\"ascii\">"<<std::endl;
  tmpC=0; 
  for( size_t d=0 ; d<cellCounter ; d++ ){
    tmpC +=connectivityL3t[d].size();
    myfile <<tmpC<<" ";
  }
  myfile << std::endl;
  
  //types
  myfile<< "</DataArray>"<<std::endl
        << "<DataArray type=\"UInt8\" Name=\"types\" format=\"ascii\">"<<std::endl; 
  for( size_t d=0 ; d<cellCounter ; d++ )
    myfile <<7<<" ";
  myfile << std::endl;
  
 
  //cell vector 
  myfile<< "</DataArray>"<<std::endl
        << "</Cells>"<<std::endl
        << "<CellData Scalars=\"cell variable 3\" Vectors=\"cell vector\">"<<std::endl
        << "<DataArray type=\"Float64\" NumberOfComponents=\"3\" Name=\"cell vector\" format=\"ascii\">"<<std::endl;
  for( size_t d=0 ; d<cellCounter ; d++ )
    myfile <<cellData[cellIndicesL3t[d]][0]<<" "
           <<cellData[cellIndicesL3t[d]][1]<<" "
           <<cellData[cellIndicesL3t[d]][2]<<" ";
  myfile << std::endl;
  
  
  //cell vector length
  myfile<< "</DataArray>"<<std::endl
        << "<DataArray type=\"Float64\" Name=\"cell vector length\" format=\"ascii\"> ";
  for( size_t d=0 ; d<cellCounter ; d++ )
    myfile <<cellData[cellIndicesL3t[d]][3]<<" ";
  myfile << std::endl;
 
  // rest of cell vector 
  
  for(size_t cellCompInd=4; cellCompInd<cellCompNum; cellCompInd++){

    myfile<< "</DataArray>"<<std::endl
          <<"<DataArray type=\"Float64\" Name=\" cell variable "<<cellCompInd
          <<" \" format=\"ascii\">"<<std::endl;
    for( size_t d=0 ; d<cellCounter ; d++ )
      myfile <<cellData[cellIndicesL3t[d]][cellCompInd]<<" ";
    myfile << std::endl;
  }
  
  myfile<< "</DataArray>"<<std::endl
        << "</CellData>"<<std::endl
        << "</Piece>"<<std::endl
        << "</UnstructuredGrid>"<<std::endl
        << "</VTKFile>"<<std::endl;

  myfile.close();
  /////////////////////////////////////////////////


//////////////////////L1s/////////////////////////////////
  name.str("");
  name << "vtk/VTKL1Side" << index  <<".vtu";
  myfile.open (name.str());


  pointCounter=0; 
  cellCounter=0; 

  std::vector<std::vector<double> > connectivityL1s;
  std::vector<double> cellIndicesL1s;
  std::vector<std::vector<double> > positionsL1s;
  for (size_t cellIndex=0 ; cellIndex< numCells ; cellIndex++) {
    
    if(cellData[cellIndex][tbsInd]==0 && cellData[cellIndex][L123Ind]==1){
      cellCounter++;
      connectivityL1s.resize(cellCounter);
      cellIndicesL1s.push_back(cellIndex);
      size_t numCellVertices= T->cell(cellIndex).numVertex();
      pointCounter=pointCounter+numCellVertices;
      connectivityL1s[cellCounter-1].resize(numCellVertices);
      positionsL1s.resize(pointCounter);
      for(size_t intc=0; intc<numCellVertices; intc++){
        connectivityL1s[cellCounter-1][intc]=pointCounter-numCellVertices+intc;
        positionsL1s[pointCounter-numCellVertices+intc].resize(3);
        positionsL1s[pointCounter-numCellVertices+intc]
          =vertexData[T->cell(cellIndex).vertex(intc) -> index()];      
      }
      
    }
  }
  // VTK file header
  myfile << "<VTKFile type=\"UnstructuredGrid\" version=\"0.1\">"<< std::endl
         << "<UnstructuredGrid>"<< std::endl
         << "<Piece  NumberOfPoints=\""<<  pointCounter
         << "\" NumberOfCells=\""<<        cellCounter<<"\">"<< std::endl
         << "<Points>"<< std::endl
         << "<DataArray type=\"Float64\" NumberOfComponents=\"3\" format=\"ascii\">"  << std::endl;
  
 
  
  for (size_t vIndex=0 ; vIndex<pointCounter ; vIndex++){
        
    for( size_t d=0 ; d<dimension ; d++ )
      myfile << positionsL1s[vIndex][d] << " ";
    myfile << std::endl;
       
  }


  //connectivity
  myfile<< "</DataArray>"<<std::endl
        << "</Points>"<<std::endl
        << "<Cells>"<<std::endl
        << "<DataArray type=\"Int32\" Name=\"connectivity\" format=\"ascii\">"<<std::endl;

  for (size_t cIndex=0 ; cIndex<cellCounter ; cIndex++){
    size_t numCV= connectivityL1s[cIndex].size();
    
    for( size_t d=0 ; d<numCV ; d++ )
      myfile << connectivityL1s[cIndex][d] << " ";
    myfile << std::endl;
    
  }

  //off-sets 
  myfile<< "</DataArray>"<<std::endl
        << "<DataArray type=\"Int32\" Name=\"offsets\" format=\"ascii\">"<<std::endl;
  tmpC=0; 
  for( size_t d=0 ; d<cellCounter ; d++ ){
    tmpC +=connectivityL1s[d].size();
    myfile <<tmpC<<" ";
  }
  myfile << std::endl;
  
  //types
  myfile<< "</DataArray>"<<std::endl
        << "<DataArray type=\"UInt8\" Name=\"types\" format=\"ascii\">"<<std::endl; 
  for( size_t d=0 ; d<cellCounter ; d++ )
    myfile <<7<<" ";
  myfile << std::endl;
  
 
  //cell vector 
  myfile<< "</DataArray>"<<std::endl
        << "</Cells>"<<std::endl
        << "<CellData Scalars=\"cell variable 3\" Vectors=\"cell vector\">"<<std::endl
        << "<DataArray type=\"Float64\" NumberOfComponents=\"3\" Name=\"cell vector\" format=\"ascii\">"<<std::endl;
  for( size_t d=0 ; d<cellCounter ; d++ )
    myfile <<cellData[cellIndicesL1s[d]][0]<<" "
           <<cellData[cellIndicesL1s[d]][1]<<" "
           <<cellData[cellIndicesL1s[d]][2]<<" ";
  myfile << std::endl;
  
  
  //cell vector length
  myfile<< "</DataArray>"<<std::endl
        << "<DataArray type=\"Float64\" Name=\"cell vector length\" format=\"ascii\"> ";
  for( size_t d=0 ; d<cellCounter ; d++ )
    myfile <<cellData[cellIndicesL1s[d]][3]<<" ";
  myfile << std::endl;
 
  // rest of cell vector 
  
  for(size_t cellCompInd=4; cellCompInd<cellCompNum; cellCompInd++){

    myfile<< "</DataArray>"<<std::endl
          <<"<DataArray type=\"Float64\" Name=\" cell variable "<<cellCompInd
          <<" \" format=\"ascii\">"<<std::endl;
    for( size_t d=0 ; d<cellCounter ; d++ )
      myfile <<cellData[cellIndicesL1s[d]][cellCompInd]<<" ";
    myfile << std::endl;
  }
  
  myfile<< "</DataArray>"<<std::endl
        << "</CellData>"<<std::endl
        << "</Piece>"<<std::endl
        << "</UnstructuredGrid>"<<std::endl
        << "</VTKFile>"<<std::endl;

  myfile.close();
  /////////////////////////////////////////////////

//////////////////////L2s/////////////////////////////////
  name.str("");
  name << "vtk/VTKL2Side" << index  <<".vtu";
  myfile.open (name.str());


  pointCounter=0; 
  cellCounter=0; 

  std::vector<std::vector<double> > connectivityL2s;
  std::vector<double> cellIndicesL2s;
  std::vector<std::vector<double> > positionsL2s;
  for (size_t cellIndex=0 ; cellIndex< numCells ; cellIndex++) {
    
    if(cellData[cellIndex][tbsInd]==0 && cellData[cellIndex][L123Ind]==2){
      cellCounter++;
      connectivityL2s.resize(cellCounter);
      cellIndicesL2s.push_back(cellIndex);
      size_t numCellVertices= T->cell(cellIndex).numVertex();
      pointCounter=pointCounter+numCellVertices;
      connectivityL2s[cellCounter-1].resize(numCellVertices);
      positionsL2s.resize(pointCounter);
      for(size_t intc=0; intc<numCellVertices; intc++){
        connectivityL2s[cellCounter-1][intc]=pointCounter-numCellVertices+intc;
        positionsL2s[pointCounter-numCellVertices+intc].resize(3);
        positionsL2s[pointCounter-numCellVertices+intc]
          =vertexData[T->cell(cellIndex).vertex(intc) -> index()];      
      }
      
    }
  }
  // VTK file header
  myfile << "<VTKFile type=\"UnstructuredGrid\" version=\"0.1\">"<< std::endl
         << "<UnstructuredGrid>"<< std::endl
         << "<Piece  NumberOfPoints=\""<<  pointCounter
         << "\" NumberOfCells=\""<<        cellCounter<<"\">"<< std::endl
         << "<Points>"<< std::endl
         << "<DataArray type=\"Float64\" NumberOfComponents=\"3\" format=\"ascii\">"  << std::endl;
  
 
  
  for (size_t vIndex=0 ; vIndex<pointCounter ; vIndex++){
        
    for( size_t d=0 ; d<dimension ; d++ )
      myfile << positionsL2s[vIndex][d] << " ";
    myfile << std::endl;
       
  }


  //connectivity
  myfile<< "</DataArray>"<<std::endl
        << "</Points>"<<std::endl
        << "<Cells>"<<std::endl
        << "<DataArray type=\"Int32\" Name=\"connectivity\" format=\"ascii\">"<<std::endl;

  for (size_t cIndex=0 ; cIndex<cellCounter ; cIndex++){
    size_t numCV= connectivityL2s[cIndex].size();
    
    for( size_t d=0 ; d<numCV ; d++ )
      myfile << connectivityL2s[cIndex][d] << " ";
    myfile << std::endl;
    
  }

  //off-sets 
  myfile<< "</DataArray>"<<std::endl
        << "<DataArray type=\"Int32\" Name=\"offsets\" format=\"ascii\">"<<std::endl;
  tmpC=0; 
  for( size_t d=0 ; d<cellCounter ; d++ ){
    tmpC +=connectivityL2s[d].size();
    myfile <<tmpC<<" ";
  }
  myfile << std::endl;
  
  //types
  myfile<< "</DataArray>"<<std::endl
        << "<DataArray type=\"UInt8\" Name=\"types\" format=\"ascii\">"<<std::endl; 
  for( size_t d=0 ; d<cellCounter ; d++ )
    myfile <<7<<" ";
  myfile << std::endl;
  
 
  //cell vector 
  myfile<< "</DataArray>"<<std::endl
        << "</Cells>"<<std::endl
        << "<CellData Scalars=\"cell variable 3\" Vectors=\"cell vector\">"<<std::endl
        << "<DataArray type=\"Float64\" NumberOfComponents=\"3\" Name=\"cell vector\" format=\"ascii\">"<<std::endl;
  for( size_t d=0 ; d<cellCounter ; d++ )
    myfile <<cellData[cellIndicesL2s[d]][0]<<" "
           <<cellData[cellIndicesL2s[d]][1]<<" "
           <<cellData[cellIndicesL2s[d]][2]<<" ";
  myfile << std::endl;
  
  
  //cell vector length
  myfile<< "</DataArray>"<<std::endl
        << "<DataArray type=\"Float64\" Name=\"cell vector length\" format=\"ascii\"> ";
  for( size_t d=0 ; d<cellCounter ; d++ )
    myfile <<cellData[cellIndicesL2s[d]][3]<<" ";
  myfile << std::endl;
 
  // rest of cell vector 
  
  for(size_t cellCompInd=4; cellCompInd<cellCompNum; cellCompInd++){

    myfile<< "</DataArray>"<<std::endl
          <<"<DataArray type=\"Float64\" Name=\" cell variable "<<cellCompInd
          <<" \" format=\"ascii\">"<<std::endl;
    for( size_t d=0 ; d<cellCounter ; d++ )
      myfile <<cellData[cellIndicesL2s[d]][cellCompInd]<<" ";
    myfile << std::endl;
  }
  
  myfile<< "</DataArray>"<<std::endl
        << "</CellData>"<<std::endl
        << "</Piece>"<<std::endl
        << "</UnstructuredGrid>"<<std::endl
        << "</VTKFile>"<<std::endl;

  myfile.close();
  /////////////////////////////////////////////////

//////////////////////L3s/////////////////////////////////
  name.str("");
  name << "vtk/VTKL3Side" << index  <<".vtu";
  myfile.open (name.str());

  pointCounter=0; 
  cellCounter=0; 

  std::vector<std::vector<double> > connectivityL3s;
  std::vector<double> cellIndicesL3s;
  std::vector<std::vector<double> > positionsL3s;
  for (size_t cellIndex=0 ; cellIndex< numCells ; cellIndex++) {
    
    if(cellData[cellIndex][tbsInd]==0 && cellData[cellIndex][L123Ind]==3){
      cellCounter++;
      connectivityL3s.resize(cellCounter);
      cellIndicesL3s.push_back(cellIndex);
      size_t numCellVertices= T->cell(cellIndex).numVertex();
      pointCounter=pointCounter+numCellVertices;
      connectivityL3s[cellCounter-1].resize(numCellVertices);
      positionsL3s.resize(pointCounter);
      for(size_t intc=0; intc<numCellVertices; intc++){
        connectivityL3s[cellCounter-1][intc]=pointCounter-numCellVertices+intc;
        positionsL3s[pointCounter-numCellVertices+intc].resize(3);
        positionsL3s[pointCounter-numCellVertices+intc]
          =vertexData[T->cell(cellIndex).vertex(intc) -> index()];      
      }
      
    }
  }
  // VTK file header
  myfile << "<VTKFile type=\"UnstructuredGrid\" version=\"0.1\">"<< std::endl
         << "<UnstructuredGrid>"<< std::endl
         << "<Piece  NumberOfPoints=\""<<  pointCounter
         << "\" NumberOfCells=\""<<        cellCounter<<"\">"<< std::endl
         << "<Points>"<< std::endl
         << "<DataArray type=\"Float64\" NumberOfComponents=\"3\" format=\"ascii\">"  << std::endl;
  
 
  
  for (size_t vIndex=0 ; vIndex<pointCounter ; vIndex++){
        
    for( size_t d=0 ; d<dimension ; d++ )
      myfile << positionsL3s[vIndex][d] << " ";
    myfile << std::endl;
       
  }


  //connectivity
  myfile<< "</DataArray>"<<std::endl
        << "</Points>"<<std::endl
        << "<Cells>"<<std::endl
        << "<DataArray type=\"Int32\" Name=\"connectivity\" format=\"ascii\">"<<std::endl;

  for (size_t cIndex=0 ; cIndex<cellCounter ; cIndex++){
    size_t numCV= connectivityL3s[cIndex].size();
    
    for( size_t d=0 ; d<numCV ; d++ )
      myfile << connectivityL3s[cIndex][d] << " ";
    myfile << std::endl;
    
  }

  //off-sets 
  myfile<< "</DataArray>"<<std::endl
        << "<DataArray type=\"Int32\" Name=\"offsets\" format=\"ascii\">"<<std::endl;
  tmpC=0; 
  for( size_t d=0 ; d<cellCounter ; d++ ){
    tmpC +=connectivityL3s[d].size();
    myfile <<tmpC<<" ";
  }
  myfile << std::endl;
  
  //types
  myfile<< "</DataArray>"<<std::endl
        << "<DataArray type=\"UInt8\" Name=\"types\" format=\"ascii\">"<<std::endl; 
  for( size_t d=0 ; d<cellCounter ; d++ )
    myfile <<7<<" ";
  myfile << std::endl;
  
 
  //cell vector 
  myfile<< "</DataArray>"<<std::endl
        << "</Cells>"<<std::endl
        << "<CellData Scalars=\"cell variable 3\" Vectors=\"cell vector\">"<<std::endl
        << "<DataArray type=\"Float64\" NumberOfComponents=\"3\" Name=\"cell vector\" format=\"ascii\">"<<std::endl;
  for( size_t d=0 ; d<cellCounter ; d++ )
    myfile <<cellData[cellIndicesL3s[d]][0]<<" "
           <<cellData[cellIndicesL3s[d]][1]<<" "
           <<cellData[cellIndicesL3s[d]][2]<<" ";
  myfile << std::endl;
  
  
  //cell vector length
  myfile<< "</DataArray>"<<std::endl
        << "<DataArray type=\"Float64\" Name=\"cell vector length\" format=\"ascii\"> ";
  for( size_t d=0 ; d<cellCounter ; d++ )
    myfile <<cellData[cellIndicesL3s[d]][3]<<" ";
  myfile << std::endl;
 
  // rest of cell vector 
  
  for(size_t cellCompInd=4; cellCompInd<cellCompNum; cellCompInd++){

    myfile<< "</DataArray>"<<std::endl
          <<"<DataArray type=\"Float64\" Name=\" cell variable "<<cellCompInd
          <<" \" format=\"ascii\">"<<std::endl;
    for( size_t d=0 ; d<cellCounter ; d++ )
      myfile <<cellData[cellIndicesL3s[d]][cellCompInd]<<" ";
    myfile << std::endl;
  }
  
  myfile<< "</DataArray>"<<std::endl
        << "</CellData>"<<std::endl
        << "</Piece>"<<std::endl
        << "</UnstructuredGrid>"<<std::endl
        << "</VTKFile>"<<std::endl;

  myfile.close();
  /////////////////////////////////////////////////

//////////////////////L1b/////////////////////////////////
  name.str("");
  name << "vtk/VTKL1Bottom" << index  <<".vtu";
  myfile.open (name.str());


  pointCounter=0; 
  cellCounter=0; 

  std::vector<std::vector<double> > connectivityL1b;
  std::vector<double> cellIndicesL1b;
  std::vector<std::vector<double> > positionsL1b;
  for (size_t cellIndex=0 ; cellIndex< numCells ; cellIndex++) {
    
    if(cellData[cellIndex][tbsInd]==-1 && cellData[cellIndex][L123Ind]==1){
      cellCounter++;
      connectivityL1b.resize(cellCounter);
      cellIndicesL1b.push_back(cellIndex);
      size_t numCellVertices= T->cell(cellIndex).numVertex();
      pointCounter=pointCounter+numCellVertices;
      connectivityL1b[cellCounter-1].resize(numCellVertices);
      positionsL1b.resize(pointCounter);
      for(size_t intc=0; intc<numCellVertices; intc++){
        connectivityL1b[cellCounter-1][intc]=pointCounter-numCellVertices+intc;
        positionsL1b[pointCounter-numCellVertices+intc].resize(3);
        positionsL1b[pointCounter-numCellVertices+intc]
          =vertexData[T->cell(cellIndex).vertex(intc) -> index()];      
      }
      
    }
  }
  // VTK file header
  myfile << "<VTKFile type=\"UnstructuredGrid\" version=\"0.1\">"<< std::endl
         << "<UnstructuredGrid>"<< std::endl
         << "<Piece  NumberOfPoints=\""<<  pointCounter
         << "\" NumberOfCells=\""<<        cellCounter<<"\">"<< std::endl
         << "<Points>"<< std::endl
         << "<DataArray type=\"Float64\" NumberOfComponents=\"3\" format=\"ascii\">"  << std::endl;
  
 
  
  for (size_t vIndex=0 ; vIndex<pointCounter ; vIndex++){
        
    for( size_t d=0 ; d<dimension ; d++ )
      myfile << positionsL1b[vIndex][d] << " ";
    myfile << std::endl;
       
  }


  //connectivity
  myfile<< "</DataArray>"<<std::endl
        << "</Points>"<<std::endl
        << "<Cells>"<<std::endl
        << "<DataArray type=\"Int32\" Name=\"connectivity\" format=\"ascii\">"<<std::endl;

  for (size_t cIndex=0 ; cIndex<cellCounter ; cIndex++){
    size_t numCV= connectivityL1b[cIndex].size();
    
    for( size_t d=0 ; d<numCV ; d++ )
      myfile << connectivityL1b[cIndex][d] << " ";
    myfile << std::endl;
    
  }

  //off-sets 
  myfile<< "</DataArray>"<<std::endl
        << "<DataArray type=\"Int32\" Name=\"offsets\" format=\"ascii\">"<<std::endl;
  tmpC=0; 
  for( size_t d=0 ; d<cellCounter ; d++ ){
    tmpC +=connectivityL1b[d].size();
    myfile <<tmpC<<" ";
  }
  myfile << std::endl;
  
  //types
  myfile<< "</DataArray>"<<std::endl
        << "<DataArray type=\"UInt8\" Name=\"types\" format=\"ascii\">"<<std::endl; 
  for( size_t d=0 ; d<cellCounter ; d++ )
    myfile <<7<<" ";
  myfile << std::endl;
  
 
  //cell vector 
  myfile<< "</DataArray>"<<std::endl
        << "</Cells>"<<std::endl
        << "<CellData Scalars=\"cell variable 3\" Vectors=\"cell vector\">"<<std::endl
        << "<DataArray type=\"Float64\" NumberOfComponents=\"3\" Name=\"cell vector\" format=\"ascii\">"<<std::endl;
  for( size_t d=0 ; d<cellCounter ; d++ )
    myfile <<cellData[cellIndicesL1b[d]][0]<<" "
           <<cellData[cellIndicesL1b[d]][1]<<" "
           <<cellData[cellIndicesL1b[d]][2]<<" ";
  myfile << std::endl;
  
  
  //cell vector length
  myfile<< "</DataArray>"<<std::endl
        << "<DataArray type=\"Float64\" Name=\"cell vector length\" format=\"ascii\"> ";
  for( size_t d=0 ; d<cellCounter ; d++ )
    myfile <<cellData[cellIndicesL1b[d]][3]<<" ";
  myfile << std::endl;
 
  // rest of cell vector 
  
  for(size_t cellCompInd=4; cellCompInd<cellCompNum; cellCompInd++){

    myfile<< "</DataArray>"<<std::endl
          <<"<DataArray type=\"Float64\" Name=\" cell variable "<<cellCompInd
          <<" \" format=\"ascii\">"<<std::endl;
    for( size_t d=0 ; d<cellCounter ; d++ )
      myfile <<cellData[cellIndicesL1b[d]][cellCompInd]<<" ";
    myfile << std::endl;
  }
  
  myfile<< "</DataArray>"<<std::endl
        << "</CellData>"<<std::endl
        << "</Piece>"<<std::endl
        << "</UnstructuredGrid>"<<std::endl
        << "</VTKFile>"<<std::endl;

  myfile.close();
  /////////////////////////////////////////////////

//////////////////////L2b/////////////////////////////////
  name.str("");
  name << "vtk/VTKL2Bottom" << index  <<".vtu";
  myfile.open (name.str());

  pointCounter=0; 
  cellCounter=0; 

  std::vector<std::vector<double> > connectivityL2b;
  std::vector<double> cellIndicesL2b;
  std::vector<std::vector<double> > positionsL2b;
  for (size_t cellIndex=0 ; cellIndex< numCells ; cellIndex++) {
    
    if(cellData[cellIndex][tbsInd]==-1 && cellData[cellIndex][L123Ind]==2){
      cellCounter++;
      connectivityL2b.resize(cellCounter);
      cellIndicesL2b.push_back(cellIndex);
      size_t numCellVertices= T->cell(cellIndex).numVertex();
      pointCounter=pointCounter+numCellVertices;
      connectivityL2b[cellCounter-1].resize(numCellVertices);
      positionsL2b.resize(pointCounter);
      for(size_t intc=0; intc<numCellVertices; intc++){
        connectivityL2b[cellCounter-1][intc]=pointCounter-numCellVertices+intc;
        positionsL2b[pointCounter-numCellVertices+intc].resize(3);
        positionsL2b[pointCounter-numCellVertices+intc]
          =vertexData[T->cell(cellIndex).vertex(intc) -> index()];      
      }
      
    }
  }
  // VTK file header
  myfile << "<VTKFile type=\"UnstructuredGrid\" version=\"0.1\">"<< std::endl
         << "<UnstructuredGrid>"<< std::endl
         << "<Piece  NumberOfPoints=\""<<  pointCounter
         << "\" NumberOfCells=\""<<        cellCounter<<"\">"<< std::endl
         << "<Points>"<< std::endl
         << "<DataArray type=\"Float64\" NumberOfComponents=\"3\" format=\"ascii\">"  << std::endl;
  
 
  
  for (size_t vIndex=0 ; vIndex<pointCounter ; vIndex++){
        
    for( size_t d=0 ; d<dimension ; d++ )
      myfile << positionsL2b[vIndex][d] << " ";
    myfile << std::endl;
       
  }


  //connectivity
  myfile<< "</DataArray>"<<std::endl
        << "</Points>"<<std::endl
        << "<Cells>"<<std::endl
        << "<DataArray type=\"Int32\" Name=\"connectivity\" format=\"ascii\">"<<std::endl;

  for (size_t cIndex=0 ; cIndex<cellCounter ; cIndex++){
    size_t numCV= connectivityL2b[cIndex].size();
    
    for( size_t d=0 ; d<numCV ; d++ )
      myfile << connectivityL2b[cIndex][d] << " ";
    myfile << std::endl;
    
  }

  //off-sets 
  myfile<< "</DataArray>"<<std::endl
        << "<DataArray type=\"Int32\" Name=\"offsets\" format=\"ascii\">"<<std::endl;
  tmpC=0; 
  for( size_t d=0 ; d<cellCounter ; d++ ){
    tmpC +=connectivityL2b[d].size();
    myfile <<tmpC<<" ";
  }
  myfile << std::endl;
  
  //types
  myfile<< "</DataArray>"<<std::endl
        << "<DataArray type=\"UInt8\" Name=\"types\" format=\"ascii\">"<<std::endl; 
  for( size_t d=0 ; d<cellCounter ; d++ )
    myfile <<7<<" ";
  myfile << std::endl;
  
 
  //cell vector 
  myfile<< "</DataArray>"<<std::endl
        << "</Cells>"<<std::endl
        << "<CellData Scalars=\"cell variable 3\" Vectors=\"cell vector\">"<<std::endl
        << "<DataArray type=\"Float64\" NumberOfComponents=\"3\" Name=\"cell vector\" format=\"ascii\">"<<std::endl;
  for( size_t d=0 ; d<cellCounter ; d++ )
    myfile <<cellData[cellIndicesL2b[d]][0]<<" "
           <<cellData[cellIndicesL2b[d]][1]<<" "
           <<cellData[cellIndicesL2b[d]][2]<<" ";
  myfile << std::endl;
  
  
  //cell vector length
  myfile<< "</DataArray>"<<std::endl
        << "<DataArray type=\"Float64\" Name=\"cell vector length\" format=\"ascii\"> ";
  for( size_t d=0 ; d<cellCounter ; d++ )
    myfile <<cellData[cellIndicesL2b[d]][3]<<" ";
  myfile << std::endl;
 
  // rest of cell vector 
  
  for(size_t cellCompInd=4; cellCompInd<cellCompNum; cellCompInd++){

    myfile<< "</DataArray>"<<std::endl
          <<"<DataArray type=\"Float64\" Name=\" cell variable "<<cellCompInd
          <<" \" format=\"ascii\">"<<std::endl;
    for( size_t d=0 ; d<cellCounter ; d++ )
      myfile <<cellData[cellIndicesL2b[d]][cellCompInd]<<" ";
    myfile << std::endl;
  }
  
  myfile<< "</DataArray>"<<std::endl
        << "</CellData>"<<std::endl
        << "</Piece>"<<std::endl
        << "</UnstructuredGrid>"<<std::endl
        << "</VTKFile>"<<std::endl;

  myfile.close();
  /////////////////////////////////////////////////

//////////////////////L3b/////////////////////////////////
  name.str("");
  name << "vtk/VTKL3Bottom" << index  <<".vtu";
  myfile.open (name.str());

  pointCounter=0; 
  cellCounter=0; 

  std::vector<std::vector<double> > connectivityL3b;
  std::vector<double> cellIndicesL3b;
  std::vector<std::vector<double> > positionsL3b;
  for (size_t cellIndex=0 ; cellIndex< numCells ; cellIndex++) {
    
    if(cellData[cellIndex][tbsInd]==-1 && cellData[cellIndex][L123Ind]==3){
      cellCounter++;
      connectivityL3b.resize(cellCounter);
      cellIndicesL3b.push_back(cellIndex);
      size_t numCellVertices= T->cell(cellIndex).numVertex();
      pointCounter=pointCounter+numCellVertices;
      connectivityL3b[cellCounter-1].resize(numCellVertices);
      positionsL3b.resize(pointCounter);
      for(size_t intc=0; intc<numCellVertices; intc++){
        connectivityL3b[cellCounter-1][intc]=pointCounter-numCellVertices+intc;
        positionsL3b[pointCounter-numCellVertices+intc].resize(3);
        positionsL3b[pointCounter-numCellVertices+intc]
          =vertexData[T->cell(cellIndex).vertex(intc) -> index()];      
      }
      
    }
  }
  // VTK file header
  myfile << "<VTKFile type=\"UnstructuredGrid\" version=\"0.1\">"<< std::endl
         << "<UnstructuredGrid>"<< std::endl
         << "<Piece  NumberOfPoints=\""<<  pointCounter
         << "\" NumberOfCells=\""<<        cellCounter<<"\">"<< std::endl
         << "<Points>"<< std::endl
         << "<DataArray type=\"Float64\" NumberOfComponents=\"3\" format=\"ascii\">"  << std::endl;
  
 
  
  for (size_t vIndex=0 ; vIndex<pointCounter ; vIndex++){
        
    for( size_t d=0 ; d<dimension ; d++ )
      myfile << positionsL3b[vIndex][d] << " ";
    myfile << std::endl;
       
  }


  //connectivity
  myfile<< "</DataArray>"<<std::endl
        << "</Points>"<<std::endl
        << "<Cells>"<<std::endl
        << "<DataArray type=\"Int32\" Name=\"connectivity\" format=\"ascii\">"<<std::endl;

  for (size_t cIndex=0 ; cIndex<cellCounter ; cIndex++){
    size_t numCV= connectivityL3b[cIndex].size();
    
    for( size_t d=0 ; d<numCV ; d++ )
      myfile << connectivityL3b[cIndex][d] << " ";
    myfile << std::endl;
    
  }

  //off-sets 
  myfile<< "</DataArray>"<<std::endl
        << "<DataArray type=\"Int32\" Name=\"offsets\" format=\"ascii\">"<<std::endl;
  tmpC=0; 
  for( size_t d=0 ; d<cellCounter ; d++ ){
    tmpC +=connectivityL3b[d].size();
    myfile <<tmpC<<" ";
  }
  myfile << std::endl;
  
  //types
  myfile<< "</DataArray>"<<std::endl
        << "<DataArray type=\"UInt8\" Name=\"types\" format=\"ascii\">"<<std::endl; 
  for( size_t d=0 ; d<cellCounter ; d++ )
    myfile <<7<<" ";
  myfile << std::endl;
  
 
  //cell vector 
  myfile<< "</DataArray>"<<std::endl
        << "</Cells>"<<std::endl
        << "<CellData Scalars=\"cell variable 3\" Vectors=\"cell vector\">"<<std::endl
        << "<DataArray type=\"Float64\" NumberOfComponents=\"3\" Name=\"cell vector\" format=\"ascii\">"<<std::endl;
  for( size_t d=0 ; d<cellCounter ; d++ )
    myfile <<cellData[cellIndicesL3b[d]][0]<<" "
           <<cellData[cellIndicesL3b[d]][1]<<" "
           <<cellData[cellIndicesL3b[d]][2]<<" ";
  myfile << std::endl;
  
  
  //cell vector length
  myfile<< "</DataArray>"<<std::endl
        << "<DataArray type=\"Float64\" Name=\"cell vector length\" format=\"ascii\"> ";
  for( size_t d=0 ; d<cellCounter ; d++ )
    myfile <<cellData[cellIndicesL3b[d]][3]<<" ";
  myfile << std::endl;
 
  // rest of cell vector 
  
  for(size_t cellCompInd=4; cellCompInd<cellCompNum; cellCompInd++){

    myfile<< "</DataArray>"<<std::endl
          <<"<DataArray type=\"Float64\" Name=\" cell variable "<<cellCompInd
          <<" \" format=\"ascii\">"<<std::endl;
    for( size_t d=0 ; d<cellCounter ; d++ )
      myfile <<cellData[cellIndicesL3b[d]][cellCompInd]<<" ";
    myfile << std::endl;
  }
  
  myfile<< "</DataArray>"<<std::endl
        << "</CellData>"<<std::endl
        << "</Piece>"<<std::endl
        << "</UnstructuredGrid>"<<std::endl
        << "</VTKFile>"<<std::endl;

  myfile.close();
  /////////////////////////////////////////////////


  index++;
}


// initiation is done by an indipendent reaction now <<<<<<<<<<<<<<<<<<<<<<<<<<<<<<<<<<<<<

// void VertexFromTRBScenterTriangulationMT::
// initiate(Tissue &T,
// 	 DataMatrix &cellData,
// 	 DataMatrix &wallData,
// 	 DataMatrix &vertexData,
// 	 DataMatrix &cellDerivs,
// 	 DataMatrix &wallDerivs,
// 	 DataMatrix &vertexDerivs)
// {
//   size_t dimension=3; //Only implemented for 3D models
//   assert (dimension==vertexData[0].size());
//   size_t numVariable = T.cell(0).numVariable();
//   assert (numVariable==cellData[0].size());
//   // Create the new variables
//   if (variableIndex(1,0) != numVariable) {
//     std::cerr << "VertexFromTRBScenterTriangulation::initiate() "
// 	      << "Wrong index given as start index for additional variables."
// 	      << std::endl;
//     exit(-1);
//   }
//   size_t numCell = cellData.size();
//   assert (numCell==T.numCell());
//   std::vector<double> com(dimension);
  
//   for (size_t cellIndex=0; cellIndex<numCell; ++cellIndex) {
//     size_t numInternalWall = T.cell(cellIndex).numVertex();
//     cellData[cellIndex].resize(numVariable+dimension+numInternalWall);
//     cellDerivs[cellIndex].resize(numVariable+dimension+numInternalWall);
//     com = T.cell(cellIndex).positionFromVertex(vertexData);
//     // Set center position to com of the cell
//     for (size_t d=0; d<dimension; ++d)
//       cellData[cellIndex][numVariable+d] = com[d];    
//     // Set internal wall lengths to the distance btw com and the vertex
//     for (size_t wallindex=0; wallindex<numInternalWall; ++wallindex) {
//       Vertex *tmpVertex = T.cell(cellIndex).vertex(wallindex); 
//       size_t vertexIndex = tmpVertex->index();
//       double distance = std::sqrt( (com[0]-vertexData[vertexIndex][0])*
// 				   (com[0]-vertexData[vertexIndex][0])+
// 				   (com[1]-vertexData[vertexIndex][1])*
// 				   (com[1]-vertexData[vertexIndex][1])+
// 				   (com[2]-vertexData[vertexIndex][2])*
// 				   (com[2]-vertexData[vertexIndex][2]) );   
//       cellData[cellIndex][numVariable+dimension+wallindex] = distance;
//     }
//   }
// }

VertexFromTRLScenterTriangulationMT::
VertexFromTRLScenterTriangulationMT(std::vector<double> &paraValue, 
                                    std::vector< std::vector<size_t> > 
                                    &indValue ) 
{  
  // Do some checks on the parameters and variable indeces
  if( paraValue.size()!=11 ) { 
    std::cerr << "VertexFromTRLScenterTriangulationMT::"
              << "VertexFromTRLScenterTriangulationMT() "
              << "Uses 11 parameters: "
	      << "0,1: young modulus(matrix and fibre) " 
              << "2,3 : poisson ratio (longitudinal (MT) and transverse directions)"
	      << "4 : MF flag(0 constant material anisotropy ,1: material anisotropy via FiberModel " 
              << "5 : neighbor weight for correlation " 
	      << "6 : max stress/strain  " 
              << "7 : 2nd flag(0: plane strain, 1: plane stress) " 
              << "8 : MT direction angle"
              << "9 (MT update flag): 0:for no feedback or direct feedback by indices,"
              << "                    1:for MT direction from 7th parameter TETA, 2:force to Stress,  "
              << "                    3: force to Strain ,4:force to perp-strain "
	      << "10 : 1:independent resting length for the elements, otherwise: common length "
              <<" also see line 2835 where an ad-hoc thing is implemented for parameter(9)==1 "
              << std::endl;
    
    exit(0);
  }
    
  if( (indValue.size()!=2 && indValue.size()!=4) || 
      indValue[0].size()!=11 || indValue[1].size()!=1 ||
      (indValue.size()==4 && (indValue[2].size()!=0 && indValue[2].size()!=1 && indValue[2].size()!=2 && indValue[2].size()!=3)) ||
      (indValue.size()==4 && (indValue[3].size()!=0 && indValue[3].size()!=1 && indValue[3].size()!=2 ))
      ) { 
    std::cerr << "VertexFromTRLScenterTriangulationMT::"
	      << "VertexFromTRLScenterTriangulationMT() "
	      << "11 indices including (0)Wall length index and (1)MT direction initial "
              << "index and (2)strain and (3)stress "
	      << "anisotropy indices and indices for storing (4)area ratio, (5)isotropic energy  "
              << "and (6)anisotropic energy and (7)young_fiber and (8)MTstress  and strart indices  "
              << "for storing (9)stress tensor(6 elements) and (10)normal vector to cell plane  " 
              << "(3 elements) given in first level." 
	      << "Start of additional Cell variable indices (center(x,y,z) "
	      << "L_1,...,L_n, n=num vertex) is given in second level (typically at the end)." 
              << "Optionally two additional levels can be given where the strain, perpendicular " 
              << "to strain and  2nd strain can be stored in 3rd, stress and 2nd stress can be "
              << "stored in 4th level directions/values(dx dy dz value) can be stored at given indices."
              << "If no index given at 3rd level, strain will not be stored, if one index given strain "
              << "will be stored and if two indices are given maximal and perpendicular strain will  "
              << "be stored and if 3 indices are given 2nd strain direction values will be stored at 3rd index"
              << "If no index given at 4th level, stress will not be stored, if one index given " 
              << "stress will be stored and if two indices are given maximal and 2nd stress will be "
              << "stored at 1st and 2nd index respectively "
              << std::endl;
    exit(0);
  }
  


  // Set the variable values
  setId("VertexFromTRLScenterTriangulationMT");
  setParameter(paraValue);  
  setVariableIndex(indValue);
  
  // Set the parameter identities
  std::vector<std::string> tmp( numParameter() );
  tmp[0] = "Y_mod_M";   // Matrix Young modulus
  tmp[1] = "Y_mod_F";   // Fiber Young modulus
  tmp[2] = "P_ratio_L"; // Longitudinal Poisson ratio
  tmp[3] = "P_ratio_T"; // Transverse Poisson ratio
  tmp[4] = "MF flag";
  tmp[5] = "neigborweight";
  tmp[6] = "stressmax";
  tmp[7] = "Strain-Stress flag";
  tmp[8] = "TETA anisotropy";
  tmp[9] = "MT update flag";
  tmp[10] = "unused";
 
  setParameterId( tmp );
  
  if( parameter(2)<0 || parameter(2)>=0.5 || parameter(3)<0 || parameter(3)>=0.5 ) {
    std::cerr << " VertexFromTRLScenterTriangulationMT::"
              << " VertexFromTRLScenterTriangulationMT() "
              << " poisson ratio must be 0 <= p < 0.5 " << std::endl;
    exit(0);
  }
  
  // if( parameter(4)!=0 && parameter(4)!=1 && parameter(4)!=2 ) {
  //   std::cerr << " VertexFromTRLScenterTriangulationMT::"
  // 	      << " VertexFromTRLScenterTriangulationMT() "
  // 	      << " 5th parameter must be 0 or 1  "
  //             << " 0: constant material anisotropy, 1: material anisotropy via FiberModel  2: for energy landscape(see the code, do not use until you are sure)" << std::endl;
  //   exit(0);
  // }

  
  if( parameter(7)!=0 && parameter(7)!=1 ) {
    std::cerr << " VertexFromTRLScenterTriangulationMT::"
	      << " VertexFromTRLScenterTriangulationMT() "
	      << " 6th parameter must be 0 or 1(0:plane strain, 1:plane stress) " << std::endl;
    exit(0);
  }

  if( parameter(9)!=0 && parameter(9)!=1 && parameter(9)!=2 && parameter(9)!=3 && parameter(9)!=4) {
    std::cerr << " VertexFromTRLScenterTriangulationMT::"
              << " VertexFromTRLScenterTriangulationMT() "
              << " 8th parameter must be 0/1/2/3/4"
              << " 0: for no feedback or direct feedback by indices "
              << " 1: for MT direction from 7th parameter TETA "
              << " 2: force to Stress "
              << " 3: force to Strain "
              << " 4: force to perp-strain " << std::endl;
    exit(0);
  }
}


void VertexFromTRLScenterTriangulationMT::
derivs(Tissue &T,
       DataMatrix &cellData,
       DataMatrix &wallData,
       DataMatrix &vertexData,
       DataMatrix &cellDerivs,
       DataMatrix &wallDerivs,
       DataMatrix &vertexDerivs ) 
 { 
  //Do the update for each cell
  size_t dimension = 3;
  assert (dimension==vertexData[0].size());
  size_t numCells = T.numCell();
  size_t numVertices = T.numVertex();
  size_t wallLengthIndex = variableIndex(0,0);
  size_t comIndex = variableIndex(1,0);
  size_t lengthInternalIndex = comIndex+dimension;

  double neighborweight=parameter(5);
  double strainEpcilon =0.000001;
  double stressEpcilon =0.000001;    
 
  size_t MTindex           =variableIndex(0,1);	 
  size_t strainAnIndex     =variableIndex(0,2);	
  size_t stressAnIndex     =variableIndex(0,3);	
  size_t areaRatioIndex    =variableIndex(0,4);	
  size_t isoEnergyIndex    =variableIndex(0,5);	
  size_t anisoEnergyIndex  =variableIndex(0,6);	
  size_t youngLIndex       =variableIndex(0,7);	
  size_t MTstressIndex     =variableIndex(0,8);	
  size_t stressTensorIndex =variableIndex(0,9);	
  size_t normalVectorIndex =variableIndex(0,10);

  double youngMatrix= parameter(0);    
  double youngFiber = parameter(1); 
  double poissonL   = parameter(2);    
  double poissonT   = parameter(3);
  double TETA       = parameter(8);  
  
  static double tTotal=0, tDiag=0;
  static double tRest=0, tRest2=0, tRest3=0, tRest4=0;

  clock_t cpuTime0 ,cpuTimef, cpuTime1 ,cpuTime2, cpuTime3 ,cpuTime4;
  cpuTime0=clock();

  for (size_t cellIndex=0 ; cellIndex<numCells ; ++cellIndex) {
    size_t numWalls = T.cell(cellIndex).numWall();
    
  

    if(  T.cell(cellIndex).numVertex()!= numWalls ) {
     
      std::cerr << "VertexFromTRLScenterTriangulationMT::derivs() same number of vertices and walls."
		<< " Not for cells with " << T.cell(cellIndex).numWall() << " walls and "
		<< T.cell(cellIndex).numVertex() << " vertices!"	
		<< std::endl;
      exit(-1);
    }
    
  
 
    double youngL=1;
    double youngT=1;
    double GG=1;


    if( parameter(4)==1){  // material anisotropy via FiberModel
      youngL = cellData[cellIndex][youngLIndex]; 
      youngT = 2*youngMatrix+youngFiber-youngL; 
    }
    else {
      if( parameter(4)==0 ){ // constant anisotropic material
        youngL = youngMatrix+youngFiber;
        youngT = youngMatrix; 
      }
      if( parameter(4)==2){  // for varrying material anisotropy with constant overall stiffness for energy landscape
        youngL =youngFiber; 
        youngT =youngMatrix-youngL;  // here youngMatrix is total stiffness
      }
    }
    GG=(youngL+youngT)/2;  
    double lambdaL, mioL, lambdaT, mioT; // ,lambdaTmatrix, mioTmatrix;
    
    if (parameter(7)==0){      
      // Lame coefficients based on plane strain (for 3D 0<poisson<0.5)
      lambdaL=youngL*poissonL/((1+poissonL)*(1-2*poissonL));
      mioL=youngL/(2*(1+poissonL));
      lambdaT=youngT*poissonT/((1+poissonT)*(1-2*poissonT));
      mioT=youngT/(2*(1+poissonT));

   
    } 
    else{      
      // Lame coefficients based on plane stress (for 3D 0<poisson<0.5)
      lambdaL=youngL*poissonL/(1-poissonL*poissonL);
      mioL=youngL/(2*(1+poissonL));
      lambdaT=youngT*poissonT/(1-poissonT*poissonT);
      mioT=youngT/(2*(1+poissonT));
    }
    
    double StrainCellGlobal[3][3]={{0,0,0},{0,0,0},{0,0,0}};
    double StressCellGlobal[3][3]={{0,0,0},{0,0,0},{0,0,0}};
    double normalGlob[3]={0,0,0};
    double TotalCellRestingArea=0;
    double TotalCellArea=0;
    double EnergyIso=0;     
    //double EnergyIsoFiber=0;            
    double EnergyAniso=0;
    double strainZ=0;

    if ( parameter(9)==1 ) {  // aniso direction from TETA 
      
      cellData[cellIndex][variableIndex(0,1)]=std::cos(TETA);    
      cellData[cellIndex][variableIndex(0,1)+1]=std::sin(TETA);
      cellData[cellIndex][variableIndex(0,1)+2]=0;
      if(parameter(10)!=100){
	if(cellIndex==0 || cellIndex==2 ){
	  cellData[cellIndex][variableIndex(0,1)]=std::cos(TETA);    
	  cellData[cellIndex][variableIndex(0,1)+1]=std::sin(TETA);
	  cellData[cellIndex][variableIndex(0,1)+2]=0;
	}
	if(cellIndex==1 || cellIndex==3 ){
	  cellData[cellIndex][variableIndex(0,1)]=std::cos(parameter(10));    
	  cellData[cellIndex][variableIndex(0,1)+1]=std::sin(parameter(10));
	  cellData[cellIndex][variableIndex(0,1)+2]=0;
	}
      }
    }
    
  

    
     
      // One triangle per 'vertex' in cyclic order
      for (size_t wallindex=0; wallindex<numWalls; ++wallindex) {
        
        
      size_t kPlusOneMod = (wallindex+1)%numWalls;
      //size_t v1 = com;
      size_t v2 = T.cell(cellIndex).vertex(wallindex)->index();
      size_t v3 = T.cell(cellIndex).vertex(kPlusOneMod)->index();
      //size_t w1 = internal wallindex
      size_t w2 = T.cell(cellIndex).wall(wallindex)->index();
      //size_t w3 = internal wallindex+1

      // Position matrix holds in rows positions for com, vertex(wallindex), vertex(wallindex+1)
      DataMatrix position(3,vertexData[v2]);
      for (size_t d=0; d<dimension; ++d)
	position[0][d] = cellData[cellIndex][comIndex+d]; // com position
      //position[1] = vertexData[v2]; // given by initiation
      position[2] = vertexData[v3];
      //position[0][2] z for vertex 1 of the current element
      

    
      double restingLength[3];
      if(parameter(10)==1) { // double resting length  
        restingLength[0] =cellData[cellIndex][lengthInternalIndex + 2*wallindex+1];
        //restingLength[1] = wallData[w2][wallLengthIndex]+wallData[w2][wallLengthIndex+restAddIndex];
        restingLength[1] =wallData[w2][wallLengthIndex]+
          cellData[cellIndex][lengthInternalIndex+2*numWalls+wallindex];
        restingLength[2] =cellData[cellIndex][lengthInternalIndex + 2*kPlusOneMod];
      }      
      else{                 // single resting length
        restingLength[0] = cellData[cellIndex][lengthInternalIndex + wallindex];
        restingLength[1] = wallData[w2][wallLengthIndex];
        restingLength[2] = cellData[cellIndex][lengthInternalIndex + kPlusOneMod];
      }
      
      // Lengths are from com-vertex(wallindex), vertex(wallindex)-vertex(wallindex+1) (wall(wallindex)), com-vertex(wallindex+1)
      double length[3]=
        { std::sqrt( (position[0][0]-position[1][0])*(position[0][0]-position[1][0]) +
                     (position[0][1]-position[1][1])*(position[0][1]-position[1][1]) +
                     (position[0][2]-position[1][2])*(position[0][2]-position[1][2]) ),
          
          T.wall(w2).lengthFromVertexPosition(vertexData),
          
          std::sqrt( (position[0][0]-position[2][0])*(position[0][0]-position[2][0]) +
                     (position[0][1]-position[2][1])*(position[0][1]-position[2][1]) +
                     (position[0][2]-position[2][2])*(position[0][2]-position[2][2]) )
        };
      
      
      // Area of the element (using Heron's formula)                                      
      double restingArea=std::sqrt( ( restingLength[0]+restingLength[1]+restingLength[2])*
                                    (-restingLength[0]+restingLength[1]+restingLength[2])*
                                    ( restingLength[0]-restingLength[1]+restingLength[2])*
                                    ( restingLength[0]+restingLength[1]-restingLength[2])  )*0.25;
      
     
    
      double cosAngle[3]=
        { (  (restingLength[0]*restingLength[0]+restingLength[2]*restingLength[2]
              -restingLength[1]*restingLength[1])/
             (restingLength[0]*restingLength[2]*2)    ),

          (  (restingLength[0]*restingLength[0]+restingLength[1]*restingLength[1]
              -restingLength[2]*restingLength[2])/
             (restingLength[0]*restingLength[1]*2)    ),

          (  (restingLength[1]*restingLength[1]+restingLength[2]*restingLength[2]
              -restingLength[0]*restingLength[0])/
             (restingLength[1]*restingLength[2]*2)    )
        };
      
      double temp = 1.0/(restingArea*16);                                      

      
      //Area of the element (using Heron's formula)                                      
      double Area=std::sqrt( ( length[0]+length[1]+length[2])*
                             (-length[0]+length[1]+length[2])*
                             ( length[0]-length[1]+length[2])*
                             ( length[0]+length[1]-length[2])  )*0.25;
      
      
      
      // calculating the angles between shape vectors and anisotropy direction in resting shape when anisotropy vector is provided in current shape
      
      //Current shape local coordinate of the element  (counterclockwise ordering of nodes/edges)
      // double CurrentAngle1=std::acos(  (length[0]*length[0]+length[1]*length[1]-length[2]*length[2])/
      //                                  (length[0]*length[1]*2)    );
      
      // double Qa=std::cos(CurrentAngle1)*length[0];
      // double Qc=std::sin(CurrentAngle1)*length[0];
      // double Qb=length[1];
      
      double CurrentAngle1=(length[0]*length[0]
                            +length[1]*length[1]
                            -length[2]*length[2])/
        (length[0]*length[1]*2);
      
      double Qa=(CurrentAngle1)*length[0];
      double Qc=std::sqrt(1-CurrentAngle1*CurrentAngle1)*length[0];
      double Qb=length[1];
      
      // shape vector matrix = inverse of coordinate matrix ( only first two elements i.e. ShapeVector[3][2] )      
      
      
      double ShapeVectorCurrent[3][3]={ {  0   ,       1/Qc      , 0 }, 
                                        {-1/Qb , (Qa-Qb)/(Qb*Qc) , 1 },       
                                        { 1/Qb ,     -Qa/(Qb*Qc) , 0 }  };
    
      
      // Local coordinates of the resting shape ( counterclockwise )
      // double RestingAngle1=std::acos(  (restingLength[0]*restingLength[0]
      //                                   +restingLength[1]*restingLength[1]
      //                                   -restingLength[2]*restingLength[2])
      //                                  /(restingLength[0]*restingLength[1]*2)    );
      
      
      // double Pa=std::cos(RestingAngle1)*restingLength[0];
      // double Pc=std::sin(RestingAngle1)*restingLength[0];
      // double Pb=restingLength[1];
      
      
      double RestingAngle1=  (restingLength[0]*restingLength[0]
                              +restingLength[1]*restingLength[1]
                              -restingLength[2]*restingLength[2])/
        (restingLength[0]*restingLength[1]*2);
      
      
      double Pa=(RestingAngle1)*restingLength[0];
      double Pc=std::sqrt(1-RestingAngle1*RestingAngle1)*restingLength[0];
      double Pb=restingLength[1];
      
      // shape vector matrix in resting shape in local coordinate system  = inverse of coordinate matrix ( only first two elements i.e. ShapeVectorResting[3][2] )      
      double ShapeVectorResting[3][3]={ {  0   ,       1/Pc      , 0 }, 
                                        {-1/Pb , (Pa-Pb)/(Pb*Pc) , 1 },       
                                        { 1/Pb ,     -Pa/(Pb*Pc) , 0 }  };
      
      
      
      // //Strain tensor  (clockwise ordering of nodes/edges)
      // double CurrentAngle2=std::acos(  (length[1]*length[1]+length[2]*length[2]-length[0]*length[0])/
      //                                  (length[1]*length[2]*2)    );
      
      // double Qa=std::cos(CurrentAngle2)*length[2];
      // double Qb=length[1];
      // double Qc=std::sin(CurrentAngle2)*length[2];
      
      // double ShapeVectorCurrent[3][2]={ {  0   ,       1/Qc      }, 
      //                                   { 1/Qb ,     -Qa/(Qb*Qc) },       
      //                                   {-1/Qb , (Qa-Qb)/(Qb*Qc) }  };
      
      
      // cpuTime4=clock();
      // tRest4 +=cpuTime4-cpuTime3;
      
      
      // Rotation Matrix for changing coordinate systems for both Local to Global( Strain Tensor) and Global to Local( Aniso Vector in the current shape)
      
      
      double tempA=std::sqrt((position[2][0]-position[1][0])*(position[2][0]-position[1][0])+
                             (position[2][1]-position[1][1])*(position[2][1]-position[1][1])+
                             (position[2][2]-position[1][2])*(position[2][2]-position[1][2])  );
      
      double tempB=std::sqrt((position[0][0]-position[1][0])*(position[0][0]-position[1][0])+
                             (position[0][1]-position[1][1])*(position[0][1]-position[1][1])+
                             (position[0][2]-position[1][2])*(position[0][2]-position[1][2])  );
      
      
      double Xcurrent[3]=      
        { (position[2][0]-position[1][0])/tempA,
          (position[2][1]-position[1][1])/tempA,
          (position[2][2]-position[1][2])/tempA
        };
      
      double Bcurrent[3]=      
        { (position[0][0]-position[1][0])/tempB,
          (position[0][1]-position[1][1])/tempB,
          (position[0][2]-position[1][2])/tempB
        };

      double Zcurrent[3]=      
        { Xcurrent[1]*Bcurrent[2]-Xcurrent[2]*Bcurrent[1],
          Xcurrent[2]*Bcurrent[0]-Xcurrent[0]*Bcurrent[2],
          Xcurrent[0]*Bcurrent[1]-Xcurrent[1]*Bcurrent[0]
        };
      
      tempA=std:: sqrt(Zcurrent[0]*Zcurrent[0]+Zcurrent[1]*Zcurrent[1]+Zcurrent[2]*Zcurrent[2]);
      Zcurrent[0]=Zcurrent[0]/tempA;
      Zcurrent[1]=Zcurrent[1]/tempA;
      Zcurrent[2]=Zcurrent[2]/tempA;

      double Ycurrent[3]=      
        { Zcurrent[1]*Xcurrent[2]-Zcurrent[2]*Xcurrent[1],
          Zcurrent[2]*Xcurrent[0]-Zcurrent[0]*Xcurrent[2],
          Zcurrent[0]*Xcurrent[1]-Zcurrent[1]*Xcurrent[0]
        };
      
      double rotation[3][3]=
        { {Xcurrent[0] , Ycurrent[0] , Zcurrent[0] },
          {Xcurrent[1] , Ycurrent[1] , Zcurrent[1] },
          {Xcurrent[2] , Ycurrent[2] , Zcurrent[2] } };
  
      


      // Aniso vector in current shape in global coordinate system
      double  AnisoCurrGlob[3]=
        { cellData[cellIndex][variableIndex(0,1)],  
          cellData[cellIndex][variableIndex(0,1)+1],
          cellData[cellIndex][variableIndex(0,1)+2]
        };
      
      
      // rotating the anisotropy vector from global coordinate system to the local one in the current shape
      double AnisoCurrLocal[3]=
        {  rotation[0][0]*AnisoCurrGlob[0]+
           rotation[1][0]*AnisoCurrGlob[1]+
           rotation[2][0]*AnisoCurrGlob[2],
           
           rotation[0][1]*AnisoCurrGlob[0]+
           rotation[1][1]*AnisoCurrGlob[1]+
           rotation[2][1]*AnisoCurrGlob[2],
           
           rotation[0][2]*AnisoCurrGlob[0]+
           rotation[1][2]*AnisoCurrGlob[1]+
           rotation[2][2]*AnisoCurrGlob[2]
        };
      
            
     
    
       // >>>>>>>>>>>>>>>>>>>>>>>>>>>>>>>>>> STRAIN and STRESS TENSOR (BEGIN) <<<<<<<<<<<<<<<<<<<<<<<<<<<<<<<
      
      // deformation gradiant tensor F =Sigma i=1,2,3 Qi x Di
      // strain tensor in resting shape E=0.5(FtF-I)
      // trE
      // B=FFt
      // axa (direct product of aniso vector in resting shape)
      // atEa
      // E(axa) and (axa)E
      // double trE=( Delta[1]*cotan[0]+ Delta[2]*cotan[1]+Delta[0]*cotan[2])/(4*restingArea);
      
     

      //double directAniso[2][2]={{AnisoRestLocal[0]*AnisoRestLocal[0],AnisoRestLocal[0]*AnisoRestLocal[1]},
      //                          {AnisoRestLocal[1]*AnisoRestLocal[0],AnisoRestLocal[1]*AnisoRestLocal[1]}};
      
      double positionLocal[3][2]={ {Qa , Qc}, 
                                   {0  , 0 },  
                                   {Qb , 0 }  };
      
      double DeformGrad[2][2]={{0,0},{0,0}}; // F=Sigma i Qi x Di   <---------------------------------------
      for ( int i=0 ; i<3 ; ++i ) {
        DeformGrad[0][0]=DeformGrad[0][0]+positionLocal[i][0]*ShapeVectorResting[i][0];
        DeformGrad[1][0]=DeformGrad[1][0]+positionLocal[i][1]*ShapeVectorResting[i][0];
        DeformGrad[0][1]=DeformGrad[0][1]+positionLocal[i][0]*ShapeVectorResting[i][1];
        DeformGrad[1][1]=DeformGrad[1][1]+positionLocal[i][1]*ShapeVectorResting[i][1];        
      } 
  
      // transforming aniso vector in local coordinate from current to resting shape using inverse of deformation gradient
      double AnisoRestLocal[2]={ DeformGrad[1][1] *AnisoCurrLocal[0]-DeformGrad[0][1]*AnisoCurrLocal[1],
                                 -DeformGrad[1][0]*AnisoCurrLocal[0]+DeformGrad[0][0]*AnisoCurrLocal[1]};
      
      double AnisoMeasure=std::sqrt(AnisoRestLocal[0]*AnisoRestLocal[0]+AnisoRestLocal[1]*AnisoRestLocal[1]);
      // std::cerr<< "cell "<< cellIndex<<" AnisoMeasure "<< AnisoMeasure<<std::endl;
      
      // choosing a random normalized dirrection for anisotropy if AnisoVector is close to perpendicular to the cell plane
      if ( AnisoMeasure<0.0001) {
        double randomAngle=((rand()%360)*2*3.14159265)/360;
        
        AnisoRestLocal[0]=std::cos(randomAngle);
        AnisoRestLocal[1]=std::sin(randomAngle);
      }  
      else {// normalizing the anisoVector if it is not random
        AnisoRestLocal[0]=AnisoRestLocal[0]/AnisoMeasure;
        AnisoRestLocal[1]=AnisoRestLocal[1]/AnisoMeasure;        
      }

     
      // rotation angle for LINEAR stress/strain
      
      double cosStTet=AnisoRestLocal[0];
      double sinStTet=AnisoRestLocal[1];

      if(AnisoRestLocal[1]<0){
        sinStTet*=-1;
        cosStTet*=-1;
      }
        
double StRot[2][2]=
        { { cosStTet , -sinStTet  },
          { sinStTet ,  cosStTet  } };
     
       
      double LeftCauchy[2][2]= // B=FFt
        { { DeformGrad[0][0]*DeformGrad[0][0]+DeformGrad[0][1]*DeformGrad[0][1],
            DeformGrad[0][0]*DeformGrad[1][0]+DeformGrad[0][1]*DeformGrad[1][1]
          },
          { DeformGrad[1][0]*DeformGrad[0][0]+DeformGrad[1][1]*DeformGrad[0][1],
[truncated: 267,327 more chars]
