# Supplementary material for: Fluctuations of the transcription factor ATML1 generate the pattern of giant cells in the Arabidopsis sepal
Source: eLife. 2017 Feb 1;6:e19131. doi: 10.7554/eLife.19131 (PMC5333958; doi:10.7554/eLife.19131)
Supplement: Source code 2. — Scripts for the analysis and representation of the simulation results are also provided. See readme files within the different folders for further information. DOI: http://dx.doi.org/10.7554/eLife.19131.048 [file elife-19131-code2.zip › Source_code_2/src/myFiles.h]

#ifndef MYFILES_H
#define MYFILES_H

#include <iostream>
#include <string>

namespace myFiles {
  std::istream *openFile(const std::string &fileName);
  void createDir(const char path);
}

#endif /* MYFILES_H */
