# Supplementary material for: Fluctuations of the transcription factor ATML1 generate the pattern of giant cells in the Arabidopsis sepal
Source: eLife. 2017 Feb 1;6:e19131. doi: 10.7554/eLife.19131 (PMC5333958; doi:10.7554/eLife.19131)
Supplement: Source code 2. — Scripts for the analysis and representation of the simulation results are also provided. See readme files within the different folders for further information. DOI: http://dx.doi.org/10.7554/eLife.19131.048 [file elife-19131-code2.zip › Source_code_2/src/myMath.h]

/**
 * Filename     : myMath.h
 * Description  : A set of functions dealing with various mathematical operations.
 * Author(s)    : Patrik Sahlin (sahlin@thep.lu.se)
 * Created      : August 2008
 * Revision     : $Id: myMath.h 721 2015-11-24 10:49:10Z henrik $
 */
#ifndef MYMATH_H
#define MYMATH_H

#include <vector>

namespace myMath
{
  // This function takes an n x n real symmetric matrix and finds the
  // eigenvalues and eigenvectors. The algorithm is based on Numerical
  // Recipes, p. 463-466. The implementation is loosely based on
  // p. 467-469. It might need a better check for convergence.
  size_t jacobiTransformation(std::vector< std::vector<double> > A,
			      std::vector< std::vector<double > > &V,
			      std::vector<double> &d);

  ///
  /// @brief returns +/- 1 depending on the sign of the argument
  ///
  int sign(const double argument);
	
  /// 
  /// @brief calculates the area of a triangle with given vertices
  ///
  double areaTriangle(const std::vector<double> &p1,
		      const std::vector<double> &p2,
		      const std::vector<double> &p3);
  ///
  /// @brief Returns PI with 9 digits
  ///
  double pi();
}


#endif /* MYMATH_H */
