# Supplementary material for: Fluctuations of the transcription factor ATML1 generate the pattern of giant cells in the Arabidopsis sepal
Source: eLife. 2017 Feb 1;6:e19131. doi: 10.7554/eLife.19131 (PMC5333958; doi:10.7554/eLife.19131)
Supplement: Source code 2. — Scripts for the analysis and representation of the simulation results are also provided. See readme files within the different folders for further information. DOI: http://dx.doi.org/10.7554/eLife.19131.048 [file elife-19131-code2.zip › Source_code_2/src/mySignal.h]

#ifndef MYSIGNAL_H
#define MYSIGNAL_H

#include <vector>
#include <signal.h>
#include "baseSolver.h"

namespace mySignal {
  void myExit();
	void addSolver(BaseSolver *S);
  void solverSignalHandler(int signal);
}

#endif /* MYSIGNAL_H */
