# Supplementary material for: Fluctuations of the transcription factor ATML1 generate the pattern of giant cells in the Arabidopsis sepal
Source: eLife. 2017 Feb 1;6:e19131. doi: 10.7554/eLife.19131 (PMC5333958; doi:10.7554/eLife.19131)
Supplement: Source code 2. — Scripts for the analysis and representation of the simulation results are also provided. See readme files within the different folders for further information. DOI: http://dx.doi.org/10.7554/eLife.19131.048 [file elife-19131-code2.zip › Source_code_2/src/myTimes.cc]

//
// Filename     : myTimes.cc
// Description  : Defining functions for runtime measurements
// Author(s)    : Henrik Jonsson (henrik@thep.lu.se)
// Created      : 
// Revision     : $Id: myTimes.cc 189 2007-02-23 01:18:49Z henrik $
//

#include"myTimes.h"

long myTimes::clocktick()
{
  static long CLK_TCK = 0;
  if( !CLK_TCK )
    CLK_TCK = sysconf(_SC_CLK_TCK);
  return CLK_TCK;
}

double myTimes::getTime(void)
{
  struct tms My_Time_Buffer;
  double ntime;

  times( &My_Time_Buffer );
  ntime = My_Time_Buffer.tms_utime;
  return ntime / clocktick();
}

double myTimes::getSysTime(void)
{
  struct tms My_Time_Buffer;
  double ntime;

  times( &My_Time_Buffer );
  ntime = My_Time_Buffer.tms_stime;
  return ntime / clocktick();
}

void myTimes::showTime(void)
{
  printf("******************************\n");
  printf("*  User Time: %8.1f sec.  *\n", getTime());
  printf("*  Sys. Time: %8.1f sec.  *\n", getSysTime());
  printf("******************************\n");
}

double myTimes::getDiffTime(void)
{
  static double otime = 0;
  double dtime, ntime;

  ntime = getTime();
  dtime = ntime - otime;
  otime = ntime;
  return dtime;
}
