# Supplementary material for: Fluctuations of the transcription factor ATML1 generate the pattern of giant cells in the Arabidopsis sepal
Source: eLife. 2017 Feb 1;6:e19131. doi: 10.7554/eLife.19131 (PMC5333958; doi:10.7554/eLife.19131)
Supplement: Source code 2. — Scripts for the analysis and representation of the simulation results are also provided. See readme files within the different folders for further information. DOI: http://dx.doi.org/10.7554/eLife.19131.048 [file elife-19131-code2.zip › Source_code_2/src/myTypedefs.h]

#ifndef MYTYPEDEFS_H
#define MYTYPEDEFS_H
//
// Filename     : myTypedefs.h
// Description  : Contains all typedefs used within the tissue code
// Author(s)    : Henrik Jonsson (henrik@thep.lu.se)
// Created      : November 2011
//
typedef std::vector< std::vector<double> > DataMatrix;

#endif
