# Supplementary material for: Fluctuations of the transcription factor ATML1 generate the pattern of giant cells in the Arabidopsis sepal
Source: eLife. 2017 Feb 1;6:e19131. doi: 10.7554/eLife.19131 (PMC5333958; doi:10.7554/eLife.19131)
Supplement: Source code 2. — Scripts for the analysis and representation of the simulation results are also provided. See readme files within the different folders for further information. DOI: http://dx.doi.org/10.7554/eLife.19131.048 [file elife-19131-code2.zip › Source_code_2/src/ply/config.h]

#ifndef _PLY_CONFIG_HPP
#define _PLY_CONFIG_HPP 1
 
/* ply/config.hpp. Generated automatically at end of configure. */
/* config.h.  Generated from config.h.in by configure.  */
/* config.h.in.  Generated from configure.ac by autoheader.  */

/* define if the Boost library is available */
#ifndef PLY_HAVE_BOOST 
#define PLY_HAVE_BOOST   
#endif

/* Define to 1 if you have the <dlfcn.h> header file. */
#ifndef PLY_HAVE_DLFCN_H 
#define PLY_HAVE_DLFCN_H  1 
#endif

/* Define to 1 if you have the <inttypes.h> header file. */
#ifndef PLY_HAVE_INTTYPES_H 
#define PLY_HAVE_INTTYPES_H  1 
#endif

/* Define to 1 if you have the <memory.h> header file. */
#ifndef PLY_HAVE_MEMORY_H 
#define PLY_HAVE_MEMORY_H  1 
#endif

/* Define to 1 if stdbool.h conforms to C99. */
#ifndef PLY_HAVE_STDBOOL_H 
#define PLY_HAVE_STDBOOL_H  1 
#endif

/* Define to 1 if you have the <stdint.h> header file. */
#ifndef PLY_HAVE_STDINT_H 
#define PLY_HAVE_STDINT_H  1 
#endif

/* Define to 1 if you have the <stdlib.h> header file. */
#ifndef PLY_HAVE_STDLIB_H 
#define PLY_HAVE_STDLIB_H  1 
#endif

/* Define to 1 if you have the <strings.h> header file. */
#ifndef PLY_HAVE_STRINGS_H 
#define PLY_HAVE_STRINGS_H  1 
#endif

/* Define to 1 if you have the <string.h> header file. */
#ifndef PLY_HAVE_STRING_H 
#define PLY_HAVE_STRING_H  1 
#endif

/* Define to 1 if you have the <sys/stat.h> header file. */
#ifndef PLY_HAVE_SYS_STAT_H 
#define PLY_HAVE_SYS_STAT_H  1 
#endif

/* Define to 1 if you have the <sys/types.h> header file. */
#ifndef PLY_HAVE_SYS_TYPES_H 
#define PLY_HAVE_SYS_TYPES_H  1 
#endif

/* Define to 1 if you have <tr1/cstdint>. */
#ifndef PLY_HAVE_TR1_CSTDINT 
#define PLY_HAVE_TR1_CSTDINT  1 
#endif

/* Define to 1 if you have <tr1/functional>. */
#ifndef PLY_HAVE_TR1_FUNCTIONAL 
#define PLY_HAVE_TR1_FUNCTIONAL  1 
#endif

/* Define to 1 if you have <tr1/tuple>. */
#ifndef PLY_HAVE_TR1_TUPLE 
#define PLY_HAVE_TR1_TUPLE  1 
#endif

/* Define to 1 if you have <tr1/memory>. */
#ifndef PLY_HAVE_TR1_memory 
#define PLY_HAVE_TR1_memory  1 
#endif

/* Define to 1 if you have the <unistd.h> header file. */
#ifndef PLY_HAVE_UNISTD_H 
#define PLY_HAVE_UNISTD_H  1 
#endif

/* Define to 1 if the system has the type `_Bool'. */
/* #undef HAVE__BOOL */

/* Name of package */
#ifndef PLY_PACKAGE 
#define PLY_PACKAGE  "ply" 
#endif

/* Author of package */
#ifndef PLY_PACKAGE_AUTHOR 
#define PLY_PACKAGE_AUTHOR  "Ares Lagae" 
#endif

/* Define to the address where bug reports for this package should be sent. */
#ifndef PLY_PACKAGE_BUGREPORT 
#define PLY_PACKAGE_BUGREPORT  "ares.lagae@cs.kuleuven.be" 
#endif

/* Define to the full name of this package. */
#ifndef PLY_PACKAGE_NAME 
#define PLY_PACKAGE_NAME  "ply" 
#endif

/* Define to the full name and version of this package. */
#ifndef PLY_PACKAGE_STRING 
#define PLY_PACKAGE_STRING  "ply 0.1" 
#endif

/* Define to the one symbol short name of this package. */
#ifndef PLY_PACKAGE_TARNAME 
#define PLY_PACKAGE_TARNAME  "ply" 
#endif

/* Define to the version of this package. */
#ifndef PLY_PACKAGE_VERSION 
#define PLY_PACKAGE_VERSION  "0.1" 
#endif

/* Define to 1 if you have the ANSI C header files. */
/* #undef STDC_HEADERS */

/* Version number of package */
#ifndef PLY_VERSION 
#define PLY_VERSION  "0.1" 
#endif

/* Define to empty if `const' does not conform to ANSI C. */
/* #undef const */

/* Define to `unsigned int' if <sys/types.h> does not define. */
/* #undef size_t */
 
/* once: _PLY_CONFIG_HPP */
#endif
