# Supplementary material for: Fluctuations of the transcription factor ATML1 generate the pattern of giant cells in the Arabidopsis sepal
Source: eLife. 2017 Feb 1;6:e19131. doi: 10.7554/eLife.19131 (PMC5333958; doi:10.7554/eLife.19131)
Supplement: Source code 2. — Scripts for the analysis and representation of the simulation results are also provided. See readme files within the different folders for further information. DOI: http://dx.doi.org/10.7554/eLife.19131.048 [file elife-19131-code2.zip › Source_code_2/src/ply/ply.h]

#ifndef PLY_PLY_HPP_INCLUDED
#define PLY_PLY_HPP_INCLUDED

#define C11NSPACE std
// #define C11NSPACE boost
#if C11NSPACE == std
#include <cstdint>
#elif C11NSPACE == boost
#include <boost/cstdint.hpp>
#endif

namespace ply {

typedef C11NSPACE::int8_t int8;
typedef C11NSPACE::int16_t int16;
typedef C11NSPACE::int32_t int32;
typedef C11NSPACE::uint8_t uint8;
typedef C11NSPACE::uint16_t uint16;
typedef C11NSPACE::uint32_t uint32;
typedef float float32;
typedef double float64;

template <typename ScalarType>
struct type_traits;

#ifdef PLY_TYPE_TRAITS
#  error
#endif

#define PLY_TYPE_TRAITS(TYPE, NAME, OLD_NAME)\
template <>\
struct type_traits<TYPE>\
{\
  typedef TYPE type;\
  static const char* name() { return NAME; }\
  static const char* old_name() { return OLD_NAME; }\
};

PLY_TYPE_TRAITS(int8, "int8", "char")
PLY_TYPE_TRAITS(int16, "int16", "short")
PLY_TYPE_TRAITS(int32, "int32", "int")
PLY_TYPE_TRAITS(uint8, "uint8", "uchar")
PLY_TYPE_TRAITS(uint16, "uint16", "ushort")
PLY_TYPE_TRAITS(uint32, "uint32", "uint")
PLY_TYPE_TRAITS(float32, "float32", "float")
PLY_TYPE_TRAITS(float64, "float64", "double")

#undef PLY_TYPE_TRAITS

typedef int format_type;
enum format { ascii_format, binary_little_endian_format, binary_big_endian_format };

} // namespace ply

#endif // PLY_PLY_HPP_INCLUDED
