# Supplementary material for: Fluctuations of the transcription factor ATML1 generate the pattern of giant cells in the Arabidopsis sepal
Source: eLife. 2017 Feb 1;6:e19131. doi: 10.7554/eLife.19131 (PMC5333958; doi:10.7554/eLife.19131)
Supplement: Source code 2. — Scripts for the analysis and representation of the simulation results are also provided. See readme files within the different folders for further information. DOI: http://dx.doi.org/10.7554/eLife.19131.048 [file elife-19131-code2.zip › Source_code_2/src/ply/ply_parser.cc]

#include "ply_parser.h"

bool ply::ply_parser::parse ( std::istream& istream )
{
    std::string line;
    line_number_ = 0;

    std::size_t number_of_format_statements = 0, number_of_element_statements = 0, number_of_property_statements = 0, number_of_obj_info_statements = 0, number_of_comment_statements = 0;

    format_type format;
    std::vector< C11NSPACE::shared_ptr<element> > elements;

    // magic
    char magic[3];
    istream.read ( magic, 3 );
    istream.ignore ( 1 );
    ++line_number_;
    if ( !istream )
    {
        if ( error_callback_ )
        {
            error_callback_ ( line_number_, "parse error" );
        }
        return false;
    }
    if ( ( magic[0] != 'p' ) || ( magic[1] != 'l' ) || ( magic[2] != 'y' ) )
    {
        if ( error_callback_ )
        {
            error_callback_ ( line_number_, "parse error" );
        }
        return false;
    }
    if ( magic_callback_ )
    {
        magic_callback_();
    }

    while ( std::getline ( istream, line ) )
    {
        ++line_number_;
        std::istringstream stringstream ( line );
        stringstream.unsetf ( std::ios_base::skipws );

        stringstream >> std::ws;
        if ( stringstream.eof() )
        {
            if ( warning_callback_ )
            {
                warning_callback_ ( line_number_, "ignoring line ‘" + line + "’" );
            }
        }
        else
        {
            std::string keyword;
            stringstream >> keyword;

            // format
            if ( keyword == "format" )
            {
                std::string format_string, version;
                char space_format_format_string, space_format_string_version;
                stringstream >> space_format_format_string >> std::ws >> format_string >> space_format_string_version >> std::ws >> version >> std::ws;
                if ( !stringstream || !stringstream.eof() || !std::isspace ( space_format_format_string ) || !std::isspace ( space_format_string_version ) )
                {
                    if ( error_callback_ )
                    {
                        error_callback_ ( line_number_, "parse error" );
                    }
                    return false;
                }
                if ( format_string == "ascii" )
                {
                    format = ascii_format;
                }
                else if ( format_string == "binary_big_endian" )
                {
                    format = binary_big_endian_format;
                }
                else if ( format_string == "binary_little_endian" )
                {
                    format = binary_little_endian_format;
                }
                else
                {
                    if ( error_callback_ )
                    {
                        error_callback_ ( line_number_, "parse error" );
                    }
                    return false;
                }
                if ( version != "1.0" )
                {
                    if ( error_callback_ )
                    {
                        error_callback_ ( line_number_, "version ‘" + version + "’ is not supported" );
                    }
                    return false;
                }
                if ( number_of_format_statements > 0 )
                {
                    if ( error_callback_ )
                    {
                        error_callback_ ( line_number_, "parse error" );
                    }
                    return false;
                }
                ++number_of_format_statements;
                if ( format_callback_ )
                {
                    format_callback_ ( format, version );
                }
            }

            // element
            else if ( keyword == "element" )
            {
                std::string name;
                std::size_t count;
                char space_element_name, space_name_count;
                stringstream >> space_element_name >> std::ws >> name >> space_name_count >> std::ws >> count >> std::ws;
                if ( !stringstream || !stringstream.eof() || !std::isspace ( space_element_name ) || !std::isspace ( space_name_count ) )
                {
                    if ( error_callback_ )
                    {
                        error_callback_ ( line_number_, "parse error" );
                    }
                    return false;
                }
                std::vector< C11NSPACE::shared_ptr<element> >::const_iterator iterator;
                for ( iterator = elements.begin(); iterator != elements.end(); ++iterator )
                {
                    const struct element& element = * ( iterator->get() );
                    if ( element.name == name )
                    {
                        break;
                    }
                }
                if ( iterator != elements.end() )
                {
                    if ( error_callback_ )
                    {
                        error_callback_ ( line_number_, "parse error" );
                    }
                    return false;
                }
                ++number_of_element_statements;
                element_callbacks_type element_callbacks;
                if ( element_definition_callbacks_ )
                {
                    element_callbacks = element_definition_callbacks_ ( name, count );
                }
                C11NSPACE::shared_ptr<element> element_ptr ( new element ( name, count, C11NSPACE::get<0> ( element_callbacks ), C11NSPACE::get<1> ( element_callbacks ) ) );
                elements.push_back ( C11NSPACE::shared_ptr<element> ( element_ptr ) );
                current_element_ = element_ptr.get();
            }

            // property
            else if ( keyword == "property" )
            {
                std::string type_or_list;
                char space_property_type_or_list;
                stringstream >> space_property_type_or_list >> std::ws >> type_or_list;
                if ( !stringstream || !std::isspace ( space_property_type_or_list ) )
                {
                    if ( error_callback_ )
                    {
                        error_callback_ ( line_number_, "parse error" );
                    }
                    return false;
                }
                if ( type_or_list != "list" )
                {
                    std::string name;
                    std::string& type = type_or_list;
                    char space_type_name;
                    stringstream >> space_type_name >> std::ws >> name >> std::ws;
                    if ( !stringstream || !std::isspace ( space_type_name ) )
                    {
                        if ( error_callback_ )
                        {
                            error_callback_ ( line_number_, "parse error" );
                        }
                        return false;
                    }
                    if ( number_of_element_statements == 0 )
                    {
                        if ( error_callback_ )
                        {
                            error_callback_ ( line_number_, "parse error" );
                        }
                        return false;
                    }
                    std::vector< C11NSPACE::shared_ptr<property> >::const_iterator iterator;
                    for ( iterator = current_element_->properties.begin(); iterator != current_element_->properties.end(); ++iterator )
                    {
                        const struct property& property = * ( iterator->get() );
                        if ( property.name == name )
                        {
                            break;
                        }
                    }
                    if ( iterator != current_element_->properties.end() )
                    {
                        if ( error_callback_ )
                        {
                            error_callback_ ( line_number_, "parse error" );
                        }
                        return false;
                    }
                    if ( ( type == type_traits<int8>::name() ) || ( type == type_traits<int8>::old_name() ) )
                    {
                        parse_scalar_property_definition<int8> ( name );
                    }
                    else if ( ( type == type_traits<int16>::name() ) || ( type == type_traits<int16>::old_name() ) )
                    {
                        parse_scalar_property_definition<int16> ( name );
                    }
                    else if ( ( type == type_traits<int32>::name() ) || ( type == type_traits<int32>::old_name() ) )
                    {
                        parse_scalar_property_definition<int32> ( name );
                    }
                    else if ( ( type == type_traits<uint8>::name() ) || ( type == type_traits<uint8>::old_name() ) )
                    {
                        parse_scalar_property_definition<uint8> ( name );
                    }
                    else if ( ( type == type_traits<uint16>::name() ) || ( type == type_traits<uint16>::old_name() ) )
                    {
                        parse_scalar_property_definition<uint16> ( name );
                    }
                    else if ( ( type == type_traits<uint32>::name() ) || ( type == type_traits<uint32>::old_name() ) )
                    {
                        parse_scalar_property_definition<uint32> ( name );
                    }
                    else if ( ( type == type_traits<float32>::name() ) || ( type == type_traits<float32>::old_name() ) )
                    {
                        parse_scalar_property_definition<float32> ( name );
                    }
                    else if ( ( type == type_traits<float64>::name() ) || ( type == type_traits<float64>::old_name() ) )
                    {
                        parse_scalar_property_definition<float64> ( name );
                    }
                    else
                    {
                        if ( error_callback_ )
                        {
                            error_callback_ ( line_number_, "parse error" );
                        }
                        return false;
                    }
                    ++number_of_property_statements;
                }
                else
                {
                    std::string name;
                    std::string size_type_string, scalar_type_string;
                    char space_list_size_type, space_size_type_scalar_type, space_scalar_type_name;
                    stringstream >> space_list_size_type >> std::ws >> size_type_string >> space_size_type_scalar_type >> std::ws >> scalar_type_string >> space_scalar_type_name >> std::ws >> name >> std::ws;
                    if ( !stringstream || !std::isspace ( space_list_size_type ) || !std::isspace ( space_size_type_scalar_type ) || !std::isspace ( space_scalar_type_name ) )
                    {
                        if ( error_callback_ )
                        {
                            error_callback_ ( line_number_, "parse error" );
                        }
                        return false;
                    }
                    if ( number_of_element_statements == 0 )
                    {
                        if ( error_callback_ )
                        {
                            error_callback_ ( line_number_, "parse error" );
                        }
                        return false;
                    }
                    std::vector< C11NSPACE::shared_ptr<property> >::const_iterator iterator;
                    for ( iterator = current_element_->properties.begin(); iterator != current_element_->properties.end(); ++iterator )
                    {
                        const struct property& property = * ( iterator->get() );
                        if ( property.name == name )
                        {
                            break;
                        }
                    }
                    if ( iterator != current_element_->properties.end() )
                    {
                        if ( error_callback_ )
                        {
                            error_callback_ ( line_number_, "parse error" );
                        }
                        return false;
                    }
                    if ( ( size_type_string == type_traits<uint8>::name() ) || ( size_type_string == type_traits<uint8>::old_name() ) )
                    {
                        typedef uint8 size_type;
                        if ( ( scalar_type_string == type_traits<int8>::name() ) || ( scalar_type_string == type_traits<int8>::old_name() ) )
                        {
                            parse_list_property_definition<size_type, int8> ( name );
                        }
                        else if ( ( scalar_type_string == type_traits<int16>::name() ) || ( scalar_type_string == type_traits<int16>::old_name() ) )
                        {
                            parse_list_property_definition<size_type, int16> ( name );
                        }
                        else if ( ( scalar_type_string == type_traits<int32>::name() ) || ( scalar_type_string == type_traits<int32>::old_name() ) )
                        {
                            parse_list_property_definition<size_type, int32> ( name );
                        }
                        else if ( ( scalar_type_string == type_traits<uint8>::name() ) || ( scalar_type_string == type_traits<uint8>::old_name() ) )
                        {
                            parse_list_property_definition<size_type, uint8> ( name );
                        }
                        else if ( ( scalar_type_string == type_traits<uint16>::name() ) || ( scalar_type_string == type_traits<uint16>::old_name() ) )
                        {
                            parse_list_property_definition<size_type, uint16> ( name );
                        }
                        else if ( ( scalar_type_string == type_traits<uint32>::name() ) || ( scalar_type_string == type_traits<uint32>::old_name() ) )
                        {
                            parse_list_property_definition<size_type, uint32> ( name );
                        }
                        else if ( ( scalar_type_string == type_traits<float32>::name() ) || ( scalar_type_string == type_traits<float32>::old_name() ) )
                        {
                            parse_list_property_definition<size_type, float32> ( name );
                        }
                        else if ( ( scalar_type_string == type_traits<float64>::name() ) || ( scalar_type_string == type_traits<float64>::old_name() ) )
                        {
                            parse_list_property_definition<size_type, float64> ( name );
                        }
                        else
                        {
                            if ( error_callback_ )
                            {
                                error_callback_ ( line_number_, "parse error" );
                            }
                            return false;
                        }
                    }
                    else if ( ( size_type_string == type_traits<uint16>::name() ) || ( size_type_string == type_traits<uint16>::old_name() ) )
                    {
                        typedef uint16 size_type;
                        if ( ( scalar_type_string == type_traits<int8>::name() ) || ( scalar_type_string == type_traits<int8>::old_name() ) )
                        {
                            parse_list_property_definition<size_type, int8> ( name );
                        }
                        else if ( ( scalar_type_string == type_traits<int16>::name() ) || ( scalar_type_string == type_traits<int16>::old_name() ) )
                        {
                            parse_list_property_definition<size_type, int16> ( name );
                        }
                        else if ( ( scalar_type_string == type_traits<int32>::name() ) || ( scalar_type_string == type_traits<int32>::old_name() ) )
                        {
                            parse_list_property_definition<size_type, int32> ( name );
                        }
                        else if ( ( scalar_type_string == type_traits<uint8>::name() ) || ( scalar_type_string == type_traits<uint8>::old_name() ) )
                        {
                            parse_list_property_definition<size_type, uint8> ( name );
                        }
                        else if ( ( scalar_type_string == type_traits<uint16>::name() ) || ( scalar_type_string == type_traits<uint16>::old_name() ) )
                        {
                            parse_list_property_definition<size_type, uint16> ( name );
                        }
                        else if ( ( scalar_type_string == type_traits<uint32>::name() ) || ( scalar_type_string == type_traits<uint32>::old_name() ) )
                        {
                            parse_list_property_definition<size_type, uint32> ( name );
                        }
                        else if ( ( scalar_type_string == type_traits<float32>::name() ) || ( scalar_type_string == type_traits<float32>::old_name() ) )
                        {
                            parse_list_property_definition<size_type, float32> ( name );
                        }
                        else if ( ( scalar_type_string == type_traits<float64>::name() ) || ( scalar_type_string == type_traits<float64>::old_name() ) )
                        {
                            parse_list_property_definition<size_type, float64> ( name );
                        }
                        else
                        {
                            if ( error_callback_ )
                            {
                                error_callback_ ( line_number_, "parse error" );
                            }
                            return false;
                        }
                    }
                    else if ( ( size_type_string == type_traits<uint32>::name() ) || ( size_type_string == type_traits<uint32>::old_name() ) )
                    {
                        typedef uint32 size_type;
                        if ( ( scalar_type_string == type_traits<int8>::name() ) || ( scalar_type_string == type_traits<int8>::old_name() ) )
                        {
                            parse_list_property_definition<size_type, int8> ( name );
                        }
                        else if ( ( scalar_type_string == type_traits<int16>::name() ) || ( scalar_type_string == type_traits<int16>::old_name() ) )
                        {
                            parse_list_property_definition<size_type, int16> ( name );
                        }
                        else if ( ( scalar_type_string == type_traits<int32>::name() ) || ( scalar_type_string == type_traits<int32>::old_name() ) )
                        {
                            parse_list_property_definition<size_type, int32> ( name );
                        }
                        else if ( ( scalar_type_string == type_traits<uint8>::name() ) || ( scalar_type_string == type_traits<uint8>::old_name() ) )
                        {
                            parse_list_property_definition<size_type, uint8> ( name );
                        }
                        else if ( ( scalar_type_string == type_traits<uint16>::name() ) || ( scalar_type_string == type_traits<uint16>::old_name() ) )
                        {
                            parse_list_property_definition<size_type, uint16> ( name );
                        }
                        else if ( ( scalar_type_string == type_traits<uint32>::name() ) || ( scalar_type_string == type_traits<uint32>::old_name() ) )
                        {
                            parse_list_property_definition<size_type, uint32> ( name );
                        }
                        else if ( ( scalar_type_string == type_traits<float32>::name() ) || ( scalar_type_string == type_traits<float32>::old_name() ) )
                        {
                            parse_list_property_definition<size_type, float32> ( name );
                        }
                        else if ( ( scalar_type_string == type_traits<float64>::name() ) || ( scalar_type_string == type_traits<float64>::old_name() ) )
                        {
                            parse_list_property_definition<size_type, float64> ( name );
                        }
                        else
                        {
                            if ( error_callback_ )
                            {
                                error_callback_ ( line_number_, "parse error" );
                            }
                            return false;
                        }
                    }
                    else if ( ( size_type_string == type_traits<int32>::name() ) || ( size_type_string == type_traits<int32>::old_name() ) )
                    {
                        warning_callback_ ( line_number_, "size_type of type int32 can not be handled properly. Converting to uint32, negative values will be misinterpreted" );
                        typedef uint32 size_type;
                        if ( ( scalar_type_string == type_traits<int8>::name() ) || ( scalar_type_string == type_traits<int8>::old_name() ) )
                        {
                            parse_list_property_definition<size_type, int8> ( name );
                        }
                        else if ( ( scalar_type_string == type_traits<int16>::name() ) || ( scalar_type_string == type_traits<int16>::old_name() ) )
                        {
                            parse_list_property_definition<size_type, int16> ( name );
                        }
                        else if ( ( scalar_type_string == type_traits<int32>::name() ) || ( scalar_type_string == type_traits<int32>::old_name() ) )
                        {
                            parse_list_property_definition<size_type, int32> ( name );
                        }
                        else if ( ( scalar_type_string == type_traits<uint8>::name() ) || ( scalar_type_string == type_traits<uint8>::old_name() ) )
                        {
                            parse_list_property_definition<size_type, uint8> ( name );
                        }
                        else if ( ( scalar_type_string == type_traits<uint16>::name() ) || ( scalar_type_string == type_traits<uint16>::old_name() ) )
                        {
                            parse_list_property_definition<size_type, uint16> ( name );
                        }
                        else if ( ( scalar_type_string == type_traits<uint32>::name() ) || ( scalar_type_string == type_traits<uint32>::old_name() ) )
                        {
                            parse_list_property_definition<size_type, uint32> ( name );
                        }
                        else if ( ( scalar_type_string == type_traits<float32>::name() ) || ( scalar_type_string == type_traits<float32>::old_name() ) )
                        {
                            parse_list_property_definition<size_type, float32> ( name );
                        }
                        else if ( ( scalar_type_string == type_traits<float64>::name() ) || ( scalar_type_string == type_traits<float64>::old_name() ) )
                        {
                            parse_list_property_definition<size_type, float64> ( name );
                        }
                        else
                        {
                            if ( error_callback_ )
                            {
                                error_callback_ ( line_number_, "parse error" );
                            }
                            return false;
                        }
                    }
                    else
                    {
                        if ( error_callback_ )
                        {
                            error_callback_ ( line_number_, "parse error" );
                        }
                        return false;
                    }
                    ++number_of_property_statements;
                }
            }

            // comment
            else if ( keyword == "comment" )
            {
                if ( comment_callback_ )
                {
                    comment_callback_ ( line );
                }
                ++number_of_comment_statements;
            }

            // obj_info
            else if ( keyword == "obj_info" )
            {
                if ( obj_info_callback_ )
                {
                    obj_info_callback_ ( line );
                }
                ++number_of_obj_info_statements;
            }

            // end_header
            else if ( keyword == "end_header" )
            {
                if ( end_header_callback_ )
                {
                    if ( end_header_callback_() == false )
                    {
                        return true;
                    }
                }
                break;
            }

            // unknown keyword
            else
            {
                if ( warning_callback_ )
                {
                    warning_callback_ ( line_number_, "ignoring line ‘" + line + "’" );
                }
            }

        }
    }

    if ( number_of_format_statements == 0 )
    {
        if ( error_callback_ )
        {
            error_callback_ ( line_number_, "parse error" );
        }
        return false;
    }

    // ascii
    if ( format == ascii_format )
    {
        for ( std::vector< C11NSPACE::shared_ptr<element> >::const_iterator element_iterator = elements.begin(); element_iterator != elements.end(); ++element_iterator )
        {
            class element& element = * ( element_iterator->get() );
            for ( std::size_t element_index = 0; element_index < element.count; ++element_index )
            {
                if ( element.begin_element_callback )
                {
                    element.begin_element_callback();
                }
                if ( !std::getline ( istream, line ) )
                {
                    if ( error_callback_ )
                    {
                        error_callback_ ( line_number_, "parse error" );
                    }
                    return false;
                }
                ++line_number_;
                std::istringstream stringstream ( line );
                stringstream.unsetf ( std::ios_base::skipws );
                stringstream >> std::ws;
                for ( std::vector< C11NSPACE::shared_ptr<property> >::const_iterator property_iterator = element.properties.begin(); property_iterator != element.properties.end(); ++property_iterator )
                {
                    class property& property = * ( property_iterator->get() );
                    if ( property.parse ( *this, format, stringstream ) == false )
                    {
                        return false;
                    }
                }
                if ( !stringstream.eof() )
                {
                    if ( error_callback_ )
                    {
                        error_callback_ ( line_number_, "parse error" );
                    }
                    return false;
                }
                if ( element.end_element_callback )
                {
                    element.end_element_callback();
                }
            }
        }
        istream >> std::ws;
        if ( istream.fail() || !istream.eof() || istream.bad() )
        {
            if ( error_callback_ )
            {
                error_callback_ ( line_number_, "parse error" );
            }
            return false;
        }
        return true;
    }

    // binary
    else
    {
        for ( std::vector< C11NSPACE::shared_ptr<element> >::const_iterator element_iterator = elements.begin(); element_iterator != elements.end(); ++element_iterator )
        {
            class element& element = * ( element_iterator->get() );
            for ( std::size_t element_index = 0; element_index < element.count; ++element_index )
            {
                if ( element.begin_element_callback )
                {
                    element.begin_element_callback();
                }
                for ( std::vector< C11NSPACE::shared_ptr<property> >::const_iterator property_iterator = element.properties.begin(); property_iterator != element.properties.end(); ++property_iterator )
                {
                    class property& property = * ( property_iterator->get() );
                    if ( property.parse ( *this, format, istream ) == false )
                    {
                        return false;
                    }
                }
                if ( element.end_element_callback )
                {
                    element.end_element_callback();
                }
            }
        }
        if ( istream.fail() || ( istream.rdbuf()->sgetc() != std::char_traits<char>::eof() ) || istream.bad() )
        {
            if ( error_callback_ )
            {
                error_callback_ ( line_number_, "parse error" );
            }
            return false;
        }
        return true;
    }
}
