# Supplementary material for: Fluctuations of the transcription factor ATML1 generate the pattern of giant cells in the Arabidopsis sepal
Source: eLife. 2017 Feb 1;6:e19131. doi: 10.7554/eLife.19131 (PMC5333958; doi:10.7554/eLife.19131)
Supplement: Source code 2. — Scripts for the analysis and representation of the simulation results are also provided. See readme files within the different folders for further information. DOI: http://dx.doi.org/10.7554/eLife.19131.048 [file elife-19131-code2.zip › Source_code_2/src/ply/ply_parser.h]

#ifndef PLY_PLY_PARSER_HPP_INCLUDED
#define PLY_PLY_PARSER_HPP_INCLUDED

#include <fstream>
#include <iostream>
#include <istream>
#include <sstream>
#include <string>
#include <vector>

#include <boost/mpl/fold.hpp>
#include <boost/mpl/inherit.hpp>
#include <boost/mpl/inherit_linearly.hpp>
#include <boost/mpl/joint_view.hpp>
#include <boost/mpl/transform.hpp>
#include <boost/mpl/vector.hpp>

#include "ply.h"
#include "byte_order.h"
#include "io_operators.h"

#if C11NSPACE == std
#include <functional>
#include <memory>
#elif C11NSPACE == boost
#include <boost/functional.hpp>
#include <boost/memory_order.hpp>
#endif


namespace ply
{

class ply_parser
{
public:

    typedef C11NSPACE::function<void ( std::size_t, const std::string& ) > info_callback_type;
    typedef C11NSPACE::function<void ( std::size_t, const std::string& ) > warning_callback_type;
    typedef C11NSPACE::function<void ( std::size_t, const std::string& ) > error_callback_type;

    typedef C11NSPACE::function<void () > magic_callback_type;
    typedef C11NSPACE::function<void ( format_type, const std::string& ) > format_callback_type;
    typedef C11NSPACE::function<void ( const std::string& ) > comment_callback_type;
    typedef C11NSPACE::function<void ( const std::string& ) > obj_info_callback_type;
    typedef C11NSPACE::function<bool () > end_header_callback_type;

    typedef C11NSPACE::function<void() > begin_element_callback_type;
    typedef C11NSPACE::function<void() > end_element_callback_type;
    typedef C11NSPACE::tuple<begin_element_callback_type, end_element_callback_type> element_callbacks_type;
    typedef C11NSPACE::function<element_callbacks_type ( const std::string&, std::size_t ) > element_definition_callback_type;

    template <typename ScalarType>
    struct scalar_property_callback_type
    {
        typedef C11NSPACE::function<void ( ScalarType ) > type;
    };

    template <typename ScalarType>
    struct scalar_property_definition_callback_type
    {
      //<<<<<<< .mine
      //return static_cast<const callbacks_element<ScalarType>&>(callbacks_).callback;
      //}
      //template <typename ScalarType>
      //typename scalar_property_definition_callback_type<ScalarType>::type& get()
      //{
      // return static_cast<callbacks_element<ScalarType>&>(callbacks_).callback;
      //}
      //template <typename ScalarType>
      //friend tpename scalar_property_definition_callback_type<ScalarType>::type& at(scalar_property_definition_callbacks_type& scalar_property_definition_callbacks)
      //{
      //return scalar_property_definition_callbacks.get<ScalarType>();
      //}
      //template <typename ScalarType>
      //friend const typename scalar_property_definition_callback_type<ScalarType>::type& at(const scalar_property_definition_callbacks_type& scalar_property_definition_callbacks)
      //{
      //return scalar_property_definition_callbacks.get<ScalarType>();
      //}
      //};
      //=======
        typedef typename scalar_property_callback_type<ScalarType>::type scalar_property_callback_type;
        typedef C11NSPACE::function<scalar_property_callback_type ( const std::string&, const std::string& ) > type;
    };
    //>>>>>>> .r612

    typedef boost::mpl::vector<int8, int16, int32, uint8, uint16, uint32, float32, float64> scalar_types;

    class scalar_property_definition_callbacks_type
    {
    private:
        template <typename T>
        struct callbacks_element
        {
            typedef T scalar_type;
            typename scalar_property_definition_callback_type<scalar_type>::type callback;
        };
        typedef boost::mpl::inherit_linearly<
        scalar_types,
        boost::mpl::inherit<
        boost::mpl::_1,
        callbacks_element<boost::mpl::_2>
        >
        >::type callbacks;
        callbacks callbacks_;
    public:
        template <typename ScalarType>
        const typename scalar_property_definition_callback_type<ScalarType>::type& get() const
        {
            return static_cast<const callbacks_element<ScalarType>&> ( callbacks_ ).callback;
        }
        template <typename ScalarType>
        typename scalar_property_definition_callback_type<ScalarType>::type& get()
        {
            return static_cast<callbacks_element<ScalarType>&> ( callbacks_ ).callback;
        }
        template <typename ScalarType>
        friend typename scalar_property_definition_callback_type<ScalarType>::type& at ( scalar_property_definition_callbacks_type& scalar_property_definition_callbacks );
//         {
//             return scalar_property_definition_callbacks.get<ScalarType>();
//         }
        template <typename ScalarType>
        friend const typename scalar_property_definition_callback_type<ScalarType>::type& at ( const scalar_property_definition_callbacks_type& scalar_property_definition_callbacks );
//         {
//             return scalar_property_definition_callbacks.get<ScalarType>();
//         }
    };

    template <typename SizeType, typename ScalarType>
    struct list_property_begin_callback_type
    {
        typedef C11NSPACE::function<void ( SizeType ) > type;
    };

    template <typename SizeType, typename ScalarType>
    struct list_property_element_callback_type
    {
        typedef C11NSPACE::function<void ( ScalarType ) > type;
    };

    template <typename SizeType, typename ScalarType>
    struct list_property_end_callback_type
    {
        typedef C11NSPACE::function<void () > type;
    };

    template <typename SizeType, typename ScalarType>
    struct list_property_definition_callback_type
    {
        typedef typename list_property_begin_callback_type<SizeType, ScalarType>::type list_property_begin_callback_type;
        typedef typename list_property_element_callback_type<SizeType, ScalarType>::type list_property_element_callback_type;
        typedef typename list_property_end_callback_type<SizeType, ScalarType>::type list_property_end_callback_type;
        typedef C11NSPACE::function<
        C11NSPACE::tuple<
        list_property_begin_callback_type,
        list_property_element_callback_type,
        list_property_end_callback_type
        > ( const std::string&, const std::string& ) > type;
    };

    typedef boost::mpl::vector<uint8, uint16, uint32> size_types;

    class list_property_definition_callbacks_type
    {
    private:
        template <typename T> struct pair_with : boost::mpl::pair<T,boost::mpl::_> {};
        template<typename Sequence1, typename Sequence2>
        struct sequence_product :
                boost::mpl::fold<
                Sequence1,
                boost::mpl::vector0<>,
                boost::mpl::joint_view<
                boost::mpl::_1,
                boost::mpl::transform<
                Sequence2,
                pair_with<boost::mpl::_2>
                >
                >
                >
            {};
        template <typename T>
        struct callbacks_element
        {
            typedef typename T::first size_type;
            typedef typename T::second scalar_type;
            typename list_property_definition_callback_type<size_type, scalar_type>::type callback;
        };
        typedef boost::mpl::inherit_linearly<
        sequence_product<size_types, scalar_types>::type,
                         boost::mpl::inherit<
                         boost::mpl::_1,
                         callbacks_element<boost::mpl::_2>
                         >
                         >::type callbacks;
        callbacks callbacks_;
    public:
        template <typename SizeType, typename ScalarType>
        typename list_property_definition_callback_type<SizeType, ScalarType>::type& get()
        {
            return static_cast<callbacks_element<boost::mpl::pair<SizeType, ScalarType> >&> ( callbacks_ ).callback;
        }
        template <typename SizeType, typename ScalarType>
        const typename list_property_definition_callback_type<SizeType, ScalarType>::type& get() const
        {
            return static_cast<const callbacks_element<boost::mpl::pair<SizeType, ScalarType> >&> ( callbacks_ ).callback;
        }
        template <typename SizeType, typename ScalarType>
        friend typename list_property_definition_callback_type<SizeType, ScalarType>::type& at ( list_property_definition_callbacks_type& list_property_definition_callbacks );
//         {
//             return list_property_definition_callbacks.get<SizeType, ScalarType>();
//         }
        template <typename SizeType, typename ScalarType>
        friend const typename list_property_definition_callback_type<SizeType, ScalarType>::type& at ( const list_property_definition_callbacks_type& list_property_definition_callbacks );
//         {
//             return list_property_definition_callbacks.get<SizeType, ScalarType>();
//         }
    };

    void info_callback ( const info_callback_type& info_callback );
    void warning_callback ( const warning_callback_type& warning_callback );
    void error_callback ( const error_callback_type& error_callback );
    void magic_callback ( const magic_callback_type& magic_callback );
    void format_callback ( const format_callback_type& format_callback );
    void element_definition_callback ( const element_definition_callback_type& element_definition_callback );
    void scalar_property_definition_callbacks ( const scalar_property_definition_callbacks_type& scalar_property_definition_callbacks );
    void list_property_definition_callbacks ( const list_property_definition_callbacks_type& list_property_definition_callbacks );
    void comment_callback ( const comment_callback_type& comment_callback );
    void obj_info_callback ( const obj_info_callback_type& obj_info_callback );
    void end_header_callback ( const end_header_callback_type& end_header_callback );

    typedef int flags_type;
    enum flags { };

    ply_parser ( flags_type flags = 0 );
    bool parse ( std::istream& istream );
    bool parse ( const std::string& filename );

private:

    struct property
    {
        property ( const std::string& name ) : name ( name ) {}
        virtual ~property() {}
        virtual bool parse ( class ply_parser& ply_parser, format_type format, std::istream& istream ) = 0;
        std::string name;
    };

    template <typename ScalarType>
    struct scalar_property : public property
    {
        typedef ScalarType scalar_type;
        typedef typename scalar_property_callback_type<scalar_type>::type callback_type;
        scalar_property ( const std::string& name, callback_type callback ) : property ( name ), callback ( callback ) {}
        bool parse ( class ply_parser& ply_parser, format_type format, std::istream& istream )
        {
            return ply_parser.parse_scalar_property<scalar_type> ( format, istream, callback );
        }
        callback_type callback;
    };

    template <typename SizeType, typename ScalarType>
    struct list_property : public property
    {
        typedef SizeType size_type;
        typedef ScalarType scalar_type;
        typedef typename list_property_begin_callback_type<size_type, scalar_type>::type begin_callback_type;
        typedef typename list_property_element_callback_type<size_type, scalar_type>::type element_callback_type;
        typedef typename list_property_end_callback_type<size_type, scalar_type>::type end_callback_type;
        list_property ( const std::string& name, begin_callback_type begin_callback, element_callback_type element_callback, end_callback_type end_callback ) : property ( name ), begin_callback ( begin_callback ), element_callback ( element_callback ), end_callback ( end_callback ) {}
        bool parse ( class ply_parser& ply_parser, format_type format, std::istream& istream )
        {
            return ply_parser.parse_list_property<size_type, scalar_type> ( format, istream, begin_callback, element_callback, end_callback );
        }
        begin_callback_type begin_callback;
        element_callback_type element_callback;
        end_callback_type end_callback;
    };

    struct element
    {
        element ( const std::string& name, std::size_t count, const begin_element_callback_type& begin_element_callback, const end_element_callback_type& end_element_callback ) : name ( name ), count ( count ), begin_element_callback ( begin_element_callback ), end_element_callback ( end_element_callback ) {}
        std::string name;
        std::size_t count;
        begin_element_callback_type begin_element_callback;
        end_element_callback_type end_element_callback;
        std::vector<C11NSPACE::shared_ptr<property> > properties;
    };

    flags_type flags_;

    info_callback_type info_callback_;
    warning_callback_type warning_callback_;
    error_callback_type error_callback_;

    magic_callback_type magic_callback_;
    format_callback_type format_callback_;
    element_definition_callback_type element_definition_callbacks_;
    scalar_property_definition_callbacks_type scalar_property_definition_callbacks_;
    list_property_definition_callbacks_type list_property_definition_callbacks_;
    comment_callback_type comment_callback_;
    obj_info_callback_type obj_info_callback_;
    end_header_callback_type end_header_callback_;

    template <typename ScalarType> void parse_scalar_property_definition ( const std::string& property_name );
    template <typename SizeType, typename ScalarType> void parse_list_property_definition ( const std::string& property_name );

    template <typename ScalarType> bool parse_scalar_property ( format_type format, std::istream& istream, const typename scalar_property_callback_type<ScalarType>::type& scalar_property_callback );
    template <typename SizeType, typename ScalarType> bool parse_list_property ( format_type format, std::istream& istream, const typename list_property_begin_callback_type<SizeType, ScalarType>::type& list_property_begin_callback, const typename list_property_element_callback_type<SizeType, ScalarType>::type& list_property_element_callback, const typename list_property_end_callback_type<SizeType, ScalarType>::type& list_property_end_callback );

    std::size_t line_number_;
    element* current_element_;
};

//BEGIN some trial workaround mac compiler errors
template <typename ScalarType>
typename ply_parser::scalar_property_definition_callback_type<ScalarType>::type& at ( ply_parser::scalar_property_definition_callbacks_type& scalar_property_definition_callbacks )
{
    return scalar_property_definition_callbacks.get<ScalarType>();
}
template <typename ScalarType>
const typename ply_parser::scalar_property_definition_callback_type<ScalarType>::type& at ( const ply_parser::scalar_property_definition_callbacks_type& scalar_property_definition_callbacks )
{
    return scalar_property_definition_callbacks.get<ScalarType>();
}

template <typename SizeType, typename ScalarType>
typename ply_parser::list_property_definition_callback_type<SizeType, ScalarType>::type& at ( ply_parser::list_property_definition_callbacks_type& list_property_definition_callbacks )
{
    return list_property_definition_callbacks.get<SizeType, ScalarType>();
}
template <typename SizeType, typename ScalarType>
const typename ply_parser::list_property_definition_callback_type<SizeType, ScalarType>::type& at ( const ply_parser::list_property_definition_callbacks_type& list_property_definition_callbacks )
{
    return list_property_definition_callbacks.get<SizeType, ScalarType>();
}
//END some trial workaround mac compiler errors
} // namespace ply

inline ply::ply_parser::ply_parser ( flags_type flags )
    : flags_ ( flags )
{
}

inline bool ply::ply_parser::parse ( const std::string& filename )
{
    std::ifstream ifstream ( filename.c_str() );
    return parse ( ifstream );
}

inline void ply::ply_parser::info_callback ( const info_callback_type& info_callback )
{
    info_callback_ = info_callback;
}

inline void ply::ply_parser::warning_callback ( const warning_callback_type& warning_callback )
{
    warning_callback_ = warning_callback;
}

inline void ply::ply_parser::error_callback ( const error_callback_type& error_callback )
{
    error_callback_ = error_callback;
}

inline void ply::ply_parser::magic_callback ( const magic_callback_type& magic_callback )
{
    magic_callback_ = magic_callback;
}

inline void ply::ply_parser::format_callback ( const format_callback_type& format_callback )
{
    format_callback_ = format_callback;
}

inline void ply::ply_parser::element_definition_callback ( const element_definition_callback_type& element_definition_callback )
{
    element_definition_callbacks_ = element_definition_callback;
}

inline void ply::ply_parser::scalar_property_definition_callbacks ( const scalar_property_definition_callbacks_type& scalar_property_definition_callbacks )
{
    scalar_property_definition_callbacks_ = scalar_property_definition_callbacks;
}

inline void ply::ply_parser::list_property_definition_callbacks ( const list_property_definition_callbacks_type& list_property_definition_callbacks )
{
    list_property_definition_callbacks_ = list_property_definition_callbacks;
}

inline void ply::ply_parser::comment_callback ( const comment_callback_type& comment_callback )
{
    comment_callback_ = comment_callback;
}

inline void ply::ply_parser::obj_info_callback ( const obj_info_callback_type& obj_info_callback )
{
    obj_info_callback_ = obj_info_callback;
}

inline void ply::ply_parser::end_header_callback ( const end_header_callback_type& end_header_callback )
{
    end_header_callback_ = end_header_callback;
}

template <typename ScalarType>
inline void ply::ply_parser::parse_scalar_property_definition ( const std::string& property_name )
{
    typedef ScalarType scalar_type;
    typename scalar_property_definition_callback_type<scalar_type>::type& scalar_property_definition_callback = scalar_property_definition_callbacks_.get<scalar_type>();
    typename scalar_property_callback_type<scalar_type>::type scalar_property_callback;
    if ( scalar_property_definition_callback )
    {
        scalar_property_callback = scalar_property_definition_callback ( current_element_->name, property_name );
    }
    if ( !scalar_property_callback )
    {
        if ( warning_callback_ )
        {
            warning_callback_ ( line_number_, "property ‘" + std::string ( type_traits<scalar_type>::name() ) + " " + property_name + "’ of element ‘" + current_element_->name + "’ is not handled" );
        }
    }
    current_element_->properties.push_back ( C11NSPACE::shared_ptr<property> ( new scalar_property<scalar_type> ( property_name, scalar_property_callback ) ) );
}

template <typename SizeType, typename ScalarType>
inline void ply::ply_parser::parse_list_property_definition ( const std::string& property_name )
{
    typedef SizeType size_type;
    typedef ScalarType scalar_type;
    typename list_property_definition_callback_type<size_type, scalar_type>::type& list_property_definition_callback = list_property_definition_callbacks_.get<size_type, scalar_type>();
    typedef typename list_property_begin_callback_type<size_type, scalar_type>::type list_property_begin_callback_type;
    typedef typename list_property_element_callback_type<size_type, scalar_type>::type list_property_element_callback_type;
    typedef typename list_property_end_callback_type<size_type, scalar_type>::type list_property_end_callback_type;
    C11NSPACE::tuple<list_property_begin_callback_type, list_property_element_callback_type, list_property_end_callback_type> list_property_callbacks;
    if ( list_property_definition_callback )
    {
        list_property_callbacks = list_property_definition_callback ( current_element_->name, property_name );
    }
    if ( !C11NSPACE::get<0> ( list_property_callbacks ) || !C11NSPACE::get<1> ( list_property_callbacks ) || !C11NSPACE::get<2> ( list_property_callbacks ) )
    {
        if ( warning_callback_ )
        {
            warning_callback_ ( line_number_, "property ‘list " + std::string ( type_traits<size_type>::name() ) + " " + std::string ( type_traits<scalar_type>::name() ) + " " + property_name + "’ of element ‘" + current_element_->name + "’ is not handled" );
        }
    }
    current_element_->properties.push_back ( C11NSPACE::shared_ptr<property> ( new list_property<size_type, scalar_type> ( property_name, C11NSPACE::get<0> ( list_property_callbacks ), C11NSPACE::get<1> ( list_property_callbacks ), C11NSPACE::get<2> ( list_property_callbacks ) ) ) );
}

template <typename ScalarType>
inline bool ply::ply_parser::parse_scalar_property ( format_type format, std::istream& istream, const typename scalar_property_callback_type<ScalarType>::type& scalar_property_callback )
{
    using namespace io_operators;
    typedef ScalarType scalar_type;
    if ( format == ascii_format )
    {
        scalar_type value;
        char space = ' ';
        istream >> value;
        if ( !istream.eof() )
        {
            istream >> space >> std::ws;
        }
        if ( !istream || !std::isspace ( space ) )
        {
            if ( error_callback_ )
            {
                error_callback_ ( line_number_, "parse error" );
            }
            return false;
        }
        if ( scalar_property_callback )
        {
            scalar_property_callback ( value );
        }
        return true;
    }
    else
    {
        scalar_type value;
        istream.read ( reinterpret_cast<char*> ( &value ), sizeof ( scalar_type ) );
        if ( !istream )
        {
            if ( error_callback_ )
            {
                error_callback_ ( line_number_, "parse error" );
            }
            return false;
        }
if ( ( ( format == binary_big_endian_format ) && ( host_byte_order == little_endian_byte_order ) ) || ( ( format == binary_little_endian_format ) && ( host_byte_order == big_endian_byte_order ) ) )
        {
            swap_byte_order ( value );
        }
        if ( scalar_property_callback )
        {
            scalar_property_callback ( value );
        }
        return true;
    }
}

template <typename SizeType, typename ScalarType>
inline bool ply::ply_parser::parse_list_property ( format_type format, std::istream& istream, const typename list_property_begin_callback_type<SizeType, ScalarType>::type& list_property_begin_callback, const typename list_property_element_callback_type<SizeType, ScalarType>::type& list_property_element_callback, const typename list_property_end_callback_type<SizeType, ScalarType>::type& list_property_end_callback )
{
    using namespace io_operators;
    typedef SizeType size_type;
    typedef ScalarType scalar_type;
    if ( format == ascii_format )
    {
        size_type size;
        char space = ' ';
        istream >> size;
        if ( !istream.eof() )
        {
            istream >> space >> std::ws;
        }
        if ( !istream || !std::isspace ( space ) )
        {
            if ( error_callback_ )
            {
                error_callback_ ( line_number_, "parse error" );
            }
            return false;
        }
        if ( list_property_begin_callback )
        {
            list_property_begin_callback ( size );
        }
        for ( std::size_t index = 0; index < size; ++index )
        {
            scalar_type value;
            char space = ' ';
            istream >> value;
            if ( !istream.eof() )
            {
                istream >> space >> std::ws;
            }
            if ( !istream || !std::isspace ( space ) )
            {
                if ( error_callback_ )
                {
                    error_callback_ ( line_number_, "parse error" );
                }
                return false;
            }
            if ( list_property_element_callback )
            {
                list_property_element_callback ( value );
            }
        }
        if ( list_property_end_callback )
        {
            list_property_end_callback();
        }
        return true;
    }
    else
    {
        size_type size;
        istream.read ( reinterpret_cast<char*> ( &size ), sizeof ( size_type ) );

        if ( ( ( format == binary_big_endian_format ) && ( host_byte_order == little_endian_byte_order ) ) || ( ( format == binary_little_endian_format ) && ( host_byte_order == big_endian_byte_order ) ) )
        {
            swap_byte_order ( size );
        }
        if ( !istream )
        {
            if ( error_callback_ )
            {
                error_callback_ ( line_number_, "parse error" );
            }
            return false;
        }
        if ( list_property_begin_callback )
        {
            list_property_begin_callback ( size );
        }
        for ( std::size_t index = 0; index < size; ++index )
        {
            scalar_type value;
            istream.read ( reinterpret_cast<char*> ( &value ), sizeof ( scalar_type ) );
            if ( !istream )
            {
                if ( error_callback_ )
                {
                    error_callback_ ( line_number_, "parse error" );
                }
                return false;
            }
            if ( ( ( format == binary_big_endian_format ) && ( host_byte_order == little_endian_byte_order ) ) || ( ( format == binary_little_endian_format ) && ( host_byte_order == big_endian_byte_order ) ) )
            {
                swap_byte_order ( value );
            }
            if ( list_property_element_callback )
            {
                list_property_element_callback ( value );
            }
        }
        if ( list_property_end_callback )
        {
            list_property_end_callback();
        }
        return true;
    }

}

#endif // PLY_PLY_PARSER_HPP_INCLUDED
