# Supplementary material for: Fluctuations of the transcription factor ATML1 generate the pattern of giant cells in the Arabidopsis sepal
Source: eLife. 2017 Feb 1;6:e19131. doi: 10.7554/eLife.19131 (PMC5333958; doi:10.7554/eLife.19131)
Supplement: Source code 2. — Scripts for the analysis and representation of the simulation results are also provided. See readme files within the different folders for further information. DOI: http://dx.doi.org/10.7554/eLife.19131.048 [file elife-19131-code2.zip › Source_code_2/src/ply.h]

#ifndef PLY_HPP_INCLUDED
#define PLY_HPP_INCLUDED

#include "ply/config.h"
#include "ply/ply.h"
#include "ply/byte_order.h"
#include "ply/io_operators.h"
#include "ply/ply_parser.h"

#endif // PLY_HPP_INCLUDED
