# Supplementary material for: Fluctuations of the transcription factor ATML1 generate the pattern of giant cells in the Arabidopsis sepal
Source: eLife. 2017 Feb 1;6:e19131. doi: 10.7554/eLife.19131 (PMC5333958; doi:10.7554/eLife.19131)
Supplement: Source code 2. — Scripts for the analysis and representation of the simulation results are also provided. See readme files within the different folders for further information. DOI: http://dx.doi.org/10.7554/eLife.19131.048 [file elife-19131-code2.zip › Source_code_2/src/ply_file.cc]

//
// File:    ply_file.cc
// Author:  pkrupinski
// Created: May 06 2013, 3:20 PM
//
#include "ply_file.h"
#include "tissue.h"
// #include <sstream>
#include <stdio.h>
//----------------------------------------------------------------------------
PLY_file::PLY_file()
{
}
//----------------------------------------------------------------------------
PLY_file::PLY_file(const std::string filename) : filename(filename)
{
}
//----------------------------------------------------------------------------
PLY_file::~PLY_file()
{
}
//----------------------------------------------------------------------------
PLY_file& PLY_file::open(const std::string filename)
{
    this->filename = filename;
    return *this;
}
//----------------------------------------------------------------------------
void PLY_file::close()
{
    filename = "";
}
//----------------------------------------------------------------------------
void PLY_file::operator<<(Tissue const& t)
{
  std::ofstream ofs(filename.c_str());
  PLY_ostream ply_os(ofs);
  ply_os.bare_geometry_output() = bare_geometry_output();
  ply_os.center_triangulation_output() = center_triangulation_output();
  ply_os << t;
  ofs.close();
}
//----------------------------------------------------------------------------
PLY_ostream::PLY_ostream(std::ostream &os): m_os(os)
{
}
//----------------------------------------------------------------------------
PLY_ostream& PLY_ostream::operator<<(const Tissue& t)
{
    // Print header
    m_os << "ply" << std::endl
    << "format ascii 1.0" << std::endl;
//      << "comment Geometry (simplified) generated by tissue/organism" << std::endl
//      << "comment http://www.thep.lu.se/~henrik/, henrik@thep.lu.se" << std::endl;
    // vertex element definition
    m_os << "element vertex " << t.numVertex() << std::endl
    << "property float x" << std::endl
    << "property float y" << std::endl
    << "property float z" << std::endl;
    if (!bare_geometry_output())
        m_os << "property uint index" << std::endl;

    // face element definition
    m_os << "element face " << t.numCell() << std::endl
    << "property list uchar uint vertex_index" << std::endl;
    if (!bare_geometry_output())
    {
        m_os << "property uint index" << std::endl;
        m_os << "property list uchar float var" << std::endl;

        //include center triangulation definitions if required
        if (center_triangulation_output())
        {
            m_os << "property list uchar float center_vertex" << std::endl;
            m_os << "property list uchar float internal_edges_lengths" << std::endl;
        }

        // edge element definition
        m_os << "element edge " << t.numWall() << std::endl
        << "property uint source" << std::endl
        << "property uint target" << std::endl
        << "property uint index" << std::endl
        << "property list uchar float var" << std::endl;
    }
    m_os << "end_header" << std::endl;

    // Print vertex pm_ositions and index
    for (size_t i = 0; i < t.numVertex(); ++i)
    {
        for (size_t d = 0; d < t.vertex(i).numPosition(); ++d)
        {
            m_os << t.vertex(i).position(d) << " ";
        }
        if (t.vertex(0).numPosition() < 3)
        {
            m_os << "0 ";
        }
        if (!bare_geometry_output())
        {
            m_os << t.vertex(i).index();
        }
        m_os << std::endl;
    }
    // Print face information, vertex_list, index  and variables
    for (size_t i=0; i<t.numCell(); ++i) {
        m_os << t.cell(i).numVertex() << " ";
        for (size_t k=0; k<t.cell(i).numVertex(); ++k) {
            m_os << t.cell(i).vertex(k)->index() << " ";
        }
        if (!bare_geometry_output())
        {
            m_os << t.cell(i).index() << " ";
            m_os << t.cell(i).numVariable() << " ";
            for (size_t k = 0; k < t.cell(i).numVariable(); ++k)
            {
                m_os << t.cell(i).variable(k) << " ";
            }
        }
        m_os << std::endl;
        //Print center triangulation variables if required
        if (center_triangulation_output() && !bare_geometry_output())
        {
            m_os << t.cell(i).numCenterPosition() << " ";
            for (size_t k=0; k<t.cell(i).numCenterPosition(); ++k) {
                m_os << t.cell(i).centerPosition(k) << " ";
            }
            m_os << std::endl;

            m_os << t.cell(i).numEdgeLength() << " ";
            for (size_t k=0; k<t.cell(i).numEdgeLength(); ++k) {
                m_os << t.cell(i).edgeLength(k) << " ";
            }
            m_os << std::endl;
        }
    }
    // Print edge information, source, target, index, and variables
    if (!bare_geometry_output())
    {
        for (size_t i = 0; i < t.numWall(); ++i)
        {
            m_os << t.wall(i).vertex1()->index() << " " << t.wall(i).vertex2()->index() << " ";
            m_os << t.wall(i).index() << " ";
            m_os << t.wall(i).numVariable() << " ";
            for (size_t k = 0; k < t.wall(i).numVariable(); ++k)
            {
                m_os << t.wall(i).variable(k) << " ";
            }
            m_os << std::endl;
        }
    }
    return *this;
}
//----------------------------------------------------------------------------
