# Supplementary material for: Fluctuations of the transcription factor ATML1 generate the pattern of giant cells in the Arabidopsis sepal
Source: eLife. 2017 Feb 1;6:e19131. doi: 10.7554/eLife.19131 (PMC5333958; doi:10.7554/eLife.19131)
Supplement: Source code 2. — Scripts for the analysis and representation of the simulation results are also provided. See readme files within the different folders for further information. DOI: http://dx.doi.org/10.7554/eLife.19131.048 [file elife-19131-code2.zip › Source_code_2/src/ply_reader.cc]

//
// File:    ply_file.cc
// Author:  pkrupinski
// Created: May 06 2013, 3:20 PM
//
#include "ply_reader.h"
#include "ply/ply_parser.h"
#include "tissue.h"
#include "cell.h"
#include "wall.h"
#include <set>
#include "ply/ply_parser.h"

// #define NDEBUG_OUTPUT
using namespace C11NSPACE::placeholders;
//----------------------------------------------------------------------------
PLY_reader::PLY_reader() : m_ply_file ( NULL ), m_tissue ( NULL ), m_position ( 3 ), m_index ( INVALID_SIZE )
{
}
//----------------------------------------------------------------------------
PLY_reader::~PLY_reader()
{
}
//----------------------------------------------------------------------------
void PLY_reader::read ( PLY_file const&f, Tissue &t )
{
    ply::ply_parser parser;

    m_ply_file = &f;
    m_tissue = &t;
    //reset counters for entities
    m_v_counter = 0;
    m_f_counter = 0;
    m_e_counter = 0;
    std::string filename  = m_ply_file->filename;

    parser.info_callback ( C11NSPACE::bind ( &PLY_reader::info_callback, this, C11NSPACE::ref ( filename ), _1, _2 ) );
    parser.warning_callback ( C11NSPACE::bind ( &PLY_reader::warning_callback, this, C11NSPACE::ref ( filename ), _1, _2 ) );
    parser.error_callback ( C11NSPACE::bind ( &PLY_reader::error_callback, this, C11NSPACE::ref ( filename ), _1, _2 ) );

    parser.element_definition_callback ( C11NSPACE::bind ( &PLY_reader::element_definition_callback, this, _1, _2 ) );

    ply::ply_parser::scalar_property_definition_callbacks_type scalar_property_definition_callbacks;
    ply::at<ply::float32> ( scalar_property_definition_callbacks ) = C11NSPACE::bind ( &PLY_reader::scalar_property_definition_callback<ply::float32>, this, _1, _2 );
    ply::at<ply::uint32> ( scalar_property_definition_callbacks ) = C11NSPACE::bind ( &PLY_reader::scalar_property_definition_callback<ply::uint32>, this, _1, _2 );
    parser.scalar_property_definition_callbacks ( scalar_property_definition_callbacks );

    ply::ply_parser::list_property_definition_callbacks_type list_property_definition_callbacks;
    ply::at<ply::uint8, ply::uint32> ( list_property_definition_callbacks ) = C11NSPACE::bind ( &PLY_reader::list_property_definition_callback<ply::uint8, ply::uint32>, this, _1, _2 );
    ply::at<ply::uint8, ply::int32> ( list_property_definition_callbacks ) = C11NSPACE::bind ( &PLY_reader::list_property_definition_callback<ply::uint8, ply::int32>, this, _1, _2 );
    ply::at<ply::uint8, ply::float32> ( list_property_definition_callbacks ) = C11NSPACE::bind ( &PLY_reader::list_property_definition_callback<ply::uint8, ply::float32>, this, _1, _2 );
    ply::at<ply::uint32, ply::int32> ( list_property_definition_callbacks ) = C11NSPACE::bind ( &PLY_reader::list_property_definition_callback<ply::uint32, ply::int32>, this, _1, _2 );
    parser.list_property_definition_callbacks ( list_property_definition_callbacks );

    parser.parse ( filename );
//     std::cout <<"parsed\n";
    if ( !t.numWall() )
        infer_walls_from_cells ( t );
    else
        set_cell_wall_connectivity ( t );
#ifndef NDEBUG_OUTPUT
    std::cout << "n_cell = " << t.numCell() << ", n_wall = " << t.numWall() << ", n_vertex = " << t.numVertex() << "\n";
    std::cout << "vertices size = " << m_vertices.size() << "\n";
#endif
}
//----------------------------------------------------------------------------
C11NSPACE::tuple<C11NSPACE::function<void() >, C11NSPACE::function<void() > > PLY_reader::element_definition_callback ( const std::string& element_name, std::size_t count )
{
     std::cerr <<"parsing element: " << element_name << "\n";
    if ( element_name == "vertex" )
    {
      std::cerr << count << " vertices." << std::endl; 
      m_tissue->setNumVertex ( count );
        return C11NSPACE::tuple<C11NSPACE::function<void() >, C11NSPACE::function<void() > > (
                   C11NSPACE::bind ( &PLY_reader::vertex_begin, this ),
                   C11NSPACE::bind ( &PLY_reader::vertex_end, this )
               );
    }
    else if ( element_name == "face" )
    {
      std::cerr << count << " faces." << std::endl; 
      m_tissue->setNumCell ( count );
        return C11NSPACE::tuple<C11NSPACE::function<void() >, C11NSPACE::function<void() > > (
                   C11NSPACE::bind ( &PLY_reader::face_begin, this ),
                   C11NSPACE::bind ( &PLY_reader::face_end, this )
               );
    }
    else if ( element_name == "edge" )
    {
      std::cerr << count << " edges." << std::endl; 
      m_tissue->setNumWall ( count );
        return C11NSPACE::tuple<C11NSPACE::function<void() >, C11NSPACE::function<void() > > (
                   C11NSPACE::bind ( &PLY_reader::edge_begin, this ),
                   C11NSPACE::bind ( &PLY_reader::edge_end, this )
               );
    }
    else
    {
        return C11NSPACE::tuple<C11NSPACE::function<void() >, C11NSPACE::function<void() > > ( 0, 0 );
    }
}
//----------------------------------------------------------------------------
void PLY_reader::vertex_begin()
{
    m_index = INVALID_SIZE;
}
//----------------------------------------------------------------------------
void PLY_reader::vertex_x_callback ( ply::float32 x )
{
    m_position[0] = x;
}
//----------------------------------------------------------------------------
void PLY_reader::vertex_y_callback ( ply::float32 y )
{
    m_position[1] = y;
}
//----------------------------------------------------------------------------
void PLY_reader::vertex_z_callback ( ply::float32 z )
{
    m_position[2] = z;
}
//----------------------------------------------------------------------------
void PLY_reader::vertex_index_callback ( ply::uint32 i )
{
    m_index = i-index_base();
    assert ( m_index < m_tissue->numVertex() );
}
//----------------------------------------------------------------------------
void PLY_reader::vertex_end()
{
    if ( m_index == INVALID_SIZE )
        m_index = m_v_counter;
    assert ( m_index < m_tissue->numVertex() );

    Vertex * v = m_tissue->vertexP ( m_index );
    v->setIndex ( m_index );
    v->setPosition ( m_position );
    ++m_v_counter;
}
//----------------------------------------------------------------------------
void PLY_reader::face_begin()
{
//    std::cout << "face begin";
    m_vertices.clear();
    m_variables.clear();
    m_index = INVALID_SIZE;
//    std::cout << "-\n";
}
//----------------------------------------------------------------------------
//void PLY_reader::face_vertex_indices_begin(ply::uint8 size)
//{
//    m_vertices.reserve(size);
//}
////----------------------------------------------------------------------------
//void PLY_reader::face_vertex_indices_element(ply::uint32 vertex_index)
//{
//    m_vertices.push_back( m_tissue->vertexP(vertex_index) );
//}
////----------------------------------------------------------------------------
//void PLY_reader::face_vertex_indices_begin(ply::uint32 size)
//{
//    m_vertices.reserve(size);
//}
////----------------------------------------------------------------------------
//void PLY_reader::face_vertex_indices_element(ply::int32 vertex_index)
//{
//    m_vertices.push_back( m_tissue->vertexP(vertex_index) );
//}
//----------------------------------------------------------------------------
void PLY_reader::face_vertex_indices_end()
{

}
//----------------------------------------------------------------------------
void PLY_reader::face_index_callback ( ply::uint32 i )
{
    m_index = i-index_base();
//     assert(m_index < m_tissue->numCell());
}
//----------------------------------------------------------------------------
void PLY_reader::face_variables_begin ( ply::uint8 size )
{
    m_variables.reserve ( size );
}
//----------------------------------------------------------------------------
void PLY_reader::face_variables_element ( ply::float32 variable )
{
    m_variables.push_back ( variable );
}
//----------------------------------------------------------------------------
void PLY_reader::face_variables_end()
{

}
//----------------------------------------------------------------------------
void PLY_reader::face_center_vertex_begin ( ply::uint8 size )
{
    m_center_vertex.reserve ( size );
}
//----------------------------------------------------------------------------
void PLY_reader::face_center_vertex_element ( ply::float32 variable )
{
    m_center_vertex.push_back ( variable );
}
//----------------------------------------------------------------------------
void PLY_reader::face_center_vertex_end()
{

}
//----------------------------------------------------------------------------
void PLY_reader::face_edges_lengths_begin ( ply::uint8 size )
{
    m_edges_lengths.reserve ( size );
}
//----------------------------------------------------------------------------
void PLY_reader::face_edges_lengths_element ( ply::float32 variable )
{
    m_edges_lengths.push_back ( variable );
}
//----------------------------------------------------------------------------
void PLY_reader::face_edges_lengths_end()
{

}
//----------------------------------------------------------------------------
void PLY_reader::face_end()
{
//    std::cout << "face_end";
    if ( m_index == INVALID_SIZE )
        m_index = m_f_counter;
    assert ( m_index < m_tissue->numCell() );
    //construct face
    Cell * c = m_tissue->cellP ( m_index );
    c->setIndex ( m_index );
    //add vertices
    c->setVertex ( m_vertices );
    //add variables
    c->setNumVariable ( m_variables.size() );
    c->setVariable ( m_variables );
    //additional cell data
    c->setCenterPosition ( m_center_vertex );
    c->setEdgeLength ( m_edges_lengths );
    std::vector<Vertex*>::iterator it, v_end;
    // connect vertices to cells
    for ( it = m_vertices.begin(), v_end = m_vertices.end(); it != v_end; ++it )
    {
        ( *it )->addCell ( c );
    }
    ++m_f_counter;
//    std::cout << "-\n";
}
//----------------------------------------------------------------------------
void PLY_reader::edge_begin()
{
    m_vertices.clear();
    m_vertices.resize ( 2 );
    m_variables.clear();
}
//----------------------------------------------------------------------------
void PLY_reader::edge_source_callback ( ply::uint32 size )
{
//     std::cout << "source: " << size  << "(" << m_tissue->numVertex() << ")\n";
    assert ( size < m_tissue->numVertex() );
    m_vertices[0] = m_tissue->vertexP ( size );
}
//----------------------------------------------------------------------------
void PLY_reader::edge_target_callback ( ply::uint32 size )
{
//     std::cout << "target: " << size  << "(" << m_tissue->numVertex() << ")\n";
    assert ( size < m_tissue->numVertex() );
    m_vertices[1] = m_tissue->vertexP ( size );
}
//----------------------------------------------------------------------------
void PLY_reader::edge_index_callback ( ply::uint32 i )
{
//     std::cout << "index: " << i  << "(" << m_tissue->numWall() << ")\n";
    m_index = i-index_base();
//     assert(m_index < m_tissue->numWall());
}
//----------------------------------------------------------------------------
void PLY_reader::edge_variables_begin ( ply::uint8 size )
{
//     std::cout << "edge variables: " << size  << "\n";
    m_variables.reserve ( size );
}
//----------------------------------------------------------------------------
void PLY_reader::edge_variables_element ( ply::float32 variable )
{
    m_variables.push_back ( variable );
}
//----------------------------------------------------------------------------
void PLY_reader::edge_variables_end()
{

}
//----------------------------------------------------------------------------
void PLY_reader::edge_end()
{
    if ( m_index == INVALID_SIZE )
        m_index = m_e_counter;
    assert ( m_index < m_tissue->numWall() );
//     std::cout << "edge: " << m_index  << "(" << m_tissue->numWall() << ")\n";
//     std::cout << "vertices: " << m_vertices[0]->index() << ", " <<  m_vertices[1]->index() << "(" << m_tissue->numVertex() << ")\n";
//     std::cout << "variables: " << m_variables.size() << "\n";
    Wall * w = m_tissue->wallP ( m_index );
    w->setIndex ( m_index );
    //set edge vertices
    w->setVertex ( m_vertices[0], m_vertices[1] );
    //set edge variables
    w->setNumVariable ( m_variables.size() );
    w->setVariable ( m_variables );
    std::vector<Vertex*>::iterator it, v_end;
    //set vertex edges
    for ( it = m_vertices.begin(), v_end = m_vertices.end(); it != v_end; ++it )
    {
        ( *it )->addWall ( w );
    }
    ++m_e_counter;
//     std::cout << "edge end\n";
}
//----------------------------------------------------------------------------
void PLY_reader::info_callback ( const std::string& filename, std::size_t line_number, const std::string& message )
{
    std::cerr << filename << ":" << line_number << ": " << "info: " << message << std::endl;
}
//----------------------------------------------------------------------------
void PLY_reader::warning_callback ( const std::string& filename, std::size_t line_number, const std::string& message )
{
    std::cerr << filename << ":" << line_number << ": " << "warning: " << message << std::endl;
}
//----------------------------------------------------------------------------
void PLY_reader::error_callback ( const std::string& filename, std::size_t line_number, const std::string& message )
{
    std::cerr << filename << ":" << line_number << ": " << "error: " << message << std::endl;
}
//----------------------------------------------------------------------------
void PLY_reader::set_cell_wall_connectivity ( Tissue &t )
{
    std::vector<size_t> v1_cells, v2_cells;
    v1_cells.reserve ( 10 );
    v2_cells.reserve ( 10 );

    //iterate all walls
    for ( size_t i = 0; i < t.numWall(); ++i )
    {
        Wall * w = t.wallP ( i );
        v1_cells.clear();
        v2_cells.clear();

        //for each vertex of the wall find intersection of its cells
        Vertex *v1 = w->vertex1();
        Vertex *v2 = w->vertex2();
        for ( size_t j = 0; j < v1->numCell(); ++j )
            v1_cells.push_back ( v1->cell ( j )->index() );
        for ( size_t j = 0; j < v2->numCell(); ++j )
            v2_cells.push_back ( v2->cell ( j )->index() );
        std::sort ( v1_cells.begin(), v1_cells.end() );
        std::sort ( v2_cells.begin(), v2_cells.end() );
        std::vector<size_t>::iterator it;
#ifndef NDEBUG_OUTPUT
        std::cout << "v1 : ";
        for ( it = v1_cells.begin(); it != v1_cells.end(); ++it )
            std::cout << *it << " ";
        std::cout <<"(" << v1_cells.size() << ")\n";
        std::cout << "v2 : ";
        for ( it = v2_cells.begin(); it != v2_cells.end(); ++it )
            std::cout << *it << " ";
        std::cout <<"(" << v1_cells.size() << ")\n";
#endif
        it=std::set_intersection ( v1_cells.begin(), v1_cells.end(), v2_cells.begin(), v2_cells.end(), v1_cells.begin() );
        v1_cells.resize ( it-v1_cells.begin() );
#ifndef NDEBUG_OUTPUT
        std::cout << "intersection : ";
        for ( it = v1_cells.begin(); it != v1_cells.end(); ++it )
            std::cout << *it << " ";
        std::cout <<"(" << v1_cells.size() << ")\n";
#endif
        //set wall cells and cell walls acordingly
        assert ( v1_cells.size() <= 2 );

        if ( v1_cells.size() > 2 )
        {
            std::cout << "wall " << i << " conected to cells: ";
            for ( it = v1_cells.begin(); it != v1_cells.end(); ++it )
            {
                std::cout <<  *it << ", ";
            }
            std::cout <<"\n";
        }
        std::vector<Cell*> cells ( 2, t.background() );
        std::vector<Cell*>::iterator cell_it = cells.begin();
        for ( it = v1_cells.begin(); it != v1_cells.end(); ++it )
        {
            Cell *c = m_tissue->cellP ( *it );
            c->addWall ( w );
            *cell_it++ = c;
        }
        w->setCell ( cells[0], cells[1] );
    }
//     for ( size_t i = 0; i < t.numCell(); ++i )
//     {
//         Cell *c = t.cellP ( i );
//       c->sortWallAndVertex(t);
//     }
}
//----------------------------------------------------------------------------
void PLY_reader::infer_walls_from_cells ( Tissue &t )
{
    typedef std::set< Edge_element > Edge_set;
    typedef std::pair<Edge_set::iterator,bool> Return_type;
    Edge_set edges;
    Return_type ret;

    Cell *bg = t.background();
    //iterate all cells assuming that the vertex order in each cell is cyclic
    for ( size_t i = 0; i < t.numCell(); ++i )
    {
        Cell *c = t.cellP ( i );
        size_t n_vertex = c->numVertex();
        size_t iv1, iv2;
        for ( size_t j = 0; j < n_vertex; ++j )
        {
            iv1 = c->vertex ( j )->index();
            if ( j == n_vertex-1 )
                iv2 = c->vertex ( 0 )->index();
            else
                iv2 = c->vertex ( j+1 )->index();

            if ( iv1 < iv2 )
                ret = edges.insert ( std::make_pair ( iv1,iv2 ) );
            else
                ret = edges.insert ( std::make_pair ( iv2,iv1 ) );

            Edge_set::iterator it = ret.first;
            Wall *wp;
            if ( ret.second ) //new edge inserted
            {
                Vertex *v1 = t.vertexP ( iv1 );
                Vertex *v2 = t.vertexP ( iv2 );
                //figure out the index of a new edge in tissue
                t.addWall ( Wall() );
                size_t idx = t.numWall()-1;
                //set the remaining index in the Edge_set element
                it->index = idx;
                //connect vertices with the wall and vice versa
                wp = t.wallP ( idx );
                wp->setIndex ( idx );
                v1->addWall ( wp );
                v2->addWall ( wp );
                wp->setVertex ( v1, v2 );
                //need to set length and background cell for 'tissue' init output
                wp->setLengthFromVertexPosition();
                //connect wall with the cell
                wp->setCell( c, bg );
            }
            else //the edge already in tissue
            {
                size_t idx = it->index;
                wp = t.wallP ( idx );
                //connect wall with the cell
                wp->setCell2 ( c );
            }
            //connect cell with the wall
            c->addWall ( wp );
        }
    }

}
//----------------------------------------------------------------------------
