# Supplementary material for: Fluctuations of the transcription factor ATML1 generate the pattern of giant cells in the Arabidopsis sepal
Source: eLife. 2017 Feb 1;6:e19131. doi: 10.7554/eLife.19131 (PMC5333958; doi:10.7554/eLife.19131)
Supplement: Source code 2. — Scripts for the analysis and representation of the simulation results are also provided. See readme files within the different folders for further information. DOI: http://dx.doi.org/10.7554/eLife.19131.048 [file elife-19131-code2.zip › Source_code_2/src/pvd_file.cc]

//
// File:    pvd_file.cc
// Author:  pkrupinski
// Created: September 15, 2011, 3:20 PM
//
#include "pvd_file.h"
#include "VTUostream.h"
#include <fstream>
#include <sstream>
#include <stdio.h>
//----------------------------------------------------------------------------

PVD_file::PVD_file() : cell_out_fun_ptr ( NULL )
{
}
//----------------------------------------------------------------------------

PVD_file::PVD_file ( const std::string filename ) : filename ( filename ), vtu_basenames ( 1 ), vtu_filenames ( 1 ), cell_out_fun_ptr ( &VTUostream::write_cells )
{
    vtu_basenames[0] = filename;
}
//----------------------------------------------------------------------------

PVD_file::PVD_file ( const std::string filename, const std::string vtu_filename1, const std::string vtu_filename2 ) : filename ( filename ), vtu_basenames ( 2 ), vtu_filenames ( 2 ), m_counter ( 0 ), cell_out_fun_ptr ( &VTUostream::write_cells2 )
{
    vtu_basenames[0] = vtu_filename1;
    vtu_basenames[1] = vtu_filename2;
}
//----------------------------------------------------------------------------

//PVD_file::PVD_file(const std::string filename, const std::string vtu_filename1, const std::string vtu_filename2, size_t n) : filename(filename), m_counter(0), vtu_basenames(2), cell_out_fun_ptr(NULL)
//{
//    vtu_basenames[0] = vtu_filename1;
//    vtu_basenames[1] = vtu_filename2;
//    pvdFileWriteFull(n);
//}
//----------------------------------------------------------------------------

PVD_file::~PVD_file()
{
}
//----------------------------------------------------------------------------
PVD_file& PVD_file::open ( const std::string filename, const std::string vtu_filename1, const std::string vtu_filename2 )
{
    this->filename = filename;
    vtu_basenames.resize ( 2 );
    vtu_filenames.resize ( 2 );
    vtu_basenames[0] = vtu_filename1;
    vtu_basenames[1] = vtu_filename2;
    m_counter = 0;

    return *this;
}
//----------------------------------------------------------------------------
void PVD_file::operator<< ( Tissue const& t )
{
    write ( t, -1.0 );
}
//----------------------------------------------------------------------------

void PVD_file::write ( Tissue const& t, double time )
{
    // Update vtu file name and clear file
    vtuNameUpdate ( m_counter );
    // Write pvd file
    pvdFileWrite ( m_counter, time );
    std::ofstream co ( vtu_filenames[0].c_str() );
    VTUostream out ( co );
    //call approporiate cell output function depending on the
    //mode defined by the choice of constructor
    ( out.*cell_out_fun_ptr ) ( t );
    out.close();
    if ( vtu_filenames.size() > 1 )
    {
        std::ofstream wo ( vtu_filenames[1].c_str() );
        out.open ( wo );
        out.write_walls2 ( t );
        out.close();
    }
    // Increase the number of times we have saved the mesh
    m_counter++;
}
//----------------------------------------------------------------------------
void PVD_file::write ( Tissue const& t, const std::string vtu_filename1,
                       const std::string vtu_filename2, size_t count )
{
    std::vector<std::string> basenames ( 2 ), filenames ( 2 );
    basenames[0] = vtu_filename1;
    basenames[1] = vtu_filename2;
    // Update vtu file name
    vtuNameUpdate ( count, basenames, filenames );
    std::ofstream co ( filenames[0].c_str() );
    VTUostream out ( co );
    out.write_cells2 ( t );
    out.close();
    std::ofstream wo ( filenames[1].c_str() );
    out.open ( wo );
    out.write_walls2 ( t );
    out.close();
}
//----------------------------------------------------------------------------
void PVD_file::writeLineWall ( Tissue const& t, const std::string vtu_filename1,
                               const std::string vtu_filename2, size_t count )
{
    std::vector<std::string> basenames ( 2 ), filenames ( 2 );
    basenames[0] = vtu_filename1;
    basenames[1] = vtu_filename2;
    // Update vtu file name
    vtuNameUpdate ( count, basenames, filenames );
    std::ofstream co ( filenames[0].c_str() );
    VTUostream out ( co );
    out.write_cells ( t );
    out.close();
    std::ofstream wo ( filenames[1].c_str() );
    out.open ( wo );
    out.write_walls ( t );
    out.close();
}
//----------------------------------------------------------------------------
void PVD_file::writeTwoWall ( Tissue const& t, const std::string vtu_filename1, const std::string vtu_filename2, size_t count )
{
    std::vector<std::string> basenames ( 2 ), filenames ( 2 );
    basenames[0] = vtu_filename1;
    basenames[1] = vtu_filename2;
    // Update vtu file name
    vtuNameUpdate ( count, basenames, filenames );
    std::ofstream co ( filenames[0].c_str() );
    VTUostream out ( co );
    out.write_cells2 ( t );
    out.close();
    std::ofstream wo ( filenames[1].c_str() );
    out.open ( wo );
//    std::cout << "write_walls3\n";
    out.write_walls3 ( t );
    out.close();
}
//----------------------------------------------------------------------------

void PVD_file::pvdFileWrite ( size_t num, double time )
{
    std::fstream pvdFile;

    if ( num == 0 )
    {
        // Open pvd file
        pvdFile.open ( filename.c_str(), std::ios::out | std::ios::trunc );
        // Write header
        pvdFile << "<?xml version=\"1.0\"?> " << std::endl;
        pvdFile << "<VTKFile type=\"Collection\" version=\"0.1\" > " << std::endl;
        pvdFile << "<Collection> " << std::endl;
    }
    else
    {
        // Open pvd file
        pvdFile.open ( filename.c_str(), std::ios::out | std::ios::in );
        pvdFile.seekp ( mark );
    }
    if ( time < 0.0 )
        time = num;
    for ( size_t i = 0; i < vtu_filenames.size(); ++i )
    {
        // Remove directory path from name for pvd file
        std::string fname;
        fname.assign ( vtu_filenames[i], vtu_filenames[i].find_last_of ( "/" ) + 1, vtu_filenames[i].size() );
        // Data file name
        pvdFile << "<DataSet timestep=\"" << time << "\" part=\"" << i << "\" file=\"" << fname << "\"/>" << std::endl;
    }
    mark = pvdFile.tellp();

    // Close headers
    pvdFile << "</Collection> " << std::endl;
    pvdFile << "</VTKFile> " << std::endl;

    // Close file
    pvdFile.close();
}
//----------------------------------------------------------------------------
void PVD_file::writeFullPvd ( const std::string filename, const std::string vtu_filename1, const std::string vtu_filename2, size_t n )
{
    std::vector<std::string> basenames ( 2 );

    basenames[0] = vtu_filename1;
    basenames[1] = vtu_filename2;
    std::fstream pvdFile;
    size_t n_files = basenames.size();
    std::vector<std::string> filestart ( n_files ), extension ( n_files );

    for ( size_t i = 0; i < n_files; ++i )
    {
        std::string fname;
        fname.assign ( basenames[i], basenames[i].find_last_of ( "/" ) + 1, basenames[i].size() );
        filestart[i].assign ( fname, 0, fname.find ( "." ) );
        extension[i].assign ( fname, fname.find ( "." ), fname.size() );
    }
    // Open pvd file
    //    pvdFile.open(filename.c_str(), std::ios::out | std::ios::trunc);
    pvdFile.open ( filename.c_str(), std::ios::out );
    // Write header
    pvdFile << "<?xml version=\"1.0\"?> " << std::endl;
    pvdFile << "<VTKFile type=\"Collection\" version=\"0.1\" > " << std::endl;
    pvdFile << "<Collection> " << std::endl;

    for ( size_t i = 0; i < n; ++i )
    {
        std::ostringstream fileid;
        fileid.fill ( '0' );
        fileid.width ( 6 );
        fileid << i;
        for ( size_t j = 0; j < n_files; ++j )
        {
            std::string fname = filestart[j] + fileid.str() + extension[j];
            // Data file name
            pvdFile << "<DataSet timestep=\"" << i << "\" part=\"" << j << "\" file=\"" << fname << "\"/>" << std::endl;
        }
    }
    // Close headers
    pvdFile << "</Collection> " << std::endl;
    pvdFile << "</VTKFile> " << std::endl;

    // Close file
    pvdFile.close();
}
//----------------------------------------------------------------------------
// void PVD_file::pvdFileWriteFull(size_t num)
// {
//     std::fstream pvdFile;
//     size_t n_files = vtu_basenames.size();
//     std::vector<std::string> filestart(n_files), extension(n_files), fname(n_files);
//
//     for (size_t i = 0; i < n_files; ++i)
//     {
//         std::string fname = vtu_basenames[i];
//         filestart[i].assign(fname, 0, fname.find("."));
//         extension[i].assign(fname, fname.find("."), fname.size());
//     }
//     // Open pvd file
//     pvdFile.open(filename.c_str(), std::ios::out);
//     // Write header
//     pvdFile << "<?xml version=\"1.0\"?> " << std::endl;
//     pvdFile << "<VTKFile type=\"Collection\" version=\"0.1\" > " << std::endl;
//     pvdFile << "<Collection> " << std::endl;
//
//     for (size_t i = 0; i < num; ++i)
//     {
//         std::ostringstream fileid;
//         fileid.fill('0');
//         fileid.width(6);
//         fileid << i;
//         for (size_t j = 0; j < n_files; ++j)
//         {
//             std::string fname = filestart[j] + fileid.str() + extension[j];
//             // Data file name
//             pvdFile << "<DataSet timestep=\"" << i << "\" part=\"" << j << "\" file=\"" << fname << "\"/>" << std::endl;
//         }
//     }
//     // Close headers
//     pvdFile << "</Collection> " << std::endl;
//     pvdFile << "</VTKFile> " << std::endl;
//
//     // Close file
//     pvdFile.close();
// }
//----------------------------------------------------------------------------

void PVD_file::vtuNameUpdate ( const int m_counter, std::vector<std::string>const& basenames, std::vector<std::string>& filenames )
{
    std::string filestart, extension;
    std::ostringstream fileid;
    fileid.fill ( '0' );
    fileid.width ( 6 );
    fileid << m_counter;

    for ( size_t i = 0; i < basenames.size(); ++i )
    {
        std::ostringstream newfilename;
        std::string fname = basenames[i];
        filestart.assign ( fname, 0, fname.find ( "." ) );
        extension.assign ( fname, fname.find ( "." ), fname.size() );
        newfilename << filestart << fileid.str() << extension;
        filenames[i] = newfilename.str();
        //       // Make sure file is empty
        //       FILE* fp = fopen(vtu_filenames[i].c_str(), "w");
        //       fclose(fp);
    }
}
//-----------------------------------------------------------------------------
void PVD_file::writeFullPvd ( const std::string filename, std::vector<std::string> & filenames,  size_t n )
{
    std::vector<std::string> basenames ( filenames );

    std::fstream pvdFile;
    size_t n_files = basenames.size();
    std::vector<std::string> filestart ( n_files ), extension ( n_files );

    for ( size_t i = 0; i < n_files; ++i )
    {
        std::string fname;
        fname.assign ( basenames[i], basenames[i].find_last_of ( "/" ) + 1, basenames[i].size() );
        filestart[i].assign ( fname, 0, fname.find ( "." ) );
        extension[i].assign ( fname, fname.find ( "." ), fname.size() );
    }
    // Open pvd file
    pvdFile.open ( filename.c_str(), std::ios::out );
    // Write header
    pvdFile << "<?xml version=\"1.0\"?> " << std::endl;
    pvdFile << "<VTKFile type=\"Collection\" version=\"0.1\" > " << std::endl;
    pvdFile << "<Collection> " << std::endl;

    for ( size_t i = 0; i < n; ++i )
    {
        std::ostringstream fileid;
        fileid.fill ( '0' );
        fileid.width ( 6 );
        fileid << i;
        for ( size_t j = 0; j < n_files; ++j )
        {
            std::string fname = filestart[j] + fileid.str() + extension[j];
            // Data file name
            pvdFile << "<DataSet timestep=\"" << i << "\" part=\"" << j << "\" file=\"" << fname << "\"/>" << std::endl;
        }
    }
    // Close headers
    pvdFile << "</Collection> " << std::endl;
    pvdFile << "</VTKFile> " << std::endl;

    // Close file
    pvdFile.close();
}
//-----------------------------------------------------------------------------
void PVD_file::writeInnerOuterWalls ( Tissue const& t, const std::string vtu_filename1, const std::string vtu_filename2, const std::string vtu_filename3, size_t count )
{
    std::vector<std::string> basenames ( 3 ), filenames ( 3 );
    basenames[0] = vtu_filename1;
    basenames[1] = vtu_filename2;
    basenames[2] = vtu_filename3;
    // Update vtu file name
    vtuNameUpdate ( count, basenames, filenames );

    std::ofstream co ( filenames[0].c_str() );
    VTUostream out ( co );
    out.write_cells3 ( t );
    out.close();
    //write inner walls
    std::ofstream iwo ( filenames[1].c_str() );
    out.open ( iwo );
    out.write_inner_walls ( t );
    out.close();
    //write outer walls
    std::ofstream owo ( filenames[2].c_str() );
    out.open ( owo );
    out.write_outer_walls ( t );
    out.close();
}
//-----------------------------------------------------------------------------
