# Supplementary material for: Fluctuations of the transcription factor ATML1 generate the pattern of giant cells in the Arabidopsis sepal
Source: eLife. 2017 Feb 1;6:e19131. doi: 10.7554/eLife.19131 (PMC5333958; doi:10.7554/eLife.19131)
Supplement: Source code 2. — Scripts for the analysis and representation of the simulation results are also provided. See readme files within the different folders for further information. DOI: http://dx.doi.org/10.7554/eLife.19131.048 [file elife-19131-code2.zip › Source_code_2/src/pvd_file.h]

//
// File:    pvd_file.h
// Author:  pkrupinski
// Created: September 15, 2011, 3:20 PM
//
#ifndef _PVD_FILE_H_
#define _PVD_FILE_H_
#include <fstream>
#include <vector>

class Tissue;
class VTUostream;
//-----------------------------------------------------------------------------
// example of usage:
// Tissue T;
// //... initialize T ...
// PVD_file pvdfile("output.pvd", "VTK_cells.vtu", "VTK_walls.vtu");
// pvdfile << T;
/// @brief Handles a pvd file for writing a Tissue. Uses multiblock dataset for the cell and wall data
class PVD_file
{
public:
    /// @brief Empty constructor
    PVD_file();
    /// @brief Opens a pvd file for writing just a cell geometry and data
    PVD_file ( const std::string filename );
    /// @brief Opens a pvd file for writing both cell and wall geometry and data as a multiblock
    PVD_file ( const std::string filename, const std::string vtu_filename1, const std::string vtu_filename2 );
//   /// @brief Open a pvd file and write it completely at once with supplied number of steps
//  PVD_file(const std::string filename, const std::string vtu_filename1, const std::string vtu_filename2, size_t n);
    /// @brief Destructor
    ~PVD_file();
    /// @brief open
    PVD_file& open ( const std::string filename, const std::string vtu_filename1, const std::string vtu_filename2 );
    /// @brief Outputs current Tissue
    void operator<< ( Tissue const& t );
    /// @brief Outputs current Tissue with a timestamp
    void write ( Tissue const& t, double time );
    /// @brief write pvd file in full for 'n' steps
    void static writeFullPvd ( const std::string filename, const std::string vtu_filename1, const std::string vtu_filename2, size_t n );
    /// @brief Write just VTU_files for a supplied counter without touching PVD file
    void static write ( Tissue const& t, const std::string vtu_filename1, const std::string vtu_filename2, size_t count );
    /// @brief Write just VTU_files for a supplied counter without touching PVD file assuming two walls between cells
    void static writeTwoWall ( Tissue const& t, const std::string vtu_filename1, const std::string vtu_filename2, size_t count );
    /// @brief Write just VTU_files for a supplied counter without touching PVD file wilt walls as a line elements
    void static writeLineWall ( Tissue const& t, const std::string vtu_filename1, const std::string vtu_filename2, size_t count );
    /// @brief write pvd file in full for 'n' steps 
    void static writeFullPvd ( const std::string filename, std::vector<std::string>& filenames,  size_t n );
    /// @brief Write just VTU_files for a supplied counter without touching PVD file separating cell walls to inner and outer based on a flag in those walls
    void static writeInnerOuterWalls ( Tissue const& t, const std::string vtu_filename1, const std::string vtu_filename2, const std::string vtu_filename3, size_t count );
    /// @brief Get the filename of an i'th vtu file associated with this pvd
    std::string const& getVtuFilename ( int i = 0 ) const
    {
        return vtu_filenames[i];
    }
    /// @brief Get current counter of time steps already written
    size_t counter() const
    {
        return m_counter;
    }
    /// @brief Close the file
    void close();
private:
    typedef void ( VTUostream::*CellOutFunPtr ) ( Tissue const& t );
    /// @brief Append pvd file with new time step vtu members
    void pvdFileWrite ( size_t num, double time = -1.0 );
//   /// @brief Write full pvd file for 'num' steps
//   void pvdFileWriteFull(size_t num);
    /// @brief Update names of vtu files for a given step
    void static vtuNameUpdate ( const int counter, std::vector<std::string>const& basenames, std::vector<std::string>& filenames );
    void vtuNameUpdate ( const int counter )
    {
        vtuNameUpdate ( counter, vtu_basenames, vtu_filenames );
    }
    /// @brief Marks a position in the pvd file for appending the next step
    std::ios::pos_type mark;
    /// @brief NAme of the pvd file
    std::string filename;
    /// @brief Names of the vtu member files which will be extended with numerical step anotation
    std::vector<std::string> vtu_basenames;
    /// @brief Full current names of the vtu member files
    std::vector<std::string> vtu_filenames;
    /// @brief Counter of the timesteps written so far
    size_t m_counter;
    /// @brief Function pointer to the VTUostream cell output function for the choice of the output mode
    CellOutFunPtr cell_out_fun_ptr;
};

//-----------------------------------------------------------------------------
#endif
