# Supplementary material for: Fluctuations of the transcription factor ATML1 generate the pattern of giant cells in the Arabidopsis sepal
Source: eLife. 2017 Feb 1;6:e19131. doi: 10.7554/eLife.19131 (PMC5333958; doi:10.7554/eLife.19131)
Supplement: Source code 2. — Scripts for the analysis and representation of the simulation results are also provided. See readme files within the different folders for further information. DOI: http://dx.doi.org/10.7554/eLife.19131.048 [file elife-19131-code2.zip › Source_code_2/src/SConstruct]

# -*- python -*-
#
# Filename     : SConstruct
# Description  : Compilation script using scons
# Author(s)    : Henrik Jonsson (henrik@thep.lu.se)
# Created      : April 2006
# Revision     : $Id$
#

env = Environment()
#env['CXXFLAGS']     = ['-O3', '-DNDEBUG']
#env['LINKFLAGS']    = ['-O3', '-DNDEBUG']

#Including all assert calls
env['CXXFLAGS']     = ['-O3', '-ansi', '-pedantic', '-Wall']
env['LINKFLAGS']    = ['-O3', '-ansi', '-pedantic', '-Wall']

#For compiling to the cluster
#env['CXXFLAGS']     = ['-O3']
#env['LINKFLAGS']    = ['-O3 -static -all-static']

#To get all warnings
#env['CXXFLAGS']     = ['-O3', '-Wall']
#env['LINKFLAGS']    = ['-O3', '-Wall']

#for gprof time testing
#env['CXXFLAGS']     = ['-O3', '-pg']
#env['LINKFLAGS']    = ['-O3', '-pg']

# For gdb
#env['CXXFLAGS']     = ['-O3', '-Wall', '-ansi', '-pedantic', '-g']
#env['LINKFLAGS']    = ['-O3', '-Wall', '-ansi', '-pedantic', '-g']

#env['CPPPATH']      = ['~/include']
#env['LIBPATH']      = ['~/lib']


#env.Program(target="../bin/createInitFromSphereFile",source=["createInitFromSphereFile.cc","tissue.cc","cell.cc","wall.cc","vertex.cc","baseReaction.cc","growth.cc","mechanical.cc","network.cc","baseCompartmentChange.cc","compartmentDivision.cc","compartmentRemoval.cc"])
#env.Program(target="../bin/createInitFromVoronoiFile",source=["createInitFromVoronoiFile.cc","tissue.cc","cell.cc","wall.cc","vertex.cc","baseReaction.cc","growth.cc","mechanical.cc","network.cc","baseCompartmentChange.cc","compartmentDivision.cc","compartmentRemoval.cc"])
#env.Program(target="../bin/testTissue",source=["testTissue.cc","tissue.cc","cell.cc","wall.cc","vertex.cc","baseReaction.cc","growth.cc","mechanical.cc","baseCompartmentChange.cc","compartmentDivision.cc"])

#s = ["simulator.cc","tissue.cc","cell.cc","wall.cc","vertex.cc","baseReaction.cc","growth.cc","mechanical.cc","baseCompartmentChange.cc","compartmentDivision.cc","compartmentRemoval.cc","network.cc","direction.cc","baseDirectionUpdate.cc","baseDirectionDivision.cc","directionUpdate.cc","directionDivision.cc","myConfig.cc","myFiles.cc","myRandom.cc"]
#env.Program(target="../bin/simulator",source=s)

s = ["simulatorNew.cc","tissue.cc","cell.cc","wall.cc","vertex.cc","baseReaction.cc","directionReaction.cc","growth.cc","mechanical.cc","mechanicalSpring.cc","baseCompartmentChange.cc","compartmentDivision.cc","compartmentRemoval.cc","network.cc","adhocReaction.cc","direction.cc","baseDirectionUpdate.cc","baseDirectionDivision.cc","directionUpdate.cc","directionDivision.cc","baseSolver.cc","rungeKutta.cc","myConfig.cc","myFiles.cc","myRandom.cc","mySignal.cc","myTimes.cc","math.cc"]
env.Program(target="../bin/simulatorNew",source=s)

s = ["manipulateInit.cc","tissue.cc","cell.cc","wall.cc","vertex.cc","baseReaction.cc","directionReaction.cc","growth.cc","mechanical.cc","mechanicalSpring.cc","baseCompartmentChange.cc","compartmentDivision.cc","compartmentRemoval.cc","network.cc","adhocReaction.cc","direction.cc","baseDirectionUpdate.cc","baseDirectionDivision.cc","directionUpdate.cc","directionDivision.cc","baseSolver.cc","rungeKutta.cc","myConfig.cc","myFiles.cc","myRandom.cc","mySignal.cc","myTimes.cc","math.cc"]
env.Program(target="../bin/manipulateInit",source=s)

s = ["manipulateData.cc","tissue.cc","cell.cc","wall.cc","vertex.cc","baseReaction.cc","directionReaction.cc","growth.cc","mechanical.cc","mechanicalSpring.cc","baseCompartmentChange.cc","compartmentDivision.cc","compartmentRemoval.cc","network.cc","adhocReaction.cc","direction.cc","baseDirectionUpdate.cc","baseDirectionDivision.cc","directionUpdate.cc","directionDivision.cc","baseSolver.cc","rungeKutta.cc","myConfig.cc","myFiles.cc","myRandom.cc","mySignal.cc","myTimes.cc","math.cc"]
env.Program(target="../bin/manipulateData",source=s)

#s = ["addCellDirectionsFromData.cc","tissue.cc","cell.cc","wall.cc","vertex.cc","baseReaction.cc","growth.cc","mechanical.cc","baseCompartmentChange.cc","compartmentDivision.cc","compartmentRemoval.cc","network.cc","direction.cc","baseDirectionUpdate.cc","baseDirectionDivision.cc","directionUpdate.cc","directionDivision.cc","myConfig.cc","myFiles.cc","myRandom.cc"]
#env.Program(target="../bin/addCellDirectionsFromData",source=s)

#s = ["simulatorRk2.cc","tissue.cc","cell.cc","wall.cc","vertex.cc","baseReaction.cc","growth.cc","mechanical.cc","baseCompartmentChange.cc","compartmentDivision.cc","compartmentRemoval.cc","network.cc"]
#env.Program(target="../bin/simulatorRk2",source=s)

#s = ["simulatorRk4.cc","tissue.cc","cell.cc","wall.cc","vertex.cc","baseReaction.cc","growth.cc","mechanical.cc","baseCompartmentChange.cc","compartmentDivision.cc","compartmentRemoval.cc","network.cc"]
#env.Program(target="../bin/simulatorRk4",source=s)

#s = ["findCellPeaks.cc","tissue.cc","cell.cc","wall.cc","vertex.cc","baseReaction.cc","growth.cc","mechanical.cc","baseCompartmentChange.cc","compartmentDivision.cc","compartmentRemoval.cc","network.cc","direction.cc","directionUpdate.cc","directionDivision.cc"]
#env.Program(target="../bin/findCellPeaks",source=s)
