# Supplementary material for: Fluctuations of the transcription factor ATML1 generate the pattern of giant cells in the Arabidopsis sepal
Source: eLife. 2017 Feb 1;6:e19131. doi: 10.7554/eLife.19131 (PMC5333958; doi:10.7554/eLife.19131)
Supplement: Source code 2. — Scripts for the analysis and representation of the simulation results are also provided. See readme files within the different folders for further information. DOI: http://dx.doi.org/10.7554/eLife.19131.048 [file elife-19131-code2.zip › Source_code_2/src/tmp3D/tmp3D.cc]

void VertexFromTRBS::
derivs(Tissue &T,
       Geometry &G,
       DataMatrix &data,
       DataMatrix &derivs) {
  
  //Do the update for each cell
  size_t numFaces = G.numFaces();
  size_t edgeLengthIndex = variableIndex(0,0);
  size_t numEdges = 3; // defined only for triangles at the moment
  
  //PK use iterator
  for( size_t i=0 ; i<numFaces ; ++i ) {
    if( G.face(i).numEdges() != numEdges ) {
      std::cerr << "VertexFromTRBS::derivs() only defined for triangular faces."
		<< " Not for cells with " << T.cell(i).numWall() << " walls!"
		<< std::endl;
      exit(-1);
    }
    
    double young = parameter(0);
    double poisson =parameter(1);                
    //PK loop
    size_t v1 = G.face(i).vertex(0)->index();
    size_t v2 = G.face(i).vertex(1)->index();
    size_t v3 = G.face(i).vertex(2)->index();
    size_t w1 = G.face(i).edge(0)->index();
    size_t w2 = G.face(i).edge(1)->index();
    size_t w3 = G.face(i).edge(2)->index();
    std::vector<double> restingLength(numEdges);
    restingLength[0] = data.edges[w1][wallLengthIndex];//was wallData[w1][wallLengthIndex];
    restingLength[1] = data.edges[w2][wallLengthIndex];
    restingLength[2] = data.edges[w3][wallLengthIndex];

    DataMatrix position(3,data.vertex[v1]);//was    DataMatrix position(3,vertexData[v1]);
    position[1] = data.vertex[v2];
    position[2] = data.vertex[v3];
    //position[0][2] z for vertex 1 (of the cell)
   
    std::vector<double> length(numWalls);
    length[0] = G.edge(w1).length(data.vertex);//T.wall(w1).lengthFromVertexPosition(vertexData);
    length[1] = G.edge(w2).length(data.vertex);
    length[2] = G.edge(w3).length(data.vertex);
    
    // Lame coefficients (can be defined out of loop)
    double lambda=young*poisson/(1-poisson*poisson);
    double mio=young/(1+poisson);
    
    // Area of the element (using Heron's formula)                                      
    double Area=std::sqrt( ( restingLength[0]+restingLength[1]+restingLength[2])*
                           (-restingLength[0]+restingLength[1]+restingLength[2])*
                           ( restingLength[0]-restingLength[1]+restingLength[2])*
                           ( restingLength[0]+restingLength[1]-restingLength[2])  )*0.25;
    
    //Angles of the element ( assuming the order: 0,L0,1,L1,2,L2 )
    std::vector<double> Angle(3);
    Angle[0]=std::acos(  (restingLength[0]*restingLength[0]+restingLength[2]*restingLength[2]-restingLength[1]*restingLength[1])/
                         (restingLength[0]*restingLength[2]*2)    );
    Angle[1]=std::acos(  (restingLength[0]*restingLength[0]+restingLength[1]*restingLength[1]-restingLength[2]*restingLength[2])/
                         (restingLength[0]*restingLength[1]*2)    );
    Angle[2]=std::acos(  (restingLength[1]*restingLength[1]+restingLength[2]*restingLength[2]-restingLength[0]*restingLength[0])/
                         (restingLength[1]*restingLength[2]*2)    );
    // can be ommited by cotan(A)=.25*sqrt(4*b*b*c*c/K-1)
    
    //Tensile Stiffness
    double tensileStiffness[3];
    double const temp = 1.0/(Area*16);                                      
    double cotan[3] = {1.0/std::tan(Angle[0]),1.0/std::tan(Angle[1]),1.0/std::tan(Angle[2])};    
    tensileStiffness[0]=(2*cotan[2]*cotan[2]*(lambda+mio)+mio)*temp;
    tensileStiffness[1]=(2*cotan[0]*cotan[0]*(lambda+mio)+mio)*temp;
    tensileStiffness[2]=(2*cotan[1]*cotan[1]*(lambda+mio)+mio)*temp;
    
    //std::cerr <<"young, parameter0, poisson, parameter1, lambda and mio :  " 
    //          << young <<" , " << parameter(0) <<" "<< poisson <<" , " << parameter(1)<< " "<< lambda <<" , "<< mio << std::endl;
    
    //std::cerr <<" angles, element " << i << std::endl;                                   
    //std::cerr <<"[0] "<< Angle[0] << std::endl
    //          <<"[1] "<< Angle[1] << std::endl
    //          <<"[2] "<< Angle[2] << std::endl << std::endl;
    
    
    //std::cerr <<"cotan of angles, element " << i << std::endl;     
    //std::cerr <<"[0] "<< cotan[0] << std::endl
    //          <<"[1] "<< cotan[1] << std::endl
    //          <<"[2] "<< cotan[2] << std::endl << std::endl;

    //std::cerr <<"tan of angles, element " << i << std::endl;                                    
    //std::cerr <<"[0] "<< std::tan(Angle[0]) << std::endl
    //          <<"[1] "<< std::tan(Angle[1]) << std::endl
    //          <<"[2] "<< std::tan(Angle[2]) << std::endl << std::endl;


    //std::cerr <<"Tensile stiffness, element " << i << std::endl;                                   
    //std::cerr <<"[0] "<< tensileStiffness[0] << std::endl
    //	        <<"[1] "<< tensileStiffness[1] << std::endl
    // 	        <<"[2] "<< tensileStiffness[2] << std::endl << std::endl;

    //Angular Stiffness
    double angularStiffness[3];
    angularStiffness[0]=(2*cotan[1]*cotan[2]*(lambda+mio)-mio)*temp;
    angularStiffness[1]=(2*cotan[0]*cotan[2]*(lambda+mio)-mio)*temp;
    angularStiffness[2]=(2*cotan[0]*cotan[1]*(lambda+mio)-mio)*temp;

    

    
    //Calculate biquadratic strains  
    std::vector<double> Delta(3);
    Delta[0]=(length[0])*(length[0])-(restingLength[0])*(restingLength[0]);
    Delta[1]=(length[1])*(length[1])-(restingLength[1])*(restingLength[1]);
    Delta[2]=(length[2])*(length[2])-(restingLength[2])*(restingLength[2]);
    //Forces of vertices
    double Force[3][3];                                           
          
    Force[0][0]= (tensileStiffness[0]*Delta[0]+angularStiffness[1]*Delta[1]+angularStiffness[0]*Delta[2])*(position[1][0]-position[0][0])
                +(tensileStiffness[2]*Delta[2]+angularStiffness[2]*Delta[1]+angularStiffness[0]*Delta[0])*(position[2][0]-position[0][0]); 
    Force[0][1]= (tensileStiffness[0]*Delta[0]+angularStiffness[1]*Delta[1]+angularStiffness[0]*Delta[2])*(position[1][1]-position[0][1])
                +(tensileStiffness[2]*Delta[2]+angularStiffness[2]*Delta[1]+angularStiffness[0]*Delta[0])*(position[2][1]-position[0][1]); 
    Force[0][2]= (tensileStiffness[0]*Delta[0]+angularStiffness[1]*Delta[1]+angularStiffness[0]*Delta[2])*(position[1][2]-position[0][2])
                +(tensileStiffness[2]*Delta[2]+angularStiffness[2]*Delta[1]+angularStiffness[0]*Delta[0])*(position[2][2]-position[0][2]); 

    Force[1][0]= (tensileStiffness[0]*Delta[0]+angularStiffness[0]*Delta[2]+angularStiffness[1]*Delta[1])*(position[0][0]-position[1][0])
                +(tensileStiffness[1]*Delta[1]+angularStiffness[2]*Delta[2]+angularStiffness[1]*Delta[0])*(position[2][0]-position[1][0]); 
    Force[1][1]= (tensileStiffness[0]*Delta[0]+angularStiffness[0]*Delta[2]+angularStiffness[1]*Delta[1])*(position[0][1]-position[1][1])
                +(tensileStiffness[1]*Delta[1]+angularStiffness[2]*Delta[2]+angularStiffness[1]*Delta[0])*(position[2][1]-position[1][1]); 
    Force[1][2]= (tensileStiffness[0]*Delta[0]+angularStiffness[0]*Delta[2]+angularStiffness[1]*Delta[1])*(position[0][2]-position[1][2])
                +(tensileStiffness[1]*Delta[1]+angularStiffness[2]*Delta[2]+angularStiffness[1]*Delta[0])*(position[2][2]-position[1][2]); 

    Force[2][0]= (tensileStiffness[2]*Delta[2]+angularStiffness[0]*Delta[0]+angularStiffness[2]*Delta[1])*(position[0][0]-position[2][0])
                +(tensileStiffness[1]*Delta[1]+angularStiffness[1]*Delta[0]+angularStiffness[2]*Delta[2])*(position[1][0]-position[2][0]); 
    Force[2][1]= (tensileStiffness[2]*Delta[2]+angularStiffness[0]*Delta[0]+angularStiffness[2]*Delta[1])*(position[0][1]-position[2][1])
                +(tensileStiffness[1]*Delta[1]+angularStiffness[1]*Delta[0]+angularStiffness[2]*Delta[2])*(position[1][1]-position[2][1]); 
    Force[2][2]= (tensileStiffness[2]*Delta[2]+angularStiffness[0]*Delta[0]+angularStiffness[2]*Delta[1])*(position[0][2]-position[2][2])
                +(tensileStiffness[1]*Delta[1]+angularStiffness[1]*Delta[0]+angularStiffness[2]*Delta[2])*(position[1][2]-position[2][2]); 

    //std::cerr <<"Forces on Vertices , Element  "<< i << std::endl;                                                  //<<<<<<<<<<
    //std::cerr <<"vertex [0] "<< Force[0][0] <<" "<<Force[0][1] <<" "<<Force[0][2] << std::endl
    //          <<"vertex [1] "<< Force[1][0] <<" "<<Force[1][1] <<" "<<Force[1][2] << std::endl
    //          <<"vertex [2] "<< Force[2][0] <<" "<<Force[2][1] <<" "<<Force[2][2] << std::endl<< std::endl;
   

    // adding TRBS forces to the total vertexDerivs
    
    vertexDerivs[v1][0]+= Force[0][0];
    vertexDerivs[v1][1]+= Force[0][1];
    vertexDerivs[v1][2]+= Force[0][2];
    
    vertexDerivs[v2][0]+= Force[1][0];
    vertexDerivs[v2][1]+= Force[1][1];
    vertexDerivs[v2][2]+= Force[1][2];
    
    vertexDerivs[v3][0]+= Force[2][0];
    vertexDerivs[v3][1]+= Force[2][1];
    vertexDerivs[v3][2]+= Force[2][2];
  }
}


void VertexFromTRBScenterTriangulationMT::
derivs(Tissue &T,
       DataMatrix &cellData,
       DataMatrix &wallData,
       DataMatrix &vertexData,
       DataMatrix &cellDerivs,
       DataMatrix &wallDerivs,
       DataMatrix &vertexDerivs ) {
 

  
  //Do the update for each cell
  size_t dimension = 3;
  assert (dimension==vertexData[0].size());
  size_t numCells = T.numCell();
  size_t numVertices = T.numVertex();
  size_t wallLengthIndex = variableIndex(0,0);
  size_t comIndex = variableIndex(1,0);
  size_t lengthInternalIndex = comIndex+dimension;

  double neighborweight=parameter(5);
  double strainEpcilon =0.000001;
  double stressEpcilon =0.000001;    
  // double TotalVolume=0;
  // double deltaVolume=0;
  // for(size_t vertexIndex=0; vertexIndex<numVertices; ++vertexIndex){ // stimating volume for equilibrium 
  //   TotalVolume +=std::sqrt(vertexData[vertexIndex][0]*vertexData[vertexIndex][0] +
  //                           vertexData[vertexIndex][1]*vertexData[vertexIndex][1] +
  //                           vertexData[vertexIndex][2]*vertexData[vertexIndex][2] );
  // }
  // deltaVolume=TotalVolume-cellData[0][25];
  // cellData[0][25]=TotalVolume;
  // cellData[0][24]=deltaVolume;
 
  size_t MTindex           =variableIndex(0,1);	 
  size_t strainAnIndex     =variableIndex(0,2);	
  size_t stressAnIndex     =variableIndex(0,3);	
  size_t areaRatioIndex    =variableIndex(0,4);	
  size_t isoEnergyIndex    =variableIndex(0,5);	
  size_t anisoEnergyIndex  =variableIndex(0,6);	
  size_t youngLIndex       =variableIndex(0,7);	
  size_t MTstressIndex     =variableIndex(0,8);	
  size_t stressTensorIndex =variableIndex(0,9);	
  size_t normalVectorIndex =variableIndex(0,10);

  double youngMatrix= parameter(0);    
  double youngFiber = parameter(1); 
  double poissonL   = parameter(2);    
  double poissonT   = parameter(3);
  double TETA       = parameter(8);  
  
  static double tTotal=0, tDiag=0;
  static double tRest=0, tRest2=0, tRest3=0, tRest4=0;

  clock_t cpuTime0 ,cpuTimef, cpuTime1 ,cpuTime2, cpuTime3 ,cpuTime4;
  cpuTime0=clock();

  for (size_t cellIndex=0 ; cellIndex<numCells ; ++cellIndex) {
    size_t numWalls = T.cell(cellIndex).numWall();
    
  

    if(  T.cell(cellIndex).numVertex()!= numWalls ) {
     
      std::cerr << "VertexFromTRBScenterTriangulationMT::derivs() same number of vertices and walls."
		<< " Not for cells with " << T.cell(cellIndex).numWall() << " walls and "
		<< T.cell(cellIndex).numVertex() << " vertices!"	
		<< std::endl;
      exit(-1);
    }
    
  
 
    // ad-hoc for regional loosening
    // if ( std::sqrt(cellData[cellIndex][comIndex  ]*cellData[cellIndex][comIndex  ]
    //                +cellData[cellIndex][comIndex+1]*cellData[cellIndex][comIndex+1])<30)
    //   cellData[cellIndex][youngLIndex]=20;
    // else
    //   cellData[cellIndex][youngLIndex]=200;

 

   

    double youngL=1;
    double youngT=1;
    


    if( parameter(4)==1){  // material anisotropy via FiberModel
      youngL = cellData[cellIndex][youngLIndex]; 
      youngT = 2*youngMatrix+youngFiber-youngL; 
    }
    else {
      if( parameter(4)==0 ){ // constant anisotropic material
        youngL = youngMatrix+youngFiber;
        youngT = youngMatrix; 
      }
      if( parameter(4)==2){  // for varrying material anisotropy with constant overall stiffness for energy landscape
        youngL =youngFiber; 
        youngT =youngMatrix-youngL;  // here youngMatrix is total stiffness
      }
      if( parameter(4)==3){  // for varrying material anisotropy with constant overall stiffness for energy landscape
        double totalElast=140;
        double slope=1;
        //youngL =youngMatrix+youngFiber; 
        // youngT =youngMatrix+std::sqrt(
        //                               ((youngFiber-totalElast)*4*totalElast)
        //                               /
        //                               ((2-3.1415)*3.1415)
        //                               );  // here youngMatrix is total stiffness
        //youngT =youngMatrix+totalElast*std::sqrt(
        //                                         -(std::log((youngFiber/totalElast)-0.55))
        //                                         /6
        //                                         );
        //youngT =youngMatrix+2*(totalElast-youngFiber)/(3.1415-2);
        
        youngL=youngMatrix+youngFiber; 
        youngT =youngMatrix+(youngFiber-slope*totalElast)/(1-2*slope); 
      }
      
      // if( parameter(4)<0){  // for heterogeneous stiffness(adhoc)
      //   double hFactor=0;
      //   double Hthreshold=0.01;
      //   if (std::fabs(cellData[cellIndex][youngLIndex])>Hthreshold){
      //     hFactor=Hthreshold;
      //   }
      //   else{
      //     hFactor=std::fabs(cellData[cellIndex][youngLIndex]); // take the heterogeneous info from this index
      //   }
      //   hFactor *=std::fabs(parameter(4)); // factor for heterogeneity      
      
      //   youngL = youngMatrix+youngFiber-hFactor*(youngMatrix+youngFiber); 
      //   youngT = youngMatrix-hFactor*(youngMatrix); 
      // }
      
      if (cellData[cellIndex][31]==10){
        youngL = 150;
        youngT = 10;
      }
      
      if( parameter(4)<0){  // for spatial elasticity (ad-hoc)
        double x0=90;
        double y0=120;
        
        double xx=cellData[cellIndex][comIndex]-x0;
        double yy=cellData[cellIndex][comIndex+1]-y0;
        
        youngL = youngMatrix+youngFiber*(1-std::exp(parameter(4)*(xx*xx+yy*yy)));
        youngT = youngMatrix; 
        cellData[cellIndex][13]=youngL;
      }


      if( parameter(4)==5){// for pavement cell resolution addaptive stiffness
        youngFiber=cellData[cellIndex][youngLIndex];
        double fiberL=cellData[cellIndex][anisoEnergyIndex];
        youngL = youngMatrix+fiberL;
        youngT = youngMatrix+youngFiber-fiberL;
      }
      
    }
    // ad-hoc for root hair cell files and ....
    // double polar=180*std::acos(cellData[cellIndex][comIndex]/
    //                            std::sqrt(cellData[cellIndex][comIndex  ]*cellData[cellIndex][comIndex  ]+
    //                                      cellData[cellIndex][comIndex+1]*cellData[cellIndex][comIndex+1])
    //                            );
    // if (std::fmod(std::floor(polar/12),2)==1){
    //   youngL =110 ;
    //   youngT =110 ; 
    
    // }
      
    // if (std::sqrt(cellData[cellIndex][comIndex]*cellData[cellIndex][comIndex]+
    //               (cellData[cellIndex][comIndex+1]-60)*(cellData[cellIndex][comIndex+1]-60))<35){
    //   youngL =5 ;
    //   youngT =5 ; 
    
    // }

    // if (std::sqrt(cellData[cellIndex][comIndex]*cellData[cellIndex][comIndex]+
    //                         cellData[cellIndex][comIndex+1]*cellData[cellIndex][comIndex+1])<10){
    //   youngL =100 ;
    //   youngT =100 ; 
    
    // }
      
    double lambdaL, mioL, lambdaT, mioT; // ,lambdaTmatrix, mioTmatrix;
    
    if (parameter(7)==0){      
      // Lame coefficients based on plane strain (for 3D 0<poisson<0.5)
      lambdaL=youngL*poissonL/((1+poissonL)*(1-2*poissonL));
      mioL=youngL/(2*(1+poissonL));
      lambdaT=youngT*poissonT/((1+poissonT)*(1-2*poissonT));
      mioT=youngT/(2*(1+poissonT));

   
    } 
    else{      
      // Lame coefficients based on plane stress (for 3D 0<poisson<0.5)
      lambdaL=youngL*poissonL/(1-poissonL*poissonL);
      mioL=youngL/(2*(1+poissonL));
      lambdaT=youngT*poissonT/(1-poissonT*poissonT);
      mioT=youngT/(2*(1+poissonT));
     
      // lambdaTmatrix=youngMatrixA*poissonT/(1-poissonT*poissonT);
      // mioTmatrix=youngMatrixA/(2*(1+poissonT));
    }
    
    // Lame coefficients based on delin. paper (for 2D 0<poisson<1)
    // double lambdaL=youngL*poissonL/(1-poissonL*poissonL);
    // double mioL=youngL/(1+poissonL);
    // double lambdaT=youngT*poissonT/(1-poissonT*poissonT);
    // double mioT=youngT/(1+poissonT);
    

    double StrainCellGlobal[3][3]={{0,0,0},{0,0,0},{0,0,0}};
    double StressCellGlobal[3][3]={{0,0,0},{0,0,0},{0,0,0}};
    double normalGlob[3]={0,0,0};
    double TotalCellRestingArea=0;
    double TotalCellArea=0;
    double EnergyIso=0;     
    //double EnergyIsoFiber=0;            
    double EnergyAniso=0;
    double strainZ=0;

    if ( parameter(9)==1 ) {  // aniso direction from TETA 
      
      cellData[cellIndex][variableIndex(0,1)]=std::cos(TETA);    
      cellData[cellIndex][variableIndex(0,1)+1]=std::sin(TETA);
      cellData[cellIndex][variableIndex(0,1)+2]=0;
      if(parameter(10)!=100){
	if(cellIndex==0 || cellIndex==2 ){
	  cellData[cellIndex][variableIndex(0,1)]=std::cos(TETA);    
	  cellData[cellIndex][variableIndex(0,1)+1]=std::sin(TETA);
	  cellData[cellIndex][variableIndex(0,1)+2]=0;
	}
	if(cellIndex==1 || cellIndex==3 ){
	  cellData[cellIndex][variableIndex(0,1)]=std::cos(parameter(10));    
	  cellData[cellIndex][variableIndex(0,1)+1]=std::sin(parameter(10));
	  cellData[cellIndex][variableIndex(0,1)+2]=0;
	}
      }
    }
    
  

    // Aniso vector in current shape in global coordinate system
    double  AnisoCurrGlob[3]=
      { cellData[cellIndex][variableIndex(0,1)],  
        cellData[cellIndex][variableIndex(0,1)+1],
        cellData[cellIndex][variableIndex(0,1)+2]
      };
    
      cpuTime1=clock(); 
      // One triangle per 'vertex' in cyclic order
      for (size_t wallindex=0; wallindex<numWalls; ++wallindex) {
        
        
      size_t kPlusOneMod = (wallindex+1)%numWalls;
      //size_t v1 = com;
      size_t v2 = T.cell(cellIndex).vertex(wallindex)->index();
      size_t v3 = T.cell(cellIndex).vertex(kPlusOneMod)->index();
      //size_t w1 = internal wallindex
      size_t w2 = T.cell(cellIndex).wall(wallindex)->index();
      //size_t w3 = internal wallindex+1

      // Position matrix holds in rows positions for com, vertex(wallindex), vertex(wallindex+1)
      DataMatrix position(3,vertexData[v2]);
      for (size_t d=0; d<dimension; ++d)
	position[0][d] = cellData[cellIndex][comIndex+d]; // com position
      //position[1] = vertexData[v2]; // given by initiation
      position[2] = vertexData[v3];
      //position[0][2] z for vertex 1 of the current element
      

      // Resting lengths are from com-vertex(wallindex), vertex(wallindex)-vertex(wallindex+1) (wall(wallindex)), com-vertex(wallindex+1)

      // size_t restAddIndex;
      // if (T.wall(w2).cell1()->index()==cellIndex)
      //   restAddIndex=1;
      // else if (T.wall(w2).cell2()->index()==cellIndex)
      //   restAddIndex=2;
      // else{
      //   std::cerr<<"something bad happened"<<std::endl;
      //   exit(-1);
      // }

      double restingLength[3];
      if(parameter(10)==1) { // double resting length  
        restingLength[0] =cellData[cellIndex][lengthInternalIndex + 2*wallindex+1];
        //restingLength[1] = wallData[w2][wallLengthIndex]+wallData[w2][wallLengthIndex+restAddIndex];
        restingLength[1] =wallData[w2][wallLengthIndex]+
          cellData[cellIndex][lengthInternalIndex+2*numWalls+wallindex];
        restingLength[2] =cellData[cellIndex][lengthInternalIndex + 2*kPlusOneMod];
      }      
      else{                 // single resting length
        restingLength[0] = cellData[cellIndex][lengthInternalIndex + wallindex];
        restingLength[1] = wallData[w2][wallLengthIndex];
        restingLength[2] = cellData[cellIndex][lengthInternalIndex + kPlusOneMod];
      }
      
      // Lengths are from com-vertex(wallindex), vertex(wallindex)-vertex(wallindex+1) (wall(wallindex)), com-vertex(wallindex+1)
      double length[3]=
        { std::sqrt( (position[0][0]-position[1][0])*(position[0][0]-position[1][0]) +
                     (position[0][1]-position[1][1])*(position[0][1]-position[1][1]) +
                     (position[0][2]-position[1][2])*(position[0][2]-position[1][2]) ),
          
          T.wall(w2).lengthFromVertexPosition(vertexData),
          
          std::sqrt( (position[0][0]-position[2][0])*(position[0][0]-position[2][0]) +
                     (position[0][1]-position[2][1])*(position[0][1]-position[2][1]) +
                     (position[0][2]-position[2][2])*(position[0][2]-position[2][2]) )
        };
      
      
      // Area of the element (using Heron's formula)                                      
      double restingArea=std::sqrt( ( restingLength[0]+restingLength[1]+restingLength[2])*
                                    (-restingLength[0]+restingLength[1]+restingLength[2])*
                                    ( restingLength[0]-restingLength[1]+restingLength[2])*
                                    ( restingLength[0]+restingLength[1]-restingLength[2])  )*0.25;
      
      //double currentArea=std::sqrt( ( length[0]+length[1]+length[2])*
      //                              (-length[0]+length[1]+length[2])*
      //                              ( length[0]-length[1]+length[2])*
      //                              ( length[0]+length[1]-length[2])  )*0.25;

      cpuTime3=clock();
     
      
      //Angles of the element ( assuming the order: 0,L0,1,L1,2,L2 )
      //std::vector<double> Angle(3);
      // can be changed by cotan(A)=.25*sqrt(4*b*b*c*c/K-1)
      // Angle[0]=std::acos(  (restingLength[0]*restingLength[0]+restingLength[2]*restingLength[2]
      //                       -restingLength[1]*restingLength[1])/
      //                      (restingLength[0]*restingLength[2]*2)    );
      // Angle[1]=std::acos(  (restingLength[0]*restingLength[0]+restingLength[1]*restingLength[1]
      //                       -restingLength[2]*restingLength[2])/
      //                      (restingLength[0]*restingLength[1]*2)    );
      // Angle[2]=std::acos(  (restingLength[1]*restingLength[1]+restingLength[2]*restingLength[2]
      //                       -restingLength[0]*restingLength[0])/
      //                      (restingLength[1]*restingLength[2]*2)    );
      
      // //Tensile Stiffness
      // std::vector<double>  tensileStiffness(3);
      // //double tensileStiffness[3];
      // double temp = 1.0/(restingArea*16);                                      
      // std::vector<double> cotan(3);
      // cotan[0] = 1.0/std::tan(Angle[0]);
      // cotan[1] = 1.0/std::tan(Angle[1]);
      // cotan[2] = 1.0/std::tan(Angle[2]);


      double cosAngle[3]=
        { (  (restingLength[0]*restingLength[0]+restingLength[2]*restingLength[2]
              -restingLength[1]*restingLength[1])/
             (restingLength[0]*restingLength[2]*2)    ),

          (  (restingLength[0]*restingLength[0]+restingLength[1]*restingLength[1]
              -restingLength[2]*restingLength[2])/
             (restingLength[0]*restingLength[1]*2)    ),

          (  (restingLength[1]*restingLength[1]+restingLength[2]*restingLength[2]
              -restingLength[0]*restingLength[0])/
             (restingLength[1]*restingLength[2]*2)    )
        };
      
      double temp = 1.0/(restingArea*16);                                      
      double cotan[3]=
        { cosAngle[0]/std::sqrt(1-cosAngle[0]*cosAngle[0]),
          cosAngle[1]/std::sqrt(1-cosAngle[1]*cosAngle[1]),
          cosAngle[2]/std::sqrt(1-cosAngle[2]*cosAngle[2])
        };
      
      
      //the force is calculated based on Transverse coefficients
      //Longitudinal coefficients are considered in deltaF
      //Tensile Stiffness
      
      double tensileStiffness[3]=
        { (2*cotan[2]*cotan[2]*(lambdaT+2*mioT)+2*mioT)*temp,
          (2*cotan[0]*cotan[0]*(lambdaT+2*mioT)+2*mioT)*temp,
          (2*cotan[1]*cotan[1]*(lambdaT+2*mioT)+2*mioT)*temp
        };
      
      //Angular Stiffness
      double angularStiffness[3]=
        { (2*cotan[1]*cotan[2]*(lambdaT+2*mioT)-2*mioT)*temp,
          (2*cotan[0]*cotan[2]*(lambdaT+2*mioT)-2*mioT)*temp,
          (2*cotan[0]*cotan[1]*(lambdaT+2*mioT)-2*mioT)*temp
        };
      
      //Calculate biquadratic strains  
      double Delta[3]=
        { (length[0])*(length[0])-(restingLength[0])*(restingLength[0]),
          (length[1])*(length[1])-(restingLength[1])*(restingLength[1]),
          (length[2])*(length[2])-(restingLength[2])*(restingLength[2])
        };
      
      //Area of the element (using Heron's formula)                                      
      double Area=std::sqrt( ( length[0]+length[1]+length[2])*
                             (-length[0]+length[1]+length[2])*
                             ( length[0]-length[1]+length[2])*
                             ( length[0]+length[1]-length[2])  )*0.25;
      
      
      
      // calculating the angles between shape vectors and anisotropy direction in resting shape when anisotropy vector is provided in current shape
      
      //Current shape local coordinate of the element  (counterclockwise ordering of nodes/edges)
      // double CurrentAngle1=std::acos(  (length[0]*length[0]+length[1]*length[1]-length[2]*length[2])/
      //                                  (length[0]*length[1]*2)    );
      
      // double Qa=std::cos(CurrentAngle1)*length[0];
      // double Qc=std::sin(CurrentAngle1)*length[0];
      // double Qb=length[1];
      
      double CurrentAngle1=(length[0]*length[0]
                            +length[1]*length[1]
                            -length[2]*length[2])/
        (length[0]*length[1]*2);
      
      double Qa=(CurrentAngle1)*length[0];
      double Qc=std::sqrt(1-CurrentAngle1*CurrentAngle1)*length[0];
      double Qb=length[1];
      
      // shape vector matrix = inverse of coordinate matrix ( only first two elements i.e. ShapeVector[3][2] )      
      
      
      double ShapeVectorCurrent[3][3]={ {  0   ,       1/Qc      , 0 }, 
                                        {-1/Qb , (Qa-Qb)/(Qb*Qc) , 1 },       
                                        { 1/Qb ,     -Qa/(Qb*Qc) , 0 }  };
    
      
      // Local coordinates of the resting shape ( counterclockwise )
      // double RestingAngle1=std::acos(  (restingLength[0]*restingLength[0]
      //                                   +restingLength[1]*restingLength[1]
      //                                   -restingLength[2]*restingLength[2])
      //                                  /(restingLength[0]*restingLength[1]*2)    );
      
      
      // double Pa=std::cos(RestingAngle1)*restingLength[0];
      // double Pc=std::sin(RestingAngle1)*restingLength[0];
      // double Pb=restingLength[1];
      
      
      double RestingAngle1=  (restingLength[0]*restingLength[0]
                              +restingLength[1]*restingLength[1]
                              -restingLength[2]*restingLength[2])/
        (restingLength[0]*restingLength[1]*2);
      
      
      double Pa=(RestingAngle1)*restingLength[0];
      double Pc=std::sqrt(1-RestingAngle1*RestingAngle1)*restingLength[0];
      double Pb=restingLength[1];
      
      // shape vector matrix in resting shape in local coordinate system  = inverse of coordinate matrix ( only first two elements i.e. ShapeVectorResting[3][2] )      
      double ShapeVectorResting[3][3]={ {  0   ,       1/Pc      , 0 }, 
                                        {-1/Pb , (Pa-Pb)/(Pb*Pc) , 1 },       
                                        { 1/Pb ,     -Pa/(Pb*Pc) , 0 }  };
      
      
      
      // //Strain tensor  (clockwise ordering of nodes/edges)
      // double CurrentAngle2=std::acos(  (length[1]*length[1]+length[2]*length[2]-length[0]*length[0])/
      //                                  (length[1]*length[2]*2)    );
      
      // double Qa=std::cos(CurrentAngle2)*length[2];
      // double Qb=length[1];
      // double Qc=std::sin(CurrentAngle2)*length[2];
      
      // double ShapeVectorCurrent[3][2]={ {  0   ,       1/Qc      }, 
      //                                   { 1/Qb ,     -Qa/(Qb*Qc) },       
      //                                   {-1/Qb , (Qa-Qb)/(Qb*Qc) }  };
      
      
      cpuTime4=clock();
      tRest4 +=cpuTime4-cpuTime3;
      
      
      // Rotation Matrix for changing coordinate systems for both Local to Global( Strain Tensor) and Global to Local( Aniso Vector in the current shape)
      
      
      double tempA=std::sqrt((position[2][0]-position[1][0])*(position[2][0]-position[1][0])+
                             (position[2][1]-position[1][1])*(position[2][1]-position[1][1])+
                             (position[2][2]-position[1][2])*(position[2][2]-position[1][2])  );
      
      double tempB=std::sqrt((position[0][0]-position[1][0])*(position[0][0]-position[1][0])+
                             (position[0][1]-position[1][1])*(position[0][1]-position[1][1])+
                             (position[0][2]-position[1][2])*(position[0][2]-position[1][2])  );
      
      
      double Xcurrent[3]=      
        { (position[2][0]-position[1][0])/tempA,
          (position[2][1]-position[1][1])/tempA,
          (position[2][2]-position[1][2])/tempA
        };
      
      double Bcurrent[3]=      
        { (position[0][0]-position[1][0])/tempB,
          (position[0][1]-position[1][1])/tempB,
          (position[0][2]-position[1][2])/tempB
        };

      double Zcurrent[3]=      
        { Xcurrent[1]*Bcurrent[2]-Xcurrent[2]*Bcurrent[1],
          Xcurrent[2]*Bcurrent[0]-Xcurrent[0]*Bcurrent[2],
          Xcurrent[0]*Bcurrent[1]-Xcurrent[1]*Bcurrent[0]
        };
      
      tempA=std:: sqrt(Zcurrent[0]*Zcurrent[0]+Zcurrent[1]*Zcurrent[1]+Zcurrent[2]*Zcurrent[2]);
      Zcurrent[0]=Zcurrent[0]/tempA;
      Zcurrent[1]=Zcurrent[1]/tempA;
      Zcurrent[2]=Zcurrent[2]/tempA;

      double Ycurrent[3]=      
        { Zcurrent[1]*Xcurrent[2]-Zcurrent[2]*Xcurrent[1],
          Zcurrent[2]*Xcurrent[0]-Zcurrent[0]*Xcurrent[2],
          Zcurrent[0]*Xcurrent[1]-Zcurrent[1]*Xcurrent[0]
        };
      
      double rotation[3][3]=
        { {Xcurrent[0] , Ycurrent[0] , Zcurrent[0] },
          {Xcurrent[1] , Ycurrent[1] , Zcurrent[1] },
          {Xcurrent[2] , Ycurrent[2] , Zcurrent[2] } };
  
            
      // AnisoCurrGlobPlus[2]     AnisoCurrGlobMinus[3];    
      
      // rotating the anisotropy vector from global coordinate system to the local one in the current shape
      double AnisoCurrLocal[3]=
        {  rotation[0][0]*AnisoCurrGlob[0]+
           rotation[1][0]*AnisoCurrGlob[1]+
           rotation[2][0]*AnisoCurrGlob[2],
           
           rotation[0][1]*AnisoCurrGlob[0]+
           rotation[1][1]*AnisoCurrGlob[1]+
           rotation[2][1]*AnisoCurrGlob[2],
           
           rotation[0][2]*AnisoCurrGlob[0]+
           rotation[1][2]*AnisoCurrGlob[1]+
           rotation[2][2]*AnisoCurrGlob[2]
        };
      
      // Center of Mass for current shape in local coordinate
      double CMCurrentLocal[2]={(Qa+Qb)/3, Qc/3};
      
      // Tip of the ansotropy vector drown from the center of mass in the current shape
      double  ACurrLocal[2] = {CMCurrentLocal[0]+AnisoCurrLocal[0],CMCurrentLocal[1]+AnisoCurrLocal[1]};
     
    
      // Baricentric Coordinates of tip of anisotropy vector in the current shape wihich is equivalent to the baricentric coordinate of the corresponding point in the resting shape
      double ABari[3]=
        {  ShapeVectorCurrent[0][0]*ACurrLocal[0]+
           ShapeVectorCurrent[0][1]*ACurrLocal[1]+
           ShapeVectorCurrent[0][2],
      
           ShapeVectorCurrent[1][0]*ACurrLocal[0]+
           ShapeVectorCurrent[1][1]*ACurrLocal[1]+
           ShapeVectorCurrent[1][2],
      
           ShapeVectorCurrent[2][0]*ACurrLocal[0]+
           ShapeVectorCurrent[2][1]*ACurrLocal[1]+
           ShapeVectorCurrent[2][2]
        };
      //std::cerr<< "cell "<< cellIndex<< " baricentric coor of tip of anisoVector in local current "<<ABari[0]<<"  "<<ABari[1]<<"  "<<ABari[2]<< std::endl;
      
     
      
      // Local coordinates of tip of AnisoVector in the resting shape from multyplying ABari by position matrix in the local resting shape coordinates           
      double ARestLocal[2]=
        { Pa*ABari[0]+Pb*ABari[2],
          Pc*ABari[0]
        };
      //std::cerr<< "cell "<< cellIndex<< " tip of anisoVector in local rest "<<ARestLocal[0]<<"  "<<ARestLocal[1]<< std::endl;     
      
     
      // Center of Mass for resting shape in local coordinate
      double CMRestingLocal[2]={(Pa+Pb)/3, Pc/3};
            
      // Aniso Vector in the resting shape in local coordinate system
      double AnisoRestLocal[2]={ARestLocal[0]-CMRestingLocal[0],ARestLocal[1]-CMRestingLocal[1]};
      //std::cerr<< "cell "<< cellIndex<< " anisoVector Rest "<<AnisoRestLocal[0]<<"  "<<AnisoRestLocal[1]<<"  "<<AnisoRestLocal[2]<< std::endl;    
      
      
      // Anisotropy measure or magnitude of the projection of anisotropy vector on the cell plane in the resting shape 
      //this measure is considered as a factor controling the anisotropy properties of the cell
      double AnisoMeasure=std::sqrt(AnisoRestLocal[0]*AnisoRestLocal[0]+AnisoRestLocal[1]*AnisoRestLocal[1]);
      // std::cerr<< "cell "<< cellIndex<<" AnisoMeasure "<< AnisoMeasure<<std::endl;
      
      // choosing a random normalized dirrection for anisotropy if AnisoVector is close to perpendicular to the cell plane
      if ( AnisoMeasure<0.0001) {
        double randomAngle=((rand()%360)*2*3.14159265)/360;
        
        AnisoRestLocal[0]=std::cos(randomAngle);
        AnisoRestLocal[1]=std::sin(randomAngle);
      }  
      else {// normalizing the anisoVector if it is not random
        AnisoRestLocal[0]=AnisoRestLocal[0]/AnisoMeasure;
        AnisoRestLocal[1]=AnisoRestLocal[1]/AnisoMeasure;        
      }
      

      //Anisotropic Correction is based on difference between Lam Coefficients of Longitudinal and Transverse dirrections:
      // double deltaLam=AnisoMeasure*(lambdaL-lambdaT);
      // double deltaMio=AnisoMeasure*(mioL-mioT);
      double deltaLam=lambdaL-lambdaT;
      double deltaMio=mioL-mioT;  

      // double deltaLamIsoFiber=lambdaT-lambdaTmatrix;
      // double deltaMioIsoFiber=mioT-mioTmatrix;  
 
      cpuTime3=clock();
    
     
      //Angles between anisotropy vector and shape vectors for calculating the terms like a.Di , 
      //teta(k) = acos((dot(Anisorest,Dk))/(norm(Anisorest)*norm(Dk))),
      // std::vector<double> teta(3);
      // teta[0] = std::acos(  (ShapeVectorResting[0][0]*AnisoRestLocal[0]
      //                        +ShapeVectorResting[0][1]*AnisoRestLocal[1])/
      //                       std::sqrt(ShapeVectorResting[0][0]*ShapeVectorResting[0][0]
      //                                 +ShapeVectorResting[0][1]*ShapeVectorResting[0][1]+0.00000001) );
      
      // teta[1] = std::acos(  (ShapeVectorResting[1][0]*AnisoRestLocal[0]
      //                        +ShapeVectorResting[1][1]*AnisoRestLocal[1])/
      //                       std::sqrt(ShapeVectorResting[1][0]*ShapeVectorResting[1][0]
      //                                 +ShapeVectorResting[1][1]*ShapeVectorResting[1][1]+0.00000001) );
      
      // teta[2] = std::acos(  (ShapeVectorResting[2][0]*AnisoRestLocal[0]
      //                        +ShapeVectorResting[2][1]*AnisoRestLocal[1])/
      //                       std::sqrt(ShapeVectorResting[2][0]*ShapeVectorResting[2][0]
      //                                 +ShapeVectorResting[2][1]*ShapeVectorResting[2][1]+0.00000001) );
      cpuTime4=clock();
      tRest4 +=cpuTime4-cpuTime3;
     
     
    
       // >>>>>>>>>>>>>>>>>>>>>>>>>>>>>>>>>> STRAIN and STRESS TENSOR (BEGIN) <<<<<<<<<<<<<<<<<<<<<<<<<<<<<<<
      
      // deformation gradiant tensor F =Sigma i=1,2,3 Qi x Di
      // strain tensor in resting shape E=0.5(FtF-I)
      // trE
      // B=FFt
      // axa (direct product of aniso vector in resting shape)
      // atEa
      // E(axa) and (axa)E
      double trE=( Delta[1]*cotan[0]+ Delta[2]*cotan[1]+Delta[0]*cotan[2])/(4*restingArea);
      
     

      double directAniso[2][2]={{AnisoRestLocal[0]*AnisoRestLocal[0],AnisoRestLocal[0]*AnisoRestLocal[1]},
                                {AnisoRestLocal[1]*AnisoRestLocal[0],AnisoRestLocal[1]*AnisoRestLocal[1]}};
      
      double positionLocal[3][2]={ {Qa , Qc}, 
                                   {0  , 0 },  
                                   {Qb , 0 }  };
      
      double DeformGrad[2][2]={{0,0},{0,0}}; // F=Sigma i Qi x Di   <---------------------------------------
      for ( int i=0 ; i<3 ; ++i ) {
        DeformGrad[0][0]=DeformGrad[0][0]+positionLocal[i][0]*ShapeVectorResting[i][0];
        DeformGrad[1][0]=DeformGrad[1][0]+positionLocal[i][1]*ShapeVectorResting[i][0];
        DeformGrad[0][1]=DeformGrad[0][1]+positionLocal[i][0]*ShapeVectorResting[i][1];
        DeformGrad[1][1]=DeformGrad[1][1]+positionLocal[i][1]*ShapeVectorResting[i][1];        
      } 
    
      double LeftCauchy[2][2]= // B=FFt
        { { DeformGrad[0][0]*DeformGrad[0][0]+DeformGrad[0][1]*DeformGrad[0][1],
            DeformGrad[0][0]*DeformGrad[1][0]+DeformGrad[0][1]*DeformGrad[1][1]
          },
          { DeformGrad[1][0]*DeformGrad[0][0]+DeformGrad[1][1]*DeformGrad[0][1],
            DeformGrad[1][0]*DeformGrad[1][0]+DeformGrad[1][1]*DeformGrad[1][1]
          }
        };
      
      double Egreen[2][2]= //E=0.5(C-I)
        { { 0.5*(DeformGrad[0][0]*DeformGrad[0][0]+DeformGrad[1][0]*DeformGrad[1][0]-1),
            0.5*(DeformGrad[0][0]*DeformGrad[0][1]+DeformGrad[1][0]*DeformGrad[1][1])   
          },
          { 0.5*(DeformGrad[0][1]*DeformGrad[0][0]+DeformGrad[1][1]*DeformGrad[1][0]), 
            0.5*(DeformGrad[0][1]*DeformGrad[0][1]+DeformGrad[1][1]*DeformGrad[1][1]-1)
          } 
        };
      

      double E2[2][2]= // used for energy calculation only
        { { Egreen[0][0]*Egreen[0][0]+Egreen[0][1]*Egreen[1][0],
            Egreen[0][0]*Egreen[0][1]+Egreen[0][1]*Egreen[1][1]
          },
          { Egreen[1][0]*Egreen[0][0]+Egreen[1][1]*Egreen[1][0],
            Egreen[1][0]*Egreen[0][1]+Egreen[1][1]*Egreen[1][1]
          }
        };

      double I2=E2[0][0]+E2[1][1]; //trE2 used for energy calculation only

      
      double I5=AnisoRestLocal[0]*AnisoRestLocal[0]*E2[0][0]   //atE2a used for energy calculation only
        +AnisoRestLocal[0]*AnisoRestLocal[1]*(E2[0][1]+E2[1][0])
        +AnisoRestLocal[1]*AnisoRestLocal[1]*E2[1][1];
      
    
     
      temp=LeftCauchy[0][0]*LeftCauchy[1][1]-LeftCauchy[1][0]*LeftCauchy[0][1]; // det(B)
      double StrainAlmansi[2][2]= // e=0.5(1-B^-1)  True strain tensor
        { { 0.5*(1-(LeftCauchy[1][1]/temp)) , 0.5*LeftCauchy[0][1]/temp },
          { 0.5*LeftCauchy[1][0]/temp       , 0.5*(1-(LeftCauchy[0][0]/temp))}
        };
      
      if(StrainAlmansi[0][0] != StrainAlmansi[0][0] ||
         StrainAlmansi[1][1] != StrainAlmansi[1][1] ||
         StrainAlmansi[0][1] != StrainAlmansi[0][1] ||
         StrainAlmansi[1][0] != StrainAlmansi[1][0] ) 
        std::cerr<<std::endl<<" strain is wrong "<<StrainAlmansi[0][0]<<StrainAlmansi[0][0]
                 <<StrainAlmansi[0][0] << StrainAlmansi[0][0] <<"   Q "<<restingLength[0]<<" "<<restingLength[1]<<" "<<restingLength[2]<<"    P "<<Pa<<" "<<Pb<<" "<<Pc<<std::endl;
      double atEa=AnisoRestLocal[0]*AnisoRestLocal[0]*Egreen[0][0]
        +AnisoRestLocal[0]*AnisoRestLocal[1]*(Egreen[0][1]+Egreen[1][0])
        +AnisoRestLocal[1]*AnisoRestLocal[1]*Egreen[1][1];

      double I4=atEa;


    

  
      double Eaa[2][2]=
        { { Egreen[0][0]*directAniso[0][0]+Egreen[0][1]*directAniso[1][0],
            Egreen[0][0]*directAniso[0][1]+Egreen[0][1]*directAniso[1][1]
          },
          { Eaa[1][0]= Egreen[1][0]*directAniso[0][0]+Egreen[1][1]*directAniso[1][0],             
            Eaa[1][1]= Egreen[1][0]*directAniso[0][1]+Egreen[1][1]*directAniso[1][1]
          }
        };        

      double aaE[2][2]=
        { { directAniso[0][0]*Egreen[0][0]+directAniso[0][1]*Egreen[1][0],        
            directAniso[0][0]*Egreen[0][1]+directAniso[0][1]*Egreen[1][1]
          },        
          { directAniso[1][0]*Egreen[0][0]+directAniso[1][1]*Egreen[1][0],              
            directAniso[1][0]*Egreen[0][1]+directAniso[1][1]*Egreen[1][1]        
          }
        };

      double B2[2][2]=// LeftCauchy^2
        { { LeftCauchy[0][0]*LeftCauchy[0][0]+LeftCauchy[0][1]*LeftCauchy[1][0],
            LeftCauchy[0][0]*LeftCauchy[0][1]+LeftCauchy[0][1]*LeftCauchy[1][1]
          },
          { LeftCauchy[1][0]*LeftCauchy[0][0]+LeftCauchy[1][1]*LeftCauchy[1][0],
            LeftCauchy[1][0]*LeftCauchy[0][1]+LeftCauchy[1][1]*LeftCauchy[1][1]
          }
        };
      
      double areaFactor=restingArea/Area; // 1/detF
      //double areaFactor=Area/restingArea; // detF
      
      double Sigma[2][2]= // true stress tensor (isotropic term) 
        { { areaFactor*((lambdaT*trE-mioT)*LeftCauchy[0][0]+(mioT)*B2[0][0]),
            areaFactor*((lambdaT*trE-mioT)*LeftCauchy[0][1]+(mioT)*B2[0][1])
          },      
          { areaFactor*((lambdaT*trE-mioT)*LeftCauchy[1][0]+(mioT)*B2[1][0]),      
            areaFactor*((lambdaT*trE-mioT)*LeftCauchy[1][1]+(mioT)*B2[1][1])
          }
        };
      

      // ENERGY MODELS  >>>>>>>>>>>>>>>>>>>>>>>>>>>>>>>>>>>>>>>>>>>>>>>>>>>>>>>>>>>>>>>>>>>>>>>>>>>>>>>>>>>>>>


      // double deltaS[2][2]; // based on Delin. paper
      // deltaS[0][0]=deltaLam*(trE*directAniso[0][0]+atEa)+(2*deltaMio)*(Eaa[0][0]+aaE[0][0])-(deltaLam+2*deltaMio)*atEa*directAniso[0][0];
      // deltaS[1][0]=deltaLam*(trE*directAniso[1][0]     )+(2*deltaMio)*(Eaa[1][0]+aaE[1][0])-(deltaLam+2*deltaMio)*atEa*directAniso[1][0];
      // deltaS[0][1]=deltaLam*(trE*directAniso[0][1]     )+(2*deltaMio)*(Eaa[0][1]+aaE[0][1])-(deltaLam+2*deltaMio)*atEa*directAniso[0][1];
      // deltaS[1][1]=deltaLam*(trE*directAniso[1][1]+atEa)+(2*deltaMio)*(Eaa[1][1]+aaE[1][1])-(deltaLam+2*deltaMio)*atEa*directAniso[1][1];

      double deltaS[2][2]= // based on  equipartitioning
        { { (deltaLam/2)*(trE*directAniso[0][0]+atEa)+(deltaMio)*(Eaa[0][0]+aaE[0][0]),
            (deltaLam/2)*(trE*directAniso[0][1]     )+(deltaMio)*(Eaa[0][1]+aaE[0][1])
          },
          { (deltaLam/2)*(trE*directAniso[1][0]     )+(deltaMio)*(Eaa[1][0]+aaE[1][0]),      
            (deltaLam/2)*(trE*directAniso[1][1]+atEa)+(deltaMio)*(Eaa[1][1]+aaE[1][1])
          }
        };
      
      // double deltaMio1=(youngL-youngT)/2;
      // double deltaS[2][2]; // based on  ... 
      // deltaS[0][0]=2*(deltaMio1)* atEa * directAniso[0][0];
      // deltaS[1][0]=2*(deltaMio1)* atEa * directAniso[1][0];
      // deltaS[0][1]=2*(deltaMio1)* atEa * directAniso[0][1];
      // deltaS[1][1]=2*(deltaMio1)* atEa * directAniso[1][1];


      strainZ +=restingArea*(1-poissonT*((2*lambdaT*trE+2*mioT*trE)+deltaS[0][0]+deltaS[1][1])/youngT);
      //std::cerr<< "cell "<< cellIndex<< " thickness :  " << strainZ << std::endl;
      
      //<<<<<<<<<<<<<<<<<<<isotropic force from stress tensor <<<<<<<<<<<<<<<<<<<<<<<<<<<<<<<<<<<<<<<<<

      // double ss[2][2];//lambda(trE)I+2mioE
      // ss[0][0]=lambdaT*trE+2*mioT*Egreen[0][0];
      // ss[0][1]=            2*mioT*Egreen[0][1];
      // ss[1][0]=            2*mioT*Egreen[1][0];
      // ss[1][1]=lambdaT*trE+2*mioT*Egreen[1][1];

       

      // double TPK[2][2];// 2nd Piola Kirchhoff stress tensor 
      // TPK[0][0]=restingArea*(DeformGrad[0][0]*ss[0][0]+DeformGrad[0][1]*ss[1][0]);
      // TPK[1][0]=restingArea*(DeformGrad[1][0]*ss[0][0]+DeformGrad[1][1]*ss[1][0]);
      // TPK[0][1]=restingArea*(DeformGrad[0][0]*ss[0][1]+DeformGrad[0][1]*ss[1][1]);
      // TPK[1][1]=restingArea*(DeformGrad[1][0]*ss[0][1]+DeformGrad[1][1]*ss[1][1]);

      // //deltaFTPKlocal[i][0]= TPK[0][0]*ShapeVectorResting[i][0]+TPK[0][1]*ShapeVectorResting[i][1];
      // //deltaFTPKlocal[i][1]= TPK[1][0]*ShapeVectorResting[i][0]+TPK[1][1]*ShapeVectorResting[i][1];
     
      // double deltaFTPKlocal[2][2];
      // deltaFTPKlocal[0][0]= TPK[0][0]*ShapeVectorResting[0][0]+TPK[0][1]*ShapeVectorResting[0][1];
      // deltaFTPKlocal[0][1]= TPK[1][0]*ShapeVectorResting[0][0]+TPK[1][1]*ShapeVectorResting[0][1];
     
      // double deltaFTPK[2][2]; 
      // deltaFTPK[0][0]= rotation[0][0]*deltaFTPKlocal[0][0]+rotation[0][1]*deltaFTPKlocal[0][1];
      // deltaFTPK[0][1]= rotation[1][0]*deltaFTPKlocal[0][0]+rotation[1][1]*deltaFTPKlocal[0][1];
      // deltaFTPK[0][2]= rotation[2][0]*deltaFTPKlocal[0][0]+rotation[2][1]*deltaFTPKlocal[0][1];
      //<<<<<<<<<<<<<<<<<<<<<<<<<<<<<<<<<<<<<<<<<<<<<<<<<<<<<<<<<<<<<<<<<<<<<<<<<<<<<<<<<<<<<<<<<<<<<<<<<<<<<

      double TPK[2][2];// 2nd Piola Kirchhoff stress tensor 
      TPK[0][0]=restingArea*(DeformGrad[0][0]*deltaS[0][0]+DeformGrad[0][1]*deltaS[1][0]);
      TPK[1][0]=restingArea*(DeformGrad[1][0]*deltaS[0][0]+DeformGrad[1][1]*deltaS[1][0]);
      TPK[0][1]=restingArea*(DeformGrad[0][0]*deltaS[0][1]+DeformGrad[0][1]*deltaS[1][1]);
      TPK[1][1]=restingArea*(DeformGrad[1][0]*deltaS[0][1]+DeformGrad[1][1]*deltaS[1][1]);

      //deltaFTPKlocal[i][0]= TPK[0][0]*ShapeVectorResting[i][0]+TPK[0][1]*ShapeVectorResting[i][1];
      //deltaFTPKlocal[i][1]= TPK[1][0]*ShapeVectorResting[i][0]+TPK[1][1]*ShapeVectorResting[i][1];
     
      double deltaFTPKlocal[3][2];
      deltaFTPKlocal[0][0]= TPK[0][0]*ShapeVectorResting[0][0]+TPK[0][1]*ShapeVectorResting[0][1];
      deltaFTPKlocal[0][1]= TPK[1][0]*ShapeVectorResting[0][0]+TPK[1][1]*ShapeVectorResting[0][1];
     
      deltaFTPKlocal[1][0]= TPK[0][0]*ShapeVectorResting[1][0]+TPK[0][1]*ShapeVectorResting[1][1];
      deltaFTPKlocal[1][1]= TPK[1][0]*ShapeVectorResting[1][0]+TPK[1][1]*ShapeVectorResting[1][1];

      deltaFTPKlocal[2][0]= TPK[0][0]*ShapeVectorResting[2][0]+TPK[0][1]*ShapeVectorResting[2][1];
      deltaFTPKlocal[2][1]= TPK[1][0]*ShapeVectorResting[2][0]+TPK[1][1]*ShapeVectorResting[2][1];


      double deltaFTPK[3][3]; 
      deltaFTPK[0][0]= rotation[0][0]*deltaFTPKlocal[0][0]+rotation[0][1]*deltaFTPKlocal[0][1];
      deltaFTPK[0][1]= rotation[1][0]*deltaFTPKlocal[0][0]+rotation[1][1]*deltaFTPKlocal[0][1];
      deltaFTPK[0][2]= rotation[2][0]*deltaFTPKlocal[0][0]+rotation[2][1]*deltaFTPKlocal[0][1];

      deltaFTPK[1][0]= rotation[0][0]*deltaFTPKlocal[1][0]+rotation[0][1]*deltaFTPKlocal[1][1];
      deltaFTPK[1][1]= rotation[1][0]*deltaFTPKlocal[1][0]+rotation[1][1]*deltaFTPKlocal[1][1];
      deltaFTPK[1][2]= rotation[2][0]*deltaFTPKlocal[1][0]+rotation[2][1]*deltaFTPKlocal[1][1];
      
      deltaFTPK[2][0]= rotation[0][0]*deltaFTPKlocal[2][0]+rotation[0][1]*deltaFTPKlocal[2][1];
      deltaFTPK[2][1]= rotation[1][0]*deltaFTPKlocal[2][0]+rotation[1][1]*deltaFTPKlocal[2][1];
      deltaFTPK[2][2]= rotation[2][0]*deltaFTPKlocal[2][0]+rotation[2][1]*deltaFTPKlocal[2][1];


      // //<<<<<<<<<<<<<<<<<<<<<<<<<<<<<<<<<<<<<<<<<<<<<<<<<<<<<<<<<<<<<<<<<<<<<<<<<<<<<<<<<<


      double deltaSFt[2][2];
      deltaSFt[0][0]=deltaS[0][0]*DeformGrad[0][0]+deltaS[0][1]*DeformGrad[0][1];
      deltaSFt[1][0]=deltaS[1][0]*DeformGrad[0][0]+deltaS[1][1]*DeformGrad[0][1];
      deltaSFt[0][1]=deltaS[0][0]*DeformGrad[1][0]+deltaS[0][1]*DeformGrad[1][1];
      deltaSFt[1][1]=deltaS[1][0]*DeformGrad[1][0]+deltaS[1][1]*DeformGrad[1][1];
      
      double deltaSigma[2][2];// true stress tensor (anisotropic correction term)deltaLambda and deltaMio (Longitudinal-Transverse)
      deltaSigma[0][0]=areaFactor*(DeformGrad[0][0]*deltaSFt[0][0]+DeformGrad[0][1]*deltaSFt[1][0]);
      deltaSigma[1][0]=areaFactor*(DeformGrad[1][0]*deltaSFt[0][0]+DeformGrad[1][1]*deltaSFt[1][0]);
      deltaSigma[0][1]=areaFactor*(DeformGrad[0][0]*deltaSFt[0][1]+DeformGrad[0][1]*deltaSFt[1][1]);
      deltaSigma[1][1]=areaFactor*(DeformGrad[1][0]*deltaSFt[0][1]+DeformGrad[1][1]*deltaSFt[1][1]);

      double sigmafactor=1;
      double deltasigmafactor=1;

      double StressTensor[3][3];
      StressTensor[0][0]=sigmafactor*Sigma[0][0]+deltasigmafactor*deltaSigma[0][0];
      StressTensor[1][0]=sigmafactor*Sigma[1][0]+deltasigmafactor*deltaSigma[1][0];
      StressTensor[0][1]=sigmafactor*Sigma[0][1]+deltasigmafactor*deltaSigma[0][1];
      StressTensor[1][1]=sigmafactor*Sigma[1][1]+deltasigmafactor*deltaSigma[1][1];


      


      //Shape vectors in Current shape (counterclockwise ordering of nodes/edges)     ShapeVectorCurrent[3][3]  calculated above   
      //......................Rstrain here........ ( or clockwise ordering of nodes/edges)
          

      //square of radius of circumstancing circle in resting shape
      //double Rcirc2Resting=(0.25*restingLength[0]*restingLength[1]*restingLength[2]/Area)*(0.25*restingLength[0]*restingLength[1]*restingLength[2]/Area);  


      // for (int r=0 ; r<2 ; r++) 
      //   for (int s=0 ; s<2 ; s++) 
      //     std::cerr<<" almansi  "<<StrainAlmansi[r][s]<<std::endl;      

      double StrainTensor[3][3]; // there are other alternatives than StrainAlmansi for strain tensor
      StrainTensor[0][0]=StrainAlmansi[0][0];
      StrainTensor[1][0]=StrainAlmansi[1][0];
      StrainTensor[0][1]=StrainAlmansi[0][1];
      StrainTensor[1][1]=StrainAlmansi[1][1];


      StrainTensor[0][2]=0;  // adding 3rd dimension which is zero, the tensor is still in element plane
      StrainTensor[1][2]=0;
      StrainTensor[2][2]=0;
      StrainTensor[2][0]=0;
      StrainTensor[2][1]=0;
      
      StressTensor[0][2]=0;  // adding 3rd dimension which is zero, the tensor is still in element plane
      StressTensor[1][2]=0;
      StressTensor[2][2]=0;
      StressTensor[2][0]=0;
      StressTensor[2][1]=0;

      //rotation matrix to  global coordinate system based on counterclockwise ordering;   rotation[3][3] calculated above  

     
      
      // rotating strain tensor to the global coordinate system
      double tempR[3][3]={{0,0,0},{0,0,0},{0,0,0}};
      for (int r=0 ; r<3 ; r++) 
        for (int s=0 ; s<3 ; s++) 
          for(int w=0 ; w<3 ; w++) 
            tempR[r][s] += rotation[r][w]*StrainTensor[w][s];
          
      for (int r=0 ; r<3 ; r++) 
        for (int s=0 ; s<3 ; s++) {
          StrainTensor[r][s]=0;
          for(int w=0 ; w<3 ; w++) 
            StrainTensor[r][s] += tempR[r][w]*rotation[s][w]; 
        }

      // rotating stress tensor to the global coordinate system
      for (int r=0 ; r<3 ; r++) 
        for (int s=0 ; s<3 ; s++) 
          tempR[r][s]=0;
        
      for (int r=0 ; r<3 ; r++) 
        for (int s=0 ; s<3 ; s++) 
          for(int w=0 ; w<3 ; w++) 
            tempR[r][s] += rotation[r][w]*StressTensor[w][s];
          
      for (int r=0 ; r<3 ; r++) 
        for (int s=0 ; s<3 ; s++) {
          StressTensor[r][s]=0;
          for(int w=0 ; w<3 ; w++) 
            StressTensor[r][s] += tempR[r][w]*rotation[s][w]; 
        }
      
 


           
     
      // accumulating strain and stress tensors and normal to cell plane vector to be averaged later
      for (int r=0 ; r<3 ; r++) 
        for (int s=0 ; s<3 ; s++)    
          StrainCellGlobal[r][s] += Area*StrainTensor[r][s];

     

      for (int r=0 ; r<3 ; r++) 
        for (int s=0 ; s<3 ; s++)    
          StressCellGlobal[r][s] += Area*StressTensor[r][s];
      
      for (int r=0 ; r<3 ; r++) 
        normalGlob[r] += Area*Zcurrent[r];

      TotalCellRestingArea=TotalCellRestingArea+restingArea;
      TotalCellArea=TotalCellArea+Area;
      // >>>>>>>>>>>>>>>>>>>>>>>>>>>>>>>>>> STRAIN and STRESS TENSORS (END) <<<<<<<<<<<<<<<<<<<<<<<<<<<<<<<<<

   
    //---- Anisotropic Correction Force-------------------------------
       double deltaF[3][3];


        for ( int i=0 ; i<3 ; ++i )  // from stress tensor(equipartitioning energy)
          for ( int j=0 ; j<3 ; ++j )
            deltaF[i][j]=(-deltaFTPK[i][j]);
      
        double  I1=trE;

        // energy
        EnergyIso +=( (lambdaT/2)*I1*I1 + mioT*I2 )*restingArea; //<<<<<<<<<<<<<<<<<<<<<
      
        EnergyAniso +=( (deltaLam/2)*I4*I1 + deltaMio*I5 )*restingArea; //<<<<<<<<<<<<<<<<<<<<<<<<<<<
        
        
        
        //Forces of vertices   
        double Force[3][3]={{0,0,0},{0,0,0},{0,0,0}};                                          
        


        Force[0][0]= (tensileStiffness[0]*Delta[0]+angularStiffness[1]*Delta[1]+angularStiffness[0]*Delta[2])*(position[1][0]-position[0][0])
          +(tensileStiffness[2]*Delta[2]+angularStiffness[2]*Delta[1]+angularStiffness[0]*Delta[0])*(position[2][0]-position[0][0])
          + deltaF[0][0]; 
        Force[0][1]= (tensileStiffness[0]*Delta[0]+angularStiffness[1]*Delta[1]+angularStiffness[0]*Delta[2])*(position[1][1]-position[0][1])
          +(tensileStiffness[2]*Delta[2]+angularStiffness[2]*Delta[1]+angularStiffness[0]*Delta[0])*(position[2][1]-position[0][1])
          + deltaF[0][1];  
        Force[0][2]= (tensileStiffness[0]*Delta[0]+angularStiffness[1]*Delta[1]+angularStiffness[0]*Delta[2])*(position[1][2]-position[0][2])
          +(tensileStiffness[2]*Delta[2]+angularStiffness[2]*Delta[1]+angularStiffness[0]*Delta[0])*(position[2][2]-position[0][2])
          + deltaF[0][2]; 

        Force[1][0]= (tensileStiffness[0]*Delta[0]+angularStiffness[0]*Delta[2]+angularStiffness[1]*Delta[1])*(position[0][0]-position[1][0])
          +(tensileStiffness[1]*Delta[1]+angularStiffness[2]*Delta[2]+angularStiffness[1]*Delta[0])*(position[2][0]-position[1][0])
          + deltaF[1][0];  
        Force[1][1]= (tensileStiffness[0]*Delta[0]+angularStiffness[0]*Delta[2]+angularStiffness[1]*Delta[1])*(position[0][1]-position[1][1])
          +(tensileStiffness[1]*Delta[1]+angularStiffness[2]*Delta[2]+angularStiffness[1]*Delta[0])*(position[2][1]-position[1][1])
          + deltaF[1][1];  
        Force[1][2]= (tensileStiffness[0]*Delta[0]+angularStiffness[0]*Delta[2]+angularStiffness[1]*Delta[1])*(position[0][2]-position[1][2])
          +(tensileStiffness[1]*Delta[1]+angularStiffness[2]*Delta[2]+angularStiffness[1]*Delta[0])*(position[2][2]-position[1][2])
          + deltaF[1][2];  
        
        Force[2][0]= (tensileStiffness[2]*Delta[2]+angularStiffness[0]*Delta[0]+angularStiffness[2]*Delta[1])*(position[0][0]-position[2][0])
          +(tensileStiffness[1]*Delta[1]+angularStiffness[1]*Delta[0]+angularStiffness[2]*Delta[2])*(position[1][0]-position[2][0])
          + deltaF[2][0];  
        Force[2][1]= (tensileStiffness[2]*Delta[2]+angularStiffness[0]*Delta[0]+angularStiffness[2]*Delta[1])*(position[0][1]-position[2][1])
          +(tensileStiffness[1]*Delta[1]+angularStiffness[1]*Delta[0]+angularStiffness[2]*Delta[2])*(position[1][1]-position[2][1])
          + deltaF[2][1];  
        Force[2][2]= (tensileStiffness[2]*Delta[2]+angularStiffness[0]*Delta[0]+angularStiffness[2]*Delta[1])*(position[0][2]-position[2][2])
          +(tensileStiffness[1]*Delta[1]+angularStiffness[1]*Delta[0]+angularStiffness[2]*Delta[2])*(position[1][2]-position[2][2])
          + deltaF[2][2];
        
        
        bool isSliver=false;
        if (std::abs(1-cosAngle[0])<0.0001 || std::abs(1-cosAngle[1])<0.0001 ||  std::abs(1-cosAngle[2])<0.0001) {
          std::cerr<<" sliver in "<<cellIndex;
          double tmp1=cellDerivs[cellIndex][comIndex  ]+vertexDerivs[v2][0]+vertexDerivs[v3][0],
            tmp2=cellDerivs[cellIndex][comIndex+1]+vertexDerivs[v2][1]+vertexDerivs[v3][1],
            tmp3=cellDerivs[cellIndex][comIndex+2]+vertexDerivs[v2][2]+vertexDerivs[v3][2];

          cellDerivs[cellIndex][comIndex  ] +=tmp1;
          cellDerivs[cellIndex][comIndex+1] +=tmp2;
          cellDerivs[cellIndex][comIndex+2] +=tmp3;
          
          vertexDerivs[v2][0] += tmp1;
          vertexDerivs[v2][1] += tmp2;
          vertexDerivs[v2][2] += tmp3;
          
          vertexDerivs[v3][0] += tmp1;
          vertexDerivs[v3][1] += tmp2;
          vertexDerivs[v3][2] += tmp3;

          isSliver=true;
          std::cerr<<" there is a sliver!!!"<< " in cell "<< cellIndex<<" and wall  "<<wallindex<<std::endl;
        }  
        


        
        // adding TRBSMT forces to the total vertexDerives
        if (! isSliver) {
          cellDerivs[cellIndex][comIndex  ] += Force[0][0];
          cellDerivs[cellIndex][comIndex+1] += Force[0][1];
          cellDerivs[cellIndex][comIndex+2] += Force[0][2];
          
          vertexDerivs[v2][0] += Force[1][0];
          vertexDerivs[v2][1] += Force[1][1];
          vertexDerivs[v2][2] += Force[1][2];
          
          vertexDerivs[v3][0] += Force[2][0];
          vertexDerivs[v3][1] += Force[2][1];
          vertexDerivs[v3][2] += Force[2][2];
        }
     
              
    }
    

     for (int r=0 ; r<3 ; r++) 
      for (int s=0 ; s<3 ; s++)    
        StrainCellGlobal[r][s]= StrainCellGlobal[r][s]/TotalCellArea; 

        
    
    
    
    for (int r=0 ; r<3 ; r++) 
      for (int s=0 ; s<3 ; s++)    
        StressCellGlobal[r][s]= StressCellGlobal[r][s]/TotalCellArea; 

    for (int r=0 ; r<3 ; r++)   
      normalGlob[r]/= TotalCellArea;
    
    double temp=std::sqrt(normalGlob[0]*normalGlob[0]+normalGlob[1]*normalGlob[1]+normalGlob[2]*normalGlob[2]);
    
    if(temp>0)
      for (int r=0 ; r<3 ; r++)   
        normalGlob[r]/=temp;
   
    double areaRatio=TotalCellArea/ TotalCellRestingArea; 
    
    strainZ=strainZ/TotalCellRestingArea; 
    if( parameter(4)==5){
      cellData[cellIndex][areaRatioIndex]=TotalCellRestingArea;
    }  
      
   
    // eigenvalue/eigenvectors of averaged STRAIN and STRESS tensors in global coordinate system. (Jacobi method)
    if(neighborweight>0){// in this case stress calculations are done in a seperate loop
      cellData[cellIndex][stressTensorIndex  ]=StressCellGlobal[0][0];
      cellData[cellIndex][stressTensorIndex+1]=StressCellGlobal[1][1];
      cellData[cellIndex][stressTensorIndex+2]=StressCellGlobal[2][2];
      cellData[cellIndex][stressTensorIndex+3]=StressCellGlobal[0][1];
      cellData[cellIndex][stressTensorIndex+4]=StressCellGlobal[0][2];
      cellData[cellIndex][stressTensorIndex+5]=StressCellGlobal[1][2];
      
      cellData[cellIndex][normalVectorIndex  ]=normalGlob[0];
      cellData[cellIndex][normalVectorIndex+1]=normalGlob[1];
      cellData[cellIndex][normalVectorIndex+2]=normalGlob[2];
    }

    if(neighborweight==0){
      
      // stress component along MT direction 
      cellData[cellIndex][MTstressIndex ] =
        cellData[cellIndex][MTindex  ] *cellData[cellIndex][MTindex  ] *StressCellGlobal[0][0]  +
        cellData[cellIndex][MTindex  ] *cellData[cellIndex][MTindex+1] *StressCellGlobal[0][1]  +
        cellData[cellIndex][MTindex  ] *cellData[cellIndex][MTindex+2] *StressCellGlobal[0][2]  +
        cellData[cellIndex][MTindex+1] *cellData[cellIndex][MTindex  ] *StressCellGlobal[1][0]  +
        cellData[cellIndex][MTindex+1] *cellData[cellIndex][MTindex+1] *StressCellGlobal[1][1]  +
        cellData[cellIndex][MTindex+1] *cellData[cellIndex][MTindex+2] *StressCellGlobal[1][2]  +
        cellData[cellIndex][MTindex+2] *cellData[cellIndex][MTindex  ] *StressCellGlobal[2][0]  +
        cellData[cellIndex][MTindex+2] *cellData[cellIndex][MTindex+1] *StressCellGlobal[2][1]  +
        cellData[cellIndex][MTindex+2] *cellData[cellIndex][MTindex+2] *StressCellGlobal[2][2]       ;
      
      
      
      // eigenvalue/eigenvectors of  stress tensor in global coordinate system. (Jacobi method)
      
      double pi=3.14159265;
      
      int I,J;    
      double pivot=1;
      double tanRotAngle,Si,Co;
      double eigenVectorStress[3][3]={{1,0,0},{0,1,0},{0,0,1}};
      pivot=1;
      
      while (pivot>stressEpcilon) {
        pivot=std::fabs(StressCellGlobal[1][0]);
        I=1;
        J=0;
        if (std::fabs(StressCellGlobal[2][0])>pivot) {
          pivot=std::fabs(StressCellGlobal[2][0]);
          I=2;
          J=0;
        }
        if (std::fabs(StressCellGlobal[2][1])>pivot) {
          pivot=std::fabs(StressCellGlobal[2][1]);
          I=2;
          J=1;
        }
        if (std::fabs(StressCellGlobal[I][I]-StressCellGlobal[J][J])<stressEpcilon) {
          
          //RotAngle=pi/4;
          Si=0.70710678118;
          Co=0.70710678118;
        }            
        else {
          tanRotAngle=(2*StressCellGlobal[I][J])/(StressCellGlobal[J][J]-StressCellGlobal[I][I]);
          tanRotAngle=1/std::sqrt(1+tanRotAngle*tanRotAngle);
          if(tanRotAngle<1)
            Si=0.70710678118*std::sqrt(1-tanRotAngle);
          else
            Si=0.70710678118*std::sqrt(tanRotAngle-1);
          Co=0.70710678118*std::sqrt(1+tanRotAngle);
        }
        double tempRot[3][3]={{1,0,0},{0,1,0},{0,0,1}};
        tempRot[I][I]=Co;
        tempRot[J][J]=Co;
        tempRot[I][J]=Si;
        tempRot[J][I]=-Si;
        
        double tempStress[3][3]={{0,0,0},{0,0,0},{0,0,0}};
        for (int r=0 ; r<3 ; r++) 
          for (int s=0 ; s<3 ; s++) 
            for(int w=0 ; w<3 ; w++) 
              tempStress[r][s]=tempStress[r][s]+StressCellGlobal[r][w]*tempRot[w][s];
        
        for (int r=0 ; r<3 ; r++) 
          for (int s=0 ; s<3 ; s++) 
            StressCellGlobal[r][s]=0;
        
        for (int r=0 ; r<3 ; r++) 
          for (int s=0 ; s<3 ; s++) 
            for(int w=0 ; w<3 ; w++) 
              StressCellGlobal[r][s]=StressCellGlobal[r][s]+tempRot[w][r]*tempStress[w][s];
        
        for (int r=0 ; r<3 ; r++) 
          for (int s=0 ; s<3 ; s++) 
            tempStress[r][s]=eigenVectorStress[r][s];
        
        for (size_t ii=0; ii<3; ++ii) {
          for (size_t jj=0; jj<3; ++jj) {
            eigenVectorStress[ii][jj] = 0.0;
          }
        }
        
        for (int r=0 ; r<3 ; r++) 
          for (int s=0 ; s<3 ; s++) 
            for(int w=0 ; w<3 ; w++) 
              eigenVectorStress[r][s]=eigenVectorStress[r][s]+tempStress[r][w]*tempRot[w][s];
      }
      
      // normalizing eigenvectors (remove if not necessary)  
      double temp=std::sqrt(eigenVectorStress[0][0]*eigenVectorStress[0][0] +
                            eigenVectorStress[1][0]*eigenVectorStress[1][0] +
                            eigenVectorStress[2][0]*eigenVectorStress[2][0] );
      if(temp>0){
        eigenVectorStress[0][0]/=temp;
        eigenVectorStress[1][0]/=temp;
        eigenVectorStress[2][0]/=temp;
      }
      temp=std::sqrt(eigenVectorStress[0][1]*eigenVectorStress[0][1] +
                     eigenVectorStress[1][1]*eigenVectorStress[1][1] +
                     eigenVectorStress[2][1]*eigenVectorStress[2][1] );
      if(temp>0){
        eigenVectorStress[0][1]/=temp;
        eigenVectorStress[1][1]/=temp;
        eigenVectorStress[2][1]/=temp;
      }
      temp=std::sqrt(eigenVectorStress[0][2]*eigenVectorStress[0][2] +
                     eigenVectorStress[1][2]*eigenVectorStress[1][2] +
                     eigenVectorStress[2][2]*eigenVectorStress[2][2] );
      if(temp>0){
        eigenVectorStress[0][2]/=temp;
        eigenVectorStress[1][2]/=temp;
        eigenVectorStress[2][2]/=temp;
      } 
      
      // maximal stress direction
      double maximalStressValue=StressCellGlobal[0][0];
      int Istress=0;
      if ( StressCellGlobal[1][1] > maximalStressValue ) 
        {
          maximalStressValue=StressCellGlobal[1][1];
          Istress=1;
        }
      if ( StressCellGlobal[2][2] > maximalStressValue ) 
        {
          maximalStressValue=StressCellGlobal[2][2];
          Istress=2;
        }
      
      
      // 2nd maximalstress direction/value
      double maximalStressValue2, maximalStressValue3;
      int Istress2,Istress3;
      if (Istress==0) {
        Istress2=1;
        Istress3=2;
      }
      if (Istress==1) {
        Istress2=2;
        Istress3=0;
      }
      if (Istress==2) {
        Istress2=0;
        Istress3=1;
      }
      if(StressCellGlobal[Istress3][Istress3] > StressCellGlobal[Istress2][Istress2] ) {
        temp=Istress2;
        Istress2=Istress3;
        Istress3=temp;
      }
      maximalStressValue2=StressCellGlobal[Istress2][Istress2];
      maximalStressValue3=StressCellGlobal[Istress3][Istress3];
      
      
      if(std::fabs(normalGlob[0]*eigenVectorStress[0][Istress]+
                   normalGlob[1]*eigenVectorStress[1][Istress]+
                   normalGlob[2]*eigenVectorStress[2][Istress]) > .7) {
        // std::cerr << "max stress normal to the cell plane "<<cellIndex<<std::endl;
        Istress=Istress2; 
        Istress2=Istress3;
        maximalStressValue=maximalStressValue2;
        maximalStressValue2=maximalStressValue3; 
      }
      
      
      
      
      // storing a measure for stress anisotropy in cell vector
      if (std::fabs(maximalStressValue)<  0.000001) cellData[cellIndex][stressAnIndex]=0;
      
      if (std::fabs(maximalStressValue)>= 0.000001) {
        if(parameter(6)==0)
          cellData[cellIndex][stressAnIndex]=1-std::fabs(maximalStressValue2/maximalStressValue);
        else
          cellData[cellIndex][stressAnIndex]=(1-std::fabs(maximalStressValue2/maximalStressValue))*(maximalStressValue/parameter(6));
      }    
      
      
      
      
      
      if (numVariableIndexLevel()==4 &&(numVariableIndex(3)==1 || numVariableIndex(3)==2 ) ) { // storing maximal stress
        if (dimension==2)
          {
            cellData[cellIndex][variableIndex(3,0)]  =eigenVectorStress[0][Istress];
            cellData[cellIndex][variableIndex(3,0)+1]=eigenVectorStress[1][Istress];
            cellData[cellIndex][variableIndex(3,0)+3]=maximalStressValue;  //maximal Stress Value is stored after its eigenvector
          }
        if (dimension==3)
          { 
            cellData[cellIndex][variableIndex(3,0)]  =eigenVectorStress[0][Istress];
            cellData[cellIndex][variableIndex(3,0)+1]=eigenVectorStress[1][Istress];
            cellData[cellIndex][variableIndex(3,0)+2]=eigenVectorStress[2][Istress];
            
            cellData[cellIndex][variableIndex(3,0)+3]=maximalStressValue;  //maximal Stress Value is stored after its eigenvector
          }
      }
      
      
      if (numVariableIndexLevel()==4 && numVariableIndex(3)==2 ) { // storing 2nd maximal stress
        if (dimension==2)
          {
            cellData[cellIndex][variableIndex(3,1)]  =eigenVectorStress[0][Istress2];
            cellData[cellIndex][variableIndex(3,1)+1]=eigenVectorStress[1][Istress2];
            cellData[cellIndex][variableIndex(3,1)+3]=maximalStressValue2;  //2nd maximal Stress Value is stored after its eigenvector
          }
        if (dimension==3)
          {
            cellData[cellIndex][variableIndex(3,1)]  =eigenVectorStress[0][Istress2];
            cellData[cellIndex][variableIndex(3,1)+1]=eigenVectorStress[1][Istress2];
            cellData[cellIndex][variableIndex(3,1)+2]=eigenVectorStress[2][Istress2];
            cellData[cellIndex][variableIndex(3,1)+3]=maximalStressValue2;  //2nd maximal Stress Value is stored after its eigenvector
          }
      }
      
      if( parameter(4)==5){// misses stress is stored instead of iso energy
        cellData[cellIndex][isoEnergyIndex]=std::sqrt(maximalStressValue*maximalStressValue+
                                                       maximalStressValue2*maximalStressValue2);      
      }  
      
      
    
    }// end of neighborweight==0
  
    cpuTime2=clock();
    tRest+=cpuTime2-cpuTime1;


    // STRAIN:
    

    double eigenVectorStrain[3][3]={{1,0,0},{0,1,0},{0,0,1}};
    double pivot=1;
    double pi=3.1415927;
    int I,J;
    double tanRotAngle,Si,Co;
    


    pivot=std::fabs(StrainCellGlobal[1][0]);
    I=1;
    J=0;
    if (std::fabs(StrainCellGlobal[2][0])>pivot) {
      pivot=std::fabs(StrainCellGlobal[2][0]);
      I=2;
      J=0;
    }
    if (std::fabs(StrainCellGlobal[2][1])>pivot) {
      pivot=std::fabs(StrainCellGlobal[2][1]);
      I=2;
      J=1;
    }

    
    

    while (pivot> strainEpcilon) {  
      if (std::fabs(StrainCellGlobal[I][I]-StrainCellGlobal[J][J])< strainEpcilon ) {
        //RotAngle=pi/4;
        Si=0.70710678118;
        Co=0.70710678118;
      }            
      else {
        tanRotAngle=(2*StrainCellGlobal[I][J])/(StrainCellGlobal[J][J]-StrainCellGlobal[I][I]);
        tanRotAngle=1/std::sqrt(1+tanRotAngle*tanRotAngle);
        if(tanRotAngle<1)
          Si=0.70710678118*std::sqrt(1-tanRotAngle);
        else
          Si=0.70710678118*std::sqrt(tanRotAngle-1);
        Co=0.70710678118*std::sqrt(1+tanRotAngle);
      }
      double tempRot[3][3]={{1,0,0},{0,1,0},{0,0,1}};
      tempRot[I][I]=Co;
      tempRot[J][J]=Co;
      tempRot[I][J]=Si;
      tempRot[J][I]=-Si;
      double tempStrain[3][3]={{0,0,0},{0,0,0},{0,0,0}};
      for (int r=0 ; r<3 ; r++) 
        for (int s=0 ; s<3 ; s++) 
          for(int w=0 ; w<3 ; w++) 
            tempStrain[r][s]=tempStrain[r][s]+StrainCellGlobal[r][w]*tempRot[w][s];
      
      for (int r=0 ; r<3 ; r++) 
        for (int s=0 ; s<3 ; s++) 
          StrainCellGlobal[r][s]=0;
      
      for (int r=0 ; r<3 ; r++) 
        for (int s=0 ; s<3 ; s++) 
          for(int w=0 ; w<3 ; w++) 
            StrainCellGlobal[r][s]=StrainCellGlobal[r][s]+tempRot[w][r]*tempStrain[w][s];
      
      for (int r=0 ; r<3 ; r++) 
        for (int s=0 ; s<3 ; s++) 
          tempStrain[r][s]=eigenVectorStrain[r][s];
      
      for (int r=0 ; r<3 ; r++) 
        for (int s=0 ; s<3 ; s++) 
          eigenVectorStrain[r][s]=0;
      
      for (int r=0 ; r<3 ; r++) 
        for (int s=0 ; s<3 ; s++) 
          for(int w=0 ; w<3 ; w++) 
            eigenVectorStrain[r][s]=eigenVectorStrain[r][s]+tempStrain[r][w]*tempRot[w][s];
      
      
      pivot=std::fabs(StrainCellGlobal[1][0]);
      I=1;
      J=0;
      if (std::fabs(StrainCellGlobal[2][0])>pivot) {
        pivot=std::fabs(StrainCellGlobal[2][0]);
        I=2;
        J=0;
      }
      if (std::fabs(StrainCellGlobal[2][1])>pivot) {
        pivot=std::fabs(StrainCellGlobal[2][1]);
        I=2;
        J=1;
      }
    }
    
    cpuTime1=clock();
    tDiag+=cpuTime1-cpuTime2;
    

    
    // normalizing eigenvectors (remove if not necessary)  
    temp=std::sqrt(eigenVectorStrain[0][0]*eigenVectorStrain[0][0] +
                   eigenVectorStrain[1][0]*eigenVectorStrain[1][0] +
                   eigenVectorStrain[2][0]*eigenVectorStrain[2][0] );
    if(temp>0){
      eigenVectorStrain[0][0]/=temp;
      eigenVectorStrain[1][0]/=temp;
      eigenVectorStrain[2][0]/=temp;
    }
    temp=std::sqrt(eigenVectorStrain[0][1]*eigenVectorStrain[0][1] +
                   eigenVectorStrain[1][1]*eigenVectorStrain[1][1] +
                   eigenVectorStrain[2][1]*eigenVectorStrain[2][1] );
    if(temp>0){
      eigenVectorStrain[0][1]/=temp;
      eigenVectorStrain[1][1]/=temp;
      eigenVectorStrain[2][1]/=temp;
    }
    temp=std::sqrt(eigenVectorStrain[0][2]*eigenVectorStrain[0][2] +
                   eigenVectorStrain[1][2]*eigenVectorStrain[1][2] +
                   eigenVectorStrain[2][2]*eigenVectorStrain[2][2] );
    if(temp>0){
      eigenVectorStrain[0][2]/=temp;
      eigenVectorStrain[1][2]/=temp;
      eigenVectorStrain[2][2]/=temp;
    }
 
      // maximal strain direction
      double maximalStrainValue=StrainCellGlobal[0][0];
      int Istrain=0;
      if (std::fabs(StrainCellGlobal[1][1])>std::fabs(maximalStrainValue)) 
        {
          maximalStrainValue=StrainCellGlobal[1][1];
          Istrain=1;
        }
      if (std::fabs(StrainCellGlobal[2][2])>std::fabs(maximalStrainValue)) 
        {
          maximalStrainValue=StrainCellGlobal[2][2];
          Istrain=2;
        }
   

      // 2nd maximalstrain direction/value
      double maximalStrainValue2,maximalStrainValue3;
      int Istrain2,Istrain3;
      if (Istrain==0) {
        Istrain2=1;
        Istrain3=2;
      }
      if (Istrain==1) {
        Istrain2=0;
        Istrain3=2;
      }
      if (Istrain==2) {
        Istrain2=0;
        Istrain3=1;
      }
      if(std::fabs(StrainCellGlobal[Istrain3][Istrain3]) > std::fabs(StrainCellGlobal[Istrain2][Istrain2] )) {
        temp=Istrain2;
        Istrain2=Istrain3;
        Istrain3=temp;
      }
      maximalStrainValue2=StrainCellGlobal[Istrain2][Istrain2];
      maximalStrainValue3=StrainCellGlobal[Istrain3][Istrain3];
      
      
      if(std::fabs(normalGlob[0]*eigenVectorStrain[0][Istrain]+   //<<<<<<<<<<<<<<<<<<
                  normalGlob[1]*eigenVectorStrain[1][Istrain]+
                  normalGlob[2]*eigenVectorStrain[2][Istrain]) > 1) {

	std::cerr <<cellIndex;
        std::cerr << "max strain vector is out of cell plane in the cell " <<cellIndex <<std::endl;
        // Istrain=Istrain2; 
        // Istrain2=Istrain3;
        // maximalStrainValue=maximalStrainValue2;
        // maximalStrainValue2=maximalStrainValue3;
        
        // for (size_t wallindex=0; wallindex<numWalls; ++wallindex){
          
        //   size_t kPlusOneMod = (wallindex+1)%numWalls;

        //   //size_t v1 = com;
        //   size_t v2 = T.cell(cellIndex).vertex(wallindex)->index();
        //   size_t v3 = T.cell(cellIndex).vertex(kPlusOneMod)->index();
        //   //size_t w1 = internal wallindex
        //   size_t w2 = T.cell(cellIndex).wall(wallindex)->index();
        //   //size_t w3 = internal wallindex+1
          
        //   // Position matrix holds in rows positions for com, vertex(wallindex), vertex(wallindex+1)
        //   DataMatrix position(3,vertexData[v2]);
        //   for (size_t d=0; d<dimension; ++d)
        //     position[0][d] = cellData[cellIndex][comIndex+d]; // com position
        //   //position[1] = vertexData[v2]; // given by initiation
        //   position[2] = vertexData[v3];
        //   //position[0][2] z for vertex 1 of the current element
          
        //   std::vector<double> restingLength(3);
        //   restingLength[0] = cellData[cellIndex][lengthInternalIndex + wallindex];
        //   restingLength[1] = wallData[w2][wallLengthIndex];
        //   restingLength[2] = cellData[cellIndex][lengthInternalIndex + kPlusOneMod];
          
          
        //   std::vector<double> length(3);
        //   length[0] = std::sqrt( (position[0][0]-position[1][0])*(position[0][0]-position[1][0]) +
        //                          (position[0][1]-position[1][1])*(position[0][1]-position[1][1]) +
        //                          (position[0][2]-position[1][2])*(position[0][2]-position[1][2]) );
          
        //   length[1] = T.wall(w2).lengthFromVertexPosition(vertexData);
          
        //   length[2] = std::sqrt( (position[0][0]-position[2][0])*(position[0][0]-position[2][0]) +
        //                          (position[0][1]-position[2][1])*(position[0][1]-position[2][1]) +
        //                          (position[0][2]-position[2][2])*(position[0][2]-position[2][2]) );
        //   std::cerr<<" resting length 1,2,3 :   "
        //            <<restingLength[0]<<"  "<<restingLength[1]<<"  "<<restingLength[2]<<std::endl;
        //   std::cerr<<"         length 1,2,3 :   "
        //            <<length[0]<<"  "<<length[1]<<"  "<<length[2]<<std::endl;
        //   cellData[cellIndex][23]=1000;
        // }
        // std::cerr<<" strain 0,1,2 :   " 
       //            <<maximalStrainValue<<"  "<<maximalStrainValue2<<"  "<<maximalStrainValue3<<std::endl;
      }
      
      //if(maximalStrainValue != maximalStrainValue){
      //if(std::fabs(cellData[cellIndex][comIndex+1]) >100 ||std::fabs(cellData[cellIndex][comIndex]) >100){
      // if(cellIndex==88){
      //   for (size_t wallindex=0; wallindex<numWalls; ++wallindex){
          
      //     size_t kPlusOneMod = (wallindex+1)%numWalls;
          
      //     //size_t v1 = com;
      //     size_t v2 = T.cell(cellIndex).vertex(wallindex)->index();
      //     size_t v3 = T.cell(cellIndex).vertex(kPlusOneMod)->index();
      //     //size_t w1 = internal wallindex
      //     size_t w2 = T.cell(cellIndex).wall(wallindex)->index();
      //     //size_t w3 = internal wallindex+1
          
      //     // Position matrix holds in rows positions for com, vertex(wallindex), vertex(wallindex+1)
      //     DataMatrix position(3,vertexData[v2]);
      //     for (size_t d=0; d<dimension; ++d)
      //       position[0][d] = cellData[cellIndex][comIndex+d]; // com position
      //     //position[1] = vertexData[v2]; // given by initiation
      //     position[2] = vertexData[v3];
      //     //position[0][2] z for vertex 1 of the current element
          
      //     std::vector<double> restingLength(3);
      //     restingLength[0] = cellData[cellIndex][lengthInternalIndex + wallindex];
      //     restingLength[1] = wallData[w2][wallLengthIndex];
      //     restingLength[2] = cellData[cellIndex][lengthInternalIndex + kPlusOneMod];
          
          
      //     std::vector<double> length(3);
      //     length[0] = std::sqrt( (position[0][0]-position[1][0])*(position[0][0]-position[1][0]) +
      //                            (position[0][1]-position[1][1])*(position[0][1]-position[1][1]) +
      //                            (position[0][2]-position[1][2])*(position[0][2]-position[1][2]) );
          
      //     length[1] = T.wall(w2).lengthFromVertexPosition(vertexData);
          
      //     length[2] = std::sqrt( (position[0][0]-position[2][0])*(position[0][0]-position[2][0]) +
      //                            (position[0][1]-position[2][1])*(position[0][1]-position[2][1]) +
      //                            (position[0][2]-position[2][2])*(position[0][2]-position[2][2]) );
          
      //     std::cerr<<" resting length 1,2,3 :   "
      //              <<restingLength[0]<<"  "<<restingLength[1]<<"  "<<restingLength[2]<<std::endl;
      //     std::cerr<<"         length 1,2,3 :   "
      //              <<length[0]<<"  "<<length[1]<<"  "<<length[2]<<std::endl;
      //     cellData[cellIndex][23]=1000;
      //   }
      //   std::cerr<<" in the cell :   "<<cellIndex<<std::endl;
      //   std::cerr<<" strain 0,1,2 :   " 
      //             <<maximalStrainValue<<"  "<<maximalStrainValue2<<"  "<<maximalStrainValue3<<std::endl;
      // }
      
      
      if(maximalStrainValue != maximalStrainValue){
        
        std::cerr<<"mechanicalTRBS maximal strain here "<<maximalStrainValue<<std::endl;
        std::cerr<<"in the cell "<<cellIndex<<std::endl;
        exit(-1);
      }


      // /////// ad-hoc begin for strain approximation (Cell Division)
      // for (size_t wallindex=0; wallindex<numWalls; ++wallindex) { 
      //   size_t kPlusOneMod = (wallindex+1)%numWalls;
      //   //size_t v1 = com;
      //   size_t v2 = T.cell(cellIndex).vertex(wallindex)->index();
      //   size_t v3 = T.cell(cellIndex).vertex(kPlusOneMod)->index();
      //   //size_t w1 = internal wallindex
      //   size_t w2 = T.cell(cellIndex).wall(wallindex)->index();
      //   //size_t w3 = internal wallindex+1
        
      //   // Position matrix holds in rows positions for com, vertex(wallindex), vertex(wallindex+1)
      //   DataMatrix position(3,vertexData[v2]);
      //   for (size_t d=0; d<dimension; ++d)
      //     position[0][d] = cellData[cellIndex][comIndex+d]; // com position
      //   //position[1] = vertexData[v2]; // given by initiation
      //   position[2] = vertexData[v3];
      //   //position[0][2] z for vertex 1 of the current element
        
        
        
      //   std::vector<double> restingLength(numWalls);
      //   restingLength[0] = cellData[cellIndex][lengthInternalIndex + wallindex];
      //   restingLength[1] = wallData[w2][wallLengthIndex];
      //   restingLength[2] = cellData[cellIndex][lengthInternalIndex + kPlusOneMod];
        
      
      //   std::vector<double> length(numWalls);
      //   length[0] = std::sqrt( (position[0][0]-position[1][0])*(position[0][0]-position[1][0]) +
      //                          (position[0][1]-position[1][1])*(position[0][1]-position[1][1]) +
      //                          (position[0][2]-position[1][2])*(position[0][2]-position[1][2]) );
        
      //   length[1] = T.wall(w2).lengthFromVertexPosition(vertexData);
        
      //   length[2] = std::sqrt( (position[0][0]-position[2][0])*(position[0][0]-position[2][0]) +
      //                          (position[0][1]-position[2][1])*(position[0][1]-position[2][1]) +
      //                          (position[0][2]-position[2][2])*(position[0][2]-position[2][2]) );
      //   std:: vector<std::vector<double> > edges(3);
      //   for (size_t s=0; s<3 ; s++)
      //     edges[s].resize(3);
      //   for (size_t d=0; d<dimension; ++d){
      //     edges[0][d]=position[1][d]-position[0][d];
      //     edges[1][d]=position[2][d]-position[1][d];
      //     edges[2][d]=position[0][d]-position[2][d];
      //   }
      //   //go 3 dimensional
      //   std::vector<double> restingFromStrain(3);
      //   for (size_t d=0; d<dimension; ++d)
      //     restingFromStrain[d]=std::sqrt(
      //                                    (edges[d][0]*eigenVectorStrain[0][Istrain]+
      //                                     edges[d][1]*eigenVectorStrain[1][Istrain]+
      //                                     edges[d][2]*eigenVectorStrain[2][Istrain])*
      //                                    (edges[d][0]*eigenVectorStrain[0][Istrain]+
      //                                     edges[d][1]*eigenVectorStrain[1][Istrain]+
      //                                     edges[d][2]*eigenVectorStrain[2][Istrain])*
      //                                    (1-maximalStrainValue)*(1-maximalStrainValue)+
                                         
      //                                    (edges[d][0]*eigenVectorStrain[0][Istrain2]+
      //                                     edges[d][1]*eigenVectorStrain[1][Istrain2]+
      //                                     edges[d][2]*eigenVectorStrain[2][Istrain2])*
      //                                    (edges[d][0]*eigenVectorStrain[0][Istrain2]+
      //                                     edges[d][1]*eigenVectorStrain[1][Istrain2]+
      //                                     edges[d][2]*eigenVectorStrain[2][Istrain2])*
      //                                    (1-maximalStrainValue2)*(1-maximalStrainValue2)+
                                         
      //                                    (edges[d][0]*eigenVectorStrain[0][Istrain3]+
      //                                     edges[d][1]*eigenVectorStrain[1][Istrain3]+
      //                                     edges[d][2]*eigenVectorStrain[2][Istrain3])*
      //                                    (edges[d][0]*eigenVectorStrain[0][Istrain3]+
      //                                     edges[d][1]*eigenVectorStrain[1][Istrain3]+
      //                                     edges[d][2]*eigenVectorStrain[2][Istrain3])*
      //                                    (1-maximalStrainValue3)*(1-maximalStrainValue3)
      //                                    );
      //   for (size_t d=0; d<dimension; ++d)
      //     std::cerr<<restingLength[d]<<"  "<<restingFromStrain[d]<<"  "<<length[d]<<std::endl;
      // }
      // /////// ad-hoc end
      


 
      double growthStrain=maximalStrainValue2;
      if ( cellData[cellIndex][MTindex  ]*eigenVectorStrain[0][Istrain] +
	   cellData[cellIndex][MTindex+1]*eigenVectorStrain[1][Istrain] +
	   cellData[cellIndex][MTindex+2]*eigenVectorStrain[2][Istrain] < 0.01  ){
      growthStrain=maximalStrainValue;
      }

      // normal to the cell plane in global coordinate is averaged Zcurrent[], vector product gives the perpendicular strain direction
      double PerpStrain[3];
      PerpStrain[0]=normalGlob[1]*eigenVectorStrain[2][Istrain]-normalGlob[2]*eigenVectorStrain[1][Istrain];
      PerpStrain[1]=normalGlob[2]*eigenVectorStrain[0][Istrain]-normalGlob[0]*eigenVectorStrain[2][Istrain];
      PerpStrain[2]=normalGlob[0]*eigenVectorStrain[1][Istrain]-normalGlob[1]*eigenVectorStrain[0][Istrain];
      temp=std::sqrt(PerpStrain[0]*PerpStrain[0]+PerpStrain[1]*PerpStrain[1]+PerpStrain[2]*PerpStrain[2]);     
      
       if(std::fabs(temp)<0.0001){ // if maximal strain is normal to the cell plane storing strain direction instead as it should not be used
         PerpStrain[0]=eigenVectorStrain[0][Istrain];
         PerpStrain[1]=eigenVectorStrain[1][Istrain];
         PerpStrain[2]=eigenVectorStrain[2][Istrain];
       }

       
    // storing a measure for strain anisotropy in cell vector
    if (std::fabs(maximalStrainValue) <  0.000001) cellData[cellIndex][strainAnIndex]=0;
    if (std::fabs(maximalStrainValue) >= 0.000001) cellData[cellIndex][strainAnIndex]=1-std::fabs(maximalStrainValue2/maximalStrainValue);// relative
    //if (std::fabs(maximalStrainValue) >= 0.000001) cellData[cellIndex][strainAnIndex]=(maximalStrainValue-maximalStrainValue2)/0.08;// absolute

    // storing strain/stress direction/value in cellData
    if (numVariableIndexLevel()==4 && (numVariableIndex(2)==1 || numVariableIndex(2)==2 || numVariableIndex(2)==3) ) {// storing maximal strain
      if (dimension==2)
        {
          cellData[cellIndex][variableIndex(2,0)]  =eigenVectorStrain[0][Istrain];
          cellData[cellIndex][variableIndex(2,0)+1]=eigenVectorStrain[1][Istrain];
          cellData[cellIndex][variableIndex(2,0)+3]=maximalStrainValue;  //maximal Strain Value is stored after its eigenvector
        }
      if (dimension==3)
        {
          cellData[cellIndex][variableIndex(2,0)]  =eigenVectorStrain[0][Istrain];
          cellData[cellIndex][variableIndex(2,0)+1]=eigenVectorStrain[1][Istrain];
          cellData[cellIndex][variableIndex(2,0)+2]=eigenVectorStrain[2][Istrain];
          cellData[cellIndex][variableIndex(2,0)+3]=maximalStrainValue;  //maximal Strain Value is stored after its eigenvector
        }
    }
    //std::cerr<< maximalStrainValue<< std::endl;
    if (numVariableIndexLevel()==4 && numVariableIndex(2)==3) {//storing 2nd maximal strain
      if (dimension==2)
        {
          cellData[cellIndex][variableIndex(2,2)]  =eigenVectorStrain[0][Istrain2];
          cellData[cellIndex][variableIndex(2,2)+1]=eigenVectorStrain[1][Istrain2];
          cellData[cellIndex][variableIndex(2,2)+3]=maximalStrainValue2;  //2nd maximal Strain Value is stored after its eigenvector
        }
      if (dimension==3)
        {
          cellData[cellIndex][variableIndex(2,2)]  =eigenVectorStrain[0][Istrain2];
          cellData[cellIndex][variableIndex(2,2)+1]=eigenVectorStrain[1][Istrain2];
          cellData[cellIndex][variableIndex(2,2)+2]=eigenVectorStrain[2][Istrain2];
          cellData[cellIndex][variableIndex(2,2)+3]=maximalStrainValue2;  //2nd maximal Strain Value is stored after its eigenvector
        }
    }
    
    //cellData[cellIndex][20]=0;
    
    if (numVariableIndexLevel()==4 && ( numVariableIndex(2)==2 || numVariableIndex(2)==3) ) {//storing perpendicular to maximal strain
      if (dimension==2)
        {
          cellData[cellIndex][variableIndex(2,1)]  =PerpStrain[0];
          cellData[cellIndex][variableIndex(2,1)+1]=PerpStrain[1];
          cellData[cellIndex][variableIndex(2,1)+3]=maximalStrainValue2;  //maximal Strain Value is stored after its eigenvector
          
        }
      if (dimension==3)
        { 
          cellData[cellIndex][variableIndex(2,1)]  =PerpStrain[0];
          cellData[cellIndex][variableIndex(2,1)+1]=PerpStrain[1];
          cellData[cellIndex][variableIndex(2,1)+2]=PerpStrain[2];
          cellData[cellIndex][variableIndex(2,1)+3]=maximalStrainValue2;//growthStrain;  //growth Strain Value is stored after its eigenvector
          
        }
    }
    
    
    
    // normalizing MT vector
    temp=std::sqrt(cellData[cellIndex][MTindex  ]*cellData[cellIndex][MTindex  ] +
                   cellData[cellIndex][MTindex+1]*cellData[cellIndex][MTindex+1] +
                   cellData[cellIndex][MTindex+2]*cellData[cellIndex][MTindex+2]   );
    if(temp>0){      
      cellData[cellIndex][MTindex  ]=cellData[cellIndex][MTindex  ]/temp;
      cellData[cellIndex][MTindex+1]=cellData[cellIndex][MTindex+1]/temp;
      cellData[cellIndex][MTindex+2]=cellData[cellIndex][MTindex+2]/temp;
    }


 
    //<<<<<<<<<<<<<<<<<<<<<< angles between  vectors and circumferential direction <<<<<<<<<<<<<<<<<<<<<<<<<<<<<<<<
   
    //cellData[cellIndex][15]= cellData[cellIndex][comIndex+2]; // z coordinate of central vertex of the cell // 15 --> Z coordinate
        
    //<<<<<<<<<<<<<<<<<<<<<<<<<<<<<<<<<<<<<<<<<<<<<<<<<<<<<<<<<<<<<<<<<<<<<<<<<<<<<<<<<<<<<<<<<<<<
  
    if(parameter(4)!=5){
      cellData[cellIndex][areaRatioIndex  ]= areaRatio;
      //cellData[cellIndex][areaRatioIndex  ]= youngL/youngT;
      cellData[cellIndex][isoEnergyIndex  ]= EnergyIso;    //<<<<<<<<<<<<<<<<<<<<<<<<<<<<<<<<<<<<<<<<<<<<<<<<
      
      cellData[cellIndex][anisoEnergyIndex]= EnergyAniso;
    }
    cpuTime2=clock();
    tRest+=cpuTime2-cpuTime1;
   
 
  }

  

  // for overal energy calculation  
  // double totalEnergyIso=0;
  // double totalEnergyAniso=0;
  //  for( size_t cellIndex=0 ; cellIndex<numCells ; ++cellIndex ) {
  //   totalEnergyIso   +=cellData[cellIndex][isoEnergyIndex];
  //   totalEnergyAniso +=cellData[cellIndex][anisoEnergyIndex];
  //  }


  if(neighborweight>0)
    for( size_t cellIndex=0 ; cellIndex<numCells ; ++cellIndex ) {
      
      const size_t numWalls = T.cell(cellIndex).numWall();
      
      
      
      Cell *  cell1=&(T.cell(cellIndex));
      
      //std::vector<int> neighbor(numWalls);
      std::vector<size_t> neighbor(numWalls);
      for   ( size_t wallIndex=0 ; wallIndex<numWalls ; ++wallIndex ){
        neighbor[wallIndex]=(cell1->cellNeighbor(wallIndex))->index();
      }
      
      // std::cerr<<" cell   "<<cellIndex << "cell neighbors    ";
      // for   ( size_t wallIndex=0 ; wallIndex<numWalls ; ++wallIndex ){
      //   std::cerr<< "  "<<neighbor[wallIndex]<<" " ;
      // }
      
      
      
      double normalGlob[3]={0,0,0};
      
      normalGlob[0]= cellData[cellIndex][normalVectorIndex  ];
      normalGlob[1]= cellData[cellIndex][normalVectorIndex+1];
      normalGlob[2]= cellData[cellIndex][normalVectorIndex+2]; 
      
      double StressTensor[3][3]={{0,0,0},{0,0,0},{0,0,0}};
      
      int counter=0;
      for (size_t nn=0 ; nn<numWalls ; nn++){
        if (neighbor[nn]<numCells && neighbor[nn]>-1){
          
          StressTensor[0][0]+=neighborweight*cellData[neighbor[nn]][stressTensorIndex  ];
          StressTensor[1][1]+=neighborweight*cellData[neighbor[nn]][stressTensorIndex+1];
          StressTensor[2][2]+=neighborweight*cellData[neighbor[nn]][stressTensorIndex+2];
          StressTensor[0][1]+=neighborweight*cellData[neighbor[nn]][stressTensorIndex+3];
          StressTensor[2][0]+=neighborweight*cellData[neighbor[nn]][stressTensorIndex+4];
          StressTensor[1][2]+=neighborweight*cellData[neighbor[nn]][stressTensorIndex+5];
          counter+=1;
        }
      }
      if(counter !=0){
        StressTensor[0][0]/=counter;
        StressTensor[1][1]/=counter;
        StressTensor[2][2]/=counter;
        StressTensor[0][1]/=counter;
        StressTensor[2][0]/=counter;
        StressTensor[1][2]/=counter;
      }
      
      StressTensor[0][0]+=(1-neighborweight)*cellData[cellIndex][stressTensorIndex  ];
      StressTensor[1][1]+=(1-neighborweight)*cellData[cellIndex][stressTensorIndex+1];
      StressTensor[2][2]+=(1-neighborweight)*cellData[cellIndex][stressTensorIndex+2];
      StressTensor[0][1]+=(1-neighborweight)*cellData[cellIndex][stressTensorIndex+3];
      StressTensor[2][0]+=(1-neighborweight)*cellData[cellIndex][stressTensorIndex+4];
      StressTensor[1][2]+=(1-neighborweight)*cellData[cellIndex][stressTensorIndex+5];
      
      
      
      StressTensor[0][2]=StressTensor[2][0];
      StressTensor[1][0]=StressTensor[0][1];
      StressTensor[2][1]=StressTensor[1][2];
      
      
      // stress component along MT direction 
      cellData[cellIndex][MTstressIndex ] =
        cellData[cellIndex][MTindex  ] *cellData[cellIndex][MTindex  ] *StressTensor[0][0]  +
        cellData[cellIndex][MTindex  ] *cellData[cellIndex][MTindex+1] *StressTensor[0][1]  +
        cellData[cellIndex][MTindex  ] *cellData[cellIndex][MTindex+2] *StressTensor[0][2]  +
        cellData[cellIndex][MTindex+1] *cellData[cellIndex][MTindex  ] *StressTensor[1][0]  +
        cellData[cellIndex][MTindex+1] *cellData[cellIndex][MTindex+1] *StressTensor[1][1]  +
        cellData[cellIndex][MTindex+1] *cellData[cellIndex][MTindex+2] *StressTensor[1][2]  +
        cellData[cellIndex][MTindex+2] *cellData[cellIndex][MTindex  ] *StressTensor[2][0]  +
        cellData[cellIndex][MTindex+2] *cellData[cellIndex][MTindex+1] *StressTensor[2][1]  +
        cellData[cellIndex][MTindex+2] *cellData[cellIndex][MTindex+2] *StressTensor[2][2]       ;
      
      
      
      // eigenvalue/eigenvectors of  stress tensor in global coordinate system. (Jacobi method)
      
      double pi=3.14159265;
      
      int I,J;    
      double pivot=1;
      double tanRotAngle,Si,Co;
      double eigenVectorStress[3][3]={{1,0,0},{0,1,0},{0,0,1}};
      pivot=1;
      
      while (pivot>stressEpcilon) {
        pivot=std::fabs(StressTensor[1][0]);
        I=1;
        J=0;
        if (std::fabs(StressTensor[2][0])>pivot) {
          pivot=std::fabs(StressTensor[2][0]);
          I=2;
          J=0;
        }
        if (std::fabs(StressTensor[2][1])>pivot) {
          pivot=std::fabs(StressTensor[2][1]);
          I=2;
          J=1;
        }
        if (std::fabs(StressTensor[I][I]-StressTensor[J][J])<stressEpcilon) {
          
          //RotAngle=pi/4;
          Si=0.70710678118;
          Co=0.70710678118;
        }            
        else {
          tanRotAngle=(2*StressTensor[I][J])/(StressTensor[J][J]-StressTensor[I][I]);
          tanRotAngle=1/std::sqrt(1+tanRotAngle*tanRotAngle);
          if(tanRotAngle<1)
            Si=0.70710678118*std::sqrt(1-tanRotAngle);
          else
            Si=0.70710678118*std::sqrt(tanRotAngle-1);
          Co=0.70710678118*std::sqrt(1+tanRotAngle);
        }
        double tempRot[3][3]={{1,0,0},{0,1,0},{0,0,1}};
        tempRot[I][I]=Co;
        tempRot[J][J]=Co;
        tempRot[I][J]=Si;
        tempRot[J][I]=-Si;
        
        double tempStress[3][3]={{0,0,0},{0,0,0},{0,0,0}};
        for (int r=0 ; r<3 ; r++) 
          for (int s=0 ; s<3 ; s++) 
            for(int w=0 ; w<3 ; w++) 
              tempStress[r][s]=tempStress[r][s]+StressTensor[r][w]*tempRot[w][s];
        
        for (int r=0 ; r<3 ; r++) 
          for (int s=0 ; s<3 ; s++) 
            StressTensor[r][s]=0;
        
        for (int r=0 ; r<3 ; r++) 
          for (int s=0 ; s<3 ; s++) 
            for(int w=0 ; w<3 ; w++) 
              StressTensor[r][s]=StressTensor[r][s]+tempRot[w][r]*tempStress[w][s];
        
        for (int r=0 ; r<3 ; r++) 
          for (int s=0 ; s<3 ; s++) 
            tempStress[r][s]=eigenVectorStress[r][s];
        
        for (size_t ii=0; ii<3; ++ii) {
          for (size_t jj=0; jj<3; ++jj) {
            eigenVectorStress[ii][jj] = 0.0;
          }
        }
        
        for (int r=0 ; r<3 ; r++) 
          for (int s=0 ; s<3 ; s++) 
            for(int w=0 ; w<3 ; w++) 
              eigenVectorStress[r][s]=eigenVectorStress[r][s]+tempStress[r][w]*tempRot[w][s];
      }
      
      // normalizing eigenvectors (remove if not necessary)  
      double temp=std::sqrt(eigenVectorStress[0][0]*eigenVectorStress[0][0] +
                            eigenVectorStress[1][0]*eigenVectorStress[1][0] +
                            eigenVectorStress[2][0]*eigenVectorStress[2][0] );
      if(temp>0){
        eigenVectorStress[0][0]/=temp;
        eigenVectorStress[1][0]/=temp;
        eigenVectorStress[2][0]/=temp;
      }
      temp=std::sqrt(eigenVectorStress[0][1]*eigenVectorStress[0][1] +
                     eigenVectorStress[1][1]*eigenVectorStress[1][1] +
                     eigenVectorStress[2][1]*eigenVectorStress[2][1] );
      if(temp>0){
        eigenVectorStress[0][1]/=temp;
        eigenVectorStress[1][1]/=temp;
        eigenVectorStress[2][1]/=temp;
      }
      temp=std::sqrt(eigenVectorStress[0][2]*eigenVectorStress[0][2] +
                     eigenVectorStress[1][2]*eigenVectorStress[1][2] +
                     eigenVectorStress[2][2]*eigenVectorStress[2][2] );
      if(temp>0){
        eigenVectorStress[0][2]/=temp;
        eigenVectorStress[1][2]/=temp;
        eigenVectorStress[2][2]/=temp;
      } 
      
      // maximal stress direction
      double maximalStressValue=StressTensor[0][0];
      int Istress=0;
      if ( StressTensor[1][1] > maximalStressValue ) 
        {
          maximalStressValue=StressTensor[1][1];
          Istress=1;
        }
      if ( StressTensor[2][2] > maximalStressValue ) 
        {
          maximalStressValue=StressTensor[2][2];
          Istress=2;
        }
      
      
      // 2nd maximalstress direction/value
      double maximalStressValue2, maximalStressValue3;
      int Istress2,Istress3;
      if (Istress==0) {
        Istress2=1;
        Istress3=2;
      }
      if (Istress==1) {
        Istress2=2;
        Istress3=0;
      }
      if (Istress==2) {
        Istress2=0;
        Istress3=1;
      }
      if(StressTensor[Istress3][Istress3] > StressTensor[Istress2][Istress2] ) {
        temp=Istress2;
        Istress2=Istress3;
        Istress3=temp;
      }
      maximalStressValue2=StressTensor[Istress2][Istress2];
      maximalStressValue3=StressTensor[Istress3][Istress3];
      
      
      if(std::fabs(normalGlob[0]*eigenVectorStress[0][Istress]+
                   normalGlob[1]*eigenVectorStress[1][Istress]+
                   normalGlob[2]*eigenVectorStress[2][Istress]) > .7) {
        // std::cerr << "max stress normal to the cell plane "<<cellIndex<<std::endl;
        Istress=Istress2; 
        Istress2=Istress3;
        maximalStressValue=maximalStressValue2;
        maximalStressValue2=maximalStressValue3; 
      }
      
      
      
      
      // storing a measure for stress anisotropy in cell vector
      if (std::fabs(maximalStressValue)<  0.000001) cellData[cellIndex][stressAnIndex]=0;
      
      if (std::fabs(maximalStressValue)>= 0.000001) {
        if(parameter(6)==0)
          cellData[cellIndex][stressAnIndex]=1-std::fabs(maximalStressValue2/maximalStressValue);
        else
          cellData[cellIndex][stressAnIndex]=(1-std::fabs(maximalStressValue2/maximalStressValue))*(maximalStressValue/parameter(6));
      }    
      
      
      
      
      
      if (numVariableIndexLevel()==4 &&(numVariableIndex(3)==1 || numVariableIndex(3)==2 ) ) { // storing maximal stress
        if (dimension==2)
          {
            cellData[cellIndex][variableIndex(3,0)]  =eigenVectorStress[0][Istress];
            cellData[cellIndex][variableIndex(3,0)+1]=eigenVectorStress[1][Istress];
            cellData[cellIndex][variableIndex(3,0)+3]=maximalStressValue;  //maximal Stress Value is stored after its eigenvector
          }
        if (dimension==3)
          { 
            cellData[cellIndex][variableIndex(3,0)]  =eigenVectorStress[0][Istress];
            cellData[cellIndex][variableIndex(3,0)+1]=eigenVectorStress[1][Istress];
            cellData[cellIndex][variableIndex(3,0)+2]=eigenVectorStress[2][Istress];
            
            cellData[cellIndex][variableIndex(3,0)+3]=maximalStressValue;  //maximal Stress Value is stored after its eigenvector
          }
      }
      
      
      if (numVariableIndexLevel()==4 && numVariableIndex(3)==2 ) { // storing 2nd maximal stress
        if (dimension==2)
          {
            cellData[cellIndex][variableIndex(3,1)]  =eigenVectorStress[0][Istress2];
            cellData[cellIndex][variableIndex(3,1)+1]=eigenVectorStress[1][Istress2];
            cellData[cellIndex][variableIndex(3,1)+3]=maximalStressValue2;  //2nd maximal Stress Value is stored after its eigenvector
          }
        if (dimension==3)
          {
            cellData[cellIndex][variableIndex(3,1)]  =eigenVectorStress[0][Istress2];
            cellData[cellIndex][variableIndex(3,1)+1]=eigenVectorStress[1][Istress2];
            cellData[cellIndex][variableIndex(3,1)+2]=eigenVectorStress[2][Istress2];
            cellData[cellIndex][variableIndex(3,1)+3]=maximalStressValue2;  //2nd maximal Stress Value is stored after its eigenvector
          }
      }
      
      
     
      
    }
  
  cpuTimef=clock();
  tTotal+=cpuTimef-cpuTime0;
  // std::cerr<<"total time for TRBS is "<<tTotal<<std::endl;   
  // std::cerr<<"total time for tDiag is "<<tDiag<<std::endl;   
  // std::cerr<<"total time for tRest is "<<tRest<<std::endl;   
  // std::cerr<<"trigonometric part is   "<<tRest4<<std::endl;   
  // std::cerr<<std::endl;   
  
    
}     
