# Supplementary material for: Fluctuations of the transcription factor ATML1 generate the pattern of giant cells in the Arabidopsis sepal
Source: eLife. 2017 Feb 1;6:e19131. doi: 10.7554/eLife.19131 (PMC5333958; doi:10.7554/eLife.19131)
Supplement: Source code 2. — Scripts for the analysis and representation of the simulation results are also provided. See readme files within the different folders for further information. DOI: http://dx.doi.org/10.7554/eLife.19131.048 [file elife-19131-code2.zip › Source_code_2/src/tools/createInitFromVoronoiFile.cc]

/**
 * Filename     : createInitFromVoronoiFile.cc
 * Description  : Converts a voronoi output to a tissue init file
 * Author(s)    : Henrik Jonsson (henrik@thep.lu.se)
 * Created      : April 2006
 * Revision     : $Id:$
 */

#include<assert.h>
#include<fstream>
#include"tissue.h"
#include"cell.h"
#include"wall.h"
#include"vertex.h"

int main(int argc,char *argv[]) {
	
  //Input handling
  if( argc<2 || argc>2 ) {
    std::cerr << "Usage: " << argv[0] << " inFile" 
	      << std::endl;
    exit(0);
  }
  //Read the voronoi output data
  std::ifstream IN(argv[1]);
  if( !IN ) {
    std::cerr << "Cannot open file " << argv[1] << std::endl; exit(-1);}
  size_t dimension, numVertex,numCell;
  int tmpI=0;
  double tmpD=0.0;
  //Read header information
  IN >> dimension;
  assert(dimension==2 || dimension==3);
  IN >> numVertex;
  --numVertex;
  IN >> numCell;
  IN >> tmpI;
  for( size_t j=0 ; j<dimension ; ++j )
    IN >> tmpD;
  
  //Read vertexPositions
  std::vector< std::vector<double> > vertexPos(numVertex);
  for( size_t i=0 ; i<vertexPos.size() ; ++i ) {
    vertexPos[i].resize(dimension);
    for( size_t j=0 ; j<dimension ; ++j )
      IN >> vertexPos[i][j];
  }
  
  //Read cellVertex connections
  std::vector< std::vector<size_t> > cellVertex(numCell);
  size_t numCellVertex=0;
  for( size_t i=0 ; i<cellVertex.size() ; ++i ) {
    IN >> numCellVertex;
    cellVertex[i].resize(numCellVertex);
    for( size_t j=0 ; j<numCellVertex ; ++j )
      IN >> cellVertex[i][j];
  }
  
  
  //Create the tissue from the data and print the init
  //////////////////////////////////////////////////////////////////////
  int verbose=1;
  Tissue T;
  T.createTissueFromVoronoi(vertexPos,cellVertex,verbose);  
  T.printInit(std::cout);
}
