# Supplementary material for: Fluctuations of the transcription factor ATML1 generate the pattern of giant cells in the Arabidopsis sepal
Source: eLife. 2017 Feb 1;6:e19131. doi: 10.7554/eLife.19131 (PMC5333958; doi:10.7554/eLife.19131)
Supplement: Source code 2. — Scripts for the analysis and representation of the simulation results are also provided. See readme files within the different folders for further information. DOI: http://dx.doi.org/10.7554/eLife.19131.048 [file elife-19131-code2.zip › Source_code_2/src/transport.cc]

//
// Filename     : transport.cc
// Description  : Classes describing transport reactions
// Author(s)    : Henrik Jonsson (henrik@thep.lu.se)
// Created      : September 2013
// Revision     : $Id:$
//

#include"transport.h"

MembraneDiffusionSimple::
MembraneDiffusionSimple(std::vector<double> &paraValue, 
		  std::vector< std::vector<size_t> > 
		  &indValue ) {
  
  //Do some checks on the parameters and variable indeces
  //
  if( paraValue.size()!=1 ) {
    std::cerr << "MembraneDiffusionSimple::"
	      << "MembraneDiffusionSimple() "
	      << "One parameters (Diffusion constant) used." << std::endl;
    exit(EXIT_FAILURE);
  }
  if( indValue.size() != 1 || indValue[0].size() != 1 ) {
    std::cerr << "MembraneDiffusionSimple::"
	      << "MembraneDiffusionSimple() "
	      << "One variable (pair) used for diffusing wall variable." << std::endl;
    exit(EXIT_FAILURE);
  }
  //Set the variable values
  //
  setId("MembraneDiffusionSimple");
  setParameter(paraValue);  
  setVariableIndex(indValue);
  
  //Set the parameter identities
  //
  std::vector<std::string> tmp( numParameter() );
  tmp.resize( numParameter() );
  tmp[0] = "D_mem";
  
  setParameterId( tmp );
}

void MembraneDiffusionSimple::
derivs(Tissue &T,
       DataMatrix &cellData,
       DataMatrix &wallData,
       DataMatrix &vertexData,
       DataMatrix &cellDerivs,
       DataMatrix &wallDerivs,
       DataMatrix &vertexDerivs ) 
{  
  
  size_t numCells = T.numCell();
  size_t pwI = variableIndex(0,0);//diffusing molecule (membrane/wall)
  
  assert(pwI<wallData[0].size());

  for (size_t i=0; i<numCells; ++i) {
    size_t numWalls = T.cell(i).numWall();
    for (size_t k=0; k<numWalls; ++k) {
      size_t j = T.cell(i).wall(k)->index();
      
      size_t pwIadd=1;//Two variables per wall, setting which to use
      if( T.cell(i).wall(k)->cell1()->index() == i ) {
	pwIadd=0;
      }
      double fac = parameter(0)*wallData[j][pwI+pwIadd];
      wallDerivs[j][pwI+pwIadd] -= 2.*fac;

      size_t kNext = (k+1)%numWalls;     
      size_t jNext = T.cell(i).wall(kNext)->index();   
      if( T.cell(i).wall(kNext)->cell1()->index() == i) {
	wallDerivs[jNext][pwI] +=fac;
      }
      else {
	wallDerivs[jNext][pwI+1] +=fac;
      }	
      size_t kBefore = k > 0 ? k-1 : numWalls-1; 
      size_t jBefore = T.cell(i).wall(kBefore)->index(); 	
      if( T.cell(i).wall(kBefore)->cell1()->index() == i) {
	wallDerivs[jBefore][pwI] +=fac;
      }
      else {
	wallDerivs[jBefore][pwI + 1] +=fac;
      }	
    }
  }
}


MembraneDiffusionSimple2::
MembraneDiffusionSimple2(std::vector<double> &paraValue, 
		  std::vector< std::vector<size_t> > 
		  &indValue ) {
  
  //Do some checks on the parameters and variable indeces
  //
  if( paraValue.size()!=1 ) {
    std::cerr << "MembraneDiffusionSimple::"
	      << "MembraneDiffusionSimple() "
	      << "One parameters (Diffusion constant) used." << std::endl;
    exit(EXIT_FAILURE);
  }
  if( indValue.size() != 1 || indValue[0].size() != 1 ) {
    std::cerr << "MembraneDiffusionSimple::"
	      << "MembraneDiffusionSimple() "
	      << "One variable (pair) used for diffusing wall variable." << std::endl;
    exit(EXIT_FAILURE);
  }
  //Set the variable values
  //
  setId("MembraneDiffusionSimple");
  setParameter(paraValue);  
  setVariableIndex(indValue);
  
  //Set the parameter identities
  //
  std::vector<std::string> tmp( numParameter() );
  tmp.resize( numParameter() );
  tmp[0] = "D_mem";
  
  setParameterId( tmp );
}

void MembraneDiffusionSimple2::
derivs(Tissue &T,
       DataMatrix &cellData,
       DataMatrix &wallData,
       DataMatrix &vertexData,
       DataMatrix &cellDerivs,
       DataMatrix &wallDerivs,
       DataMatrix &vertexDerivs ) 
{  
  
  //size_t numCells = T.numCell();
  size_t pwI = variableIndex(0,0);//diffusing molecule (membrane/wall)
  
  assert(pwI<wallData[0].size());

  for (size_t i=4; i<5; ++i) {
    size_t numWalls = T.cell(i).numWall();
    for (size_t k=0; k<numWalls; ++k) {
      size_t j = T.cell(i).wall(k)->index();
      
      size_t pwIadd=1;//Two variables per wall, setting which to use
      if( T.cell(i).wall(k)->cell1()->index() == i ) {
	pwIadd=0;
      }
      double fac = parameter(0)*wallData[j][pwI+pwIadd];
      wallDerivs[j][pwI+pwIadd] -= 2.*fac;
      std::cout << "x = " << parameter(0) << ' u' << wallData[j][pwI+pwIadd]<<"\n";
      size_t kNext = (k+1)%numWalls;     
      size_t jNext = T.cell(i).wall(kNext)->index();   
      if( T.cell(i).wall(kNext)->cell1()->index() == i) {
	wallDerivs[jNext][pwI] +=fac;
      }
      else {
	wallDerivs[jNext][pwI+1] +=fac;
      }	
      size_t kBefore = k > 0 ? k-1 : numWalls-1; 
      size_t jBefore = T.cell(i).wall(kBefore)->index(); 	
      if( T.cell(i).wall(kBefore)->cell1()->index() == i) {
	wallDerivs[jBefore][pwI] +=fac;
      }
      else {
	wallDerivs[jBefore][pwI + 1] +=fac;
      }	
    }
  }
}

DiffusionSimple::
DiffusionSimple(std::vector<double> &paraValue, 
		  std::vector< std::vector<size_t> > 
		  &indValue ) {

  //Do some checks on the parameters and variable indeces
  //
  if( paraValue.size() !=1 ) {
    std::cerr << "DiffusionModelSimple::"
	      << "DiffusionModelSimple() "
	      << "One parameter (diffusion constant) used: p_0" << std::endl;
    exit(EXIT_FAILURE);
  }
  if( indValue.size() != 1 || indValue[0].size() != 1) {
    std::cerr << "DiffusionSimple::"
	      << "DiffusionSimple() "
	      << "One level of one variable indices used" << std::endl;
    exit(EXIT_FAILURE);
  }
  //Set the variable values
  //
  setId("DiffusionSimple");
  setParameter(paraValue);  
  setVariableIndex(indValue);
  
  //Set the parameter identities
  //
  std::vector<std::string> tmp( numParameter() );
  tmp.resize( numParameter() );
  tmp[0] = "p_0";

  setParameterId( tmp );
}

void DiffusionSimple::
derivs(Tissue &T,
       DataMatrix &cellData,
       DataMatrix &wallData,
       DataMatrix &vertexData,
       DataMatrix &cellDerivs,
       DataMatrix &wallDerivs,
       DataMatrix &vertexDerivs ) 
{  
  size_t numCells = T.numCell();
  size_t aI = variableIndex(0,0);
  assert( aI<cellData[0].size());
  
  for( size_t i=0 ; i<numCells ; ++i ) {
    
    size_t numWalls=T.cell(i).numWall();
    
    for( size_t n=0 ; n<numWalls ; ++n ) {
      if( T.cell(i).wall(n)->cell1() != T.background() &&
	  T.cell(i).wall(n)->cell2() != T.background() ) { 
	size_t neighIndex;
	if( T.cell(i).wall(n)->cell1()->index()==i )
	  neighIndex = T.cell(i).wall(n)->cell2()->index();				
	else {
	  neighIndex = T.cell(i).wall(n)->cell1()->index();				
	}
	cellDerivs[i][aI] -= parameter(0)*(cellData[i][aI] - cellData[neighIndex][aI]);
	cellDerivs[neighIndex][aI] += parameter(0)*(cellData[i][aI] - cellData[neighIndex][aI]);
      }
    }
  }
}

DiffusionConductiveSimple::
DiffusionConductiveSimple(std::vector<double> &paraValue, 
		  std::vector< std::vector<size_t> > 
		  &indValue ) {

  //Do some checks on the parameters and variable indeces
  //
  if( paraValue.size() !=5 ) {
    std::cerr << "DiffusionConductiveSimple::"
	      << "DiffusionConductiveSimple() "
	      << "Five parameters used (see documentation)" << std::endl
	      << "p_0 - diffusion constant (multiplied with conductivity)" << std::endl
	      << "p_1 - conductivity update rate" << std::endl
	      << "p_2 - flux feedback power" << std::endl
	      << "p_3 - control parameter (gamma)" << std::endl
	      << "p_4 - conductivity \'degradation\' rate." << std::endl;
    exit(EXIT_FAILURE);
  }
  if( indValue.size() != 2 || indValue[0].size() != 1 || indValue[1].size() != 1 ) {
    std::cerr << "DiffusionConductiveSimple::"
	      << "DiffusionConductiveSimple() "
	      << "Two levels of variable indices used, "
	      << "first for diffusive cell variable, "
	      << "second for wall conductivity variable" << std::endl;
    exit(EXIT_FAILURE);
  }
  //Set the variable values
  //
  setId("DiffusionConductiveSimple");
  setParameter(paraValue);  
  setVariableIndex(indValue);
  
  //Set the parameter identities
  //
  std::vector<std::string> tmp( numParameter() );
  tmp.resize( numParameter() );
  tmp[0] = "p_0";
  tmp[1] = "p_1";
  tmp[2] = "p_2";
  tmp[3] = "p_3";
  tmp[4] = "p_4";

  setParameterId( tmp );
}

void DiffusionConductiveSimple::
derivs(Tissue &T,
       DataMatrix &cellData,
       DataMatrix &wallData,
       DataMatrix &vertexData,
       DataMatrix &cellDerivs,
       DataMatrix &wallDerivs,
       DataMatrix &vertexDerivs ) 
{  
  // Cell variable updates
  //
  size_t numCells = T.numCell();
  size_t cI = variableIndex(0,0);
  size_t CI = variableIndex(1,0);
  assert( cI<cellData[0].size() && CI<wallData[0].size());
  
  for( size_t i=0 ; i<numCells ; ++i ) {
    
    size_t numWalls=T.cell(i).numWall();
    
    for( size_t n=0 ; n<numWalls ; ++n ) {
      if( T.cell(i).wall(n)->cell1() != T.background() &&
	  T.cell(i).wall(n)->cell2() != T.background() ) { 
	size_t wallI = T.cell(i).wall(n)->index();
	size_t neighIndex;
	if( T.cell(i).wall(n)->cell1()->index()==i )
	  neighIndex = T.cell(i).wall(n)->cell2()->index();				
	else {
	  neighIndex = T.cell(i).wall(n)->cell1()->index();				
	}
	if( i<neighIndex) {
	  double conductance = wallData[wallI][CI];
	  double flux = parameter(0)*conductance*
	    (cellData[i][cI] - cellData[neighIndex][cI]);
	  cellDerivs[i][cI] -= flux;
	  cellDerivs[neighIndex][cI] += flux;
	  // Update wall variables (conductance)
	  if (conductance>0.0) {
	    flux = std::fabs(flux);
	    wallDerivs[wallI][CI] += parameter(1) *
	      (
	       (std::pow(flux,parameter(2))/std::pow(conductance,parameter(3)+1))
	       - parameter(4) ) * conductance;
	    //std::cerr << wallI << " " << CI << " "
	    //	      << wallData[wallI][CI] << " "
	    //	      << wallDerivs[wallI][CI] << std::endl;
	  }
	}
      }
    }
  }
}

Diffusion2d::
Diffusion2d(std::vector<double> &paraValue, 
            std::vector< std::vector<size_t> > 
            &indValue ) {

  //Do some checks on the parameters and variable indeces
  //
  if( paraValue.size() !=1 ) {
    std::cerr << "Diffusion2d::"
	      << "Diffusion2d() "
	      << "One parameter (diffusion constant) used: p_0" << std::endl;
    exit(EXIT_FAILURE);
  }
  if( indValue.size() != 1 || indValue[0].size() != 1) {
    std::cerr << "Diffusion2d::"
	      << "Diffusion2d() "
	      << "One level of one variable indices used" << std::endl;
    exit(EXIT_FAILURE);
  }
  //Set the variable values
  //
  setId("Diffusion2d");
  setParameter(paraValue);  
  setVariableIndex(indValue);
  
  //Set the parameter identities
  //
  std::vector<std::string> tmp( numParameter() );
  tmp.resize( numParameter() );
  tmp[0] = "p_0";

  setParameterId( tmp );
}

void Diffusion2d::
derivs(Tissue &T,
       DataMatrix &cellData,
       DataMatrix &wallData,
       DataMatrix &vertexData,
       DataMatrix &cellDerivs,
       DataMatrix &wallDerivs,
       DataMatrix &vertexDerivs ) 
{  
  size_t numCells = T.numCell();
  size_t aI = variableIndex(0,0);
  size_t dimension=vertexData[0].size();
  assert( aI<cellData[0].size());
  
  for( size_t i=0 ; i<numCells ; ++i ) {
    
    size_t numWalls=T.cell(i).numWall();
    
    for( size_t n=0 ; n<numWalls ; ++n ) {
      if( T.cell(i).wall(n)->cell1() != T.background() &&
	  T.cell(i).wall(n)->cell2() != T.background() ) { 
	size_t neighIndex;
	if( T.cell(i).wall(n)->cell1()->index()==i )
	  neighIndex = T.cell(i).wall(n)->cell2()->index();				
	else {
	  neighIndex = T.cell(i).wall(n)->cell1()->index();				
	}
        
        size_t v1=T.cell(i).wall(n)->vertex1()-> index();
        size_t v2=T.cell(i).wall(n)->vertex2()-> index();
        double contactLength=0;
        for(size_t d=0;d<dimension; ++d)
          contactLength+=(vertexData[v1][d]-vertexData[v2][d])*(vertexData[v1][d]-vertexData[v2][d]);
        contactLength=std::sqrt(contactLength);
	double cellVolume = T.cell(i).calculateVolume(vertexData);
        cellDerivs[i][aI] -= 
          parameter(0)*contactLength*(cellData[i][aI] - cellData[neighIndex][aI])/cellVolume;
	cellVolume = T.cell(neighIndex).calculateVolume(vertexData);
        cellDerivs[neighIndex][aI] += 
          parameter(0)*contactLength*(cellData[i][aI] - cellData[neighIndex][aI])/cellVolume;
      }
    }
  }
}


 ActiveTransportCellEfflux::
 ActiveTransportCellEfflux(std::vector<double> &paraValue, 
 	      std::vector< std::vector<size_t> > 
 	      &indValue ) {
  
   //Do some checks on the parameters and variable indeces
   //
   if( paraValue.size()!=1 ) {
     std::cerr << "ActiveTransportCellEfflux::"
 	      << "ActiveTransportCellEfflux() "
 	      << "1 parameters used (see transport.h)\n";
     exit(0);
   }
   if( indValue.size() != 2 || indValue[0].size() != 1 || indValue[1].size() != 1 ) {
     std::cerr << "ActiveTransportCellEfflux::"
 	      << "ActiveTransportCellEfflux() "
 	      << "One cell variable indices (auxin) and one wall variable"
 	      << " indices are used (PIN)." << std::endl;
    exit(0);
  }
  //Set the variable values
  //
  setId("ActiveTransportCellEfflux");
  setParameter(paraValue);  
  setVariableIndex(indValue);
  
  //Set the parameter identities
  //
  std::vector<std::string> tmp( numParameter() );
  tmp.resize( numParameter() );
  tmp[0] = "T";
   setParameterId( tmp );
}

void ActiveTransportCellEfflux::
derivs(Tissue &T,
       DataMatrix &cellData,
       DataMatrix &wallData,
       DataMatrix &vertexData,
       DataMatrix &cellDerivs,
       DataMatrix &wallDerivs,
       DataMatrix &vertexDerivs ) 
{  
  size_t numCells = T.numCell();
  size_t aI = variableIndex(0,0);//auxin
  size_t pwI = variableIndex(1,0);//pin (membrane/wall)


  assert( aI<cellData[0].size() &&
	  pwI<wallData[0].size() );

 for (size_t i=0; i<numCells; ++i) {
    
    //Auxin transport and protein cycling
    size_t numWalls = T.cell(i).numWall();
    for (size_t k=0; k<numWalls; ++k) {
      size_t j = T.cell(i).wall(k)->index();
      if( T.cell(i).wall(k)->cell1()->index() == i && T.cell(i).wall(k)->cell2() != T.background() ) {
	// cell-cell transport
	size_t iNeighbor = T.cell(i).wall(k)->cell2()->index();
	double fac = parameter(0)*cellData[i][aI]*wallData[j][pwI]; //p_2 A_i + p_4 A_i P_ij
	
	cellDerivs[i][aI] -= fac;
	cellDerivs[iNeighbor][aI] += fac;
      }
      else if( T.cell(i).wall(k)->cell2()->index() == i && T.cell(i).wall(k)->cell1() != T.background() ) {
	// cell-cell transport
	size_t iNeighbor = T.cell(i).wall(k)->cell1()->index();
	double fac =  parameter(0)*cellData[i][aI]*wallData[j][pwI+1];
	
	cellDerivs[i][aI] -= fac;
	cellDerivs[iNeighbor][aI] += fac;
      }
    }
  }
}


 ActiveTransportCellEffluxMM::
 ActiveTransportCellEffluxMM(std::vector<double> &paraValue, 
 	      std::vector< std::vector<size_t> > 
 	      &indValue ) {
  
   //Do some checks on the parameters and variable indeces
   //
   if( paraValue.size()!=2 ) {
     std::cerr << "ActiveTransportCellEfflux::"
 	      << "ActiveTransportCellEfflux() "
 	      << "2 parameters used (see transport.h)\n";
     exit(0);
   }
   if( indValue.size() != 2 || indValue[0].size() != 1 || indValue[1].size() != 1 ) {
     std::cerr << "ActiveTransportCellEffluxMM::"
 	      << "ActiveTransportCellEffluxMM() "
 	      << "One cell variable indices (auxin) and one wall variable"
 	      << " indices are used (PIN)." << std::endl;
    exit(0);
  }
  //Set the variable values
  //
  setId("ActiveTransportCellEffluxMM");
  setParameter(paraValue);  
  setVariableIndex(indValue);
  
  //Set the parameter identities
  //
  std::vector<std::string> tmp( numParameter() );
  tmp.resize( numParameter() );
  tmp[0] = "T";
  tmp[1] = "K_T";
   setParameterId( tmp );
}

void ActiveTransportCellEffluxMM::
derivs(Tissue &T,
       DataMatrix &cellData,
       DataMatrix &wallData,
       DataMatrix &vertexData,
       DataMatrix &cellDerivs,
       DataMatrix &wallDerivs,
       DataMatrix &vertexDerivs ) 
{  
  size_t numCells = T.numCell();
  size_t aI = variableIndex(0,0);//auxin
  size_t pwI = variableIndex(1,0);//pin (membrane/wall)


  assert( aI<cellData[0].size() &&
	  pwI<wallData[0].size() );

 for (size_t i=0; i<numCells; ++i) {
    
    //Auxin transport and protein cycling
    size_t numWalls = T.cell(i).numWall();
    for (size_t k=0; k<numWalls; ++k) {
      size_t j = T.cell(i).wall(k)->index();
      if( T.cell(i).wall(k)->cell1()->index() == i && T.cell(i).wall(k)->cell2() != T.background() ) {
	// cell-cell transport
	size_t iNeighbor = T.cell(i).wall(k)->cell2()->index();
	double fac = parameter(0)*(cellData[i][aI]/(cellData[i][aI]+parameter(1)))*wallData[j][pwI]; //p_2 A_i + p_4 A_i P_ij
	
	cellDerivs[i][aI] -= fac;
	cellDerivs[iNeighbor][aI] += fac;
      }
      else if( T.cell(i).wall(k)->cell2()->index() == i && T.cell(i).wall(k)->cell1() != T.background() ) {
	// cell-cell transport
	size_t iNeighbor = T.cell(i).wall(k)->cell1()->index();
	double fac =  parameter(0)*(cellData[i][aI]/(cellData[i][aI]+parameter(1)))*wallData[j][pwI+1];
	
	cellDerivs[i][aI] -= fac;
	cellDerivs[iNeighbor][aI] += fac;
      }
    }
  }
}


ActiveTransportWall::
ActiveTransportWall(std::vector<double> &paraValue, 
	      std::vector< std::vector<size_t> > 
	      &indValue ) {
  
  //Do some checks on the parameters and variable indeces
  //
  if( paraValue.size()!=5 ) {
    std::cerr << "ActiveTransportWall::"
	      << "ActiveTransportWall() "
	      << "5 parameters used (see documentation or transport.h)\n";
    exit(EXIT_FAILURE);
  }
  if( indValue.size() != 2 || indValue[0].size() != 2 || indValue[1].size() != 2 ) {
    std::cerr << "ActiveTransportWall::"
	      << "ActiveTransportWall() "
	      << "Two cell variable indices (auxin,,  AUX ; first row) and two wall variable"
	      << " indices (paired) are used (auxin, PIN)." << std::endl;
    exit(EXIT_FAILURE);
  }
  //Set the variable values
  //
  setId("ActiveTransportWall");
  setParameter(paraValue);  
  setVariableIndex(indValue);
  
  //Set the parameter identities
  //
  std::vector<std::string> tmp( numParameter() );
  tmp.resize( numParameter() );
  tmp[0] = "p_IAAH(in)";
  tmp[1] = "p_IAA-(in,AUX)";
  tmp[2] = "p_IAAH(out)";
  tmp[3] = "p_IAA-(out,PIN)";
  tmp[4] = "D_IAA";

  setParameterId( tmp );
}

void ActiveTransportWall::
derivs(Tissue &T,
       DataMatrix &cellData,
       DataMatrix &wallData,
       DataMatrix &vertexData,
       DataMatrix &cellDerivs,
       DataMatrix &wallDerivs,
       DataMatrix &vertexDerivs ) 
{  
  size_t numCells = T.numCell();
  size_t aI = variableIndex(0,0);//auxin
  size_t auxI = variableIndex(0,1);//AUX
  size_t awI = variableIndex(1,0);//auxin (wall)
  size_t pwI = variableIndex(1,1);//PIN (membrane/wall)

  assert( aI<cellData[0].size() &&
	  pI<cellData[0].size() &&
	  auxI<cellData[0].size() &&
	  awI<wallData[0].size() &&
	  pwI<wallData[0].size() );

  for (size_t i=0; i<numCells; ++i) {
    
   
    
    //Auxin transport and protein cycling
    size_t numWalls = T.cell(i).numWall();
    for (size_t k=0; k<numWalls; ++k) {
      size_t j = T.cell(i).wall(k)->index();
      if( T.cell(i).wall(k)->cell1()->index() == i && T.cell(i).wall(k)->cell2() != T.background() ) {
	size_t cellNeigh = T.cell(i).wall(k)->cell2()->index();
	// cell-wall transport
	double fac = (parameter(2)+parameter(3)*wallData[j][pwI]) * cellData[i][aI] 
	  - (parameter(0) + parameter(1)*cellData[i][auxI]) * wallData[j][awI];
	
         wallDerivs[j][awI] += fac;
         cellDerivs[i][aI] -= fac;
	


        // wall-wall diffusion
	fac = parameter(4)*wallData[j][awI];
	wallDerivs[j][awI] -= fac;
	wallDerivs[j][awI+1] += fac;
      }
      else if( T.cell(i).wall(k)->cell2()->index() == i && T.cell(i).wall(k)->cell1() != T.background() ) {
	size_t cellNeigh = T.cell(i).wall(k)->cell1()->index();
	// cell-wall transport
	double fac = (parameter(2)+parameter(3)*wallData[j][pwI+1]) * cellData[i][aI] 
	  - (parameter(0) + parameter(1)*cellData[i][auxI]) * wallData[j][awI+1];
		
	wallDerivs[j][awI+1] += fac;
	cellDerivs[i][aI] -= fac;
	

           // wall-wall diffusion
	wallDerivs[j][awI+1] -= parameter(4)*wallData[j][awI+1];
	wallDerivs[j][awI] += parameter(4)*wallData[j][awI+1];

      }
      //else {
      //std::cerr << "ActiveTransportWallEfflux::derivs() Cell-wall neighborhood wrong." 
      //	  << std::endl;
      //exit(-1);
      //}
    }
  }
}
