# Supplementary material for: Fluctuations of the transcription factor ATML1 generate the pattern of giant cells in the Arabidopsis sepal
Source: eLife. 2017 Feb 1;6:e19131. doi: 10.7554/eLife.19131 (PMC5333958; doi:10.7554/eLife.19131)
Supplement: Source code 2. — Scripts for the analysis and representation of the simulation results are also provided. See readme files within the different folders for further information. DOI: http://dx.doi.org/10.7554/eLife.19131.048 [file elife-19131-code2.zip › Source_code_2/src/vertex.cc]

//
// Filename     : vertex.cc
// Description  : A class describing a vertex
// Author(s)    : Henrik Jonsson (henrik@thep.lu.se)
// Created      : April 2006
// Revision     : $Id$
//
#include <cmath>
#include <cstdlib>
#include <vector>

#include "myMath.h"
#include "vertex.h"
#include "wall.h"

Vertex::Vertex() 
{
}

Vertex::Vertex( const Vertex & vertexCopy ) 
{
  index_ = vertexCopy.index();
  id_ = vertexCopy.id();
  position_ = vertexCopy.position();
  cell_ = vertexCopy.cell();
  wall_ = vertexCopy.wall();
  stressDirection_ = vertexCopy.stressDirection();
}

Vertex::
Vertex( const std::vector<double> &position, size_t indexVal )
{
  position_ = position;
  index_ = indexVal;
  id_ = "";
  //cell_ = vertexCopy.cell();
  //wall_ = vertexCopy.wall();
  //stressDirection_ = vertexCopy.stressDirection();
}
  
Vertex::~Vertex() 
{
}

int Vertex::removeCell( Cell* val ) 
{
  for (size_t k=0; k<cell_.size(); ++k)
    if (cell_[k]==val) {
      cell_[k]=cell_[cell_.size()-1];
      cell_.pop_back();
      return 1;
    }
  return 0;
}

int Vertex::removeWall( Wall* val ) 
{
  for (size_t k=0; k<wall_.size(); ++k)
    if (wall_[k]==val) {
      wall_[k]=wall_[wall_.size()-1];
      wall_.pop_back();
      return 1;
    }
  return 0;
}

int Vertex::isBoundary(Cell *background) const
{
  for (size_t wI=0; wI<numWall(); ++wI)
    if (wall_[wI]->hasCell(background))
      return 1;
  return 0;
}

int Vertex::isNeighborViaWall(Vertex *v) const
{
  for (size_t wI=0; wI<numWall(); ++wI)
    if (wall_[wI]->hasVertex(v))
      return wI;
  return -1;
}

void Vertex::calculateStressDirection(DataMatrix &vertexData,
				      DataMatrix &wallData, 
				      std::vector<size_t> &wallForceIndexes)
{
  size_t dimensions = vertexData[0].size();
  size_t numberOfWalls = wall_.size();
  
  // Copy wall force data to temporary container and calculate mean values.  
  std::vector< std::vector<double> > walls(2 * numberOfWalls);
  for (size_t i = 0; i < walls.size(); ++i) {
    walls[i].resize(dimensions);
  }
  for (size_t i = 0; i < wall_.size(); ++i) {
    Wall *w = wall_[i];
    Vertex *v1 = w->vertex1();
    Vertex *v2 = w->vertex2();
    
    double force = 0.0;
    for (size_t j = 0; j < wallForceIndexes.size(); ++j) {
      force += wallData[w->index()][wallForceIndexes[j]];
    }
    
    std::vector<double> n(dimensions);
    double A = 0.0;
    
    for (size_t j = 0; j < dimensions; ++j) {
      if (v1 == this) {
	n[j] = vertexData[v2->index()][j] - vertexData[v1->index()][j];
      } else {
	n[j] = vertexData[v1->index()][j] - vertexData[v2->index()][j];
      }
      A += n[j] * n[j];
    }
    
    A = std::sqrt(A);
    
    for (size_t j = 0; j < dimensions; ++j) {
      n[j] /= A;
    }
    
    for (size_t j = 0; j < dimensions; ++j) {
      walls[2 * i + 0][j] = force * n[j];
      walls[2 * i + 1][j] = -force * n[j];
    }
  }
  
  //
  // Mean is always equal to zero so no need to subtract it.
  //
  
  // Calculate the correlation matrix.
  
  std::vector< std::vector<double> > R(dimensions);
  
  for (size_t i = 0; i < dimensions; ++i) {
    R[i].resize(dimensions);
    for (size_t j = 0; j < dimensions; ++j) {
      R[i][j] = 0.0;
    }
  }
  
  for (size_t k = 0; k < dimensions; ++k) {
    for (size_t l = 0; l < dimensions; ++l) {
      for (size_t i = 0; i < numberOfWalls; ++i) {
	R[k][l] += walls[i][k] * walls[i][l];
      }
      R[k][l] /= numberOfWalls;
    }
  }
  
  // Find the eigenvectors with the two greatests corresponding eigenvalues.
  
  std::vector< std::vector<double> > candidates;
  
  std::vector< std::vector<double> > V;
  std::vector<double> d;
  
  myMath::jacobiTransformation(R , V, d);
  
  double max = 0.0;
  size_t max1 = d.size();
  
  max = 0.0;
  for (size_t i = 0; i < d.size(); ++i) {
    if (std::abs(d[i]) >= max) {
      max1 = i;
      max = std::abs(d[i]);
    }
  }
  
  if (max1 == d.size()) {
    std::cerr << "Vertex::calculateStressDirection(): Unexpected behaviour." << std::endl;
    exit(EXIT_FAILURE);
  }
  
  // Find orthonormal basis.
  
  std::vector< std::vector<double> > E_(1);
  E_[0].resize(dimensions);
  
  for (size_t i = 0; i < dimensions; ++i) {
    //		E_[0][i] = V[max1][i];
    E_[0][i] = V[i][max1];
  }
  
  for (size_t i = 0; i < E_.size(); ++i) {
    double sum = 0.0;
    for (size_t j = 0; j < dimensions; ++j) {
      sum += E_[i][j] * E_[i][j];
    }
    for (size_t j = 0; j < dimensions; ++j) {
      E_[i][j] /= std::sqrt(sum);
    }
  }	
  
  stressDirection_.resize(dimensions);
  for (size_t i = 0; i < dimensions; ++i) {
    stressDirection_[i] = d[max1] * E_[0][i];
  }
}

std::vector<double> Vertex::stressDirection(void) const
{
  return stressDirection_;
}
